# Supplementary material for: Dataset of full-length transcriptome assembly and annotation of apocynum venetum using pacbio sequel II
Source: Data Brief. 2020 Nov 4;33:106494. doi: 10.1016/j.dib.2020.106494 (PMC7677113; doi:10.1016/j.dib.2020.106494)
Supplement: Supplementary file 1 [file mmc1.xls]

Isoform_id	Identity	E_value	Subject_id	Subject_description
lbm_HQ_transcript_0	79.5	0.0e+00	CDP09482.1	unnamed protein product [Coffea canephora]
lbm_HQ_transcript_1	59.9	0.0e+00	CDP03037.1	unnamed protein product [Coffea canephora]
lbm_HQ_transcript_2	58.0	0.0e+00	XP_027116330.1	protein NETWORKED 1A [Coffea arabica]
lbm_HQ_transcript_3	76.3	0.0e+00	XP_027097281.1	histone acetyltransferase HAC1-like [Coffea arabica]
lbm_HQ_transcript_4	54.0	0.0e+00	XP_028070302.1	LOW QUALITY PROTEIN: uncharacterized protein LOC114272797 [Camellia sinensis]
lbm_HQ_transcript_5	77.7	0.0e+00	XP_027122699.1	protein TSS-like isoform X2 [Coffea arabica]
lbm_HQ_transcript_6	94.1	0.0e+00	XP_027118067.1	guanine nucleotide exchange factor SPIKE 1 isoform X2 [Coffea arabica]
lbm_HQ_transcript_8	87.1	0.0e+00	XP_027157846.1	brefeldin A-inhibited guanine nucleotide-exchange protein 2 [Coffea eugenioides]
lbm_HQ_transcript_9	63.8	0.0e+00	XP_027165134.1	protein TIME FOR COFFEE isoform X1 [Coffea eugenioides]
lbm_HQ_transcript_10	66.1	0.0e+00	XP_027165134.1	protein TIME FOR COFFEE isoform X1 [Coffea eugenioides]
lbm_HQ_transcript_11	58.4	0.0e+00	XP_027107357.1	protein NETWORKED 1D-like [Coffea arabica]
lbm_HQ_transcript_12	80.9	0.0e+00	CDP04128.1	unnamed protein product [Coffea canephora]
lbm_HQ_transcript_13	97.3	2.3e-288	AWI70163.1	RNA polymerase beta chain (chloroplast) [Apocynum cannabinum]
lbm_HQ_transcript_14	96.8	0.0e+00	XP_027159239.1	clathrin heavy chain 1 [Coffea eugenioides]
lbm_HQ_transcript_15	85.1	0.0e+00	XP_027086286.1	ABC transporter C family member 2-like [Coffea arabica]
lbm_HQ_transcript_16	83.1	0.0e+00	XP_027175049.1	protein SHOOT GRAVITROPISM 6 [Coffea eugenioides]
lbm_HQ_transcript_17	85.2	0.0e+00	XP_027086286.1	ABC transporter C family member 2-like [Coffea arabica]
lbm_HQ_transcript_19	89.0	0.0e+00	XP_027173770.1	ferredoxin-dependent glutamate synthase, chloroplastic [Coffea eugenioides]
lbm_HQ_transcript_20	45.5	0.0e+00	XP_027159394.1	uncharacterized protein LOC113760860 isoform X1 [Coffea eugenioides]
lbm_HQ_transcript_22	48.8	5.7e-196	XP_027159397.1	uncharacterized protein LOC113760860 isoform X3 [Coffea eugenioides]
lbm_HQ_transcript_26	62.2	0.0e+00	XP_027126358.1	ABC transporter C family member 8 [Coffea arabica]
lbm_HQ_transcript_27	61.1	0.0e+00	XP_027073582.1	zinc finger CCCH domain-containing protein 44-like isoform X1 [Coffea arabica]
lbm_HQ_transcript_28	68.6	0.0e+00	XP_027165594.1	ABC transporter C family member 4-like [Coffea eugenioides]
lbm_HQ_transcript_29	80.6	0.0e+00	XP_027170267.1	callose synthase 7 [Coffea eugenioides]
lbm_HQ_transcript_30	80.2	0.0e+00	XP_027151502.1	ARF guanine-nucleotide exchange factor GNOM-like [Coffea eugenioides]
lbm_HQ_transcript_31	79.0	0.0e+00	XP_027084667.1	uncharacterized protein LOC113706840 [Coffea arabica]
lbm_HQ_transcript_32	84.3	0.0e+00	XP_027070553.1	serine/threonine-protein kinase VPS15-like [Coffea arabica]
lbm_HQ_transcript_33	85.6	0.0e+00	XP_027167864.1	ABC transporter G family member 29-like [Coffea eugenioides]
lbm_HQ_transcript_35	74.4	0.0e+00	XP_027098619.1	ABC transporter C family member 14-like [Coffea arabica]
lbm_HQ_transcript_36	80.7	0.0e+00	XP_027170308.1	enhancer of mRNA-decapping protein 4-like isoform X1 [Coffea eugenioides]
lbm_HQ_transcript_37	80.7	0.0e+00	XP_027170308.1	enhancer of mRNA-decapping protein 4-like isoform X1 [Coffea eugenioides]
lbm_HQ_transcript_38	88.6	0.0e+00	AMM06269.1	'photosystem I P700 apoprotein A1 (chloroplast) [Vicia sativa]
lbm_HQ_transcript_39	51.2	4.8e-234	XP_027061629.1	uncharacterized protein LOC113688147 [Coffea arabica]
lbm_HQ_transcript_40	71.9	0.0e+00	CDP12111.1	unnamed protein product [Coffea canephora]
lbm_HQ_transcript_41	77.7	0.0e+00	XP_027111041.1	uncharacterized protein LOC113730524 [Coffea arabica]
lbm_HQ_transcript_42	81.1	6.4e-154	XP_011074160.1	uncharacterized WD repeat-containing protein C2A9.03 isoform X1 [Sesamum indicum]
lbm_HQ_transcript_43	77.2	0.0e+00	XP_027168949.1	pleiotropic drug resistance protein 1-like [Coffea eugenioides]
lbm_HQ_transcript_45	75.6	8.1e-266	XP_016559008.1	PREDICTED: cytochrome f-like [Capsicum annuum]
lbm_HQ_transcript_46	79.4	0.0e+00	XP_027068123.1	auxin response factor 19-like isoform X1 [Coffea arabica]
lbm_HQ_transcript_48	90.8	0.0e+00	XP_027154316.1	uncharacterized protein LOC113754160 [Coffea eugenioides]
lbm_HQ_transcript_49	77.7	0.0e+00	XP_027151397.1	protein MEI2-like 4 isoform X1 [Coffea eugenioides]
lbm_HQ_transcript_50	79.1	0.0e+00	XP_027065380.1	splicing factor 3B subunit 3-like isoform X1 [Coffea arabica]
lbm_HQ_transcript_51	83.5	0.0e+00	XP_027093801.1	CLIP-associated protein-like [Coffea arabica]
lbm_HQ_transcript_52	82.2	0.0e+00	XP_027126355.1	probable serine/threonine protein kinase IREH1 isoform X1 [Coffea arabica]
lbm_HQ_transcript_53	53.7	0.0e+00	XP_027175365.1	magnesium-chelatase subunit ChlH, chloroplastic [Coffea eugenioides]
lbm_HQ_transcript_54	41.2	1.1e-182	XP_027109507.1	uncharacterized protein LOC113729408 [Coffea arabica]
lbm_HQ_transcript_55	80.4	0.0e+00	XP_027153642.1	alpha-glucan water dikinase, chloroplastic [Coffea eugenioides]
lbm_HQ_transcript_56	84.4	0.0e+00	CDP02173.1	unnamed protein product [Coffea canephora]
lbm_HQ_transcript_57	55.3	0.0e+00	XP_027159324.1	helicase-like transcription factor CHR28 isoform X1 [Coffea eugenioides]
lbm_HQ_transcript_58	94.0	0.0e+00	XP_027175365.1	magnesium-chelatase subunit ChlH, chloroplastic [Coffea eugenioides]
lbm_HQ_transcript_59	57.2	0.0e+00	XP_027184482.1	sister chromatid cohesion 1 protein 4 isoform X1 [Coffea eugenioides]
lbm_HQ_transcript_60	99.6	6.2e-292	AII18052.1	photosystem II CP43 chlorophyll apoprotein, partial (chloroplast) [Viburnum acerifolium]
lbm_HQ_transcript_61	56.5	0.0e+00	XP_027116594.1	COP1-interacting protein 7 [Coffea arabica]
lbm_HQ_transcript_63	48.3	4.7e-114	PPR87032.1	hypothetical protein GOBAR_AA33653 [Gossypium barbadense]
lbm_HQ_transcript_65	67.8	0.0e+00	XP_027173733.1	uncharacterized protein LOC113773317 isoform X2 [Coffea eugenioides]
lbm_HQ_transcript_66	78.9	0.0e+00	XP_027084672.1	CHD3-type chromatin-remodeling factor PICKLE [Coffea arabica]
lbm_HQ_transcript_67	57.4	0.0e+00	XP_027088085.1	protein SHORT ROOT IN SALT MEDIUM 1-like [Coffea arabica]
lbm_HQ_transcript_68	77.7	0.0e+00	XP_027151397.1	protein MEI2-like 4 isoform X1 [Coffea eugenioides]
lbm_HQ_transcript_69	51.2	0.0e+00	XP_027148823.1	histone-lysine N-methyltransferase ATXR7 [Coffea eugenioides]
lbm_HQ_transcript_70	78.0	0.0e+00	XP_027176776.1	autophagy-related protein 11 [Coffea eugenioides]
lbm_HQ_transcript_72	71.7	0.0e+00	XP_027176592.1	uncharacterized protein LOC113775782 isoform X1 [Coffea eugenioides]
lbm_HQ_transcript_73	60.9	0.0e+00	XP_027116594.1	COP1-interacting protein 7 [Coffea arabica]
lbm_HQ_transcript_75	73.5	0.0e+00	CDP17863.1	unnamed protein product [Coffea canephora]
lbm_HQ_transcript_76	80.2	0.0e+00	XP_027117331.1	uncharacterized protein LOC113734804 isoform X2 [Coffea arabica]
lbm_HQ_transcript_77	81.9	0.0e+00	XP_027117347.1	uncharacterized protein LOC113734804 isoform X4 [Coffea arabica]
lbm_HQ_transcript_78	67.1	0.0e+00	XP_027089036.1	uncharacterized protein LOC113710306 [Coffea arabica]
lbm_HQ_transcript_80	95.0	0.0e+00	YP_009186020.1	RNA polymerase beta'' subunit (chloroplast) [Gynochthodes nanlingensis]
lbm_HQ_transcript_81	83.7	0.0e+00	CDP03049.1	unnamed protein product [Coffea canephora]
lbm_HQ_transcript_82	71.0	1.0e-291	XP_027114223.1	mediator of RNA polymerase II transcription subunit 15a-like isoform X4 [Coffea arabica]
lbm_HQ_transcript_83	80.7	0.0e+00	XP_027125418.1	uncharacterized protein LOC113741941 [Coffea arabica]
lbm_HQ_transcript_84	70.7	3.3e-128	KZN08865.1	hypothetical protein DCAR_001521 [Daucus carota subsp. sativus]
lbm_HQ_transcript_86	74.0	0.0e+00	XP_027066285.1	uncharacterized protein LOC113692120 [Coffea arabica]
lbm_HQ_transcript_87	67.3	0.0e+00	XP_027105681.1	translocase of chloroplast 120, chloroplastic-like [Coffea arabica]
lbm_HQ_transcript_90	82.4	0.0e+00	XP_027077855.1	xanthine dehydrogenase 1-like isoform X1 [Coffea arabica]
lbm_HQ_transcript_91	78.4	0.0e+00	XP_027100263.1	histidine kinase 3-like isoform X1 [Coffea arabica]
lbm_HQ_transcript_92	47.6	0.0e+00	XP_027104830.1	receptor-like protein kinase FERONIA isoform X1 [Coffea arabica]
lbm_HQ_transcript_93	64.6	0.0e+00	CDO99538.1	unnamed protein product [Coffea canephora]
lbm_HQ_transcript_94	80.9	0.0e+00	XP_027086761.1	pre-mRNA-splicing factor ATP-dependent RNA helicase DEAH7-like isoform X2 [Coffea arabica]
lbm_HQ_transcript_95	41.7	1.1e-197	XP_027117572.1	putative disease resistance protein At1g50180 isoform X2 [Coffea arabica]
lbm_HQ_transcript_97	77.4	2.0e-226	XP_027171088.1	increased DNA methylation 1 [Coffea eugenioides]
lbm_HQ_transcript_98	74.1	0.0e+00	XP_027150666.1	abscisic-aldehyde oxidase-like isoform X1 [Coffea eugenioides]
lbm_HQ_transcript_99	78.3	9.8e-234	XP_027163291.1	protein TSS [Coffea eugenioides]
lbm_HQ_transcript_100	59.8	0.0e+00	XP_027094956.1	uncharacterized protein LOC113715006 [Coffea arabica]
lbm_HQ_transcript_101	67.0	0.0e+00	XP_027089036.1	uncharacterized protein LOC113710306 [Coffea arabica]
lbm_HQ_transcript_102	59.1	0.0e+00	CDP09978.1	unnamed protein product [Coffea canephora]
lbm_HQ_transcript_103	86.0	0.0e+00	XP_027063864.1	trafficking protein particle complex II-specific subunit 130 homolog isoform X1 [Coffea arabica]
lbm_HQ_transcript_104	81.6	0.0e+00	XP_027122805.1	uncharacterized protein LOC113739699 isoform X1 [Coffea arabica]
lbm_HQ_transcript_105	65.3	6.3e-310	XP_027124816.1	protein LONGIFOLIA 1-like [Coffea arabica]
lbm_HQ_transcript_106	86.2	0.0e+00	XP_027070491.1	ABC transporter B family member 1 [Coffea arabica]
lbm_HQ_transcript_108	73.8	0.0e+00	XP_027066285.1	uncharacterized protein LOC113692120 [Coffea arabica]
lbm_HQ_transcript_109	58.5	7.2e-306	CDP08769.1	unnamed protein product [Coffea canephora]
lbm_HQ_transcript_110	80.5	5.3e-301	OTF84750.1	putative ATPase, F0 complex, subunit B/B' protein (plastid) [Helianthus annuus]
lbm_HQ_transcript_112	80.8	0.0e+00	XP_027125887.1	stromal processing peptidase, chloroplastic-like [Coffea arabica]
lbm_HQ_transcript_113	34.7	1.6e-79	EOX94751.1	Time for coffee, putative isoform 3 [Theobroma cacao]
lbm_HQ_transcript_114	79.4	0.0e+00	XP_027160567.1	rDNA transcriptional regulator pol5 [Coffea eugenioides]
lbm_HQ_transcript_115	79.5	0.0e+00	CDP18373.1	unnamed protein product [Coffea canephora]
lbm_HQ_transcript_117	84.1	0.0e+00	XP_027074966.1	kinesin-like protein KIN-14B [Coffea arabica]
lbm_HQ_transcript_118	76.3	0.0e+00	XP_027182595.1	RNA-dependent RNA polymerase 6 [Coffea eugenioides]
lbm_HQ_transcript_120	35.0	4.6e-156	XP_027157624.1	LOW QUALITY PROTEIN: BAG family molecular chaperone regulator 6 [Coffea eugenioides]
lbm_HQ_transcript_123	58.2	0.0e+00	XP_027170981.1	DNA polymerase I A, chloroplastic/mitochondrial [Coffea eugenioides]
lbm_HQ_transcript_125	71.8	0.0e+00	XP_027087975.1	starch synthase 3, chloroplastic/amyloplastic-like [Coffea arabica]
lbm_HQ_transcript_126	65.0	2.8e-201	OTF84788.1	putative NADH-ubiquinone oxidoreductase chain 4L/K (plastid) [Helianthus annuus]
lbm_HQ_transcript_127	49.6	3.2e-282	XP_027161077.1	uncharacterized protein LOC113762035 [Coffea eugenioides]
lbm_HQ_transcript_128	68.8	1.0e-131	CDO99030.1	unnamed protein product [Coffea canephora]
lbm_HQ_transcript_129	98.9	1.9e-149	AWI70190.1	RNA polymerase alpha subunit (chloroplast) [Apocynum cannabinum]
lbm_HQ_transcript_130	73.1	0.0e+00	XP_027061322.1	nuclear pore complex protein NUP133-like [Coffea arabica]
lbm_HQ_transcript_131	77.0	0.0e+00	XP_027162279.1	K(+) efflux antiporter 2, chloroplastic-like [Coffea eugenioides]
lbm_HQ_transcript_133	89.7	0.0e+00	XP_027091542.1	coatomer subunit alpha-1-like [Coffea arabica]
lbm_HQ_transcript_134	71.7	0.0e+00	XP_027096363.1	protein CHROMATIN REMODELING 8-like [Coffea arabica]
lbm_HQ_transcript_135	83.1	7.7e-103	CDY45505.1	BnaCnng12640D [Brassica napus]
lbm_HQ_transcript_137	63.3	8.8e-248	XP_027108123.1	ferric reduction oxidase 6-like [Coffea arabica]
lbm_HQ_transcript_138	70.6	0.0e+00	XP_027104302.1	indole-3-acetaldehyde oxidase-like [Coffea arabica]
lbm_HQ_transcript_139	81.6	0.0e+00	CDP02174.1	unnamed protein product [Coffea canephora]
lbm_HQ_transcript_141	29.9	1.0e-104	RDY14309.1	putative protein ycf68, partial [Mucuna pruriens]
lbm_HQ_transcript_142	82.1	3.8e-33	XP_027086300.1	uncharacterized protein LOC113708052 [Coffea arabica]
lbm_HQ_transcript_144	63.9	0.0e+00	XP_027178610.1	epidermal growth factor receptor substrate 15-like 1 [Coffea eugenioides]
lbm_HQ_transcript_147	75.4	4.5e-305	XP_027086931.1	uncharacterized protein LOC113708609 [Coffea arabica]
lbm_HQ_transcript_148	85.7	0.0e+00	XP_027182236.1	paladin isoform X1 [Coffea eugenioides]
lbm_HQ_transcript_149	76.7	0.0e+00	XP_027070491.1	ABC transporter B family member 1 [Coffea arabica]
lbm_HQ_transcript_150	76.6	1.5e-239	XP_027105243.1	RNA polymerase II C-terminal domain phosphatase-like 1 [Coffea arabica]
lbm_HQ_transcript_151	96.5	0.0e+00	XP_027157608.1	serine/threonine-protein phosphatase BSL3 isoform X1 [Coffea eugenioides]
lbm_HQ_transcript_152	90.9	0.0e+00	XP_027065428.1	uncharacterized protein LOC113691482 isoform X2 [Coffea arabica]
lbm_HQ_transcript_153	73.5	0.0e+00	XP_027069517.1	protein transport protein Sec24-like At3g07100 [Coffea arabica]
lbm_HQ_transcript_154	98.2	0.0e+00	XP_027104299.1	clathrin heavy chain 1 [Coffea arabica]
lbm_HQ_transcript_155	86.1	0.0e+00	XP_027091658.1	PH, RCC1 and FYVE domains-containing protein 1-like isoform X1 [Coffea arabica]
lbm_HQ_transcript_156	53.2	9.4e-295	XP_027182606.1	uncharacterized protein LOC113780991 isoform X1 [Coffea eugenioides]
lbm_HQ_transcript_158	46.9	6.3e-81	XP_011099290.1	protein CROWDED NUCLEI 1 isoform X1 [Sesamum indicum]
lbm_HQ_transcript_159	69.8	0.0e+00	XP_027148207.1	squamosa promoter-binding-like protein 14 [Coffea eugenioides]
lbm_HQ_transcript_161	91.4	0.0e+00	XP_027122892.1	DNA-directed RNA polymerase III subunit 2 [Coffea arabica]
lbm_HQ_transcript_162	85.4	0.0e+00	XP_027107349.1	DExH-box ATP-dependent RNA helicase DExH3-like isoform X1 [Coffea arabica]
lbm_HQ_transcript_163	91.8	0.0e+00	PHT59706.1	putative cellulose synthase A catalytic subunit 2 [UDP-forming] [Capsicum baccatum]
lbm_HQ_transcript_164	64.6	8.8e-83	XP_022892616.1	glycine-rich RNA-binding protein RZ1C-like isoform X2 [Olea europaea var. sylvestris]
lbm_HQ_transcript_165	65.7	0.0e+00	XP_027080125.1	protein SPA1-RELATED 2-like isoform X2 [Coffea arabica]
lbm_HQ_transcript_166	69.1	4.6e-108	XP_027124833.1	von Willebrand factor A domain-containing protein DDB_G0286969-like [Coffea arabica]
lbm_HQ_transcript_167	93.6	0.0e+00	XP_004249336.1	splicing factor 3B subunit 1 [Solanum lycopersicum]
lbm_HQ_transcript_168	80.4	6.0e-201	XP_027096617.1	phosphoenolpyruvate carboxylase 4 [Coffea arabica]
lbm_HQ_transcript_170	64.6	8.7e-83	XP_022892616.1	glycine-rich RNA-binding protein RZ1C-like isoform X2 [Olea europaea var. sylvestris]
lbm_HQ_transcript_171	67.1	0.0e+00	CDO97570.1	unnamed protein product [Coffea canephora]
lbm_HQ_transcript_172	87.4	0.0e+00	CDP02446.1	unnamed protein product [Coffea canephora]
lbm_HQ_transcript_173	79.4	0.0e+00	XP_027089655.1	brefeldin A-inhibited guanine nucleotide-exchange protein 1-like isoform X1 [Coffea arabica]
lbm_HQ_transcript_174	66.7	8.8e-131	XP_027161266.1	F-box protein At4g00755 [Coffea eugenioides]
lbm_HQ_transcript_175	61.9	0.0e+00	XP_027078377.1	uncharacterized protein LOC113701781 isoform X2 [Coffea arabica]
lbm_HQ_transcript_176	83.0	5.0e-232	XP_027104143.1	probable LRR receptor-like serine/threonine-protein kinase IRK [Coffea arabica]
lbm_HQ_transcript_178	71.0	0.0e+00	XP_027154813.1	protein transport protein SEC31 homolog B [Coffea eugenioides]
lbm_HQ_transcript_180	39.6	7.4e-119	XP_027165911.1	putative disease resistance protein At1g50180 [Coffea eugenioides]
lbm_HQ_transcript_181	66.0	0.0e+00	XP_027163818.1	translocase of chloroplast 120, chloroplastic-like [Coffea eugenioides]
lbm_HQ_transcript_182	92.4	3.6e-73	XP_027117530.1	serine/arginine-rich-splicing factor SR34-like [Coffea arabica]
lbm_HQ_transcript_184	87.7	0.0e+00	CDP08777.1	unnamed protein product [Coffea canephora]
lbm_HQ_transcript_185	99.2	4.6e-230	YP_008802505.1	apocytochrome b (mitochondrion) [Asclepias syriaca]
lbm_HQ_transcript_189	80.1	0.0e+00	XP_027179933.1	probable phospholipid-transporting ATPase 8 isoform X1 [Coffea eugenioides]
lbm_HQ_transcript_193	62.7	0.0e+00	XP_027092067.1	DIS3-like exonuclease 2 isoform X2 [Coffea arabica]
lbm_HQ_transcript_194	53.8	1.1e-282	XP_027127390.1	COP1-interacting protein 7 isoform X2 [Coffea arabica]
lbm_HQ_transcript_195	83.5	0.0e+00	XP_027182680.1	trafficking protein particle complex II-specific subunit 120 homolog [Coffea eugenioides]
lbm_HQ_transcript_196	74.9	0.0e+00	XP_027125745.1	NF-X1-type zinc finger protein NFXL1-like [Coffea arabica]
lbm_HQ_transcript_197	89.8	0.0e+00	XP_027091542.1	coatomer subunit alpha-1-like [Coffea arabica]
lbm_HQ_transcript_199	71.9	0.0e+00	XP_027067107.1	ABC transporter B family member 11-like [Coffea arabica]
lbm_HQ_transcript_200	88.6	0.0e+00	XP_027151604.1	pumilio homolog 2-like [Coffea eugenioides]
lbm_HQ_transcript_201	59.0	0.0e+00	XP_028118146.1	uncharacterized protein LOC114315741 [Camellia sinensis]
lbm_HQ_transcript_202	72.6	0.0e+00	XP_027184971.1	type II inositol polyphosphate 5-phosphatase 15 [Coffea eugenioides]
lbm_HQ_transcript_203	85.8	1.5e-79	CDP08209.1	unnamed protein product [Coffea canephora]
lbm_HQ_transcript_204	72.6	0.0e+00	XP_027165798.1	phosphoglucan, water dikinase, chloroplastic [Coffea eugenioides]
lbm_HQ_transcript_205	82.8	0.0e+00	XP_027173951.1	putative ABC transporter B family member 8 [Coffea eugenioides]
lbm_HQ_transcript_206	79.6	0.0e+00	XP_027148821.1	ABC transporter B family member 13-like isoform X1 [Coffea eugenioides]
lbm_HQ_transcript_207	51.6	2.1e-251	XP_027177380.1	calcium-transporting ATPase 10, plasma membrane-type-like isoform X2 [Coffea eugenioides]
lbm_HQ_transcript_208	79.0	0.0e+00	XP_027099471.1	histidine kinase 4-like [Coffea arabica]
lbm_HQ_transcript_210	92.2	0.0e+00	CDP10548.1	unnamed protein product [Coffea canephora]
lbm_HQ_transcript_211	72.6	0.0e+00	XP_027165798.1	phosphoglucan, water dikinase, chloroplastic [Coffea eugenioides]
lbm_HQ_transcript_212	60.9	0.0e+00	XP_027176421.1	RRP12-like protein isoform X2 [Coffea eugenioides]
lbm_HQ_transcript_213	88.3	0.0e+00	XP_027148837.1	carbamoyl-phosphate synthase large chain, chloroplastic [Coffea eugenioides]
lbm_HQ_transcript_214	69.3	4.5e-153	PSR95272.1	ABC transporter D family member 2 like [Actinidia chinensis var. chinensis]
lbm_HQ_transcript_215	88.5	0.0e+00	XP_027151604.1	pumilio homolog 2-like [Coffea eugenioides]
lbm_HQ_transcript_216	51.7	1.9e-74	XP_027152722.1	protein CROWDED NUCLEI 2-like [Coffea eugenioides]
lbm_HQ_transcript_217	77.0	1.1e-133	XP_027120054.1	pentatricopeptide repeat-containing protein At5g27270-like isoform X1 [Coffea arabica]
lbm_HQ_transcript_218	88.5	0.0e+00	XP_009796056.1	PREDICTED: probable importin-7 homolog [Nicotiana sylvestris]
lbm_HQ_transcript_219	77.3	0.0e+00	XP_027087006.1	auxin response factor 6-like isoform X1 [Coffea arabica]
lbm_HQ_transcript_220	88.2	0.0e+00	XP_027148837.1	carbamoyl-phosphate synthase large chain, chloroplastic [Coffea eugenioides]
lbm_HQ_transcript_221	82.7	3.2e-239	XP_006341624.1	PREDICTED: DENN domain and WD repeat-containing protein SCD1 [Solanum tuberosum]
lbm_HQ_transcript_223	77.3	0.0e+00	XP_027114413.1	5'-3' exoribonuclease 4-like [Coffea arabica]
lbm_HQ_transcript_226	90.7	0.0e+00	XP_027081196.1	cellulose synthase-like protein D3 [Coffea arabica]
lbm_HQ_transcript_231	75.2	0.0e+00	XP_027164714.1	squamosa promoter-binding-like protein 1 [Coffea eugenioides]
lbm_HQ_transcript_232	79.8	0.0e+00	XP_027116247.1	probable ATP-dependent DNA helicase CHR12 [Coffea arabica]
lbm_HQ_transcript_233	66.9	0.0e+00	XP_027176399.1	protein PLASTID MOVEMENT IMPAIRED 1-RELATED 1 [Coffea eugenioides]
lbm_HQ_transcript_234	54.0	1.6e-254	XP_028127397.1	golgin candidate 5-like [Camellia sinensis]
lbm_HQ_transcript_237	47.9	3.1e-138	XP_027179443.1	probable disease resistance RPP8-like protein 2 [Coffea eugenioides]
lbm_HQ_transcript_238	97.6	0.0e+00	XP_027104299.1	clathrin heavy chain 1 [Coffea arabica]
lbm_HQ_transcript_239	85.7	0.0e+00	XP_027152879.1	alpha-mannosidase 2 [Coffea eugenioides]
lbm_HQ_transcript_241	75.7	0.0e+00	XP_027065640.1	protein SMG7-like [Coffea arabica]
lbm_HQ_transcript_242	78.9	9.7e-148	XP_027166844.1	pentatricopeptide repeat-containing protein At5g27270 isoform X2 [Coffea eugenioides]
lbm_HQ_transcript_243	88.2	0.0e+00	XP_027098652.1	probable manganese-transporting ATPase PDR2 [Coffea arabica]
lbm_HQ_transcript_244	72.7	0.0e+00	XP_027161066.1	uncharacterized protein LOC113762029 [Coffea eugenioides]
lbm_HQ_transcript_246	87.2	0.0e+00	XP_011074840.1	protein TPR2 [Sesamum indicum]
lbm_HQ_transcript_247	95.3	0.0e+00	XP_027111224.1	ubiquitin carboxyl-terminal hydrolase 12-like isoform X1 [Coffea arabica]
lbm_HQ_transcript_249	80.7	4.4e-311	XP_027073543.1	brassinosteroid LRR receptor kinase-like [Coffea arabica]
lbm_HQ_transcript_252	65.3	0.0e+00	XP_027156953.1	uncharacterized protein LOC113758200 [Coffea eugenioides]
lbm_HQ_transcript_253	53.2	0.0e+00	XP_027091621.1	uncharacterized protein LOC113712406 [Coffea arabica]
lbm_HQ_transcript_254	84.2	0.0e+00	XP_027159764.1	ubiquitin-activating enzyme E1 1 isoform X1 [Coffea eugenioides]
lbm_HQ_transcript_255	72.2	0.0e+00	XP_019178187.1	PREDICTED: phytochrome E isoform X1 [Ipomoea nil]
lbm_HQ_transcript_256	89.3	0.0e+00	XP_027114231.1	exportin-7 isoform X1 [Coffea arabica]
lbm_HQ_transcript_257	96.1	0.0e+00	XP_027163918.1	DNA-directed RNA polymerase II subunit RPB2 [Coffea eugenioides]
lbm_HQ_transcript_258	88.4	0.0e+00	XP_027114994.1	phytochrome A1 [Coffea arabica]
lbm_HQ_transcript_259	52.8	1.6e-243	CDO99180.1	unnamed protein product [Coffea canephora]
lbm_HQ_transcript_261	80.0	0.0e+00	XP_027148293.1	LOW QUALITY PROTEIN: protein transport protein Sec24-like At4g32640 [Coffea eugenioides]
lbm_HQ_transcript_262	60.0	8.6e-290	XP_027110544.1	uncharacterized protein LOC113730214 isoform X1 [Coffea arabica]
lbm_HQ_transcript_263	84.5	0.0e+00	XP_027151631.1	LRR receptor-like serine/threonine-protein kinase RPK2 [Coffea eugenioides]
lbm_HQ_transcript_264	90.4	0.0e+00	CDP16668.1	unnamed protein product [Coffea canephora]
lbm_HQ_transcript_266	38.3	1.0e-181	CDP01897.1	unnamed protein product [Coffea canephora]
lbm_HQ_transcript_267	85.4	0.0e+00	XP_027101073.1	protein HIRA-like isoform X1 [Coffea arabica]
lbm_HQ_transcript_268	81.4	0.0e+00	XP_027150994.1	DNA-directed RNA polymerase I subunit 2 [Coffea eugenioides]
lbm_HQ_transcript_269	65.1	0.0e+00	CDP16676.1	unnamed protein product [Coffea canephora]
lbm_HQ_transcript_272	89.1	0.0e+00	XP_027084414.1	glycine dehydrogenase (decarboxylating), mitochondrial [Coffea arabica]
lbm_HQ_transcript_273	68.7	0.0e+00	AND76221.1	Elongation factor Ts [Calotropis procera]
lbm_HQ_transcript_274	78.3	6.4e-237	XP_027074872.1	DEAD-box ATP-dependent RNA helicase 41-like isoform X1 [Coffea arabica]
lbm_HQ_transcript_279	84.9	0.0e+00	XP_011080456.1	isoleucine--tRNA ligase, cytoplasmic [Sesamum indicum]
lbm_HQ_transcript_281	73.7	0.0e+00	XP_027070800.1	protein SUPPRESSOR OF MAX2 1-like [Coffea arabica]
lbm_HQ_transcript_282	88.1	0.0e+00	XP_027125645.1	topless-related protein 1-like isoform X2 [Coffea arabica]
lbm_HQ_transcript_283	94.2	0.0e+00	XP_027072925.1	importin-5-like [Coffea arabica]
lbm_HQ_transcript_284	75.2	0.0e+00	XP_027151420.1	uncharacterized protein LOC113751566 isoform X2 [Coffea eugenioides]
lbm_HQ_transcript_287	96.1	0.0e+00	XP_027163918.1	DNA-directed RNA polymerase II subunit RPB2 [Coffea eugenioides]
lbm_HQ_transcript_288	85.0	3.9e-85	XP_027111936.1	trihelix transcription factor ASIL2-like [Coffea arabica]
lbm_HQ_transcript_289	79.9	0.0e+00	CDP06127.1	unnamed protein product [Coffea canephora]
lbm_HQ_transcript_290	91.5	0.0e+00	XP_010648652.1	PREDICTED: cellulose synthase A catalytic subunit 1 [UDP-forming] [Vitis vinifera]
lbm_HQ_transcript_291	63.4	6.4e-213	XP_027159970.1	pentatricopeptide repeat-containing protein MRL1, chloroplastic [Coffea eugenioides]
lbm_HQ_transcript_294	90.7	0.0e+00	XP_027081196.1	cellulose synthase-like protein D3 [Coffea arabica]
lbm_HQ_transcript_295	88.2	0.0e+00	XP_027125645.1	topless-related protein 1-like isoform X2 [Coffea arabica]
lbm_HQ_transcript_298	89.5	4.2e-281	PSR89312.1	Glycine dehydrogenaseB like [Actinidia chinensis var. chinensis]
lbm_HQ_transcript_300	94.5	0.0e+00	CDP05039.1	unnamed protein product [Coffea canephora]
lbm_HQ_transcript_302	79.9	0.0e+00	XP_027170477.1	translation initiation factor IF-2, chloroplastic [Coffea eugenioides]
lbm_HQ_transcript_303	89.7	0.0e+00	XP_027070462.1	topless-related protein 4-like isoform X1 [Coffea arabica]
lbm_HQ_transcript_305	77.1	1.5e-254	CDO97002.1	unnamed protein product [Coffea canephora]
lbm_HQ_transcript_307	48.0	4.9e-229	XP_027159665.1	filament-like plant protein 7 [Coffea eugenioides]
lbm_HQ_transcript_309	92.4	0.0e+00	XP_027092801.1	cellulose synthase A catalytic subunit 2 [UDP-forming]-like [Coffea arabica]
lbm_HQ_transcript_313	68.2	0.0e+00	XP_027078238.1	calmodulin-binding transcription activator 3-like [Coffea arabica]
lbm_HQ_transcript_314	88.4	0.0e+00	XP_027125645.1	topless-related protein 1-like isoform X2 [Coffea arabica]
lbm_HQ_transcript_315	64.7	5.8e-182	XP_019250260.1	PREDICTED: auxilin-related protein 2-like [Nicotiana attenuata]
lbm_HQ_transcript_317	71.1	6.6e-178	XP_027065121.1	transcription factor GTE4-like [Coffea arabica]
lbm_HQ_transcript_318	89.6	0.0e+00	XP_027122895.1	protein argonaute 1-like [Coffea arabica]
lbm_HQ_transcript_320	86.7	0.0e+00	CDP09233.1	unnamed protein product [Coffea canephora]
lbm_HQ_transcript_321	96.5	9.0e-284	YP_009186040.1	acetyl-CoA carboxylase beta subunit (chloroplast) [Gynochthodes nanlingensis]
lbm_HQ_transcript_322	63.0	9.6e-270	XP_027087441.1	endoribonuclease Dicer homolog 2 isoform X3 [Coffea arabica]
lbm_HQ_transcript_323	64.8	1.3e-181	XP_019250260.1	PREDICTED: auxilin-related protein 2-like [Nicotiana attenuata]
lbm_HQ_transcript_324	78.0	0.0e+00	XP_027176008.1	conserved oligomeric Golgi complex subunit 1 [Coffea eugenioides]
lbm_HQ_transcript_325	81.1	0.0e+00	XP_027159537.1	FACT complex subunit SPT16-like [Coffea eugenioides]
lbm_HQ_transcript_326	89.7	0.0e+00	CDP17223.1	unnamed protein product [Coffea canephora]
lbm_HQ_transcript_327	74.8	1.4e-265	XP_027108123.1	ferric reduction oxidase 6-like [Coffea arabica]
lbm_HQ_transcript_329	82.2	4.4e-307	XP_027110950.1	pumilio homolog 1-like isoform X1 [Coffea arabica]
lbm_HQ_transcript_330	77.8	0.0e+00	XP_027151579.1	LOW QUALITY PROTEIN: sodium/hydrogen exchanger 8-like [Coffea eugenioides]
lbm_HQ_transcript_331	85.1	0.0e+00	XP_027063936.1	phytochrome C-like [Coffea arabica]
lbm_HQ_transcript_332	92.1	0.0e+00	XP_027074096.1	protein CELLULOSE SYNTHASE INTERACTIVE 1-like [Coffea arabica]
lbm_HQ_transcript_333	93.6	0.0e+00	XP_027086107.1	homeobox-leucine zipper protein REVOLUTA-like [Coffea arabica]
lbm_HQ_transcript_334	66.7	0.0e+00	XP_027162394.1	uncharacterized protein LOC113762943 isoform X1 [Coffea eugenioides]
lbm_HQ_transcript_336	76.5	0.0e+00	XP_027074992.1	trafficking protein particle complex subunit 11-like isoform X2 [Coffea arabica]
lbm_HQ_transcript_337	79.4	0.0e+00	XP_027070844.1	valine--tRNA ligase, mitochondrial 1-like isoform X1 [Coffea arabica]
lbm_HQ_transcript_338	88.5	0.0e+00	PSR86518.1	AP-2 complex subunit alpha-1 like [Actinidia chinensis var. chinensis]
lbm_HQ_transcript_345	86.8	0.0e+00	XP_027112528.1	probable E3 ubiquitin ligase SUD1 [Coffea arabica]
lbm_HQ_transcript_347	79.2	0.0e+00	XP_027170477.1	translation initiation factor IF-2, chloroplastic [Coffea eugenioides]
lbm_HQ_transcript_351	80.0	0.0e+00	CDO96920.1	unnamed protein product [Coffea canephora]
lbm_HQ_transcript_353	79.9	0.0e+00	XP_027069344.1	calcium-transporting ATPase 4, plasma membrane-type-like [Coffea arabica]
lbm_HQ_transcript_354	66.3	0.0e+00	CDP13247.1	unnamed protein product [Coffea canephora]
lbm_HQ_transcript_355	63.9	0.0e+00	XP_027151391.1	protein NLP2-like isoform X1 [Coffea eugenioides]
lbm_HQ_transcript_357	73.7	1.1e-209	XP_027111694.1	B3 domain-containing protein Os07g0563300-like isoform X1 [Coffea arabica]
lbm_HQ_transcript_358	76.3	0.0e+00	XP_027153000.1	probable RNA-dependent RNA polymerase 1 [Coffea eugenioides]
lbm_HQ_transcript_359	88.9	0.0e+00	XP_027106569.1	protein ARABIDILLO 1-like [Coffea arabica]
lbm_HQ_transcript_361	63.7	0.0e+00	PSS06264.1	Squamosa promoter-binding-like protein [Actinidia chinensis var. chinensis]
lbm_HQ_transcript_362	42.2	2.5e-201	XP_027109507.1	uncharacterized protein LOC113729408 [Coffea arabica]
lbm_HQ_transcript_363	74.2	0.0e+00	XP_027062406.1	protein PAT1 homolog isoform X1 [Coffea arabica]
lbm_HQ_transcript_367	98.8	4.3e-89	XP_027089560.1	derlin-2.2-like [Coffea arabica]
lbm_HQ_transcript_368	78.5	6.9e-180	PSS00151.1	Receptor-like protein kinase [Actinidia chinensis var. chinensis]
lbm_HQ_transcript_369	52.3	7.8e-240	XP_022869172.1	uncharacterized protein LOC111388646 isoform X1 [Olea europaea var. sylvestris]
lbm_HQ_transcript_372	86.2	0.0e+00	XP_027106672.1	callose synthase 2-like isoform X1 [Coffea arabica]
lbm_HQ_transcript_373	78.3	2.0e-264	XP_027151474.1	protein CHUP1, chloroplastic isoform X1 [Coffea eugenioides]
lbm_HQ_transcript_374	91.5	0.0e+00	PSS00053.1	Cellulose synthase A catalytic subunit 2 [UDP-forming] like [Actinidia chinensis var. chinensis]
lbm_HQ_transcript_375	86.1	0.0e+00	XP_027111493.1	exocyst complex component SEC8 [Coffea arabica]
lbm_HQ_transcript_377	65.4	0.0e+00	XP_027148460.1	epidermal growth factor receptor substrate 15-like 1 [Coffea eugenioides]
lbm_HQ_transcript_378	78.6	6.2e-181	PSS00151.1	Receptor-like protein kinase [Actinidia chinensis var. chinensis]
lbm_HQ_transcript_380	85.6	0.0e+00	XP_027096079.1	ETO1-like protein 1 [Coffea arabica]
lbm_HQ_transcript_381	84.8	0.0e+00	XP_027177380.1	calcium-transporting ATPase 10, plasma membrane-type-like isoform X2 [Coffea eugenioides]
lbm_HQ_transcript_382	63.1	7.3e-230	XP_027093238.1	LOW QUALITY PROTEIN: coatomer subunit alpha-1-like [Coffea arabica]
lbm_HQ_transcript_383	59.5	0.0e+00	XP_027104321.1	protein SMAX1-LIKE 6-like isoform X1 [Coffea arabica]
lbm_HQ_transcript_384	47.9	2.2e-138	XP_027179443.1	probable disease resistance RPP8-like protein 2 [Coffea eugenioides]
lbm_HQ_transcript_387	88.3	0.0e+00	XP_011078416.1	probable sucrose-phosphate synthase 1 [Sesamum indicum]
lbm_HQ_transcript_389	45.4	1.5e-179	RCW19059.1	hypothetical protein GLYMA_13G018000 [Glycine max]
lbm_HQ_transcript_390	63.3	0.0e+00	XP_027160102.1	protein SMAX1-LIKE 6 [Coffea eugenioides]
lbm_HQ_transcript_392	78.0	3.1e-265	XP_028090986.1	exocyst complex component SEC5A-like isoform X3 [Camellia sinensis]
lbm_HQ_transcript_395	92.7	0.0e+00	XP_027084736.1	lon protease homolog 2, peroxisomal isoform X2 [Coffea arabica]
lbm_HQ_transcript_400	82.1	0.0e+00	XP_027080881.1	AP-4 complex subunit epsilon-like [Coffea arabica]
lbm_HQ_transcript_402	40.5	8.0e-72	XP_015088132.1	vacuolar cation/proton exchanger 3 [Solanum pennellii]
lbm_HQ_transcript_404	48.0	4.7e-229	XP_027159665.1	filament-like plant protein 7 [Coffea eugenioides]
lbm_HQ_transcript_406	78.2	0.0e+00	XP_027066754.1	alpha-aminoadipic semialdehyde synthase-like isoform X1 [Coffea arabica]
lbm_HQ_transcript_408	74.9	0.0e+00	XP_027159523.1	AP3-complex subunit beta-A isoform X2 [Coffea eugenioides]
lbm_HQ_transcript_409	79.3	4.8e-141	XP_027180827.1	probable E3 ubiquitin-protein ligase RZFP34 [Coffea eugenioides]
lbm_HQ_transcript_410	91.8	1.9e-251	XP_019188388.1	PREDICTED: serine/threonine-protein phosphatase BSL1 isoform X1 [Ipomoea nil]
lbm_HQ_transcript_411	57.2	3.3e-267	XP_027115203.1	uncharacterized protein LOC113733186 [Coffea arabica]
lbm_HQ_transcript_412	50.1	3.6e-229	CDP18421.1	unnamed protein product [Coffea canephora]
lbm_HQ_transcript_415	82.7	0.0e+00	XP_027149734.1	probable sucrose-phosphate synthase 4 [Coffea eugenioides]
lbm_HQ_transcript_416	78.9	0.0e+00	XP_027159260.1	copper-transporting ATPase PAA1, chloroplastic [Coffea eugenioides]
lbm_HQ_transcript_418	92.1	0.0e+00	PIN21613.1	Cellulose synthase (UDP-forming) [Handroanthus impetiginosus]
lbm_HQ_transcript_419	44.9	2.5e-190	XP_027070344.1	uncharacterized protein LOC113695447 isoform X1 [Coffea arabica]
lbm_HQ_transcript_421	77.6	4.5e-224	XP_027108123.1	ferric reduction oxidase 6-like [Coffea arabica]
lbm_HQ_transcript_422	88.4	0.0e+00	XP_027159738.1	FACT complex subunit SPT16-like [Coffea eugenioides]
lbm_HQ_transcript_423	76.2	0.0e+00	XP_027153000.1	probable RNA-dependent RNA polymerase 1 [Coffea eugenioides]
lbm_HQ_transcript_425	72.4	1.5e-291	XP_028088450.1	guanylate-binding protein 3-like [Camellia sinensis]
lbm_HQ_transcript_426	67.5	0.0e+00	CDP04621.1	unnamed protein product [Coffea canephora]
lbm_HQ_transcript_427	92.6	0.0e+00	XP_027104523.1	2-oxoglutarate dehydrogenase, mitochondrial-like [Coffea arabica]
lbm_HQ_transcript_430	95.1	0.0e+00	XP_027088899.1	DNA damage-binding protein 1 [Coffea arabica]
lbm_HQ_transcript_431	60.9	1.7e-303	XP_027105301.1	protein SMG7L-like [Coffea arabica]
lbm_HQ_transcript_432	60.2	4.6e-261	XP_027163997.1	uncharacterized protein LOC113764132 [Coffea eugenioides]
lbm_HQ_transcript_434	74.8	0.0e+00	XP_027104670.1	protein EIN4 [Coffea arabica]
lbm_HQ_transcript_435	81.7	0.0e+00	XP_027168392.1	nuclear pore complex protein NUP107 isoform X1 [Coffea eugenioides]
lbm_HQ_transcript_436	74.6	1.6e-197	XP_027061929.1	auxin response factor 6-like [Coffea arabica]
lbm_HQ_transcript_437	81.9	4.7e-274	AEZ56957.1	boron transporter [Vitis vinifera]
lbm_HQ_transcript_438	75.5	0.0e+00	XP_027107593.1	autophagy-related protein 18h-like [Coffea arabica]
lbm_HQ_transcript_439	83.9	1.3e-85	XP_027091012.1	probable protein phosphatase 2C 9 isoform X1 [Coffea arabica]
lbm_HQ_transcript_441	44.4	4.2e-214	XP_027116432.1	uncharacterized protein LOC113734224 isoform X2 [Coffea arabica]
lbm_HQ_transcript_442	86.3	1.1e-278	XP_027069602.1	probable UDP-N-acetylglucosamine--peptide N-acetylglucosaminyltransferase SPINDLY [Coffea arabica]
lbm_HQ_transcript_443	85.6	0.0e+00	XP_027096079.1	ETO1-like protein 1 [Coffea arabica]
lbm_HQ_transcript_444	43.2	7.8e-128	XP_027117343.1	uncharacterized protein LOC113734813 [Coffea arabica]
lbm_HQ_transcript_446	70.7	2.7e-128	KZN08865.1	hypothetical protein DCAR_001521 [Daucus carota subsp. sativus]
lbm_HQ_transcript_449	80.2	0.0e+00	XP_027121091.1	isoleucine--tRNA ligase, chloroplastic/mitochondrial-like [Coffea arabica]
lbm_HQ_transcript_451	86.5	0.0e+00	CDP09233.1	unnamed protein product [Coffea canephora]
lbm_HQ_transcript_454	56.2	1.1e-161	PIN21712.1	Equilibrative nucleoside transporter protein [Handroanthus impetiginosus]
lbm_HQ_transcript_455	77.1	0.0e+00	XP_027091040.1	5'-3' exoribonuclease 3-like [Coffea arabica]
lbm_HQ_transcript_457	84.5	0.0e+00	CDO99043.1	unnamed protein product [Coffea canephora]
lbm_HQ_transcript_459	83.2	0.0e+00	XP_027096617.1	phosphoenolpyruvate carboxylase 4 [Coffea arabica]
lbm_HQ_transcript_461	83.3	0.0e+00	XP_022880906.1	ubiquitin-activating enzyme E1 1-like [Olea europaea var. sylvestris]
lbm_HQ_transcript_462	71.0	0.0e+00	XP_027184779.1	vacuolar protein sorting-associated protein 54, chloroplastic-like [Coffea eugenioides]
lbm_HQ_transcript_463	82.2	0.0e+00	XP_027090448.1	ethylene-overproduction protein 1-like [Coffea arabica]
lbm_HQ_transcript_465	81.4	0.0e+00	XP_027064547.1	histone-lysine N-methyltransferase ATXR3-like [Coffea arabica]
lbm_HQ_transcript_466	60.9	2.9e-308	XP_027109810.1	dual specificity protein kinase YAK1 homolog [Coffea arabica]
lbm_HQ_transcript_468	92.7	0.0e+00	XP_027104523.1	2-oxoglutarate dehydrogenase, mitochondrial-like [Coffea arabica]
lbm_HQ_transcript_469	80.0	0.0e+00	XP_027099108.1	kinesin-like protein KIN-14I isoform X2 [Coffea arabica]
lbm_HQ_transcript_470	94.4	0.0e+00	XP_027184575.1	DNA damage-binding protein 1 [Coffea eugenioides]
lbm_HQ_transcript_471	76.6	0.0e+00	XP_027069001.1	phosphoinositide phosphatase SAC3-like [Coffea arabica]
lbm_HQ_transcript_472	79.2	0.0e+00	XP_027061929.1	auxin response factor 6-like [Coffea arabica]
lbm_HQ_transcript_474	87.8	0.0e+00	XP_027088037.1	calcium-transporting ATPase 4, endoplasmic reticulum-type-like [Coffea arabica]
lbm_HQ_transcript_475	72.0	0.0e+00	XP_027117556.1	DExH-box ATP-dependent RNA helicase DExH8-like [Coffea arabica]
lbm_HQ_transcript_476	74.3	2.8e-109	XP_027088892.1	protein PLASTID TRANSCRIPTIONALLY ACTIVE 16, chloroplastic-like isoform X4 [Coffea arabica]
lbm_HQ_transcript_477	94.5	0.0e+00	XP_027170248.1	phosphoenolpyruvate carboxylase 2-like [Coffea eugenioides]
lbm_HQ_transcript_478	38.4	4.1e-137	XP_027184296.1	putative late blight resistance protein homolog R1A-3 [Coffea eugenioides]
lbm_HQ_transcript_480	90.5	0.0e+00	XP_027093372.1	calcium-transporting ATPase 3, endoplasmic reticulum-type-like isoform X1 [Coffea arabica]
lbm_HQ_transcript_482	77.0	0.0e+00	XP_027109808.1	DNA-binding protein SMUBP-2 [Coffea arabica]
lbm_HQ_transcript_486	79.9	0.0e+00	XP_027120971.1	E3 ubiquitin-protein ligase UPL6-like isoform X1 [Coffea arabica]
lbm_HQ_transcript_487	87.4	0.0e+00	XP_027169911.1	ribonuclease TUDOR 1 [Coffea eugenioides]
lbm_HQ_transcript_488	86.0	0.0e+00	XP_027089533.1	transportin-1-like isoform X2 [Coffea arabica]
lbm_HQ_transcript_489	78.3	0.0e+00	XP_027062445.1	protein SPA1-RELATED 4-like isoform X1 [Coffea arabica]
lbm_HQ_transcript_490	81.5	0.0e+00	XP_027115158.1	FT-interacting protein 7-like [Coffea arabica]
lbm_HQ_transcript_493	87.2	0.0e+00	XP_024032063.1	serine/threonine-protein phosphatase BSL1 [Morus notabilis]
lbm_HQ_transcript_495	77.2	0.0e+00	XP_027109810.1	dual specificity protein kinase YAK1 homolog [Coffea arabica]
lbm_HQ_transcript_497	79.9	0.0e+00	XP_027070844.1	valine--tRNA ligase, mitochondrial 1-like isoform X1 [Coffea arabica]
lbm_HQ_transcript_498	89.0	0.0e+00	XP_027158329.1	probable alpha,alpha-trehalose-phosphate synthase [UDP-forming] 7 [Coffea eugenioides]
lbm_HQ_transcript_500	83.1	0.0e+00	XP_027126628.1	protein QUIRKY-like [Coffea arabica]
lbm_HQ_transcript_501	66.7	0.0e+00	XP_027063924.1	autophagy-related protein 18f [Coffea arabica]
lbm_HQ_transcript_502	95.6	0.0e+00	XP_027116057.1	ISWI chromatin-remodeling complex ATPase CHR11 isoform X1 [Coffea arabica]
lbm_HQ_transcript_503	84.0	0.0e+00	CDP02173.1	unnamed protein product [Coffea canephora]
lbm_HQ_transcript_504	65.4	0.0e+00	XP_027168464.1	uncharacterized protein LOC113768344 isoform X1 [Coffea eugenioides]
lbm_HQ_transcript_505	60.5	0.0e+00	XP_027087011.1	probable starch synthase 4, chloroplastic/amyloplastic isoform X1 [Coffea arabica]
lbm_HQ_transcript_508	67.4	5.3e-262	XP_027120008.1	formin-like protein 1 [Coffea arabica]
lbm_HQ_transcript_509	61.1	3.2e-243	PSS31547.1	protein of unknown function DUF632 protein [Actinidia chinensis var. chinensis]
lbm_HQ_transcript_511	63.4	0.0e+00	CDP03525.1	unnamed protein product [Coffea canephora]
lbm_HQ_transcript_514	70.6	4.2e-259	XP_027114945.1	uncharacterized protein LOC113733029 [Coffea arabica]
lbm_HQ_transcript_516	85.2	0.0e+00	XP_027081883.1	extra-large guanine nucleotide-binding protein 3-like [Coffea arabica]
lbm_HQ_transcript_517	81.4	0.0e+00	XP_027115158.1	FT-interacting protein 7-like [Coffea arabica]
lbm_HQ_transcript_518	74.9	5.4e-299	XP_027117318.1	uncharacterized protein LOC113734805 isoform X1 [Coffea arabica]
lbm_HQ_transcript_519	84.6	0.0e+00	XP_023929458.1	probable boron transporter 2 isoform X1 [Quercus suber]
lbm_HQ_transcript_520	94.2	0.0e+00	XP_027061122.1	110 kDa U5 small nuclear ribonucleoprotein component CLO-like [Coffea arabica]
lbm_HQ_transcript_521	78.4	0.0e+00	XP_028102593.1	protein transport protein sec23-1 [Camellia sinensis]
lbm_HQ_transcript_522	62.1	1.1e-270	XP_027091222.1	uncharacterized protein LOC113712126 [Coffea arabica]
lbm_HQ_transcript_524	79.0	1.8e-278	CDP14521.1	unnamed protein product [Coffea canephora]
lbm_HQ_transcript_525	69.6	0.0e+00	XP_027185310.1	serine/threonine-protein kinase Nek5-like [Coffea eugenioides]
lbm_HQ_transcript_526	86.3	0.0e+00	XP_027064230.1	putative aconitate hydratase, cytoplasmic [Coffea arabica]
lbm_HQ_transcript_527	73.6	0.0e+00	XP_027167050.1	protein argonaute 10-like [Coffea eugenioides]
lbm_HQ_transcript_528	69.2	0.0e+00	XP_027107491.1	serine/threonine-protein kinase EDR1-like [Coffea arabica]
lbm_HQ_transcript_529	65.6	2.1e-218	XP_027159812.1	uncharacterized protein LOC113761152 [Coffea eugenioides]
lbm_HQ_transcript_530	80.0	0.0e+00	XP_019192775.1	PREDICTED: cell division cycle 5-like protein isoform X1 [Ipomoea nil]
lbm_HQ_transcript_531	80.1	0.0e+00	XP_027079717.1	transcriptional corepressor LEUNIG isoform X1 [Coffea arabica]
lbm_HQ_transcript_532	76.8	0.0e+00	XP_009601820.1	PREDICTED: alanine--tRNA ligase [Nicotiana tomentosiformis]
lbm_HQ_transcript_533	86.3	0.0e+00	XP_011088279.1	presequence protease 1, chloroplastic/mitochondrial-like [Sesamum indicum]
lbm_HQ_transcript_535	99.6	6.4e-124	AWI70196.1	envelope membrane protein (chloroplast) [Apocynum cannabinum]
lbm_HQ_transcript_538	84.0	0.0e+00	XP_019244306.1	PREDICTED: protein translocase subunit SECA1, chloroplastic [Nicotiana attenuata]
lbm_HQ_transcript_539	70.1	0.0e+00	CDP07006.1	unnamed protein product [Coffea canephora]
lbm_HQ_transcript_540	82.2	0.0e+00	XP_027121015.1	serine/threonine-protein phosphatase 4 regulatory subunit 3-like [Coffea arabica]
lbm_HQ_transcript_541	88.4	0.0e+00	XP_027093002.1	calcium-transporting ATPase 1-like [Coffea arabica]
lbm_HQ_transcript_544	82.9	0.0e+00	PIN12388.1	Nuclear export receptor CSE1/CAS (importin beta superfamily) [Handroanthus impetiginosus]
lbm_HQ_transcript_545	86.1	0.0e+00	XP_027180617.1	protein unc-13 homolog [Coffea eugenioides]
lbm_HQ_transcript_548	78.3	0.0e+00	XP_027062445.1	protein SPA1-RELATED 4-like isoform X1 [Coffea arabica]
lbm_HQ_transcript_550	66.8	1.1e-150	XP_027182906.1	putative receptor-like protein kinase At3g47110 isoform X1 [Coffea eugenioides]
lbm_HQ_transcript_551	59.8	0.0e+00	XP_027097068.1	uncharacterized protein LOC113716806 [Coffea arabica]
lbm_HQ_transcript_553	81.5	0.0e+00	XP_027113316.1	methionine S-methyltransferase isoform X1 [Coffea arabica]
lbm_HQ_transcript_556	72.4	2.6e-176	CDP03251.1	unnamed protein product [Coffea canephora]
lbm_HQ_transcript_557	85.6	0.0e+00	XP_027177627.1	vacuolar protein sorting-associated protein 41 homolog [Coffea eugenioides]
lbm_HQ_transcript_561	82.0	0.0e+00	CDP05168.1	unnamed protein product [Coffea canephora]
lbm_HQ_transcript_562	66.9	0.0e+00	XP_027105372.1	receptor protein kinase TMK1-like [Coffea arabica]
lbm_HQ_transcript_563	83.2	0.0e+00	XP_027086551.1	E3 SUMO-protein ligase SIZ1-like isoform X2 [Coffea arabica]
lbm_HQ_transcript_565	68.3	1.4e-179	XP_027181432.1	probable serine/threonine-protein kinase SIS8 [Coffea eugenioides]
lbm_HQ_transcript_566	84.4	0.0e+00	CDP01773.1	unnamed protein product [Coffea canephora]
lbm_HQ_transcript_567	80.4	0.0e+00	XP_027153554.1	alpha-mannosidase At3g26720 [Coffea eugenioides]
lbm_HQ_transcript_568	99.0	0.0e+00	AML78849.1	putative LOV domain-containing protein [Apocynum androsaemifolium]
lbm_HQ_transcript_569	53.0	4.3e-248	XP_027072629.1	uncharacterized protein LOC113697276 isoform X1 [Coffea arabica]
lbm_HQ_transcript_570	76.8	0.0e+00	XP_009601820.1	PREDICTED: alanine--tRNA ligase [Nicotiana tomentosiformis]
lbm_HQ_transcript_571	79.2	0.0e+00	XP_027066920.1	4-alpha-glucanotransferase DPE2-like [Coffea arabica]
lbm_HQ_transcript_572	82.0	4.7e-98	XP_009587432.1	PREDICTED: probable protein phosphatase 2C 63 [Nicotiana tomentosiformis]
lbm_HQ_transcript_574	69.4	0.0e+00	XP_027107491.1	serine/threonine-protein kinase EDR1-like [Coffea arabica]
lbm_HQ_transcript_575	69.3	0.0e+00	XP_027158844.1	uncharacterized protein LOC113760459 [Coffea eugenioides]
lbm_HQ_transcript_576	58.6	4.6e-125	XP_015064289.1	probable LRR receptor-like serine/threonine-protein kinase At3g47570 [Solanum pennellii]
lbm_HQ_transcript_577	93.6	0.0e+00	XP_027175205.1	plasma membrane ATPase 4 [Coffea eugenioides]
lbm_HQ_transcript_578	94.2	0.0e+00	XP_027061122.1	110 kDa U5 small nuclear ribonucleoprotein component CLO-like [Coffea arabica]
lbm_HQ_transcript_579	69.1	0.0e+00	XP_009618600.1	PREDICTED: uncharacterized protein LOC104110761 isoform X2 [Nicotiana tomentosiformis]
lbm_HQ_transcript_580	82.2	2.3e-153	XP_020548543.1	uncharacterized WD repeat-containing protein C2A9.03 isoform X2 [Sesamum indicum]
lbm_HQ_transcript_582	84.4	0.0e+00	XP_027116784.1	26S proteasome non-ATPase regulatory subunit 1 homolog A-like [Coffea arabica]
lbm_HQ_transcript_583	75.0	0.0e+00	XP_027117353.1	nucleolar protein 6-like [Coffea arabica]
lbm_HQ_transcript_585	81.8	0.0e+00	XP_027153342.1	GPI ethanolamine phosphate transferase 1 isoform X1 [Coffea eugenioides]
lbm_HQ_transcript_586	69.4	3.8e-180	XP_027106535.1	E3 ubiquitin-protein ligase BRE1-like 1 isoform X1 [Coffea arabica]
lbm_HQ_transcript_589	73.3	5.9e-266	CDO97771.1	unnamed protein product [Coffea canephora]
lbm_HQ_transcript_590	69.5	0.0e+00	XP_027106275.1	calmodulin-binding transcription activator 2-like isoform X1 [Coffea arabica]
lbm_HQ_transcript_591	73.2	5.0e-172	CDP08193.1	unnamed protein product [Coffea canephora]
lbm_HQ_transcript_594	82.9	0.0e+00	PIN12388.1	Nuclear export receptor CSE1/CAS (importin beta superfamily) [Handroanthus impetiginosus]
lbm_HQ_transcript_595	79.9	0.0e+00	CDP06127.1	unnamed protein product [Coffea canephora]
lbm_HQ_transcript_596	75.8	7.6e-306	CDP06372.1	unnamed protein product [Coffea canephora]
lbm_HQ_transcript_597	87.3	0.0e+00	XP_027064837.1	probable alpha,alpha-trehalose-phosphate synthase [UDP-forming] 7 [Coffea arabica]
lbm_HQ_transcript_599	72.4	0.0e+00	XP_027075386.1	uncharacterized protein LOC113699307 isoform X1 [Coffea arabica]
lbm_HQ_transcript_600	79.8	0.0e+00	CDP06127.1	unnamed protein product [Coffea canephora]
lbm_HQ_transcript_601	72.4	2.5e-176	CDP03251.1	unnamed protein product [Coffea canephora]
lbm_HQ_transcript_602	61.8	7.8e-186	XP_027094741.1	mediator of RNA polymerase II transcription subunit 1-like [Coffea arabica]
lbm_HQ_transcript_606	89.7	0.0e+00	XP_027067044.1	DExH-box ATP-dependent RNA helicase DExH10-like isoform X2 [Coffea arabica]
lbm_HQ_transcript_607	97.4	0.0e+00	XP_019169397.1	PREDICTED: pre-mRNA-processing-splicing factor 8A [Ipomoea nil]
lbm_HQ_transcript_610	69.6	0.0e+00	XP_027071227.1	CCR4-NOT transcription complex subunit 10 [Coffea arabica]
lbm_HQ_transcript_611	81.4	9.9e-298	XP_010657242.1	PREDICTED: ADP-ribosylation factor GTPase-activating protein AGD3 [Vitis vinifera]
lbm_HQ_transcript_612	35.5	1.4e-94	PPS13140.1	hypothetical protein GOBAR_AA07506 [Gossypium barbadense]
lbm_HQ_transcript_613	85.9	0.0e+00	XP_027064851.1	E3 ubiquitin-protein ligase UPL1-like isoform X2 [Coffea arabica]
lbm_HQ_transcript_618	90.6	3.7e-276	XP_011084145.1	probable UDP-N-acetylglucosamine--peptide N-acetylglucosaminyltransferase SEC [Sesamum indicum]
lbm_HQ_transcript_619	72.2	3.5e-279	XP_027088343.1	uncharacterized protein LOC113709698 [Coffea arabica]
lbm_HQ_transcript_626	78.9	1.2e-279	XP_027091033.1	protein TIC110, chloroplastic-like [Coffea arabica]
lbm_HQ_transcript_627	69.6	9.8e-221	XP_027094644.1	probable LRR receptor-like serine/threonine-protein kinase At2g16250 [Coffea arabica]
lbm_HQ_transcript_630	58.6	2.1e-74	XP_027091643.1	la-related protein 1B-like isoform X1 [Coffea arabica]
lbm_HQ_transcript_632	68.8	0.0e+00	XP_027153219.1	granule-bound starch synthase 2, chloroplastic/amyloplastic [Coffea eugenioides]
lbm_HQ_transcript_633	87.5	0.0e+00	CDP02278.1	unnamed protein product [Coffea canephora]
lbm_HQ_transcript_634	62.8	0.0e+00	CDP20699.1	unnamed protein product [Coffea canephora]
lbm_HQ_transcript_638	87.7	0.0e+00	XP_009776321.1	PREDICTED: alpha,alpha-trehalose-phosphate synthase [UDP-forming] 1 [Nicotiana sylvestris]
lbm_HQ_transcript_639	70.6	2.2e-265	XP_027160545.1	formin-like protein 1 [Coffea eugenioides]
lbm_HQ_transcript_642	68.2	0.0e+00	XP_027123163.1	G patch domain-containing protein TGH [Coffea arabica]
lbm_HQ_transcript_644	77.2	0.0e+00	XP_027071168.1	receptor-like kinase TMK3 [Coffea arabica]
lbm_HQ_transcript_645	77.7	0.0e+00	CDP15321.1	unnamed protein product [Coffea canephora]
lbm_HQ_transcript_646	41.7	4.0e-198	XP_027117572.1	putative disease resistance protein At1g50180 isoform X2 [Coffea arabica]
lbm_HQ_transcript_647	86.1	0.0e+00	XP_027122754.1	respiratory burst oxidase homolog protein C-like [Coffea arabica]
lbm_HQ_transcript_648	47.3	1.0e-129	XP_027080387.1	uncharacterized protein LOC113703277 [Coffea arabica]
lbm_HQ_transcript_651	93.9	0.0e+00	CDP10604.1	unnamed protein product [Coffea canephora]
lbm_HQ_transcript_654	49.6	3.1e-283	XP_027081407.1	histone-lysine N-methyltransferase family member SUVH9-like [Coffea arabica]
lbm_HQ_transcript_655	88.8	0.0e+00	XP_028058078.1	homeobox-leucine zipper protein ATHB-15 [Camellia sinensis]
lbm_HQ_transcript_658	63.1	4.4e-274	XP_028127397.1	golgin candidate 5-like [Camellia sinensis]
lbm_HQ_transcript_659	70.2	0.0e+00	XP_027070822.1	protein unc-13 homolog [Coffea arabica]
lbm_HQ_transcript_660	46.6	4.8e-111	KVI06276.1	Protein kinase, catalytic domain-containing protein [Cynara cardunculus var. scolymus]
lbm_HQ_transcript_666	78.0	0.0e+00	CDP19763.1	unnamed protein product [Coffea canephora]
lbm_HQ_transcript_667	73.5	0.0e+00	XP_027105027.1	replication factor C subunit 1-like isoform X3 [Coffea arabica]
lbm_HQ_transcript_668	83.4	2.1e-223	XP_027091781.1	receptor-like protein kinase 7 [Coffea arabica]
lbm_HQ_transcript_669	84.7	9.8e-205	XP_011076371.1	conserved oligomeric Golgi complex subunit 7 [Sesamum indicum]
lbm_HQ_transcript_670	93.9	0.0e+00	CDP10604.1	unnamed protein product [Coffea canephora]
lbm_HQ_transcript_671	81.2	0.0e+00	XP_027185566.1	probable alpha-mannosidase At5g13980 [Coffea eugenioides]
lbm_HQ_transcript_672	89.3	0.0e+00	XP_027165223.1	valine--tRNA ligase, chloroplastic/mitochondrial 2 isoform X1 [Coffea eugenioides]
lbm_HQ_transcript_673	87.4	4.4e-88	AEI98631.1	hypothetical protein 111O18.18 [Coffea canephora]
lbm_HQ_transcript_674	90.9	0.0e+00	XP_011098566.1	plasma membrane ATPase 1 [Sesamum indicum]
lbm_HQ_transcript_676	86.4	9.5e-277	XP_027082763.1	puromycin-sensitive aminopeptidase-like isoform X1 [Coffea arabica]
lbm_HQ_transcript_679	49.5	2.9e-124	AYA60146.1	vacuolar amino acid transporter 1 [Camellia sinensis]
lbm_HQ_transcript_681	79.5	0.0e+00	XP_027163910.1	protein SUPPRESSOR OF QUENCHING 1, chloroplastic isoform X1 [Coffea eugenioides]
lbm_HQ_transcript_683	58.0	0.0e+00	XP_027072170.1	cadmium/zinc-transporting ATPase HMA3-like [Coffea arabica]
lbm_HQ_transcript_686	79.0	0.0e+00	XP_027066920.1	4-alpha-glucanotransferase DPE2-like [Coffea arabica]
lbm_HQ_transcript_687	81.0	0.0e+00	XP_027079717.1	transcriptional corepressor LEUNIG isoform X1 [Coffea arabica]
lbm_HQ_transcript_689	97.0	1.6e-186	XP_027079311.1	leucine-rich repeat receptor-like serine/threonine-protein kinase BAM1 [Coffea arabica]
lbm_HQ_transcript_690	78.4	3.3e-43	XP_027067039.1	pentatricopeptide repeat-containing protein At5g25630-like isoform X1 [Coffea arabica]
lbm_HQ_transcript_692	74.5	0.0e+00	XP_027097389.1	calmodulin-binding transcription activator 4-like isoform X2 [Coffea arabica]
lbm_HQ_transcript_694	54.0	4.1e-272	XP_028058783.1	autophagy-related protein 18g-like [Camellia sinensis]
lbm_HQ_transcript_695	87.7	0.0e+00	XP_027178632.1	beta-galactosidase 3 [Coffea eugenioides]
lbm_HQ_transcript_696	80.3	0.0e+00	XP_027170038.1	protein PAT1 homolog 1 [Coffea eugenioides]
lbm_HQ_transcript_698	75.8	0.0e+00	CDP17004.1	unnamed protein product [Coffea canephora]
lbm_HQ_transcript_699	83.8	0.0e+00	CDP14114.1	unnamed protein product [Coffea canephora]
lbm_HQ_transcript_700	73.0	0.0e+00	XP_027111694.1	B3 domain-containing protein Os07g0563300-like isoform X1 [Coffea arabica]
lbm_HQ_transcript_705	77.9	0.0e+00	XP_027155059.1	uncharacterized protein LOC113755204 [Coffea eugenioides]
lbm_HQ_transcript_706	77.0	4.4e-234	XP_027125497.1	AT-rich interactive domain-containing protein 4-like [Coffea arabica]
lbm_HQ_transcript_711	69.8	0.0e+00	CDP02311.1	unnamed protein product [Coffea canephora]
lbm_HQ_transcript_713	73.5	4.6e-191	XP_027080937.1	protein NLP6-like [Coffea arabica]
lbm_HQ_transcript_714	77.3	1.2e-162	XP_020418734.1	serine/arginine repetitive matrix protein 2 isoform X1 [Prunus persica]
lbm_HQ_transcript_716	84.2	0.0e+00	XP_011088279.1	presequence protease 1, chloroplastic/mitochondrial-like [Sesamum indicum]
lbm_HQ_transcript_719	78.2	0.0e+00	XP_027181221.1	probable inactive ATP-dependent zinc metalloprotease FTSHI 1, chloroplastic isoform X1 [Coffea eugenioides]
lbm_HQ_transcript_720	69.8	1.7e-180	XP_027172495.1	ubiquitin carboxyl-terminal hydrolase 15-like [Coffea eugenioides]
lbm_HQ_transcript_722	89.7	0.0e+00	XP_027153017.1	inositol hexakisphosphate and diphosphoinositol-pentakisphosphate kinase VIP2 isoform X4 [Coffea eugenioides]
lbm_HQ_transcript_723	81.9	0.0e+00	XP_027181117.1	uncharacterized protein LOC113779650 isoform X1 [Coffea eugenioides]
lbm_HQ_transcript_725	62.9	1.9e-250	XP_027081172.1	uncharacterized protein LOC113703879 [Coffea arabica]
lbm_HQ_transcript_727	77.8	0.0e+00	CDP15321.1	unnamed protein product [Coffea canephora]
lbm_HQ_transcript_731	65.4	0.0e+00	XP_027161153.1	DDT domain-containing protein PTM-like isoform X1 [Coffea eugenioides]
lbm_HQ_transcript_733	66.5	5.8e-125	XP_027111354.1	uncharacterized protein LOC113730693 [Coffea arabica]
lbm_HQ_transcript_736	92.4	0.0e+00	XP_027175583.1	alpha,alpha-trehalose-phosphate synthase [UDP-forming] 6-like [Coffea eugenioides]
lbm_HQ_transcript_738	79.8	1.8e-304	XP_027076094.1	formin-like protein 6 [Coffea arabica]
lbm_HQ_transcript_740	94.7	5.6e-120	XP_027070745.1	RING finger and transmembrane domain-containing protein 2 isoform X2 [Coffea arabica]
lbm_HQ_transcript_741	65.6	0.0e+00	XP_028083194.1	uncharacterized protein LOC114284476 [Camellia sinensis]
lbm_HQ_transcript_743	72.7	0.0e+00	CDP19686.1	unnamed protein product [Coffea canephora]
lbm_HQ_transcript_744	68.4	1.9e-112	XP_027123416.1	uncharacterized protein LOC113740105 isoform X1 [Coffea arabica]
lbm_HQ_transcript_745	81.6	0.0e+00	XP_027074767.1	alpha-1,4 glucan phosphorylase L-1 isozyme, chloroplastic/amyloplastic isoform X1 [Coffea arabica]
lbm_HQ_transcript_746	88.5	0.0e+00	XP_027088037.1	calcium-transporting ATPase 4, endoplasmic reticulum-type-like [Coffea arabica]
lbm_HQ_transcript_748	89.1	0.0e+00	XP_027074664.1	chaperone protein ClpB3, chloroplastic-like [Coffea arabica]
lbm_HQ_transcript_749	75.2	0.0e+00	XP_027086520.1	auxin response factor 4-like isoform X2 [Coffea arabica]
lbm_HQ_transcript_752	78.2	3.1e-256	CDP18214.1	unnamed protein product [Coffea canephora]
lbm_HQ_transcript_755	77.9	1.8e-62	XP_027076270.1	protein CROWDED NUCLEI 4-like [Coffea arabica]
lbm_HQ_transcript_756	89.2	4.2e-253	XP_027105394.1	receptor-like protein kinase HSL1 [Coffea arabica]
lbm_HQ_transcript_757	65.2	0.0e+00	XP_027182558.1	E3 ubiquitin-protein ligase HOS1 isoform X1 [Coffea eugenioides]
lbm_HQ_transcript_761	74.1	9.4e-311	AID16050.1	putative universal stress protein, partial [Catharanthus roseus]
lbm_HQ_transcript_762	92.2	0.0e+00	XP_027175583.1	alpha,alpha-trehalose-phosphate synthase [UDP-forming] 6-like [Coffea eugenioides]
lbm_HQ_transcript_763	96.0	0.0e+00	XP_011087207.1	plasma membrane ATPase 3 [Sesamum indicum]
lbm_HQ_transcript_764	71.5	6.2e-297	XP_027104012.1	U-box domain-containing protein 35-like isoform X1 [Coffea arabica]
lbm_HQ_transcript_766	80.6	0.0e+00	XP_027181117.1	uncharacterized protein LOC113779650 isoform X1 [Coffea eugenioides]
lbm_HQ_transcript_767	98.1	0.0e+00	AML79423.1	putative LOV domain-containing protein [Apocynum androsaemifolium]
lbm_HQ_transcript_768	76.3	0.0e+00	XP_027153247.1	transportin MOS14 isoform X4 [Coffea eugenioides]
lbm_HQ_transcript_769	61.3	0.0e+00	XP_027154410.1	CRM-domain containing factor CFM2, chloroplastic [Coffea eugenioides]
lbm_HQ_transcript_770	72.5	1.2e-207	XP_027080236.1	nuclear pore complex protein NUP98A-like [Coffea arabica]
lbm_HQ_transcript_771	83.1	0.0e+00	CDP04713.1	unnamed protein product [Coffea canephora]
lbm_HQ_transcript_773	58.5	2.7e-252	XP_027167847.1	putative disease resistance protein RGA3 [Coffea eugenioides]
lbm_HQ_transcript_776	71.5	0.0e+00	XP_027094433.1	pentatricopeptide repeat-containing protein At1g03100, mitochondrial-like [Coffea arabica]
lbm_HQ_transcript_777	80.6	8.6e-89	XP_019243311.1	PREDICTED: serine/arginine-rich splicing factor SR34A-like [Nicotiana attenuata]
lbm_HQ_transcript_779	98.2	0.0e+00	AML79423.1	putative LOV domain-containing protein [Apocynum androsaemifolium]
lbm_HQ_transcript_781	81.5	1.8e-280	XP_027086551.1	E3 SUMO-protein ligase SIZ1-like isoform X2 [Coffea arabica]
lbm_HQ_transcript_782	38.9	1.5e-125	XP_027163265.1	calmodulin binding protein PICBP-like isoform X1 [Coffea eugenioides]
lbm_HQ_transcript_785	93.4	0.0e+00	XP_027126307.1	pyrophosphate-energized membrane proton pump 3 [Coffea arabica]
lbm_HQ_transcript_786	71.3	0.0e+00	XP_027091489.1	NAD kinase 2, chloroplastic-like isoform X1 [Coffea arabica]
lbm_HQ_transcript_787	85.6	0.0e+00	XP_027183342.1	puromycin-sensitive aminopeptidase isoform X1 [Coffea eugenioides]
lbm_HQ_transcript_788	64.4	3.8e-283	XP_027105785.1	SWI/SNF complex subunit SWI3D-like isoform X1 [Coffea arabica]
lbm_HQ_transcript_789	98.0	0.0e+00	AML78849.1	putative LOV domain-containing protein [Apocynum androsaemifolium]
lbm_HQ_transcript_791	92.4	0.0e+00	XP_027081158.1	alpha,alpha-trehalose-phosphate synthase [UDP-forming] 5-like [Coffea arabica]
lbm_HQ_transcript_795	38.3	7.5e-101	PPS13140.1	hypothetical protein GOBAR_AA07506 [Gossypium barbadense]
lbm_HQ_transcript_798	79.2	0.0e+00	XP_027097715.1	cytochrome b561, DM13 and DOMON domain-containing protein At5g54830 [Coffea arabica]
lbm_HQ_transcript_800	90.1	0.0e+00	XP_027167363.1	vacuolar sorting protein 18 [Coffea eugenioides]
lbm_HQ_transcript_801	78.3	0.0e+00	XP_027061294.1	probable LRR receptor-like serine/threonine-protein kinase At1g07650 isoform X2 [Coffea arabica]
lbm_HQ_transcript_802	84.2	0.0e+00	XP_027069515.1	eukaryotic translation initiation factor 3 subunit A-like [Coffea arabica]
lbm_HQ_transcript_805	40.8	1.9e-149	XP_027118892.1	probable disease resistance protein At1g58602 [Coffea arabica]
lbm_HQ_transcript_806	63.9	8.3e-302	XP_027100075.1	E3 ubiquitin-protein ligase ZNF598-like [Coffea arabica]
lbm_HQ_transcript_807	84.8	0.0e+00	XP_011080189.1	transcriptional corepressor LEUNIG_HOMOLOG [Sesamum indicum]
lbm_HQ_transcript_812	85.1	3.2e-237	XP_027092240.1	receptor protein-tyrosine kinase CEPR1-like [Coffea arabica]
lbm_HQ_transcript_813	43.1	4.6e-159	XP_028108905.1	disease resistance protein RPM1-like [Camellia sinensis]
lbm_HQ_transcript_814	87.3	4.2e-144	XP_012082972.1	zinc finger protein 598 [Jatropha curcas]
lbm_HQ_transcript_817	80.3	0.0e+00	XP_027170038.1	protein PAT1 homolog 1 [Coffea eugenioides]
lbm_HQ_transcript_818	77.2	0.0e+00	XP_027071168.1	receptor-like kinase TMK3 [Coffea arabica]
lbm_HQ_transcript_819	92.2	0.0e+00	XP_027176854.1	cellulose synthase A catalytic subunit 7 [UDP-forming] [Coffea eugenioides]
lbm_HQ_transcript_820	38.8	5.7e-125	XP_027163265.1	calmodulin binding protein PICBP-like isoform X1 [Coffea eugenioides]
lbm_HQ_transcript_822	71.5	2.4e-176	XP_027076476.1	WEB family protein At5g16730, chloroplastic-like [Coffea arabica]
lbm_HQ_transcript_828	66.7	9.3e-112	XP_027069076.1	pentatricopeptide repeat-containing protein At2g18940, chloroplastic-like [Coffea arabica]
lbm_HQ_transcript_830	92.7	0.0e+00	XP_027084736.1	lon protease homolog 2, peroxisomal isoform X2 [Coffea arabica]
lbm_HQ_transcript_834	72.5	1.2e-207	XP_027080236.1	nuclear pore complex protein NUP98A-like [Coffea arabica]
lbm_HQ_transcript_835	89.8	4.6e-220	CDP05348.1	unnamed protein product [Coffea canephora]
lbm_HQ_transcript_836	86.3	0.0e+00	XP_027099721.1	AP-1 complex subunit gamma-2-like isoform X2 [Coffea arabica]
lbm_HQ_transcript_837	89.2	0.0e+00	XP_027074664.1	chaperone protein ClpB3, chloroplastic-like [Coffea arabica]
lbm_HQ_transcript_838	77.0	0.0e+00	XP_027168602.1	protein FAM135B-like isoform X1 [Coffea eugenioides]
lbm_HQ_transcript_840	87.9	0.0e+00	CDO98070.1	unnamed protein product [Coffea canephora]
lbm_HQ_transcript_842	71.5	2.4e-176	XP_027076476.1	WEB family protein At5g16730, chloroplastic-like [Coffea arabica]
lbm_HQ_transcript_843	89.4	3.5e-300	CDP07106.1	unnamed protein product [Coffea canephora]
lbm_HQ_transcript_845	73.9	0.0e+00	CDP01824.1	unnamed protein product [Coffea canephora]
lbm_HQ_transcript_846	81.6	0.0e+00	XP_027074767.1	alpha-1,4 glucan phosphorylase L-1 isozyme, chloroplastic/amyloplastic isoform X1 [Coffea arabica]
lbm_HQ_transcript_847	90.9	0.0e+00	XP_011098566.1	plasma membrane ATPase 1 [Sesamum indicum]
lbm_HQ_transcript_848	81.4	5.2e-179	XP_027159773.1	BTB/POZ domain-containing protein At3g44820 [Coffea eugenioides]
lbm_HQ_transcript_850	79.0	1.6e-284	XP_027106490.1	scarecrow-like protein 6 [Coffea arabica]
lbm_HQ_transcript_851	87.1	2.0e-239	XP_009357821.1	PREDICTED: protein STABILIZED1-like [Pyrus x bretschneideri]
lbm_HQ_transcript_852	79.3	0.0e+00	XP_019254122.1	PREDICTED: alanine--tRNA ligase [Nicotiana attenuata]
lbm_HQ_transcript_853	72.7	0.0e+00	XP_027088211.1	TBC1 domain family member 9B-like [Coffea arabica]
lbm_HQ_transcript_854	52.5	2.8e-31	XP_028102746.1	aberrant root formation protein 4 [Camellia sinensis]
lbm_HQ_transcript_856	86.2	0.0e+00	XP_027091187.1	dynamin-2A-like [Coffea arabica]
lbm_HQ_transcript_858	89.4	0.0e+00	XP_027169745.1	chaperone protein ClpB1 [Coffea eugenioides]
lbm_HQ_transcript_859	76.1	5.7e-295	XP_027110386.1	probable transcriptional regulator SLK2 [Coffea arabica]
lbm_HQ_transcript_860	77.9	0.0e+00	XP_027176008.1	conserved oligomeric Golgi complex subunit 1 [Coffea eugenioides]
lbm_HQ_transcript_861	85.1	0.0e+00	XP_027063700.1	receptor-like protein kinase THESEUS 1 isoform X1 [Coffea arabica]
lbm_HQ_transcript_863	79.0	1.6e-284	XP_027106490.1	scarecrow-like protein 6 [Coffea arabica]
lbm_HQ_transcript_868	78.9	0.0e+00	XP_027111445.1	pullulanase 1, chloroplastic isoform X1 [Coffea arabica]
lbm_HQ_transcript_869	70.8	0.0e+00	XP_027107949.1	uncharacterized protein LOC113727796 [Coffea arabica]
lbm_HQ_transcript_870	78.5	0.0e+00	XP_027175254.1	gamma-tubulin complex component 3 [Coffea eugenioides]
lbm_HQ_transcript_873	84.6	0.0e+00	XP_027069062.1	importin subunit beta-1-like [Coffea arabica]
lbm_HQ_transcript_874	89.8	4.6e-220	CDP05348.1	unnamed protein product [Coffea canephora]
lbm_HQ_transcript_876	82.6	5.0e-174	XP_027090910.1	leucine-rich repeat receptor-like tyrosine-protein kinase PXC3 isoform X1 [Coffea arabica]
lbm_HQ_transcript_881	83.5	0.0e+00	CDO98862.1	unnamed protein product [Coffea canephora]
lbm_HQ_transcript_882	85.7	0.0e+00	XP_027119906.1	pyruvate, phosphate dikinase, chloroplastic isoform X1 [Coffea arabica]
lbm_HQ_transcript_883	87.9	0.0e+00	XP_027095417.1	L-arabinokinase-like [Coffea arabica]
lbm_HQ_transcript_885	50.8	8.5e-190	XP_027105535.1	uncharacterized protein LOC113726171 [Coffea arabica]
lbm_HQ_transcript_887	79.7	0.0e+00	CDP10033.1	unnamed protein product [Coffea canephora]
lbm_HQ_transcript_888	74.1	7.0e-293	CDO97968.1	unnamed protein product [Coffea canephora]
lbm_HQ_transcript_889	80.3	0.0e+00	XP_027088027.1	receptor-like protein kinase HERK 1 [Coffea arabica]
lbm_HQ_transcript_890	75.1	0.0e+00	XP_027104271.1	probable apyrase 7 [Coffea arabica]
lbm_HQ_transcript_891	83.6	0.0e+00	XP_027098379.1	protein argonaute 7-like [Coffea arabica]
lbm_HQ_transcript_892	78.1	0.0e+00	XP_027159152.1	calmodulin-interacting protein 111 isoform X1 [Coffea eugenioides]
lbm_HQ_transcript_894	40.6	1.8e-187	XP_027165911.1	putative disease resistance protein At1g50180 [Coffea eugenioides]
lbm_HQ_transcript_898	85.3	0.0e+00	XP_027182817.1	protein RRC1-like [Coffea eugenioides]
lbm_HQ_transcript_899	84.2	0.0e+00	CDO99987.1	unnamed protein product [Coffea canephora]
lbm_HQ_transcript_900	75.5	0.0e+00	XP_027066037.1	serine/threonine-protein kinase CTR1-like [Coffea arabica]
lbm_HQ_transcript_902	72.0	1.4e-309	XP_011100758.1	probable serine/threonine-protein kinase DDB_G0282963 isoform X2 [Sesamum indicum]
lbm_HQ_transcript_903	82.0	0.0e+00	XP_027085933.1	auxin response factor 18-like [Coffea arabica]
lbm_HQ_transcript_905	87.9	0.0e+00	CDO98070.1	unnamed protein product [Coffea canephora]
lbm_HQ_transcript_906	79.3	2.3e-171	XP_027150631.1	receptor protein kinase CLAVATA1 [Coffea eugenioides]
lbm_HQ_transcript_907	77.0	1.0e-174	XP_027181703.1	probable LRR receptor-like serine/threonine-protein kinase At3g47570 [Coffea eugenioides]
lbm_HQ_transcript_908	81.1	0.0e+00	XP_027089282.1	leucine--tRNA ligase, chloroplastic/mitochondrial-like [Coffea arabica]
lbm_HQ_transcript_909	64.5	6.6e-243	XP_027093238.1	LOW QUALITY PROTEIN: coatomer subunit alpha-1-like [Coffea arabica]
lbm_HQ_transcript_910	58.6	3.5e-268	XP_027149388.1	ubiquitin-like domain-containing protein CIP73 isoform X3 [Coffea eugenioides]
lbm_HQ_transcript_912	59.6	2.3e-256	CDP03728.1	unnamed protein product [Coffea canephora]
lbm_HQ_transcript_913	91.7	0.0e+00	XP_019187581.1	PREDICTED: AMP deaminase isoform X1 [Ipomoea nil]
lbm_HQ_transcript_915	64.9	1.8e-264	CDP09075.1	unnamed protein product [Coffea canephora]
lbm_HQ_transcript_916	82.0	0.0e+00	XP_027085933.1	auxin response factor 18-like [Coffea arabica]
lbm_HQ_transcript_918	84.4	0.0e+00	CDP06639.1	unnamed protein product [Coffea canephora]
lbm_HQ_transcript_921	93.9	0.0e+00	CDP10604.1	unnamed protein product [Coffea canephora]
lbm_HQ_transcript_923	62.3	3.4e-239	CDP05030.1	unnamed protein product [Coffea canephora]
lbm_HQ_transcript_924	57.8	1.5e-162	CDO97516.1	unnamed protein product [Coffea canephora]
lbm_HQ_transcript_926	74.5	7.6e-228	XP_027178652.1	nucleolin-like [Coffea eugenioides]
lbm_HQ_transcript_927	87.9	0.0e+00	XP_027167715.1	pantothenate kinase 2 [Coffea eugenioides]
lbm_HQ_transcript_928	75.2	2.2e-230	CDP04543.1	unnamed protein product [Coffea canephora]
lbm_HQ_transcript_930	87.9	0.0e+00	XP_027095417.1	L-arabinokinase-like [Coffea arabica]
lbm_HQ_transcript_932	81.2	0.0e+00	XP_027184980.1	copper-transporting ATPase RAN1 [Coffea eugenioides]
lbm_HQ_transcript_934	66.6	1.0e-211	XP_027148222.1	protein WEAK CHLOROPLAST MOVEMENT UNDER BLUE LIGHT 1-like [Coffea eugenioides]
lbm_HQ_transcript_935	90.9	0.0e+00	XP_011098566.1	plasma membrane ATPase 1 [Sesamum indicum]
lbm_HQ_transcript_936	80.0	0.0e+00	XP_009617006.1	PREDICTED: DNA gyrase subunit A, chloroplastic/mitochondrial isoform X1 [Nicotiana tomentosiformis]
lbm_HQ_transcript_937	85.0	0.0e+00	XP_011085972.1	cellulose synthase A catalytic subunit 8 [UDP-forming] [Sesamum indicum]
lbm_HQ_transcript_938	85.4	0.0e+00	CDP02347.1	unnamed protein product [Coffea canephora]
lbm_HQ_transcript_939	92.0	2.6e-300	XP_022872965.1	ruBisCO large subunit-binding protein subunit beta, chloroplastic [Olea europaea var. sylvestris]
lbm_HQ_transcript_940	72.3	2.1e-188	XP_027097269.1	katanin p80 WD40 repeat-containing subunit B1 homolog isoform X2 [Coffea arabica]
lbm_HQ_transcript_942	77.3	0.0e+00	XP_027180381.1	DNA repair endonuclease UVH1 [Coffea eugenioides]
lbm_HQ_transcript_943	76.6	0.0e+00	XP_027183171.1	kinesin-like protein KIN-14J isoform X1 [Coffea eugenioides]
lbm_HQ_transcript_945	86.2	0.0e+00	XP_027117231.1	leucine--tRNA ligase, cytoplasmic [Coffea arabica]
lbm_HQ_transcript_946	89.6	0.0e+00	XP_027061761.1	26S proteasome non-ATPase regulatory subunit 2 homolog A-like [Coffea arabica]
lbm_HQ_transcript_948	61.0	1.7e-238	XP_027108592.1	protein LHY isoform X1 [Coffea arabica]
lbm_HQ_transcript_949	61.5	5.3e-285	XP_027062404.1	BTB/POZ domain-containing protein At1g04390-like isoform X2 [Coffea arabica]
lbm_HQ_transcript_953	88.7	0.0e+00	XP_027094375.1	uncharacterized protein LOC113714630 [Coffea arabica]
lbm_HQ_transcript_955	72.3	0.0e+00	XP_027086028.1	uncharacterized protein LOC113707862 isoform X2 [Coffea arabica]
lbm_HQ_transcript_956	91.0	0.0e+00	XP_027102095.1	acetyl-coenzyme A synthetase, chloroplastic/glyoxysomal-like isoform X2 [Coffea arabica]
lbm_HQ_transcript_957	40.9	6.1e-148	XP_027074785.1	uncharacterized protein LOC113698978 isoform X2 [Coffea arabica]
lbm_HQ_transcript_959	93.9	0.0e+00	CDP10604.1	unnamed protein product [Coffea canephora]
lbm_HQ_transcript_961	85.6	0.0e+00	XP_027184956.1	alpha,alpha-trehalose-phosphate synthase [UDP-forming] 1-like [Coffea eugenioides]
lbm_HQ_transcript_963	84.4	0.0e+00	XP_027068601.1	probable alpha,alpha-trehalose-phosphate synthase [UDP-forming] 11 [Coffea arabica]
lbm_HQ_transcript_964	84.4	0.0e+00	XP_027076661.1	probable methyltransferase PMT26 [Coffea arabica]
lbm_HQ_transcript_965	84.4	0.0e+00	XP_016490922.1	PREDICTED: alpha,alpha-trehalose-phosphate synthase [UDP-forming] 1-like [Nicotiana tabacum]
lbm_HQ_transcript_969	89.2	0.0e+00	XP_027181302.1	exocyst complex component EXO70A1 [Coffea eugenioides]
lbm_HQ_transcript_970	71.5	0.0e+00	XP_027078710.1	uncharacterized protein LOC113701978 isoform X1 [Coffea arabica]
lbm_HQ_transcript_971	89.8	0.0e+00	CDO97061.1	unnamed protein product [Coffea canephora]
lbm_HQ_transcript_973	87.9	0.0e+00	XP_027167316.1	ATPase 10, plasma membrane-type [Coffea eugenioides]
lbm_HQ_transcript_974	90.9	0.0e+00	XP_011098566.1	plasma membrane ATPase 1 [Sesamum indicum]
lbm_HQ_transcript_975	70.6	0.0e+00	XP_027091330.1	B3 domain-containing transcription repressor VAL1-like isoform X3 [Coffea arabica]
lbm_HQ_transcript_978	68.4	0.0e+00	XP_027065274.1	B3 domain-containing transcription repressor VAL2-like isoform X2 [Coffea arabica]
lbm_HQ_transcript_979	93.6	0.0e+00	XP_027122790.1	ATP-dependent Clp protease ATP-binding subunit ClpA homolog CD4B, chloroplastic [Coffea arabica]
lbm_HQ_transcript_980	31.3	1.2e-106	XP_027074785.1	uncharacterized protein LOC113698978 isoform X2 [Coffea arabica]
lbm_HQ_transcript_982	69.9	2.8e-294	XP_011100758.1	probable serine/threonine-protein kinase DDB_G0282963 isoform X2 [Sesamum indicum]
lbm_HQ_transcript_984	84.4	0.0e+00	XP_016490922.1	PREDICTED: alpha,alpha-trehalose-phosphate synthase [UDP-forming] 1-like [Nicotiana tabacum]
lbm_HQ_transcript_985	81.6	0.0e+00	XP_028109997.1	N-terminal acetyltransferase A complex auxiliary subunit NAA15-like isoform X1 [Camellia sinensis]
lbm_HQ_transcript_986	78.2	0.0e+00	XP_022853281.1	receptor-like protein kinase FERONIA [Olea europaea var. sylvestris]
lbm_HQ_transcript_987	83.4	1.6e-212	XP_027117156.1	probably inactive leucine-rich repeat receptor-like protein kinase At3g28040 [Coffea arabica]
lbm_HQ_transcript_988	55.0	2.3e-107	XP_027148872.1	putative E3 ubiquitin-protein ligase RF298 isoform X1 [Coffea eugenioides]
lbm_HQ_transcript_989	58.0	1.9e-287	CDP06859.1	unnamed protein product [Coffea canephora]
lbm_HQ_transcript_991	81.4	0.0e+00	XP_027163175.1	lon protease homolog 1, mitochondrial [Coffea eugenioides]
lbm_HQ_transcript_992	85.6	0.0e+00	XP_027183342.1	puromycin-sensitive aminopeptidase isoform X1 [Coffea eugenioides]
lbm_HQ_transcript_993	69.6	2.7e-220	XP_027094644.1	probable LRR receptor-like serine/threonine-protein kinase At2g16250 [Coffea arabica]
lbm_HQ_transcript_994	83.8	3.4e-151	CDO99055.1	unnamed protein product [Coffea canephora]
lbm_HQ_transcript_999	70.3	0.0e+00	CDP15044.1	unnamed protein product [Coffea canephora]
lbm_HQ_transcript_1002	59.5	8.1e-177	XP_027108592.1	protein LHY isoform X1 [Coffea arabica]
lbm_HQ_transcript_1003	47.1	6.8e-184	XP_027076117.1	uncharacterized protein LOC113699955 [Coffea arabica]
lbm_HQ_transcript_1004	85.8	0.0e+00	XP_027087682.1	eukaryotic translation initiation factor 3 subunit C [Coffea arabica]
lbm_HQ_transcript_1007	88.4	0.0e+00	XP_027101120.1	protein argonaute 4-like [Coffea arabica]
lbm_HQ_transcript_1010	79.2	0.0e+00	XP_009774673.1	PREDICTED: probable glutamyl endopeptidase, chloroplastic isoform X2 [Nicotiana sylvestris]
lbm_HQ_transcript_1012	55.9	2.2e-174	XP_027080744.1	inactive poly [ADP-ribose] polymerase RCD1-like isoform X1 [Coffea arabica]
lbm_HQ_transcript_1013	82.2	0.0e+00	XP_027086355.1	beta-galactosidase 8-like [Coffea arabica]
lbm_HQ_transcript_1014	80.5	0.0e+00	XP_027074807.1	receptor protein kinase TMK1-like isoform X1 [Coffea arabica]
lbm_HQ_transcript_1016	82.3	0.0e+00	CDP13317.1	unnamed protein product [Coffea canephora]
lbm_HQ_transcript_1017	70.9	1.4e-242	XP_022867279.1	protein STRUBBELIG-RECEPTOR FAMILY 3-like isoform X1 [Olea europaea var. sylvestris]
lbm_HQ_transcript_1019	81.6	0.0e+00	CDP07106.1	unnamed protein product [Coffea canephora]
lbm_HQ_transcript_1021	84.5	0.0e+00	XP_027160145.1	bifunctional aspartokinase/homoserine dehydrogenase 1, chloroplastic-like [Coffea eugenioides]
lbm_HQ_transcript_1024	72.2	0.0e+00	XP_027115917.1	calmodulin-binding transcription activator 5-like [Coffea arabica]
lbm_HQ_transcript_1027	84.9	0.0e+00	XP_011085972.1	cellulose synthase A catalytic subunit 8 [UDP-forming] [Sesamum indicum]
lbm_HQ_transcript_1032	55.7	2.2e-222	XP_027068409.1	RNA polymerase II C-terminal domain phosphatase-like 2 [Coffea arabica]
lbm_HQ_transcript_1033	91.6	0.0e+00	XP_022872596.1	phosphoenolpyruvate carboxylase isoform X1 [Olea europaea var. sylvestris]
lbm_HQ_transcript_1035	89.5	0.0e+00	XP_027063439.1	probable serine/threonine-protein kinase At1g54610 [Coffea arabica]
lbm_HQ_transcript_1036	72.4	0.0e+00	XP_027175160.1	uncharacterized protein LOC113774749 [Coffea eugenioides]
lbm_HQ_transcript_1037	89.9	0.0e+00	XP_027122664.1	heat shock 70 kDa protein 15-like [Coffea arabica]
lbm_HQ_transcript_1038	77.4	1.2e-299	XP_027067080.1	BEL1-like homeodomain protein 1 [Coffea arabica]
lbm_HQ_transcript_1039	84.9	0.0e+00	CDP09082.1	unnamed protein product [Coffea canephora]
lbm_HQ_transcript_1040	40.4	5.5e-125	XP_027184414.1	uncharacterized protein LOC113782710 [Coffea eugenioides]
lbm_HQ_transcript_1041	61.3	1.5e-135	XP_027111148.1	coiled-coil domain-containing protein 18-like [Coffea arabica]
lbm_HQ_transcript_1043	96.0	0.0e+00	XP_011087207.1	plasma membrane ATPase 3 [Sesamum indicum]
lbm_HQ_transcript_1049	51.2	9.9e-236	XP_027169088.1	potassium channel SKOR-like isoform X2 [Coffea eugenioides]
lbm_HQ_transcript_1050	35.7	8.2e-113	YP_009242008.1	NADH dehydrogenase subunit 4 (mitochondrion) [Oryza minuta]
lbm_HQ_transcript_1054	93.2	1.0e-288	XP_022891267.1	DNA replication licensing factor MCM2 [Olea europaea var. sylvestris]
lbm_HQ_transcript_1055	91.6	0.0e+00	XP_022872596.1	phosphoenolpyruvate carboxylase isoform X1 [Olea europaea var. sylvestris]
lbm_HQ_transcript_1056	89.6	0.0e+00	XP_027061761.1	26S proteasome non-ATPase regulatory subunit 2 homolog A-like [Coffea arabica]
lbm_HQ_transcript_1057	90.6	0.0e+00	XP_027170107.1	26S proteasome non-ATPase regulatory subunit 2 homolog A [Coffea eugenioides]
lbm_HQ_transcript_1058	68.6	1.6e-92	XP_027149820.1	transcription factor bHLH143-like [Coffea eugenioides]
lbm_HQ_transcript_1067	72.5	0.0e+00	XP_027086030.1	uncharacterized protein LOC113707862 isoform X4 [Coffea arabica]
lbm_HQ_transcript_1068	31.0	9.8e-74	XP_027182873.1	uncharacterized protein LOC113781194 [Coffea eugenioides]
lbm_HQ_transcript_1069	74.6	0.0e+00	XP_027126450.1	CRM-domain containing factor CFM3, chloroplastic/mitochondrial-like [Coffea arabica]
lbm_HQ_transcript_1071	82.4	5.2e-192	PIN08425.1	Fasciclin [Handroanthus impetiginosus]
lbm_HQ_transcript_1072	86.7	0.0e+00	XP_027091545.1	oxysterol-binding protein-related protein 1C-like isoform X2 [Coffea arabica]
lbm_HQ_transcript_1073	89.8	0.0e+00	CDO97061.1	unnamed protein product [Coffea canephora]
lbm_HQ_transcript_1075	87.7	0.0e+00	XP_012829724.1	PREDICTED: potassium transporter 10 [Erythranthe guttata]
lbm_HQ_transcript_1076	78.9	1.5e-303	CDO99229.1	unnamed protein product [Coffea canephora]
lbm_HQ_transcript_1077	49.6	1.2e-177	XP_027099682.1	DUF724 domain-containing protein 7-like isoform X3 [Coffea arabica]
lbm_HQ_transcript_1078	75.9	0.0e+00	XP_027162341.1	probable leucine-rich repeat receptor-like protein kinase At5g49770 [Coffea eugenioides]
lbm_HQ_transcript_1079	75.3	0.0e+00	XP_027066037.1	serine/threonine-protein kinase CTR1-like [Coffea arabica]
lbm_HQ_transcript_1080	81.0	0.0e+00	XP_027094087.1	eukaryotic translation initiation factor 5B-like [Coffea arabica]
lbm_HQ_transcript_1083	69.6	7.1e-311	XP_027097542.1	protein OBERON 3-like isoform X1 [Coffea arabica]
lbm_HQ_transcript_1084	72.9	0.0e+00	XP_027115917.1	calmodulin-binding transcription activator 5-like [Coffea arabica]
lbm_HQ_transcript_1085	85.5	0.0e+00	XP_027079004.1	auxin response factor 8-like [Coffea arabica]
lbm_HQ_transcript_1086	91.9	0.0e+00	PSS21141.1	FT-interacting protein [Actinidia chinensis var. chinensis]
lbm_HQ_transcript_1088	67.4	0.0e+00	XP_027175976.1	dicer-like protein 4 isoform X2 [Coffea eugenioides]
lbm_HQ_transcript_1090	63.0	3.6e-169	XP_022842307.1	zeatin O-glucosyltransferase-like [Olea europaea var. sylvestris]
lbm_HQ_transcript_1091	84.9	0.0e+00	XP_009623806.1	PREDICTED: regulatory-associated protein of TOR 1 isoform X2 [Nicotiana tomentosiformis]
lbm_HQ_transcript_1092	83.7	1.9e-93	XP_027069503.1	probably inactive leucine-rich repeat receptor-like protein kinase IMK2 [Coffea arabica]
lbm_HQ_transcript_1096	82.3	4.7e-254	XP_028052110.1	uncharacterized protein LOC114256654 [Camellia sinensis]
lbm_HQ_transcript_1098	30.4	1.1e-58	XP_028059247.1	chaperone protein ClpB1-like isoform X2 [Camellia sinensis]
lbm_HQ_transcript_1100	37.8	1.2e-161	XP_027074785.1	uncharacterized protein LOC113698978 isoform X2 [Coffea arabica]
lbm_HQ_transcript_1101	82.2	0.0e+00	XP_027072578.1	1,4-alpha-glucan-branching enzyme 2-2, chloroplastic/amyloplastic-like isoform X1 [Coffea arabica]
lbm_HQ_transcript_1104	85.2	0.0e+00	XP_027081883.1	extra-large guanine nucleotide-binding protein 3-like [Coffea arabica]
lbm_HQ_transcript_1107	85.5	0.0e+00	XP_011080189.1	transcriptional corepressor LEUNIG_HOMOLOG [Sesamum indicum]
lbm_HQ_transcript_1108	96.0	0.0e+00	XP_011087207.1	plasma membrane ATPase 3 [Sesamum indicum]
lbm_HQ_transcript_1110	66.6	0.0e+00	XP_006352978.1	PREDICTED: probable disease resistance RPP8-like protein 4 [Solanum tuberosum]
lbm_HQ_transcript_1111	74.5	0.0e+00	XP_027075562.1	phospholipase D delta [Coffea arabica]
lbm_HQ_transcript_1112	66.6	9.9e-212	XP_027148222.1	protein WEAK CHLOROPLAST MOVEMENT UNDER BLUE LIGHT 1-like [Coffea eugenioides]
lbm_HQ_transcript_1113	83.9	0.0e+00	XP_028081351.1	probable leucine-rich repeat receptor-like protein kinase At5g49770 [Camellia sinensis]
lbm_HQ_transcript_1115	78.2	0.0e+00	XP_027125689.1	nuclear poly(A) polymerase 1-like isoform X1 [Coffea arabica]
lbm_HQ_transcript_1116	97.0	9.1e-64	P31839.1	RecName: Full=NADH-ubiquinone oxidoreductase chain 1; AltName: Full=NADH dehydrogenase subunit 1
lbm_HQ_transcript_1117	75.1	7.6e-204	XP_027065270.1	F-box protein At5g06550 [Coffea arabica]
lbm_HQ_transcript_1119	62.3	4.0e-205	XP_010254984.1	PREDICTED: BEL1-like homeodomain protein 4 [Nelumbo nucifera]
lbm_HQ_transcript_1120	85.5	0.0e+00	XP_027167562.1	protein ROOT HAIR DEFECTIVE 3-like [Coffea eugenioides]
lbm_HQ_transcript_1121	54.3	6.2e-230	CDP03097.1	unnamed protein product [Coffea canephora]
lbm_HQ_transcript_1122	53.4	4.4e-167	XP_027125345.1	uncharacterized protein LOC113741888 isoform X1 [Coffea arabica]
lbm_HQ_transcript_1123	70.7	2.6e-26	PHT56181.1	hypothetical protein CQW23_04667, partial [Capsicum baccatum]
lbm_HQ_transcript_1124	85.5	0.0e+00	PIN07491.1	putative signal transduction protein [Handroanthus impetiginosus]
lbm_HQ_transcript_1127	68.1	1.3e-301	XP_027124597.1	nuclear poly(A) polymerase 4-like isoform X2 [Coffea arabica]
lbm_HQ_transcript_1128	63.3	0.0e+00	CDP07272.1	unnamed protein product [Coffea canephora]
lbm_HQ_transcript_1130	74.8	0.0e+00	CDP10633.1	unnamed protein product [Coffea canephora]
lbm_HQ_transcript_1132	75.0	1.8e-213	XP_027065977.1	probable inactive leucine-rich repeat receptor-like protein kinase At3g03770 [Coffea arabica]
lbm_HQ_transcript_1133	86.9	0.0e+00	XP_027150754.1	potassium transporter 8-like [Coffea eugenioides]
lbm_HQ_transcript_1136	65.3	1.1e-226	XP_007040323.2	PREDICTED: homeobox protein BEL1 homolog [Theobroma cacao]
lbm_HQ_transcript_1137	61.8	8.5e-155	XP_027154194.1	F-box protein SKIP14 [Coffea eugenioides]
lbm_HQ_transcript_1138	72.9	0.0e+00	XP_027159249.1	LOW QUALITY PROTEIN: protein FLOWERING LOCUS D [Coffea eugenioides]
lbm_HQ_transcript_1140	85.9	0.0e+00	XP_028058008.1	exosome complex exonuclease RRP44 homolog A-like isoform X2 [Camellia sinensis]
lbm_HQ_transcript_1141	86.8	0.0e+00	XP_027176268.1	zinc protease PQQL-like [Coffea eugenioides]
lbm_HQ_transcript_1142	68.6	0.0e+00	XP_027065274.1	B3 domain-containing transcription repressor VAL2-like isoform X2 [Coffea arabica]
lbm_HQ_transcript_1143	63.0	1.2e-172	XP_027153822.1	F-box protein SKIP14 [Coffea eugenioides]
lbm_HQ_transcript_1144	91.9	0.0e+00	PSS21141.1	FT-interacting protein [Actinidia chinensis var. chinensis]
lbm_HQ_transcript_1145	69.5	0.0e+00	XP_027185550.1	protein MEI2-like 5 [Coffea eugenioides]
lbm_HQ_transcript_1146	84.9	1.3e-216	XP_027072476.1	nuclear pore complex protein NUP93A-like [Coffea arabica]
lbm_HQ_transcript_1147	82.2	0.0e+00	CDP13317.1	unnamed protein product [Coffea canephora]
lbm_HQ_transcript_1151	84.3	0.0e+00	CDP12058.1	unnamed protein product [Coffea canephora]
lbm_HQ_transcript_1152	81.5	0.0e+00	XP_027100039.1	probable glucan 1,3-alpha-glucosidase [Coffea arabica]
lbm_HQ_transcript_1153	75.1	1.1e-88	PHU07179.1	50S ribosomal protein L16, chloroplastic [Capsicum chinense]
lbm_HQ_transcript_1154	77.8	0.0e+00	XP_027119079.1	beta-galactosidase 9-like [Coffea arabica]
lbm_HQ_transcript_1155	75.8	2.1e-275	XP_027064317.1	uncharacterized protein LOC113690554 [Coffea arabica]
lbm_HQ_transcript_1156	89.3	0.0e+00	CDP02869.1	unnamed protein product [Coffea canephora]
lbm_HQ_transcript_1157	59.5	8.7e-168	XP_027069440.1	pentatricopeptide repeat-containing protein At4g30825, chloroplastic-like [Coffea arabica]
lbm_HQ_transcript_1159	86.4	6.5e-272	XP_011080189.1	transcriptional corepressor LEUNIG_HOMOLOG [Sesamum indicum]
lbm_HQ_transcript_1160	66.6	9.8e-212	XP_027148222.1	protein WEAK CHLOROPLAST MOVEMENT UNDER BLUE LIGHT 1-like [Coffea eugenioides]
lbm_HQ_transcript_1163	89.8	0.0e+00	XP_027122664.1	heat shock 70 kDa protein 15-like [Coffea arabica]
lbm_HQ_transcript_1164	59.7	3.4e-204	CDP18783.1	unnamed protein product [Coffea canephora]
lbm_HQ_transcript_1165	80.7	7.0e-117	XP_027125889.1	pentatricopeptide repeat-containing protein At1g74850, chloroplastic [Coffea arabica]
lbm_HQ_transcript_1166	67.1	2.4e-61	XP_027112001.1	uncharacterized protein DDB_G0283697-like [Coffea arabica]
lbm_HQ_transcript_1169	73.9	1.8e-290	XP_027153320.1	cyclin-dependent kinase G-2 isoform X1 [Coffea eugenioides]
lbm_HQ_transcript_1172	60.4	5.7e-127	XP_027082823.1	BEL1-like homeodomain protein 1 [Coffea arabica]
lbm_HQ_transcript_1173	48.6	3.2e-231	XP_027162233.1	putative late blight resistance protein homolog R1A-3 isoform X1 [Coffea eugenioides]
lbm_HQ_transcript_1176	84.8	0.0e+00	XP_027124554.1	beta-galactosidase [Coffea arabica]
lbm_HQ_transcript_1178	98.7	4.7e-81	XP_011101072.1	uncharacterized protein LOC105179169 isoform X2 [Sesamum indicum]
lbm_HQ_transcript_1179	83.5	0.0e+00	CDO98862.1	unnamed protein product [Coffea canephora]
lbm_HQ_transcript_1184	82.2	0.0e+00	XP_027069807.1	phospholipid-transporting ATPase 1-like [Coffea arabica]
lbm_HQ_transcript_1185	76.9	2.6e-305	CDP12183.1	unnamed protein product [Coffea canephora]
lbm_HQ_transcript_1186	77.7	0.0e+00	CDP14340.1	unnamed protein product [Coffea canephora]
lbm_HQ_transcript_1187	75.3	4.5e-249	XP_027106588.1	nitrate regulatory gene2 protein-like [Coffea arabica]
lbm_HQ_transcript_1189	57.8	2.5e-292	XP_027162233.1	putative late blight resistance protein homolog R1A-3 isoform X1 [Coffea eugenioides]
lbm_HQ_transcript_1191	94.6	2.3e-229	XP_027163598.1	shaggy-related protein kinase alpha [Coffea eugenioides]
lbm_HQ_transcript_1192	37.0	8.8e-128	XP_027184594.1	uncharacterized protein LOC113782857 isoform X1 [Coffea eugenioides]
lbm_HQ_transcript_1194	86.5	0.0e+00	XP_009619126.1	PREDICTED: potassium transporter 7-like isoform X1 [Nicotiana tomentosiformis]
lbm_HQ_transcript_1195	67.8	3.5e-262	XP_027123222.1	pumilio homolog 23-like isoform X1 [Coffea arabica]
lbm_HQ_transcript_1198	73.8	0.0e+00	XP_027150518.1	nodal modulator 3 [Coffea eugenioides]
lbm_HQ_transcript_1199	57.6	4.2e-255	XP_027181606.1	ubiquitin carboxyl-terminal hydrolase 18-like [Coffea eugenioides]
lbm_HQ_transcript_1200	81.5	0.0e+00	XP_027100039.1	probable glucan 1,3-alpha-glucosidase [Coffea arabica]
lbm_HQ_transcript_1201	80.7	3.8e-248	XP_027092116.1	probably inactive leucine-rich repeat receptor-like protein kinase At5g48380 [Coffea arabica]
lbm_HQ_transcript_1202	72.7	4.2e-146	XP_027085419.1	EIN3-binding F-box protein 1-like [Coffea arabica]
lbm_HQ_transcript_1203	69.5	9.8e-103	PIN14851.1	U1 small nuclear ribonucleoprotein (RRM superfamily) [Handroanthus impetiginosus]
lbm_HQ_transcript_1204	91.4	0.0e+00	XP_028080190.1	beta-adaptin-like protein C [Camellia sinensis]
lbm_HQ_transcript_1205	92.4	0.0e+00	XP_027081158.1	alpha,alpha-trehalose-phosphate synthase [UDP-forming] 5-like [Coffea arabica]
lbm_HQ_transcript_1206	84.8	0.0e+00	XP_027170310.1	protein FAR-RED ELONGATED HYPOCOTYL 3 isoform X1 [Coffea eugenioides]
lbm_HQ_transcript_1211	64.9	4.7e-267	XP_027180935.1	scarecrow-like protein 27 [Coffea eugenioides]
lbm_HQ_transcript_1212	80.0	2.4e-290	XP_027104966.1	E3 ubiquitin-protein ligase WAV3 isoform X1 [Coffea arabica]
lbm_HQ_transcript_1214	58.3	1.0e-309	XP_027086442.1	putative E3 ubiquitin-protein ligase LIN [Coffea arabica]
lbm_HQ_transcript_1215	79.9	0.0e+00	XP_027171325.1	protein FAR-RED IMPAIRED RESPONSE 1 isoform X2 [Coffea eugenioides]
lbm_HQ_transcript_1216	74.3	4.5e-265	CDP05054.1	unnamed protein product [Coffea canephora]
lbm_HQ_transcript_1217	82.4	1.1e-306	XP_027148084.1	transport inhibitor response 1-like protein [Coffea eugenioides]
lbm_HQ_transcript_1218	44.2	2.9e-182	XP_027118964.1	protein trichome birefringence-like 11 [Coffea arabica]
lbm_HQ_transcript_1219	81.0	7.6e-289	XP_027170497.1	heat shock 70 kDa protein 17 [Coffea eugenioides]
lbm_HQ_transcript_1221	82.7	2.8e-267	XP_027077942.1	U-box domain-containing protein 4-like isoform X1 [Coffea arabica]
lbm_HQ_transcript_1222	47.0	5.3e-32	XP_027090014.1	uncharacterized protein LOC113711071 [Coffea arabica]
lbm_HQ_transcript_1225	87.4	4.2e-231	XP_020555124.1	DExH-box ATP-dependent RNA helicase DExH12-like [Sesamum indicum]
lbm_HQ_transcript_1231	50.3	1.5e-225	RYR71301.1	hypothetical protein Ahy_A02g005572 isoform B [Arachis hypogaea]
lbm_HQ_transcript_1232	83.9	0.0e+00	XP_028081351.1	probable leucine-rich repeat receptor-like protein kinase At5g49770 [Camellia sinensis]
lbm_HQ_transcript_1233	64.3	1.7e-280	CDO98939.1	unnamed protein product [Coffea canephora]
lbm_HQ_transcript_1235	63.9	5.9e-100	CDP12059.1	unnamed protein product [Coffea canephora]
lbm_HQ_transcript_1236	60.1	1.6e-222	CDP13634.1	unnamed protein product [Coffea canephora]
lbm_HQ_transcript_1238	78.2	0.0e+00	XP_027100087.1	probable LRR receptor-like serine/threonine-protein kinase At1g67720 [Coffea arabica]
lbm_HQ_transcript_1241	90.6	0.0e+00	XP_027170107.1	26S proteasome non-ATPase regulatory subunit 2 homolog A [Coffea eugenioides]
lbm_HQ_transcript_1242	79.1	0.0e+00	XP_019163201.1	PREDICTED: protein transport protein SEC23 [Ipomoea nil]
lbm_HQ_transcript_1243	85.5	0.0e+00	XP_027108163.1	kinesin-like protein KIN-UB isoform X3 [Coffea arabica]
lbm_HQ_transcript_1245	59.1	2.4e-210	XP_027125210.1	exocyst complex component EXO70E2-like [Coffea arabica]
lbm_HQ_transcript_1246	81.8	0.0e+00	XP_027180288.1	phospholipase D beta 1-like [Coffea eugenioides]
lbm_HQ_transcript_1247	82.7	0.0e+00	XP_027071470.1	probable LRR receptor-like serine/threonine-protein kinase At1g67720 [Coffea arabica]
lbm_HQ_transcript_1248	45.1	2.5e-199	XP_027094158.1	protein NRT1/ PTR FAMILY 5.10-like [Coffea arabica]
lbm_HQ_transcript_1249	77.0	2.0e-217	XP_009760145.1	PREDICTED: E3 ubiquitin-protein ligase UPL5-like [Nicotiana sylvestris]
lbm_HQ_transcript_1252	81.7	9.8e-79	XP_027182499.1	serine/arginine repetitive matrix protein 1 isoform X2 [Coffea eugenioides]
lbm_HQ_transcript_1254	71.4	0.0e+00	XP_011084327.1	endoplasmic reticulum metallopeptidase 1 isoform X1 [Sesamum indicum]
lbm_HQ_transcript_1255	54.6	1.9e-284	XP_027170073.1	uncharacterized protein LOC113769940 [Coffea eugenioides]
lbm_HQ_transcript_1256	85.2	1.6e-158	XP_027179270.1	lanC-like protein GCL1 [Coffea eugenioides]
lbm_HQ_transcript_1257	62.3	2.1e-246	XP_027108592.1	protein LHY isoform X1 [Coffea arabica]
lbm_HQ_transcript_1258	88.5	0.0e+00	XP_027169139.1	callose synthase 10 [Coffea eugenioides]
lbm_HQ_transcript_1259	53.1	1.5e-74	XP_027083863.1	receptor-like protein Cf-9 homolog [Coffea arabica]
lbm_HQ_transcript_1262	72.3	0.0e+00	XP_027177112.1	peroxisome biogenesis protein 6 isoform X1 [Coffea eugenioides]
lbm_HQ_transcript_1263	84.1	0.0e+00	XP_027148542.1	U-box domain-containing protein 44-like [Coffea eugenioides]
lbm_HQ_transcript_1264	70.1	5.9e-294	XP_027081647.1	nitrate regulatory gene2 protein-like [Coffea arabica]
lbm_HQ_transcript_1266	85.7	0.0e+00	CDP04437.1	unnamed protein product [Coffea canephora]
lbm_HQ_transcript_1269	74.9	0.0e+00	XP_027100089.1	alpha-amylase 3, chloroplastic-like isoform X2 [Coffea arabica]
lbm_HQ_transcript_1270	86.2	0.0e+00	XP_011075680.2	DNA replication licensing factor MCM2 [Sesamum indicum]
lbm_HQ_transcript_1273	77.1	0.0e+00	CDP19787.1	unnamed protein product [Coffea canephora]
lbm_HQ_transcript_1274	77.0	0.0e+00	XP_027073074.1	eukaryotic translation initiation factor-like [Coffea arabica]
lbm_HQ_transcript_1275	81.8	0.0e+00	XP_027061863.1	protein FAR-RED ELONGATED HYPOCOTYL 3 isoform X1 [Coffea arabica]
lbm_HQ_transcript_1276	40.5	2.8e-142	XP_027084923.1	uncharacterized protein LOC113706991 isoform X1 [Coffea arabica]
lbm_HQ_transcript_1278	74.9	0.0e+00	CDP10633.1	unnamed protein product [Coffea canephora]
lbm_HQ_transcript_1279	76.9	2.6e-305	CDP12183.1	unnamed protein product [Coffea canephora]
lbm_HQ_transcript_1280	84.4	0.0e+00	XP_027113307.1	auxin response factor 1 [Coffea arabica]
lbm_HQ_transcript_1281	58.9	4.1e-210	XP_027108592.1	protein LHY isoform X1 [Coffea arabica]
lbm_HQ_transcript_1284	60.3	2.1e-238	XP_027178831.1	U-box domain-containing protein 5 isoform X1 [Coffea eugenioides]
lbm_HQ_transcript_1285	82.0	0.0e+00	XP_027099366.1	vacuolar protein sorting-associated protein 51 homolog isoform X1 [Coffea arabica]
lbm_HQ_transcript_1288	78.8	0.0e+00	XP_027119158.1	protein transport protein SEC23-like [Coffea arabica]
lbm_HQ_transcript_1289	85.6	0.0e+00	CDP09878.1	unnamed protein product [Coffea canephora]
lbm_HQ_transcript_1291	79.1	0.0e+00	CDP12245.1	unnamed protein product [Coffea canephora]
lbm_HQ_transcript_1292	74.4	6.1e-174	XP_027068633.1	EIN3-binding F-box protein 1-like [Coffea arabica]
lbm_HQ_transcript_1293	94.4	6.8e-32	XP_007034517.1	PREDICTED: NADH dehydrogenase [ubiquinone] 1 alpha subcomplex subunit 13-A [Theobroma cacao]
lbm_HQ_transcript_1294	63.0	2.7e-302	CDP12658.1	unnamed protein product [Coffea canephora]
lbm_HQ_transcript_1295	76.4	1.8e-205	XP_027167761.1	pentatricopeptide repeat-containing protein At1g74750-like [Coffea eugenioides]
lbm_HQ_transcript_1296	91.8	0.0e+00	CDP17314.1	unnamed protein product [Coffea canephora]
lbm_HQ_transcript_1297	83.2	1.2e-307	XP_027150697.1	phosphatidylinositol 4-kinase gamma 5-like isoform X1 [Coffea eugenioides]
lbm_HQ_transcript_1298	83.0	0.0e+00	CDP03877.1	unnamed protein product [Coffea canephora]
lbm_HQ_transcript_1299	76.8	1.5e-292	XP_022897041.1	probable leucine-rich repeat receptor-like protein kinase At5g49770 isoform X1 [Olea europaea var. sylvestris]
lbm_HQ_transcript_1301	76.2	1.5e-297	XP_027170452.1	probable leucine-rich repeat receptor-like serine/threonine-protein kinase At3g14840 [Coffea eugenioides]
lbm_HQ_transcript_1302	78.2	0.0e+00	CDO98866.1	unnamed protein product [Coffea canephora]
lbm_HQ_transcript_1303	63.8	8.0e-291	XP_027158717.1	transcription factor LHW isoform X2 [Coffea eugenioides]
lbm_HQ_transcript_1304	82.7	0.0e+00	XP_027071470.1	probable LRR receptor-like serine/threonine-protein kinase At1g67720 [Coffea arabica]
lbm_HQ_transcript_1305	75.5	0.0e+00	XP_027066037.1	serine/threonine-protein kinase CTR1-like [Coffea arabica]
lbm_HQ_transcript_1306	82.7	0.0e+00	XP_027093105.1	nitrate reductase [NADH]-like [Coffea arabica]
lbm_HQ_transcript_1307	64.3	0.0e+00	XP_027087525.1	small RNA 2'-O-methyltransferase-like [Coffea arabica]
lbm_HQ_transcript_1310	82.7	0.0e+00	XP_027091517.1	probable LRR receptor-like serine/threonine-protein kinase At1g06840 isoform X1 [Coffea arabica]
lbm_HQ_transcript_1311	63.3	7.8e-222	XP_027114778.1	uncharacterized protein LOC113732927 isoform X1 [Coffea arabica]
lbm_HQ_transcript_1312	53.9	5.8e-172	XP_027073914.1	actin cytoskeleton-regulatory complex protein PAN1-like isoform X1 [Coffea arabica]
lbm_HQ_transcript_1313	92.7	0.0e+00	XP_027105031.1	homeobox-leucine zipper protein MERISTEM L1-like [Coffea arabica]
lbm_HQ_transcript_1314	70.1	5.9e-294	XP_027081647.1	nitrate regulatory gene2 protein-like [Coffea arabica]
lbm_HQ_transcript_1315	54.2	1.5e-249	CDP12081.1	unnamed protein product [Coffea canephora]
lbm_HQ_transcript_1318	63.1	4.5e-310	XP_027108123.1	ferric reduction oxidase 6-like [Coffea arabica]
lbm_HQ_transcript_1320	76.9	3.8e-293	XP_022897041.1	probable leucine-rich repeat receptor-like protein kinase At5g49770 isoform X1 [Olea europaea var. sylvestris]
lbm_HQ_transcript_1321	86.7	0.0e+00	AIW05237.1	Ycf1 (plastid) [Aganosma cymosa]
lbm_HQ_transcript_1323	93.7	0.0e+00	XP_027153055.1	phosphatidylinositol 3-kinase, root isoform [Coffea eugenioides]
lbm_HQ_transcript_1324	72.5	0.0e+00	XP_027159295.1	UTP--glucose-1-phosphate uridylyltransferase 3, chloroplastic [Coffea eugenioides]
lbm_HQ_transcript_1326	82.9	0.0e+00	XP_027158300.1	V-type proton ATPase subunit a3 [Coffea eugenioides]
lbm_HQ_transcript_1329	84.4	0.0e+00	CDP12058.1	unnamed protein product [Coffea canephora]
lbm_HQ_transcript_1332	52.1	1.2e-244	XP_027162233.1	putative late blight resistance protein homolog R1A-3 isoform X1 [Coffea eugenioides]
lbm_HQ_transcript_1333	55.1	8.0e-275	XP_011100811.1	COBRA-like protein 7 [Sesamum indicum]
lbm_HQ_transcript_1335	99.2	0.0e+00	AML77490.1	putative LOV domain-containing protein [Apocynum androsaemifolium]
lbm_HQ_transcript_1337	45.1	8.1e-219	XP_027123071.1	disease resistance protein RGA2-like [Coffea arabica]
lbm_HQ_transcript_1339	78.9	1.4e-303	CDO99229.1	unnamed protein product [Coffea canephora]
lbm_HQ_transcript_1340	82.3	0.0e+00	XP_027160216.1	arginine decarboxylase [Coffea eugenioides]
lbm_HQ_transcript_1342	31.4	4.8e-102	XP_027081830.1	egalitarian protein homolog [Coffea arabica]
lbm_HQ_transcript_1343	61.4	7.6e-310	XP_027127313.1	nodulin homeobox-like [Coffea arabica]
lbm_HQ_transcript_1344	68.2	1.0e-253	XP_027062318.1	WD repeat-containing protein 75-like isoform X2 [Coffea arabica]
lbm_HQ_transcript_1346	76.0	5.5e-308	CDP02261.1	unnamed protein product [Coffea canephora]
lbm_HQ_transcript_1347	66.6	2.4e-279	XP_011090901.1	putative E3 ubiquitin-protein ligase RF298 [Sesamum indicum]
lbm_HQ_transcript_1349	88.3	0.0e+00	XP_027091270.1	probable xyloglucan glycosyltransferase 12 [Coffea arabica]
lbm_HQ_transcript_1352	50.1	1.1e-215	CDP06615.1	unnamed protein product [Coffea canephora]
lbm_HQ_transcript_1354	80.8	0.0e+00	XP_027064336.1	nuclear cap-binding protein subunit 1-like [Coffea arabica]
lbm_HQ_transcript_1355	90.3	0.0e+00	XP_027122857.1	subtilisin-like protease SBT2.5 [Coffea arabica]
lbm_HQ_transcript_1357	72.2	1.9e-300	XP_027155956.1	regulator of MON1-CCZ1 complex-like [Coffea eugenioides]
lbm_HQ_transcript_1359	56.0	1.5e-257	XP_027071294.1	uncharacterized protein LOC113696133 isoform X1 [Coffea arabica]
lbm_HQ_transcript_1360	84.4	0.0e+00	PIN06712.1	Cucumisin [Handroanthus impetiginosus]
lbm_HQ_transcript_1363	84.1	0.0e+00	XP_027124744.1	linoleate 13S-lipoxygenase 3-1, chloroplastic-like [Coffea arabica]
lbm_HQ_transcript_1364	63.0	5.9e-262	XP_027081172.1	uncharacterized protein LOC113703879 [Coffea arabica]
lbm_HQ_transcript_1365	82.0	7.5e-281	CDP20325.1	unnamed protein product [Coffea canephora]
lbm_HQ_transcript_1367	63.9	1.4e-218	XP_027096659.1	cyclin-dependent kinase G-2-like isoform X3 [Coffea arabica]
lbm_HQ_transcript_1368	77.8	0.0e+00	CDP05604.1	unnamed protein product [Coffea canephora]
lbm_HQ_transcript_1371	76.7	8.8e-72	XP_027103572.1	zinc finger protein CO3 isoform X2 [Coffea arabica]
lbm_HQ_transcript_1372	71.3	4.0e-173	XP_027112752.1	transcription factor GTE7-like [Coffea arabica]
lbm_HQ_transcript_1377	97.0	0.0e+00	CDP08183.1	unnamed protein product [Coffea canephora]
lbm_HQ_transcript_1378	73.0	0.0e+00	XP_027105457.1	probable pre-mRNA-splicing factor ATP-dependent RNA helicase DEAH9 isoform X2 [Coffea arabica]
lbm_HQ_transcript_1379	74.3	6.0e-230	XP_027113416.1	heterogeneous nuclear ribonucleoprotein R [Coffea arabica]
lbm_HQ_transcript_1380	83.0	1.8e-298	XP_027118012.1	ankyrin repeat protein SKIP35 [Coffea arabica]
lbm_HQ_transcript_1381	64.8	0.0e+00	XP_027170583.1	UPF0505 protein [Coffea eugenioides]
lbm_HQ_transcript_1382	69.3	1.7e-293	XP_027181316.1	uncharacterized protein LOC113779795 [Coffea eugenioides]
lbm_HQ_transcript_1383	72.0	1.8e-298	XP_027155956.1	regulator of MON1-CCZ1 complex-like [Coffea eugenioides]
lbm_HQ_transcript_1384	75.4	6.7e-173	CDP20584.1	unnamed protein product [Coffea canephora]
lbm_HQ_transcript_1385	84.4	0.0e+00	XP_027099624.1	oxysterol-binding protein-related protein 1D-like [Coffea arabica]
lbm_HQ_transcript_1386	91.4	0.0e+00	CDO98551.1	unnamed protein product [Coffea canephora]
lbm_HQ_transcript_1387	74.6	2.0e-140	XP_027111825.1	auxin response factor 3-like [Coffea arabica]
lbm_HQ_transcript_1390	87.5	0.0e+00	XP_027160690.1	pre-mRNA-splicing factor SYF1-like isoform X1 [Coffea eugenioides]
lbm_HQ_transcript_1392	60.3	7.3e-228	XP_027177852.1	DNA mismatch repair protein PMS1 [Coffea eugenioides]
lbm_HQ_transcript_1393	68.8	0.0e+00	XP_027153219.1	granule-bound starch synthase 2, chloroplastic/amyloplastic [Coffea eugenioides]
lbm_HQ_transcript_1394	50.5	6.4e-224	CDP04366.1	unnamed protein product [Coffea canephora]
lbm_HQ_transcript_1396	71.8	0.0e+00	XP_027061405.1	DNA repair protein RAD16-like [Coffea arabica]
lbm_HQ_transcript_1397	90.8	0.0e+00	XP_027116259.1	chloride channel protein CLC-d-like isoform X3 [Coffea arabica]
lbm_HQ_transcript_1399	88.3	0.0e+00	XP_027091270.1	probable xyloglucan glycosyltransferase 12 [Coffea arabica]
lbm_HQ_transcript_1400	86.1	0.0e+00	XP_027090933.1	cryptochrome-1-like isoform X1 [Coffea arabica]
lbm_HQ_transcript_1404	74.9	6.9e-242	XP_027125775.1	uncharacterized protein LOC113742204 [Coffea arabica]
lbm_HQ_transcript_1406	92.4	0.0e+00	XP_009625446.1	PREDICTED: sucrose synthase [Nicotiana tomentosiformis]
lbm_HQ_transcript_1409	64.2	3.7e-272	XP_027115407.1	DEAD-box ATP-dependent RNA helicase 31-like [Coffea arabica]
lbm_HQ_transcript_1411	91.3	0.0e+00	PIM99710.1	Exocyst subunit - Sec10p [Handroanthus impetiginosus]
lbm_HQ_transcript_1412	69.1	0.0e+00	CDP07263.1	unnamed protein product [Coffea canephora]
lbm_HQ_transcript_1413	85.6	2.0e-278	XP_027125689.1	nuclear poly(A) polymerase 1-like isoform X1 [Coffea arabica]
lbm_HQ_transcript_1414	54.7	4.2e-135	XP_015872729.2	pentatricopeptide repeat-containing protein At1g19720-like, partial [Ziziphus jujuba]
lbm_HQ_transcript_1415	77.3	0.0e+00	XP_027094181.1	THO complex subunit 5B-like [Coffea arabica]
lbm_HQ_transcript_1417	82.7	9.1e-202	XP_027179362.1	BTB/POZ domain-containing protein SR1IP1-like [Coffea eugenioides]
lbm_HQ_transcript_1418	63.6	1.0e-261	XP_027126551.1	TSL-kinase interacting protein 1-like [Coffea arabica]
lbm_HQ_transcript_1419	64.9	4.5e-294	CDP05358.1	unnamed protein product [Coffea canephora]
lbm_HQ_transcript_1420	49.0	1.1e-172	XP_027165666.1	uncharacterized protein LOC113765626 [Coffea eugenioides]
lbm_HQ_transcript_1421	69.3	0.0e+00	CDP14940.1	unnamed protein product [Coffea canephora]
lbm_HQ_transcript_1424	78.4	0.0e+00	CDP07294.1	unnamed protein product [Coffea canephora]
lbm_HQ_transcript_1425	56.3	1.3e-216	XP_028116922.1	probable serine/threonine-protein kinase WNK6 [Camellia sinensis]
lbm_HQ_transcript_1426	71.6	4.7e-203	XP_006482641.1	CSC1-like protein HYP1 [Citrus sinensis]
lbm_HQ_transcript_1429	73.9	1.8e-290	XP_027153320.1	cyclin-dependent kinase G-2 isoform X1 [Coffea eugenioides]
lbm_HQ_transcript_1432	88.5	0.0e+00	XP_027182915.1	alpha-glucan phosphorylase, H isozyme [Coffea eugenioides]
lbm_HQ_transcript_1434	78.8	0.0e+00	PHT59752.1	putative galactinol--sucrose galactosyltransferase 4 [Capsicum baccatum]
lbm_HQ_transcript_1435	89.8	0.0e+00	XP_027147852.1	uncharacterized TPR repeat-containing protein At1g05150-like [Coffea eugenioides]
lbm_HQ_transcript_1436	78.4	0.0e+00	XP_027150084.1	isoamylase 3, chloroplastic [Coffea eugenioides]
lbm_HQ_transcript_1437	66.1	4.6e-190	XP_027173335.1	protein phosphatase 2C 50 [Coffea eugenioides]
lbm_HQ_transcript_1438	55.3	2.2e-152	XP_010066475.1	PREDICTED: indole-3-acetic acid-amido synthetase GH3.17 [Eucalyptus grandis]
lbm_HQ_transcript_1439	83.6	0.0e+00	XP_027094601.1	acetyl-CoA carboxylase 1-like isoform X2 [Coffea arabica]
lbm_HQ_transcript_1440	70.4	1.9e-297	XP_027179862.1	putative pentatricopeptide repeat-containing protein At3g47840 [Coffea eugenioides]
lbm_HQ_transcript_1441	75.5	0.0e+00	XP_027149767.1	endo-1,4-beta-xylanase 1-like [Coffea eugenioides]
lbm_HQ_transcript_1442	73.1	0.0e+00	XP_027086931.1	uncharacterized protein LOC113708609 [Coffea arabica]
lbm_HQ_transcript_1445	84.6	0.0e+00	XP_027181474.1	LOW QUALITY PROTEIN: CSC1-like protein At1g32090 [Coffea eugenioides]
lbm_HQ_transcript_1449	68.5	0.0e+00	XP_027065274.1	B3 domain-containing transcription repressor VAL2-like isoform X2 [Coffea arabica]
lbm_HQ_transcript_1451	72.2	1.8e-300	XP_027155956.1	regulator of MON1-CCZ1 complex-like [Coffea eugenioides]
lbm_HQ_transcript_1452	67.6	0.0e+00	XP_027117878.1	U3 small nucleolar RNA-associated protein 14 homolog A-like [Coffea arabica]
lbm_HQ_transcript_1453	45.7	9.2e-175	XP_027115677.1	probable transmembrane GTPase FZO-like, chloroplastic [Coffea arabica]
lbm_HQ_transcript_1454	60.6	2.1e-166	XP_027163034.1	putative disease resistance protein RGA3 [Coffea eugenioides]
lbm_HQ_transcript_1455	78.4	0.0e+00	CDP07294.1	unnamed protein product [Coffea canephora]
lbm_HQ_transcript_1456	77.5	1.6e-304	XP_027074097.1	serine/threonine-protein kinase BLUS1-like [Coffea arabica]
lbm_HQ_transcript_1460	87.6	0.0e+00	XP_027159374.1	ABC transporter G family member 3 [Coffea eugenioides]
lbm_HQ_transcript_1461	96.7	0.0e+00	XP_027084600.1	elongation factor 2 [Coffea arabica]
lbm_HQ_transcript_1462	82.5	0.0e+00	XP_027159606.1	uncharacterized protein LOC113761012 [Coffea eugenioides]
lbm_HQ_transcript_1463	88.9	3.9e-274	XP_027175830.1	uncharacterized protein LOC113775239 [Coffea eugenioides]
lbm_HQ_transcript_1465	60.8	2.4e-271	XP_027097377.1	protein GDAP2 homolog [Coffea arabica]
lbm_HQ_transcript_1466	69.0	4.2e-252	XP_027109976.1	uncharacterized protein LOC113729872 isoform X3 [Coffea arabica]
lbm_HQ_transcript_1467	91.4	0.0e+00	PIM99710.1	Exocyst subunit - Sec10p [Handroanthus impetiginosus]
lbm_HQ_transcript_1468	86.4	0.0e+00	XP_027159369.1	WD repeat-containing protein 48 isoform X1 [Coffea eugenioides]
lbm_HQ_transcript_1469	78.0	0.0e+00	XP_027098165.1	spermatogenesis-associated protein 20-like isoform X1 [Coffea arabica]
lbm_HQ_transcript_1475	59.0	4.5e-238	XP_027157530.1	E3 ubiquitin-protein ligase MBR2-like [Coffea eugenioides]
lbm_HQ_transcript_1479	84.9	0.0e+00	XP_027164442.1	potassium transporter 4 [Coffea eugenioides]
lbm_HQ_transcript_1480	92.4	0.0e+00	XP_027070787.1	pyrophosphate-energized vacuolar membrane proton pump [Coffea arabica]
lbm_HQ_transcript_1481	76.4	4.5e-246	XP_027061605.1	peroxisome biogenesis protein 5-like [Coffea arabica]
lbm_HQ_transcript_1482	81.4	0.0e+00	XP_002284841.2	PREDICTED: 1,4-alpha-glucan-branching enzyme 1, chloroplastic/amyloplastic isoform X1 [Vitis vinifera]
lbm_HQ_transcript_1484	87.9	0.0e+00	CDO98145.1	unnamed protein product [Coffea canephora]
lbm_HQ_transcript_1485	62.2	2.1e-222	CDP15553.1	unnamed protein product [Coffea canephora]
lbm_HQ_transcript_1486	80.6	0.0e+00	PIN05774.1	AAA+-type ATPase containing the peptidase M41 domain [Handroanthus impetiginosus]
lbm_HQ_transcript_1490	77.0	0.0e+00	XP_027064851.1	E3 ubiquitin-protein ligase UPL1-like isoform X2 [Coffea arabica]
lbm_HQ_transcript_1491	87.5	0.0e+00	CAJ32597.1	sucrose synthase [Coffea arabica]
lbm_HQ_transcript_1492	61.0	1.5e-238	XP_027108592.1	protein LHY isoform X1 [Coffea arabica]
lbm_HQ_transcript_1495	76.5	0.0e+00	XP_027125689.1	nuclear poly(A) polymerase 1-like isoform X1 [Coffea arabica]
lbm_HQ_transcript_1496	93.6	4.4e-116	XP_027185123.1	uncharacterized protein LOC113783238 isoform X3 [Coffea eugenioides]
lbm_HQ_transcript_1497	83.8	1.5e-121	PHT26902.1	Magnesium transporter MRS2-F [Capsicum baccatum]
lbm_HQ_transcript_1498	74.8	0.0e+00	XP_027174445.1	pre-mRNA-processing factor 39 [Coffea eugenioides]
lbm_HQ_transcript_1501	79.2	0.0e+00	XP_027122792.1	dual specificity protein phosphatase PHS1-like isoform X2 [Coffea arabica]
lbm_HQ_transcript_1502	71.2	2.0e-286	XP_011089707.1	uncharacterized protein LOC105170581 [Sesamum indicum]
lbm_HQ_transcript_1503	50.8	3.3e-196	CDP12727.1	unnamed protein product [Coffea canephora]
lbm_HQ_transcript_1509	49.0	2.8e-155	XP_028083338.1	K(+) efflux antiporter 3, chloroplastic-like isoform X4 [Camellia sinensis]
lbm_HQ_transcript_1510	82.7	1.0e-173	XP_027118604.1	pentatricopeptide repeat-containing protein At2g31400, chloroplastic-like [Coffea arabica]
lbm_HQ_transcript_1511	83.9	0.0e+00	XP_027091545.1	oxysterol-binding protein-related protein 1C-like isoform X2 [Coffea arabica]
lbm_HQ_transcript_1512	89.4	3.1e-90	XP_027105238.1	outer envelope protein 80, chloroplastic-like [Coffea arabica]
lbm_HQ_transcript_1513	87.1	1.4e-82	XP_019199303.1	PREDICTED: tetraspanin-3-like [Ipomoea nil]
lbm_HQ_transcript_1515	65.5	0.0e+00	XP_019198435.1	PREDICTED: endoplasmic reticulum metallopeptidase 1-like [Ipomoea nil]
lbm_HQ_transcript_1516	68.9	9.0e-271	CDP08662.1	unnamed protein product [Coffea canephora]
lbm_HQ_transcript_1518	78.5	0.0e+00	XP_027171294.1	septin and tuftelin-interacting protein 1 homolog 1 [Coffea eugenioides]
lbm_HQ_transcript_1520	82.7	0.0e+00	XP_027076762.1	protein ACTIVITY OF BC1 COMPLEX KINASE 8, chloroplastic [Coffea arabica]
lbm_HQ_transcript_1521	92.4	0.0e+00	XP_027175583.1	alpha,alpha-trehalose-phosphate synthase [UDP-forming] 6-like [Coffea eugenioides]
lbm_HQ_transcript_1526	32.5	9.0e-13	XP_027082038.1	uncharacterized protein LOC113704367 isoform X1 [Coffea arabica]
lbm_HQ_transcript_1529	87.0	0.0e+00	XP_027150754.1	potassium transporter 8-like [Coffea eugenioides]
lbm_HQ_transcript_1531	72.4	0.0e+00	AID16031.1	putative universal stress protein [Catharanthus roseus]
lbm_HQ_transcript_1534	81.1	1.1e-252	XP_022869491.1	squalene monooxygenase-like [Olea europaea var. sylvestris]
lbm_HQ_transcript_1537	46.3	7.8e-49	XP_027090014.1	uncharacterized protein LOC113711071 [Coffea arabica]
lbm_HQ_transcript_1538	76.4	2.1e-288	XP_027176578.1	zinc finger CCCH domain-containing protein 30-like isoform X2 [Coffea eugenioides]
lbm_HQ_transcript_1539	91.8	0.0e+00	XP_027079083.1	cellulose synthase A catalytic subunit 5 [UDP-forming]-like [Coffea arabica]
lbm_HQ_transcript_1541	81.8	0.0e+00	XP_027180288.1	phospholipase D beta 1-like [Coffea eugenioides]
lbm_HQ_transcript_1543	72.1	8.9e-61	XP_027125535.1	TITAN-like protein isoform X3 [Coffea arabica]
lbm_HQ_transcript_1547	80.5	0.0e+00	XP_027181261.1	serine/threonine-protein kinase 3-like isoform X1 [Coffea eugenioides]
lbm_HQ_transcript_1550	67.0	0.0e+00	XP_027172444.1	flowering time control protein FPA [Coffea eugenioides]
lbm_HQ_transcript_1555	59.0	7.0e-300	XP_027173158.1	protein SIEL [Coffea eugenioides]
lbm_HQ_transcript_1556	76.6	0.0e+00	XP_027180917.1	aminopeptidase M1 [Coffea eugenioides]
lbm_HQ_transcript_1558	91.3	0.0e+00	PIN08567.1	RNA helicase BRR2, DEAD-box superfamily [Handroanthus impetiginosus]
lbm_HQ_transcript_1559	79.6	0.0e+00	XP_022869416.1	potassium channel SKOR-like [Olea europaea var. sylvestris]
lbm_HQ_transcript_1560	87.2	1.2e-304	OTG09979.1	putative ATPase, F0 complex, subunit C [Helianthus annuus]
lbm_HQ_transcript_1561	84.8	0.0e+00	XP_011074068.1	monosaccharide-sensing protein 2 [Sesamum indicum]
lbm_HQ_transcript_1562	83.7	0.0e+00	XP_027061326.1	serine/threonine-protein kinase EDR1-like isoform X1 [Coffea arabica]
lbm_HQ_transcript_1563	87.7	0.0e+00	XP_027159374.1	ABC transporter G family member 3 [Coffea eugenioides]
lbm_HQ_transcript_1564	81.0	1.1e-175	CDO98480.1	unnamed protein product [Coffea canephora]
lbm_HQ_transcript_1566	84.3	1.3e-232	AND76218.1	regulatory protein NPR1 [Calotropis procera]
lbm_HQ_transcript_1568	48.1	3.1e-138	XP_015059439.1	protein BLISTER-like isoform X1 [Solanum pennellii]
lbm_HQ_transcript_1570	56.0	2.3e-258	XP_027183542.1	disease resistance protein RPM1-like [Coffea eugenioides]
lbm_HQ_transcript_1571	80.7	0.0e+00	XP_027103601.1	ATP-dependent zinc metalloprotease FTSH 11, chloroplastic/mitochondrial-like [Coffea arabica]
lbm_HQ_transcript_1572	56.8	2.5e-281	XP_027173158.1	protein SIEL [Coffea eugenioides]
lbm_HQ_transcript_1573	70.5	1.9e-289	XP_011089707.1	uncharacterized protein LOC105170581 [Sesamum indicum]
lbm_HQ_transcript_1575	73.6	3.5e-126	XP_027121482.1	uncharacterized protein LOC113738472 isoform X3 [Coffea arabica]
lbm_HQ_transcript_1576	74.6	1.8e-271	XP_027065374.1	acetyl-coenzyme A carboxylase carboxyl transferase subunit alpha, chloroplastic-like isoform X1 [Coffea arabica]
lbm_HQ_transcript_1578	61.8	5.5e-188	XP_027080309.1	homeobox protein ATH1-like [Coffea arabica]
lbm_HQ_transcript_1580	73.4	1.1e-151	XP_009629328.1	PREDICTED: BTB/POZ domain-containing protein At3g50780 [Nicotiana tomentosiformis]
lbm_HQ_transcript_1585	71.7	2.2e-269	XP_027067212.1	probable pre-mRNA-splicing factor ATP-dependent RNA helicase DEAH2 [Coffea arabica]
lbm_HQ_transcript_1586	84.8	0.0e+00	XP_011074068.1	monosaccharide-sensing protein 2 [Sesamum indicum]
lbm_HQ_transcript_1587	54.0	1.2e-36	RVW45211.1	N-alpha-acetyltransferase MAK3 [Vitis vinifera]
lbm_HQ_transcript_1590	75.3	0.0e+00	XP_027158386.1	structural maintenance of chromosomes protein 3 [Coffea eugenioides]
lbm_HQ_transcript_1593	55.6	1.5e-233	CDP06110.1	unnamed protein product [Coffea canephora]
lbm_HQ_transcript_1594	76.2	4.9e-112	XP_027096900.1	beta-1,3-galactosyltransferase GALT1-like [Coffea arabica]
lbm_HQ_transcript_1597	82.7	0.0e+00	XP_027084580.1	aminopeptidase M1 [Coffea arabica]
lbm_HQ_transcript_1600	75.1	2.3e-263	XP_027111107.1	protein RDM16 isoform X1 [Coffea arabica]
lbm_HQ_transcript_1601	72.6	0.0e+00	CDP08006.1	unnamed protein product [Coffea canephora]
lbm_HQ_transcript_1602	46.0	1.3e-176	XP_027168083.1	pectinesterase 3 [Coffea eugenioides]
lbm_HQ_transcript_1603	80.0	0.0e+00	CDP02688.1	unnamed protein product [Coffea canephora]
lbm_HQ_transcript_1604	84.3	0.0e+00	XP_004238435.1	NPC intracellular cholesterol transporter 1 isoform X1 [Solanum lycopersicum]
lbm_HQ_transcript_1606	83.5	0.0e+00	XP_027165372.1	protein FAR1-RELATED SEQUENCE 7-like [Coffea eugenioides]
lbm_HQ_transcript_1610	95.2	1.1e-308	XP_027174011.1	casein kinase 1-like protein HD16 [Coffea eugenioides]
lbm_HQ_transcript_1612	78.1	2.1e-208	XP_027080959.1	polyadenylate-binding protein-interacting protein 7-like [Coffea arabica]
lbm_HQ_transcript_1613	66.7	1.7e-221	ALI87041.1	phytochrome interacting factor 3 [Catharanthus roseus]
lbm_HQ_transcript_1614	65.9	7.7e-158	XP_027086343.1	zinc finger CCCH domain-containing protein 24-like isoform X2 [Coffea arabica]
lbm_HQ_transcript_1619	74.7	3.6e-272	XP_027065374.1	acetyl-coenzyme A carboxylase carboxyl transferase subunit alpha, chloroplastic-like isoform X1 [Coffea arabica]
lbm_HQ_transcript_1621	75.5	0.0e+00	XP_027116713.1	uncharacterized protein LOC113734388 isoform X1 [Coffea arabica]
lbm_HQ_transcript_1622	70.4	0.0e+00	CDP18959.1	unnamed protein product [Coffea canephora]
lbm_HQ_transcript_1627	87.5	0.0e+00	CAJ32597.1	sucrose synthase [Coffea arabica]
lbm_HQ_transcript_1630	77.3	1.2e-304	XP_027074097.1	serine/threonine-protein kinase BLUS1-like [Coffea arabica]
lbm_HQ_transcript_1631	75.0	1.6e-235	XP_027168491.1	protein phosphatase 2C 16-like isoform X1 [Coffea eugenioides]
lbm_HQ_transcript_1632	66.4	3.2e-127	XP_027061693.1	poly(A)-specific ribonuclease PARN [Coffea arabica]
lbm_HQ_transcript_1634	92.6	0.0e+00	XP_009625446.1	PREDICTED: sucrose synthase [Nicotiana tomentosiformis]
lbm_HQ_transcript_1635	81.7	1.1e-236	XP_011075752.1	aspartate--tRNA ligase 2, cytoplasmic [Sesamum indicum]
lbm_HQ_transcript_1636	85.0	3.8e-306	CDP15295.1	unnamed protein product [Coffea canephora]
lbm_HQ_transcript_1637	60.1	1.5e-222	CDP13634.1	unnamed protein product [Coffea canephora]
lbm_HQ_transcript_1639	77.7	0.0e+00	XP_027071055.1	probable galactinol--sucrose galactosyltransferase 6 [Coffea arabica]
lbm_HQ_transcript_1640	77.8	1.1e-284	XP_027086814.1	probable galacturonosyltransferase 3 isoform X2 [Coffea arabica]
lbm_HQ_transcript_1641	72.8	2.6e-270	XP_027088551.1	telomere repeat-binding protein 1-like [Coffea arabica]
lbm_HQ_transcript_1644	64.0	0.0e+00	XP_022858815.1	probable transmembrane GTPase FZO-like, chloroplastic [Olea europaea var. sylvestris]
lbm_HQ_transcript_1645	75.7	0.0e+00	XP_009625446.1	PREDICTED: sucrose synthase [Nicotiana tomentosiformis]
lbm_HQ_transcript_1646	73.9	0.0e+00	XP_027067068.1	uncharacterized protein LOC113692743 [Coffea arabica]
lbm_HQ_transcript_1647	87.9	0.0e+00	CDP16153.1	unnamed protein product [Coffea canephora]
lbm_HQ_transcript_1648	85.1	0.0e+00	XP_027064710.1	protein VACUOLELESS1-like [Coffea arabica]
lbm_HQ_transcript_1649	84.1	0.0e+00	XP_027088960.1	hydroxyproline O-galactosyltransferase GALT2-like [Coffea arabica]
lbm_HQ_transcript_1651	54.9	3.6e-171	CDP01405.1	unnamed protein product [Coffea canephora]
lbm_HQ_transcript_1654	88.6	4.0e-37	EFH55781.1	hypothetical protein ARALYDRAFT_482448 [Arabidopsis lyrata subsp. lyrata]
lbm_HQ_transcript_1658	93.4	5.2e-263	XP_022842512.1	sucrose synthase-like [Olea europaea var. sylvestris]
lbm_HQ_transcript_1659	70.0	2.6e-259	XP_027076213.1	zinc transporter 5 [Coffea arabica]
lbm_HQ_transcript_1663	65.7	2.8e-309	XP_015068249.1	pentatricopeptide repeat-containing protein At4g01030, mitochondrial [Solanum pennellii]
lbm_HQ_transcript_1664	63.4	9.5e-132	XP_027108523.1	protein LHY-like [Coffea arabica]
lbm_HQ_transcript_1666	81.2	0.0e+00	CDP07299.1	unnamed protein product [Coffea canephora]
lbm_HQ_transcript_1667	80.9	1.5e-310	CDP04140.1	unnamed protein product [Coffea canephora]
lbm_HQ_transcript_1668	85.5	0.0e+00	XP_027176908.1	phospholipase D alpha 1-like [Coffea eugenioides]
lbm_HQ_transcript_1669	77.3	9.7e-270	XP_027109862.1	uncharacterized protein LOC113729811 [Coffea arabica]
lbm_HQ_transcript_1670	76.6	0.0e+00	XP_027154174.1	mannosyl-oligosaccharide glucosidase GCS1 [Coffea eugenioides]
lbm_HQ_transcript_1671	82.2	0.0e+00	XP_027086355.1	beta-galactosidase 8-like [Coffea arabica]
lbm_HQ_transcript_1672	65.7	0.0e+00	CDP01499.1	unnamed protein product [Coffea canephora]
lbm_HQ_transcript_1673	74.5	9.0e-175	XP_027068633.1	EIN3-binding F-box protein 1-like [Coffea arabica]
lbm_HQ_transcript_1675	88.4	1.2e-307	XP_011098945.1	protein AUXIN SIGNALING F-BOX 2 [Sesamum indicum]
lbm_HQ_transcript_1679	88.6	3.7e-152	CDP19161.1	unnamed protein product [Coffea canephora]
lbm_HQ_transcript_1680	84.6	0.0e+00	XP_027148263.1	protein GIGANTEA [Coffea eugenioides]
lbm_HQ_transcript_1682	77.9	0.0e+00	XP_022871536.1	putative chloride channel-like protein CLC-g isoform X1 [Olea europaea var. sylvestris]
lbm_HQ_transcript_1683	67.8	6.1e-288	XP_011089707.1	uncharacterized protein LOC105170581 [Sesamum indicum]
lbm_HQ_transcript_1684	83.4	4.9e-298	XP_027163811.1	protein TRANSPORT INHIBITOR RESPONSE 1-like isoform X1 [Coffea eugenioides]
lbm_HQ_transcript_1685	84.1	0.0e+00	XP_027107223.1	sphingoid long-chain bases kinase 1-like [Coffea arabica]
lbm_HQ_transcript_1686	82.6	0.0e+00	XP_011069860.1	cyclic nucleotide-gated ion channel 17 isoform X1 [Sesamum indicum]
lbm_HQ_transcript_1687	68.5	0.0e+00	CDP20165.1	unnamed protein product [Coffea canephora]
lbm_HQ_transcript_1688	80.8	0.0e+00	XP_027159963.1	chloride channel protein CLC-c [Coffea eugenioides]
lbm_HQ_transcript_1689	81.6	0.0e+00	XP_027150859.1	endoplasmic reticulum metallopeptidase 1 [Coffea eugenioides]
lbm_HQ_transcript_1691	78.1	2.2e-229	XP_027112326.1	probable serine/threonine-protein kinase WNK4 isoform X1 [Coffea arabica]
lbm_HQ_transcript_1696	78.2	3.3e-270	XP_027178643.1	BTB/POZ domain-containing protein NPY5-like [Coffea eugenioides]
lbm_HQ_transcript_1697	58.5	2.6e-153	XP_027105403.1	auxin response factor 3-like [Coffea arabica]
lbm_HQ_transcript_1699	83.5	2.8e-301	XP_027061711.1	serine/threonine-protein phosphatase 7 long form homolog isoform X2 [Coffea arabica]
lbm_HQ_transcript_1703	71.6	3.5e-296	XP_027163454.1	scarecrow-like protein 14 [Coffea eugenioides]
lbm_HQ_transcript_1704	61.2	1.1e-135	XP_027073994.1	la-related protein 1C-like [Coffea arabica]
lbm_HQ_transcript_1705	88.7	3.1e-159	XP_023915652.1	golgin candidate 1 isoform X1 [Quercus suber]
lbm_HQ_transcript_1708	79.7	1.7e-138	XP_027070905.1	uncharacterized protein LOC113695905 [Coffea arabica]
lbm_HQ_transcript_1709	86.7	0.0e+00	XP_027091545.1	oxysterol-binding protein-related protein 1C-like isoform X2 [Coffea arabica]
lbm_HQ_transcript_1712	77.5	1.4e-308	XP_027104966.1	E3 ubiquitin-protein ligase WAV3 isoform X1 [Coffea arabica]
lbm_HQ_transcript_1713	78.9	1.6e-168	XP_027067080.1	BEL1-like homeodomain protein 1 [Coffea arabica]
lbm_HQ_transcript_1714	75.7	0.0e+00	XP_027070195.1	CCR4-NOT transcription complex subunit 3 isoform X3 [Coffea arabica]
lbm_HQ_transcript_1715	71.6	5.3e-292	XP_011089707.1	uncharacterized protein LOC105170581 [Sesamum indicum]
lbm_HQ_transcript_1716	84.9	1.2e-216	XP_027072476.1	nuclear pore complex protein NUP93A-like [Coffea arabica]
lbm_HQ_transcript_1717	63.8	1.7e-237	CDO98718.1	unnamed protein product [Coffea canephora]
lbm_HQ_transcript_1719	80.4	0.0e+00	XP_027078877.1	probable cadmium/zinc-transporting ATPase HMA1, chloroplastic [Coffea arabica]
lbm_HQ_transcript_1720	80.2	0.0e+00	XP_027088893.1	uncharacterized protein LOC113710213 [Coffea arabica]
lbm_HQ_transcript_1721	64.1	1.4e-138	XP_027073994.1	la-related protein 1C-like [Coffea arabica]
lbm_HQ_transcript_1723	77.3	0.0e+00	XP_027092028.1	SWI/SNF complex subunit SWI3C-like [Coffea arabica]
lbm_HQ_transcript_1724	69.5	8.8e-146	PHU01783.1	Serine--glyoxylate aminotransferase [Capsicum chinense]
lbm_HQ_transcript_1726	78.1	1.2e-259	XP_027154348.1	probable LRR receptor-like serine/threonine-protein kinase At4g37250 [Coffea eugenioides]
lbm_HQ_transcript_1727	75.0	0.0e+00	XP_027094227.1	probable receptor-like serine/threonine-protein kinase At5g57670 [Coffea arabica]
lbm_HQ_transcript_1728	70.1	1.5e-235	XP_027101957.1	transcription factor GTE8-like [Coffea arabica]
lbm_HQ_transcript_1730	75.0	1.0e-223	PHT35963.1	F-box/LRR-repeat protein 3 [Capsicum baccatum]
lbm_HQ_transcript_1731	74.4	2.0e-307	PSR85939.1	Receptor-like serine/threonine-protein kinase [Actinidia chinensis var. chinensis]
lbm_HQ_transcript_1732	83.6	0.0e+00	XP_027071206.1	probable glycosyltransferase STELLO2 [Coffea arabica]
lbm_HQ_transcript_1733	81.4	0.0e+00	XP_027072159.1	uncharacterized protein LOC113696977 isoform X2 [Coffea arabica]
lbm_HQ_transcript_1734	69.8	2.0e-97	XP_028057357.1	F-box/LRR-repeat protein 4-like [Camellia sinensis]
lbm_HQ_transcript_1736	64.9	2.7e-232	XP_027069910.1	YTH domain-containing protein ECT4-like [Coffea arabica]
lbm_HQ_transcript_1737	80.5	4.1e-282	XP_027079595.1	E3 ubiquitin ligase PARAQUAT TOLERANCE 3-like isoform X2 [Coffea arabica]
lbm_HQ_transcript_1738	62.8	6.8e-215	XP_027067170.1	golgin candidate 1-like [Coffea arabica]
lbm_HQ_transcript_1740	89.3	2.5e-286	XP_027094345.1	phosphatidylinositol 4-phosphate 5-kinase 2-like [Coffea arabica]
lbm_HQ_transcript_1741	48.2	1.3e-205	XP_027089795.1	uncharacterized protein LOC113710919 [Coffea arabica]
lbm_HQ_transcript_1745	61.6	3.9e-53	AES88250.1	50S ribosomal protein L33 [Medicago truncatula]
lbm_HQ_transcript_1746	83.5	0.0e+00	CDP05845.1	unnamed protein product [Coffea canephora]
lbm_HQ_transcript_1747	95.2	1.4e-308	XP_027174011.1	casein kinase 1-like protein HD16 [Coffea eugenioides]
lbm_HQ_transcript_1748	59.3	3.7e-277	XP_027085599.1	protein SPA1-RELATED 2-like isoform X1 [Coffea arabica]
lbm_HQ_transcript_1749	72.5	3.9e-255	XP_011086697.1	protein SDA1 homolog [Sesamum indicum]
lbm_HQ_transcript_1750	70.7	0.0e+00	XP_027087063.1	U-box domain-containing protein 33-like [Coffea arabica]
lbm_HQ_transcript_1751	81.8	0.0e+00	XP_027093348.1	probable pectin methyltransferase QUA2 isoform X1 [Coffea arabica]
lbm_HQ_transcript_1752	84.1	0.0e+00	XP_027088960.1	hydroxyproline O-galactosyltransferase GALT2-like [Coffea arabica]
lbm_HQ_transcript_1756	76.4	1.8e-276	XP_027067080.1	BEL1-like homeodomain protein 1 [Coffea arabica]
lbm_HQ_transcript_1757	66.6	0.0e+00	CDO98498.1	unnamed protein product [Coffea canephora]
lbm_HQ_transcript_1759	95.6	7.8e-78	XP_027160975.1	E3 ubiquitin-protein ligase SINAT3-like [Coffea eugenioides]
lbm_HQ_transcript_1762	84.6	0.0e+00	XP_027153180.1	AUGMIN subunit 6 [Coffea eugenioides]
lbm_HQ_transcript_1763	77.0	0.0e+00	CDP07294.1	unnamed protein product [Coffea canephora]
lbm_HQ_transcript_1767	62.4	5.1e-146	XP_028082805.1	protein FAR1-RELATED SEQUENCE 2-like isoform X1 [Camellia sinensis]
lbm_HQ_transcript_1768	67.3	1.1e-220	XP_027115730.1	basic helix-loop-helix protein A-like isoform X1 [Coffea arabica]
lbm_HQ_transcript_1771	78.1	4.0e-233	XP_027125695.1	two-component response regulator-like APRR1 [Coffea arabica]
lbm_HQ_transcript_1772	69.2	7.9e-240	XP_027167813.1	transcription factor GTE10 isoform X1 [Coffea eugenioides]
lbm_HQ_transcript_1773	54.8	3.8e-189	XP_027094692.1	uncharacterized protein LOC113714811 [Coffea arabica]
lbm_HQ_transcript_1774	81.0	1.9e-270	XP_027152910.1	65-kDa microtubule-associated protein 6-like [Coffea eugenioides]
lbm_HQ_transcript_1776	63.6	3.7e-261	XP_027123216.1	testis-expressed protein 2-like [Coffea arabica]
lbm_HQ_transcript_1779	67.4	5.9e-227	CDP01206.1	unnamed protein product [Coffea canephora]
lbm_HQ_transcript_1782	84.3	0.0e+00	PIN10391.1	Cl- channel CLC-7 and related proteins (CLC superfamily) [Handroanthus impetiginosus]
lbm_HQ_transcript_1783	81.7	0.0e+00	CDP07106.1	unnamed protein product [Coffea canephora]
lbm_HQ_transcript_1785	53.9	8.5e-93	XP_027106358.1	uncharacterized protein LOC113726695 [Coffea arabica]
lbm_HQ_transcript_1788	39.8	1.6e-155	XP_027173316.1	uncharacterized protein LOC113772998 isoform X1 [Coffea eugenioides]
lbm_HQ_transcript_1791	70.1	0.0e+00	XP_027114569.1	cell division control protein 48 homolog C-like [Coffea arabica]
lbm_HQ_transcript_1792	75.2	0.0e+00	XP_027154168.1	ADP-ribosylation factor GTPase-activating protein AGD4-like isoform X1 [Coffea eugenioides]
lbm_HQ_transcript_1793	76.7	0.0e+00	XP_027105733.1	putative rRNA methyltransferase [Coffea arabica]
lbm_HQ_transcript_1794	72.2	1.5e-294	XP_027102207.1	uncharacterized protein LOC113723237 [Coffea arabica]
lbm_HQ_transcript_1795	73.7	3.2e-257	CDP09294.1	unnamed protein product [Coffea canephora]
lbm_HQ_transcript_1796	88.6	3.7e-152	CDP19161.1	unnamed protein product [Coffea canephora]
lbm_HQ_transcript_1798	63.3	9.1e-220	XP_027106848.1	nucleolin 2-like isoform X1 [Coffea arabica]
lbm_HQ_transcript_1799	72.6	1.0e-226	XP_027103981.1	splicing factor-like protein 1 [Coffea arabica]
lbm_HQ_transcript_1800	77.0	0.0e+00	XP_027092192.1	BTB/POZ domain-containing protein At2g30600 [Coffea arabica]
lbm_HQ_transcript_1801	79.6	2.5e-286	XP_027082381.1	serine/threonine-protein kinase TOUSLED-like isoform X2 [Coffea arabica]
lbm_HQ_transcript_1804	77.6	5.3e-305	XP_027158060.1	zinc finger CCCH domain-containing protein 29-like [Coffea eugenioides]
lbm_HQ_transcript_1809	70.1	2.7e-224	CDP00585.1	unnamed protein product [Coffea canephora]
lbm_HQ_transcript_1810	84.6	0.0e+00	XP_027152747.1	putative potassium transporter 12 [Coffea eugenioides]
lbm_HQ_transcript_1811	73.4	3.8e-274	XP_009631772.1	PREDICTED: probable methyltransferase PMT5 isoform X1 [Nicotiana tomentosiformis]
lbm_HQ_transcript_1812	86.7	0.0e+00	CDO97375.1	unnamed protein product [Coffea canephora]
lbm_HQ_transcript_1814	85.1	1.9e-233	XP_027101929.1	SWI/SNF complex component SNF12 homolog [Coffea arabica]
lbm_HQ_transcript_1816	100.0	1.0e-106	AWI70200.1	ribosomal protein S4 (chloroplast) [Apocynum cannabinum]
lbm_HQ_transcript_1817	55.9	2.4e-257	XP_027127402.1	G-type lectin S-receptor-like serine/threonine-protein kinase At4g03230 [Coffea arabica]
lbm_HQ_transcript_1819	64.7	1.8e-292	XP_022896910.1	uncharacterized protein LOC111410678 [Olea europaea var. sylvestris]
lbm_HQ_transcript_1821	54.8	4.5e-195	XP_027091215.1	protein IQ-DOMAIN 32-like [Coffea arabica]
lbm_HQ_transcript_1823	80.5	1.8e-188	XP_027167370.1	uncharacterized protein LOC113767463 isoform X1 [Coffea eugenioides]
lbm_HQ_transcript_1824	60.5	1.7e-202	XP_027069165.1	probable ADP-ribosylation factor GTPase-activating protein AGD14 isoform X2 [Coffea arabica]
lbm_HQ_transcript_1829	57.3	1.5e-110	ABL63123.1	MYB transcription factor, partial [Catharanthus roseus]
lbm_HQ_transcript_1836	94.6	2.1e-229	XP_027163598.1	shaggy-related protein kinase alpha [Coffea eugenioides]
lbm_HQ_transcript_1838	42.0	1.0e-167	XP_027104791.1	uncharacterized protein LOC113725690 [Coffea arabica]
lbm_HQ_transcript_1841	67.3	0.0e+00	XP_010654149.1	PREDICTED: protein SMAX1-LIKE 3 [Vitis vinifera]
lbm_HQ_transcript_1842	88.8	0.0e+00	KZV29237.1	pyrophosphate-energized membrane proton pump 2 [Dorcoceras hygrometricum]
lbm_HQ_transcript_1848	85.7	0.0e+00	XP_027109989.1	metal-nicotianamine transporter YSL2-like [Coffea arabica]
lbm_HQ_transcript_1849	69.4	1.1e-249	XP_027163105.1	LOW QUALITY PROTEIN: uncharacterized protein LOC113763476 [Coffea eugenioides]
lbm_HQ_transcript_1850	77.4	0.0e+00	XP_027116423.1	protein transport protein SEC23 [Coffea arabica]
lbm_HQ_transcript_1851	51.4	1.4e-199	XP_022869274.1	uncharacterized protein LOC111388721 isoform X1 [Olea europaea var. sylvestris]
lbm_HQ_transcript_1852	60.6	1.6e-216	XP_027108020.1	putative RNA polymerase II subunit B1 CTD phosphatase RPAP2 homolog isoform X2 [Coffea arabica]
lbm_HQ_transcript_1853	59.0	4.3e-238	XP_027157530.1	E3 ubiquitin-protein ligase MBR2-like [Coffea eugenioides]
lbm_HQ_transcript_1856	57.0	1.3e-194	XP_027154602.1	uncharacterized protein LOC113754400 isoform X1 [Coffea eugenioides]
lbm_HQ_transcript_1858	75.9	1.1e-292	XP_027067080.1	BEL1-like homeodomain protein 1 [Coffea arabica]
lbm_HQ_transcript_1859	80.4	1.9e-297	XP_027159936.1	calmodulin-binding protein 60 C-like isoform X1 [Coffea eugenioides]
lbm_HQ_transcript_1860	79.4	0.0e+00	XP_027175536.1	protein fluG [Coffea eugenioides]
lbm_HQ_transcript_1861	89.2	2.6e-299	XP_027097054.1	auxin efflux carrier component 3-like [Coffea arabica]
lbm_HQ_transcript_1863	95.3	0.0e+00	XP_027121107.1	cullin-1-like [Coffea arabica]
lbm_HQ_transcript_1864	77.5	0.0e+00	CDP14340.1	unnamed protein product [Coffea canephora]
lbm_HQ_transcript_1865	56.9	3.3e-246	XP_027093433.1	probable ubiquitin-like-specific protease 2B isoform X2 [Coffea arabica]
lbm_HQ_transcript_1866	75.9	0.0e+00	CDP14806.1	unnamed protein product [Coffea canephora]
lbm_HQ_transcript_1869	79.6	1.1e-265	XP_027154348.1	probable LRR receptor-like serine/threonine-protein kinase At4g37250 [Coffea eugenioides]
lbm_HQ_transcript_1870	67.5	3.8e-226	XP_027091622.1	uncharacterized protein LOC113712407 [Coffea arabica]
lbm_HQ_transcript_1871	79.2	0.0e+00	XP_027152913.1	probable linoleate 9S-lipoxygenase 5 [Coffea eugenioides]
lbm_HQ_transcript_1873	61.5	1.2e-235	CDP19668.1	unnamed protein product [Coffea canephora]
lbm_HQ_transcript_1874	70.8	3.8e-210	CDP10466.1	unnamed protein product [Coffea canephora]
lbm_HQ_transcript_1877	50.5	5.3e-196	CDP12727.1	unnamed protein product [Coffea canephora]
lbm_HQ_transcript_1879	88.8	0.0e+00	XP_027168611.1	uncharacterized protein LOC113768450 isoform X1 [Coffea eugenioides]
lbm_HQ_transcript_1880	73.2	7.2e-193	XP_027112816.1	serine/threonine-protein kinase PEPKR2-like [Coffea arabica]
lbm_HQ_transcript_1883	67.5	2.7e-59	XP_027107936.1	pentatricopeptide repeat-containing protein At1g09820-like [Coffea arabica]
lbm_HQ_transcript_1885	78.6	0.0e+00	XP_027115002.1	DEAD-box ATP-dependent RNA helicase 3, chloroplastic-like [Coffea arabica]
lbm_HQ_transcript_1886	74.5	1.7e-287	XP_027147996.1	protein EMBRYO SAC DEVELOPMENT ARREST 30 [Coffea eugenioides]
lbm_HQ_transcript_1892	68.7	3.5e-248	ALI87041.1	phytochrome interacting factor 3 [Catharanthus roseus]
lbm_HQ_transcript_1894	87.3	0.0e+00	XP_027097012.1	glutamine--tRNA ligase-like [Coffea arabica]
lbm_HQ_transcript_1895	77.0	1.5e-291	XP_027151667.1	exocyst complex component EXO70E2 isoform X1 [Coffea eugenioides]
lbm_HQ_transcript_1898	76.3	3.3e-307	CDP01766.1	unnamed protein product [Coffea canephora]
lbm_HQ_transcript_1899	85.3	0.0e+00	XP_027103958.1	conserved oligomeric Golgi complex subunit 7-like [Coffea arabica]
lbm_HQ_transcript_1904	69.2	0.0e+00	CDP04315.1	unnamed protein product [Coffea canephora]
lbm_HQ_transcript_1906	72.8	0.0e+00	XP_027093184.1	CSC1-like protein RXW8 [Coffea arabica]
lbm_HQ_transcript_1907	81.8	1.3e-303	XP_027121030.1	two-component response regulator ARR2-like [Coffea arabica]
lbm_HQ_transcript_1909	73.7	0.0e+00	CDO97567.1	unnamed protein product [Coffea canephora]
lbm_HQ_transcript_1913	65.2	1.1e-111	CDP14202.1	unnamed protein product [Coffea canephora]
lbm_HQ_transcript_1916	74.1	0.0e+00	XP_027113428.1	eukaryotic translation initiation factor 4G [Coffea arabica]
lbm_HQ_transcript_1919	66.6	3.6e-277	XP_027175937.1	U3 small nucleolar RNA-associated protein 25-like [Coffea eugenioides]
lbm_HQ_transcript_1920	32.2	1.7e-37	XP_027061126.1	uncharacterized protein LOC113687804 [Coffea arabica]
lbm_HQ_transcript_1921	77.1	2.5e-36	XP_009799655.1	PREDICTED: 2-Cys peroxiredoxin BAS1, chloroplastic-like [Nicotiana sylvestris]
lbm_HQ_transcript_1923	85.2	0.0e+00	CDP06599.1	unnamed protein product [Coffea canephora]
lbm_HQ_transcript_1925	58.9	5.0e-271	XP_027104830.1	receptor-like protein kinase FERONIA isoform X1 [Coffea arabica]
lbm_HQ_transcript_1927	71.2	2.0e-291	XP_027154222.1	serine/threonine-protein kinase PRP4 homolog [Coffea eugenioides]
lbm_HQ_transcript_1929	76.1	6.1e-293	XP_027067080.1	BEL1-like homeodomain protein 1 [Coffea arabica]
lbm_HQ_transcript_1932	84.8	0.0e+00	XP_027164442.1	potassium transporter 4 [Coffea eugenioides]
lbm_HQ_transcript_1934	86.1	0.0e+00	XP_027068759.1	probable galactinol--sucrose galactosyltransferase 2 [Coffea arabica]
lbm_HQ_transcript_1935	80.3	3.3e-283	XP_027175689.1	putative clathrin assembly protein At2g25430 [Coffea eugenioides]
lbm_HQ_transcript_1936	79.5	0.0e+00	XP_011100751.1	stachyose synthase [Sesamum indicum]
lbm_HQ_transcript_1937	80.6	0.0e+00	XP_027167886.1	probable GTP diphosphokinase RSH2, chloroplastic [Coffea eugenioides]
lbm_HQ_transcript_1938	70.9	4.4e-267	XP_027086543.1	transmembrane protein 209-like [Coffea arabica]
lbm_HQ_transcript_1939	75.3	0.0e+00	XP_027125638.1	uncharacterized protein LOC113742121 isoform X2 [Coffea arabica]
lbm_HQ_transcript_1940	80.0	0.0e+00	XP_027181264.1	serine/threonine-protein kinase 3-like isoform X2 [Coffea eugenioides]
lbm_HQ_transcript_1943	83.2	8.8e-308	XP_027150697.1	phosphatidylinositol 4-kinase gamma 5-like isoform X1 [Coffea eugenioides]
lbm_HQ_transcript_1944	79.1	3.0e-260	XP_027068111.1	protein NRT1/ PTR FAMILY 3.1-like isoform X1 [Coffea arabica]
lbm_HQ_transcript_1947	74.0	8.0e-301	XP_027123745.1	probable splicing factor 3A subunit 1 [Coffea arabica]
lbm_HQ_transcript_1950	82.4	0.0e+00	XP_011086365.1	two pore calcium channel protein 1A [Sesamum indicum]
lbm_HQ_transcript_1951	87.2	0.0e+00	XP_027097012.1	glutamine--tRNA ligase-like [Coffea arabica]
lbm_HQ_transcript_1953	66.6	0.0e+00	XP_027108736.1	uncharacterized protein LOC113728537 [Coffea arabica]
lbm_HQ_transcript_1954	88.5	0.0e+00	XP_027182915.1	alpha-glucan phosphorylase, H isozyme [Coffea eugenioides]
lbm_HQ_transcript_1955	88.1	5.6e-142	AYC62335.1	squalene synthase [Gardenia jasminoides]
lbm_HQ_transcript_1956	86.0	0.0e+00	XP_011101956.1	heat shock protein 90-5, chloroplastic-like [Sesamum indicum]
lbm_HQ_transcript_1959	75.4	1.3e-157	CDP16634.1	unnamed protein product [Coffea canephora]
lbm_HQ_transcript_1964	89.2	0.0e+00	XP_019260700.1	PREDICTED: carbon catabolite repressor protein 4 homolog 1-like [Nicotiana attenuata]
lbm_HQ_transcript_1965	67.0	1.9e-105	XP_019240000.1	PREDICTED: pentatricopeptide repeat-containing protein At5g42310, mitochondrial [Nicotiana attenuata]
lbm_HQ_transcript_1966	86.1	0.0e+00	XP_027167037.1	uncharacterized protein LOC113767065 isoform X1 [Coffea eugenioides]
lbm_HQ_transcript_1968	83.2	7.5e-230	XP_027176866.1	probable E3 ubiquitin-protein ligase XBOS32 isoform X1 [Coffea eugenioides]
lbm_HQ_transcript_1969	70.0	7.9e-309	XP_027159034.1	histone-lysine N-methyltransferase EZA1 isoform X5 [Coffea eugenioides]
lbm_HQ_transcript_1971	82.2	1.5e-153	XP_020548543.1	uncharacterized WD repeat-containing protein C2A9.03 isoform X2 [Sesamum indicum]
lbm_HQ_transcript_1972	63.3	1.4e-249	XP_027180070.1	pentatricopeptide repeat-containing protein At5g67570, chloroplastic [Coffea eugenioides]
lbm_HQ_transcript_1973	84.1	0.0e+00	XP_027107223.1	sphingoid long-chain bases kinase 1-like [Coffea arabica]
lbm_HQ_transcript_1975	83.7	0.0e+00	XP_027110593.1	probable inactive serine/threonine-protein kinase scy1 isoform X1 [Coffea arabica]
lbm_HQ_transcript_1976	91.3	0.0e+00	XP_027090298.1	asparagine synthetase [glutamine-hydrolyzing] [Coffea arabica]
lbm_HQ_transcript_1977	85.4	0.0e+00	XP_027095722.1	urease-like [Coffea arabica]
lbm_HQ_transcript_1979	84.0	0.0e+00	XP_027061326.1	serine/threonine-protein kinase EDR1-like isoform X1 [Coffea arabica]
lbm_HQ_transcript_1982	71.3	1.2e-280	XP_027061413.1	probable serine/threonine-protein kinase At1g54610 isoform X1 [Coffea arabica]
lbm_HQ_transcript_1983	84.5	0.0e+00	XP_027165372.1	protein FAR1-RELATED SEQUENCE 7-like [Coffea eugenioides]
lbm_HQ_transcript_1988	31.9	7.2e-28	XP_009351413.1	PREDICTED: innexin inx1-like, partial [Pyrus x bretschneideri]
lbm_HQ_transcript_1990	82.2	0.0e+00	CDO97086.1	unnamed protein product [Coffea canephora]
lbm_HQ_transcript_1991	79.0	9.9e-102	XP_027083052.1	peptidyl-prolyl cis-trans isomerase CYP95-like isoform X1 [Coffea arabica]
lbm_HQ_transcript_1993	57.4	3.7e-157	XP_022860041.1	uncharacterized protein LOC111380645 isoform X2 [Olea europaea var. sylvestris]
lbm_HQ_transcript_1998	92.9	0.0e+00	XP_027067212.1	probable pre-mRNA-splicing factor ATP-dependent RNA helicase DEAH2 [Coffea arabica]
lbm_HQ_transcript_1999	70.3	9.0e-305	XP_027075062.1	glycine-rich domain-containing protein 1-like [Coffea arabica]
lbm_HQ_transcript_2000	80.4	5.3e-281	XP_027061605.1	peroxisome biogenesis protein 5-like [Coffea arabica]
lbm_HQ_transcript_2002	88.1	0.0e+00	GAV58305.1	AAA domain-containing protein/CDC48_N domain-containing protein/CDC48_2 domain-containing protein [Cephalotus follicularis]
lbm_HQ_transcript_2004	91.9	2.4e-185	CDP12704.1	unnamed protein product [Coffea canephora]
lbm_HQ_transcript_2007	74.2	0.0e+00	XP_027061432.1	sec1 family domain-containing protein MIP3-like [Coffea arabica]
lbm_HQ_transcript_2009	85.6	0.0e+00	XP_027091042.1	protein ACTIVITY OF BC1 COMPLEX KINASE 3, chloroplastic [Coffea arabica]
lbm_HQ_transcript_2010	51.7	1.0e-183	XP_027089960.1	J domain-containing protein required for chloroplast accumulation response 1 [Coffea arabica]
lbm_HQ_transcript_2012	89.8	0.0e+00	XP_015878546.1	cellulose synthase-like protein D3 [Ziziphus jujuba]
lbm_HQ_transcript_2013	78.5	0.0e+00	XP_027171294.1	septin and tuftelin-interacting protein 1 homolog 1 [Coffea eugenioides]
lbm_HQ_transcript_2014	80.0	0.0e+00	CDP07294.1	unnamed protein product [Coffea canephora]
lbm_HQ_transcript_2017	79.3	0.0e+00	CDP03085.1	unnamed protein product [Coffea canephora]
lbm_HQ_transcript_2018	72.5	1.7e-250	XP_027061376.1	phosphatidylinositol/phosphatidylcholine transfer protein SFH13-like [Coffea arabica]
lbm_HQ_transcript_2020	59.0	9.6e-198	XP_010249237.1	PREDICTED: histone-lysine N-methyltransferase, H3 lysine-9 specific SUVH4 isoform X2 [Nelumbo nucifera]
lbm_HQ_transcript_2021	83.2	0.0e+00	CDP13325.1	unnamed protein product [Coffea canephora]
lbm_HQ_transcript_2023	69.8	4.3e-291	XP_027116280.1	probable serine/threonine-protein kinase WNK9 [Coffea arabica]
lbm_HQ_transcript_2024	90.2	1.4e-297	XP_027076233.1	probable galacturonosyltransferase 14 [Coffea arabica]
lbm_HQ_transcript_2025	89.7	1.9e-158	AHY20334.1	cytochrome c oxidase subunit 3 (mitochondrion) (mitochondrion) [Brassica juncea var. tumida]
lbm_HQ_transcript_2026	88.1	0.0e+00	GAV58305.1	AAA domain-containing protein/CDC48_N domain-containing protein/CDC48_2 domain-containing protein [Cephalotus follicularis]
lbm_HQ_transcript_2028	83.5	1.5e-238	XP_027115984.1	probable acyl-CoA dehydrogenase IBR3 isoform X2 [Coffea arabica]
lbm_HQ_transcript_2029	80.9	0.0e+00	XP_027081154.1	cation/H(+) antiporter 18-like [Coffea arabica]
lbm_HQ_transcript_2032	87.9	0.0e+00	CDO98145.1	unnamed protein product [Coffea canephora]
lbm_HQ_transcript_2034	79.8	2.1e-112	XP_027062255.1	NEDD8-activating enzyme E1 regulatory subunit AXR1-like isoform X2 [Coffea arabica]
lbm_HQ_transcript_2035	84.4	4.5e-296	XP_022890899.1	ankyrin repeat domain-containing protein 13B [Olea europaea var. sylvestris]
lbm_HQ_transcript_2037	64.6	8.7e-292	XP_022896910.1	uncharacterized protein LOC111410678 [Olea europaea var. sylvestris]
lbm_HQ_transcript_2038	75.9	2.3e-292	XP_027067080.1	BEL1-like homeodomain protein 1 [Coffea arabica]
lbm_HQ_transcript_2039	63.2	6.7e-236	XP_027120976.1	uncharacterized protein LOC113738026 [Coffea arabica]
lbm_HQ_transcript_2040	74.0	7.9e-301	XP_027123745.1	probable splicing factor 3A subunit 1 [Coffea arabica]
lbm_HQ_transcript_2041	84.0	0.0e+00	CDP05845.1	unnamed protein product [Coffea canephora]
lbm_HQ_transcript_2042	70.3	8.9e-305	XP_027075062.1	glycine-rich domain-containing protein 1-like [Coffea arabica]
lbm_HQ_transcript_2043	60.0	1.3e-276	XP_027102663.1	uncharacterized protein LOC113723903 [Coffea arabica]
lbm_HQ_transcript_2045	64.6	1.8e-23	XP_027061291.1	uncharacterized protein LOC113687944 [Coffea arabica]
lbm_HQ_transcript_2047	63.5	3.8e-303	XP_027111732.1	S-linalool synthase-like [Coffea arabica]
lbm_HQ_transcript_2049	82.7	6.6e-215	XP_027071055.1	probable galactinol--sucrose galactosyltransferase 6 [Coffea arabica]
lbm_HQ_transcript_2050	82.7	0.0e+00	XP_027063571.1	dynamin-related protein 5A-like [Coffea arabica]
lbm_HQ_transcript_2053	64.9	3.1e-289	XP_027122641.1	histidine--tRNA ligase, cytoplasmic-like [Coffea arabica]
lbm_HQ_transcript_2054	95.3	0.0e+00	XP_027121107.1	cullin-1-like [Coffea arabica]
lbm_HQ_transcript_2057	79.0	9.8e-102	XP_027083052.1	peptidyl-prolyl cis-trans isomerase CYP95-like isoform X1 [Coffea arabica]
lbm_HQ_transcript_2058	61.6	3.8e-178	XP_027150949.1	protein ACCUMULATION AND REPLICATION OF CHLOROPLASTS 3 isoform X2 [Coffea eugenioides]
lbm_HQ_transcript_2060	82.5	0.0e+00	XP_027159606.1	uncharacterized protein LOC113761012 [Coffea eugenioides]
lbm_HQ_transcript_2061	88.0	0.0e+00	XP_027111736.1	protein MOR1 isoform X3 [Coffea arabica]
lbm_HQ_transcript_2062	83.0	5.3e-265	XP_027064019.1	uncharacterized protein LOC113690359 isoform X2 [Coffea arabica]
lbm_HQ_transcript_2064	61.6	2.8e-40	PSR86913.1	LRR receptor-like serine/threonine-protein kinase [Actinidia chinensis var. chinensis]
lbm_HQ_transcript_2066	81.0	0.0e+00	Q05001.1	RecName: Full=NADPH--cytochrome P450 reductase; Short=CPR; Short=P450R
lbm_HQ_transcript_2067	82.0	0.0e+00	XP_022893266.1	DNA gyrase subunit B, chloroplastic/mitochondrial-like [Olea europaea var. sylvestris]
lbm_HQ_transcript_2068	81.8	0.0e+00	XP_027093348.1	probable pectin methyltransferase QUA2 isoform X1 [Coffea arabica]
lbm_HQ_transcript_2069	87.7	8.4e-295	XP_027124721.1	casein kinase 1-like protein HD16 isoform X1 [Coffea arabica]
lbm_HQ_transcript_2072	69.7	2.2e-250	CDO97385.1	unnamed protein product [Coffea canephora]
lbm_HQ_transcript_2073	80.8	0.0e+00	XP_027159963.1	chloride channel protein CLC-c [Coffea eugenioides]
lbm_HQ_transcript_2074	73.0	0.0e+00	XP_027091976.1	WD repeat-containing protein PCN-like [Coffea arabica]
lbm_HQ_transcript_2075	67.1	2.4e-286	XP_027172724.1	C2 domain-containing protein At1g53590-like [Coffea eugenioides]
lbm_HQ_transcript_2077	83.7	0.0e+00	XP_027183675.1	monosaccharide-sensing protein 2-like [Coffea eugenioides]
lbm_HQ_transcript_2078	89.3	0.0e+00	XP_027154223.1	potassium transporter 6 [Coffea eugenioides]
lbm_HQ_transcript_2079	72.9	0.0e+00	XP_027175866.1	uncharacterized protein LOC113775177 isoform X2 [Coffea eugenioides]
lbm_HQ_transcript_2080	80.6	0.0e+00	XP_027066661.1	beta-galactosidase-like [Coffea arabica]
lbm_HQ_transcript_2081	72.4	3.5e-277	XP_027091578.1	uncharacterized protein LOC113712381 [Coffea arabica]
lbm_HQ_transcript_2084	92.4	0.0e+00	XP_027070787.1	pyrophosphate-energized vacuolar membrane proton pump [Coffea arabica]
lbm_HQ_transcript_2088	87.0	0.0e+00	XP_027150754.1	potassium transporter 8-like [Coffea eugenioides]
lbm_HQ_transcript_2090	66.4	3.1e-39	XP_027103578.1	glutamate synthase 1 [NADH], chloroplastic-like isoform X1 [Coffea arabica]
lbm_HQ_transcript_2091	81.8	0.0e+00	XP_027067189.1	mRNA-capping enzyme-like [Coffea arabica]
lbm_HQ_transcript_2092	82.7	0.0e+00	XP_027169142.1	phospholipid:diacylglycerol acyltransferase 1-like [Coffea eugenioides]
lbm_HQ_transcript_2094	82.0	0.0e+00	XP_027160883.1	zinc finger CCCH domain-containing protein 30-like [Coffea eugenioides]
lbm_HQ_transcript_2095	90.4	0.0e+00	XP_027112176.1	DNA replication licensing factor MCM4 [Coffea arabica]
lbm_HQ_transcript_2096	90.2	0.0e+00	XP_027089059.1	cullin-4-like [Coffea arabica]
lbm_HQ_transcript_2097	85.3	3.5e-27	RVX22375.1	DExH-box ATP-dependent RNA helicase DExH16, mitochondrial [Vitis vinifera]
lbm_HQ_transcript_2098	89.2	0.0e+00	XP_027168611.1	uncharacterized protein LOC113768450 isoform X1 [Coffea eugenioides]
lbm_HQ_transcript_2099	95.3	0.0e+00	XP_027121107.1	cullin-1-like [Coffea arabica]
lbm_HQ_transcript_2101	77.1	2.2e-141	CDP16634.1	unnamed protein product [Coffea canephora]
lbm_HQ_transcript_2103	81.5	0.0e+00	CDP06599.1	unnamed protein product [Coffea canephora]
lbm_HQ_transcript_2104	84.6	0.0e+00	XP_027181372.1	oxysterol-binding protein-related protein 2A isoform X1 [Coffea eugenioides]
lbm_HQ_transcript_2105	79.8	1.2e-298	XP_027126515.1	quinolinate synthase, chloroplastic-like [Coffea arabica]
lbm_HQ_transcript_2111	70.9	4.4e-272	XP_027167008.1	protein tesmin/TSO1-like CXC 3 isoform X1 [Coffea eugenioides]
lbm_HQ_transcript_2112	67.2	0.0e+00	XP_027111197.1	putative lysine-specific demethylase JMJ16 isoform X2 [Coffea arabica]
lbm_HQ_transcript_2113	74.0	7.8e-301	XP_027123745.1	probable splicing factor 3A subunit 1 [Coffea arabica]
lbm_HQ_transcript_2114	79.3	0.0e+00	XP_027150001.1	WD and tetratricopeptide repeats protein 1 [Coffea eugenioides]
lbm_HQ_transcript_2116	85.7	0.0e+00	XP_027109989.1	metal-nicotianamine transporter YSL2-like [Coffea arabica]
lbm_HQ_transcript_2118	70.8	3.7e-210	CDP10466.1	unnamed protein product [Coffea canephora]
lbm_HQ_transcript_2120	62.6	4.7e-208	XP_018629570.1	PREDICTED: putative disease resistance protein RGA3 [Nicotiana tomentosiformis]
lbm_HQ_transcript_2123	76.0	8.6e-74	XP_016568712.1	PREDICTED: serpin-ZX-like [Capsicum annuum]
lbm_HQ_transcript_2125	42.6	5.8e-62	XP_027179258.1	uncharacterized protein LOC113778160 isoform X1 [Coffea eugenioides]
lbm_HQ_transcript_2126	72.6	4.5e-251	XP_027061376.1	phosphatidylinositol/phosphatidylcholine transfer protein SFH13-like [Coffea arabica]
lbm_HQ_transcript_2127	83.3	1.0e-18	XP_027148002.1	serine/arginine-rich splicing factor SR45a isoform X4 [Coffea eugenioides]
lbm_HQ_transcript_2129	67.4	1.2e-75	PPR85319.1	hypothetical protein GOBAR_AA35378 [Gossypium barbadense]
lbm_HQ_transcript_2130	77.8	0.0e+00	XP_027172499.1	chloride channel protein CLC-f isoform X1 [Coffea eugenioides]
lbm_HQ_transcript_2133	76.3	3.1e-228	BAA84085.1	potassium channel [Nicotiana paniculata]
lbm_HQ_transcript_2134	93.7	0.0e+00	XP_006341399.1	PREDICTED: pyrophosphate-energized vacuolar membrane proton pump-like [Solanum tuberosum]
lbm_HQ_transcript_2136	47.8	3.0e-188	XP_016577302.1	PREDICTED: bifunctional 3-dehydroquinate dehydratase/shikimate dehydrogenase, chloroplastic-like isoform X2 [Capsicum annuum]
lbm_HQ_transcript_2137	86.2	0.0e+00	XP_027151465.1	galactinol--sucrose galactosyltransferase [Coffea eugenioides]
lbm_HQ_transcript_2138	71.2	2.4e-302	XP_027107507.1	acyltransferase-like protein At1g54570, chloroplastic [Coffea arabica]
lbm_HQ_transcript_2139	82.3	0.0e+00	XP_027179011.1	LMBR1 domain-containing protein 2 homolog A [Coffea eugenioides]
lbm_HQ_transcript_2141	95.5	0.0e+00	XP_019153047.1	PREDICTED: ABC transporter E family member 2-like [Ipomoea nil]
lbm_HQ_transcript_2143	79.1	7.1e-294	XP_002268537.2	PREDICTED: nucleobase-ascorbate transporter 12 [Vitis vinifera]
lbm_HQ_transcript_2144	81.3	0.0e+00	XP_027166850.1	beta-glucosidase-like SFR2, chloroplastic [Coffea eugenioides]
lbm_HQ_transcript_2145	88.6	0.0e+00	XP_027084701.1	protein ENHANCED DISEASE RESISTANCE 2-like isoform X1 [Coffea arabica]
lbm_HQ_transcript_2149	85.9	3.3e-25	XP_022854477.1	serine/arginine-rich SC35-like splicing factor SCL28 [Olea europaea var. sylvestris]
lbm_HQ_transcript_2153	94.9	0.0e+00	PIN03549.1	AAA+-type ATPase [Handroanthus impetiginosus]
lbm_HQ_transcript_2154	95.2	1.4e-270	XP_022021963.1	UDP-glucose 6-dehydrogenase 3-like [Helianthus annuus]
lbm_HQ_transcript_2156	77.5	4.1e-241	XP_027070768.1	ABC transporter G family member 6 [Coffea arabica]
lbm_HQ_transcript_2157	60.6	1.2e-216	XP_027108020.1	putative RNA polymerase II subunit B1 CTD phosphatase RPAP2 homolog isoform X2 [Coffea arabica]
lbm_HQ_transcript_2160	89.7	0.0e+00	XP_027074600.1	NADH dehydrogenase [ubiquinone] iron-sulfur protein 1, mitochondrial [Coffea arabica]
lbm_HQ_transcript_2164	35.7	4.6e-67	XP_027097436.1	protein WVD2-like 7 isoform X1 [Coffea arabica]
lbm_HQ_transcript_2166	78.1	2.8e-266	CDP13633.1	unnamed protein product [Coffea canephora]
lbm_HQ_transcript_2170	86.1	1.5e-264	XP_011087675.1	MACPF domain-containing protein At4g24290 isoform X1 [Sesamum indicum]
lbm_HQ_transcript_2171	71.5	1.5e-94	XP_027098621.1	transmembrane protein 53-like [Coffea arabica]
lbm_HQ_transcript_2172	76.2	0.0e+00	XP_027085701.1	E3 ubiquitin-protein ligase WAV3-like [Coffea arabica]
lbm_HQ_transcript_2173	33.8	9.7e-46	RXI01307.1	hypothetical protein DVH24_001541 [Malus domestica]
lbm_HQ_transcript_2174	88.0	0.0e+00	XP_027126492.1	programmed cell death protein 4-like [Coffea arabica]
lbm_HQ_transcript_2176	82.3	0.0e+00	XP_027179011.1	LMBR1 domain-containing protein 2 homolog A [Coffea eugenioides]
lbm_HQ_transcript_2177	89.8	1.0e-172	XP_027068669.1	protein NDL1-like isoform X1 [Coffea arabica]
lbm_HQ_transcript_2178	87.0	2.0e-14	RID49323.1	hypothetical protein BRARA_H00130 [Brassica rapa]
lbm_HQ_transcript_2181	95.4	0.0e+00	CDP06763.1	unnamed protein product [Coffea canephora]
lbm_HQ_transcript_2182	89.3	0.0e+00	XP_027076610.1	transformation/transcription domain-associated protein-like [Coffea arabica]
lbm_HQ_transcript_2184	65.1	0.0e+00	XP_027074701.1	DNA repair protein RAD4-like isoform X2 [Coffea arabica]
lbm_HQ_transcript_2185	88.7	7.4e-70	XP_028080944.1	pectinesterase 31 [Camellia sinensis]
lbm_HQ_transcript_2192	71.7	0.0e+00	XP_027175408.1	serine/threonine-protein kinase D6PKL2 [Coffea eugenioides]
lbm_HQ_transcript_2193	66.5	3.4e-253	XP_011097815.1	glycerophosphodiester phosphodiesterase GDPDL3 [Sesamum indicum]
lbm_HQ_transcript_2194	79.3	1.0e-284	XP_027154042.1	serine/threonine-protein kinase D6PK-like [Coffea eugenioides]
lbm_HQ_transcript_2195	72.4	0.0e+00	XP_027107692.1	probable linoleate 9S-lipoxygenase 5 [Coffea arabica]
lbm_HQ_transcript_2196	93.5	0.0e+00	AGL40532.1	deoxyxylulose 5-phosphate synthase 1 [Catharanthus roseus]
lbm_HQ_transcript_2197	73.0	1.1e-225	XP_027107006.1	pheophytinase, chloroplastic-like [Coffea arabica]
lbm_HQ_transcript_2198	78.6	0.0e+00	BAK02186.1	predicted protein [Hordeum vulgare subsp. vulgare]
lbm_HQ_transcript_2199	84.3	0.0e+00	XP_027085892.1	protein ENHANCED DISEASE RESISTANCE 2-like isoform X2 [Coffea arabica]
lbm_HQ_transcript_2204	61.8	2.3e-244	XP_027170786.1	GBF-interacting protein 1-like isoform X1 [Coffea eugenioides]
lbm_HQ_transcript_2206	65.5	1.8e-289	XP_011071141.1	histidine--tRNA ligase, cytoplasmic [Sesamum indicum]
lbm_HQ_transcript_2208	73.8	1.6e-189	XP_028107078.1	CBL-interacting protein kinase 18-like [Camellia sinensis]
lbm_HQ_transcript_2209	75.9	1.9e-299	XP_027149815.1	CLP protease regulatory subunit CLPX1, mitochondrial isoform X1 [Coffea eugenioides]
lbm_HQ_transcript_2213	64.3	2.1e-123	XP_027102479.1	zinc finger CCCH domain-containing protein 23-like isoform X1 [Coffea arabica]
lbm_HQ_transcript_2215	58.1	8.0e-165	XP_022860041.1	uncharacterized protein LOC111380645 isoform X2 [Olea europaea var. sylvestris]
lbm_HQ_transcript_2216	82.4	5.0e-300	XP_027087585.1	putative protein FAR1-RELATED SEQUENCE 10 [Coffea arabica]
lbm_HQ_transcript_2217	89.8	0.0e+00	XP_027084619.1	ATP-dependent zinc metalloprotease FTSH 4, mitochondrial-like isoform X1 [Coffea arabica]
lbm_HQ_transcript_2218	60.1	1.3e-226	XP_027103474.1	uncharacterized protein At1g51745-like [Coffea arabica]
lbm_HQ_transcript_2219	88.9	0.0e+00	XP_027105669.1	subtilisin-like protease SBT1.6 [Coffea arabica]
lbm_HQ_transcript_2222	82.0	0.0e+00	XP_027160883.1	zinc finger CCCH domain-containing protein 30-like [Coffea eugenioides]
lbm_HQ_transcript_2224	86.5	0.0e+00	XP_022882634.1	ATP-dependent zinc metalloprotease FTSH 12, chloroplastic [Olea europaea var. sylvestris]
lbm_HQ_transcript_2225	85.3	0.0e+00	XP_027095722.1	urease-like [Coffea arabica]
lbm_HQ_transcript_2226	92.4	0.0e+00	XP_027070787.1	pyrophosphate-energized vacuolar membrane proton pump [Coffea arabica]
lbm_HQ_transcript_2227	76.4	0.0e+00	XP_027108383.1	G-type lectin S-receptor-like serine/threonine-protein kinase SD2-2 [Coffea arabica]
lbm_HQ_transcript_2228	43.7	1.1e-41	CDO97540.1	unnamed protein product [Coffea canephora]
lbm_HQ_transcript_2233	62.4	1.7e-77	XP_027106391.1	uncharacterized protein LOC113726727 isoform X2 [Coffea arabica]
lbm_HQ_transcript_2235	86.8	4.4e-256	XP_027082096.1	pentatricopeptide repeat-containing protein At1g79490, mitochondrial-like isoform X1 [Coffea arabica]
lbm_HQ_transcript_2236	89.7	0.0e+00	XP_027074600.1	NADH dehydrogenase [ubiquinone] iron-sulfur protein 1, mitochondrial [Coffea arabica]
lbm_HQ_transcript_2237	65.7	1.1e-246	XP_027176489.1	probable galacturonosyltransferase 7 isoform X1 [Coffea eugenioides]
lbm_HQ_transcript_2239	43.1	2.8e-149	XP_027163344.1	membrane protein of ER body-like protein isoform X2 [Coffea eugenioides]
lbm_HQ_transcript_2240	56.8	2.7e-189	XP_027175767.1	uncharacterized protein LOC113775196 [Coffea eugenioides]
lbm_HQ_transcript_2242	84.3	0.0e+00	XP_011101554.1	probable methionine--tRNA ligase [Sesamum indicum]
lbm_HQ_transcript_2246	45.6	3.2e-137	XP_027090981.1	paramyosin, long form isoform X1 [Coffea arabica]
lbm_HQ_transcript_2248	73.8	1.1e-251	XP_027149897.1	DEAD-box ATP-dependent RNA helicase 39 [Coffea eugenioides]
lbm_HQ_transcript_2249	82.6	2.3e-252	XP_027173879.1	serine/threonine protein phosphatase 2A 57 kDa regulatory subunit B' kappa isoform-like isoform X1 [Coffea eugenioides]
lbm_HQ_transcript_2250	80.6	1.3e-252	XP_027080531.1	probable LRR receptor-like serine/threonine-protein kinase At1g63430 [Coffea arabica]
lbm_HQ_transcript_2255	64.2	2.3e-260	XP_027078400.1	mechanosensitive ion channel protein 2, chloroplastic-like [Coffea arabica]
lbm_HQ_transcript_2258	88.7	0.0e+00	XP_027179637.1	vacuolar protein sorting-associated protein 35A-like isoform X1 [Coffea eugenioides]
lbm_HQ_transcript_2261	55.3	4.0e-92	KEH17348.1	hypothetical protein MTR_0021s0160 [Medicago truncatula]
lbm_HQ_transcript_2264	83.6	0.0e+00	CDP12150.1	unnamed protein product [Coffea canephora]
lbm_HQ_transcript_2265	79.8	0.0e+00	XP_011082194.1	conserved oligomeric Golgi complex subunit 6 [Sesamum indicum]
lbm_HQ_transcript_2267	62.0	7.1e-222	CDP15553.1	unnamed protein product [Coffea canephora]
lbm_HQ_transcript_2268	46.1	3.3e-158	XP_027099834.1	protein SIEVE ELEMENT OCCLUSION B-like [Coffea arabica]
lbm_HQ_transcript_2269	83.7	0.0e+00	XP_027115984.1	probable acyl-CoA dehydrogenase IBR3 isoform X2 [Coffea arabica]
lbm_HQ_transcript_2271	71.7	0.0e+00	XP_027110109.1	pentatricopeptide repeat-containing protein At3g49170, chloroplastic-like [Coffea arabica]
lbm_HQ_transcript_2273	82.0	0.0e+00	XP_027173448.1	digalactosyldiacylglycerol synthase 1, chloroplastic [Coffea eugenioides]
lbm_HQ_transcript_2274	69.7	2.1e-250	CDO97385.1	unnamed protein product [Coffea canephora]
lbm_HQ_transcript_2275	79.0	0.0e+00	XP_027168313.1	kinesin-like protein KIN-8A isoform X2 [Coffea eugenioides]
lbm_HQ_transcript_2276	78.1	3.7e-255	XP_027113132.1	phosphatidylinositol 4-phosphate 5-kinase 8-like isoform X1 [Coffea arabica]
lbm_HQ_transcript_2280	85.0	4.5e-160	XP_027078769.1	SRSF protein kinase 2-like [Coffea arabica]
lbm_HQ_transcript_2281	81.9	0.0e+00	XP_027066204.1	subtilisin-like protease SBT1.8 [Coffea arabica]
lbm_HQ_transcript_2282	96.4	1.4e-222	XP_015572366.1	S-adenosylmethionine synthase 1 [Ricinus communis]
lbm_HQ_transcript_2284	68.7	3.5e-144	XP_027094985.1	U-box domain-containing protein 3-like isoform X1 [Coffea arabica]
lbm_HQ_transcript_2286	82.7	4.6e-205	CDP16079.1	unnamed protein product [Coffea canephora]
lbm_HQ_transcript_2287	38.2	1.7e-37	XP_011083948.1	uncharacterized protein LOC105166332 [Sesamum indicum]
lbm_HQ_transcript_2290	79.4	1.0e-191	XP_027167234.1	uncharacterized protein LOC113767367 [Coffea eugenioides]
lbm_HQ_transcript_2291	66.8	7.3e-227	XP_027181227.1	homeobox protein BEL1 homolog [Coffea eugenioides]
lbm_HQ_transcript_2293	79.9	1.7e-223	XP_009804619.1	PREDICTED: probable transcription factor PosF21 [Nicotiana sylvestris]
lbm_HQ_transcript_2294	76.5	2.1e-205	XP_027087167.1	probable protein phosphatase 2C 33 [Coffea arabica]
lbm_HQ_transcript_2295	45.6	8.2e-61	XP_027122460.1	calmodulin-binding protein 60 A-like [Coffea arabica]
lbm_HQ_transcript_2301	71.9	3.6e-282	CDO98680.1	unnamed protein product [Coffea canephora]
lbm_HQ_transcript_2304	78.3	0.0e+00	XP_027151601.1	HIPL1 protein-like isoform X1 [Coffea eugenioides]
lbm_HQ_transcript_2310	80.2	1.8e-257	XP_027170655.1	BTB/POZ domain and ankyrin repeat-containing protein NPR2-like [Coffea eugenioides]
lbm_HQ_transcript_2312	75.9	1.5e-158	CDP16634.1	unnamed protein product [Coffea canephora]
lbm_HQ_transcript_2314	58.7	8.4e-284	XP_027097000.1	receptor-like protein kinase FERONIA [Coffea arabica]
lbm_HQ_transcript_2317	93.2	0.0e+00	ADX06907.1	1-hydroxy-2-methyl-2-(E)-butenyl-4-diphosphate synthase [Rauvolfia verticillata]
lbm_HQ_transcript_2318	74.6	0.0e+00	XP_027073855.1	uncharacterized protein LOC113698286 [Coffea arabica]
lbm_HQ_transcript_2319	92.3	0.0e+00	XP_009625446.1	PREDICTED: sucrose synthase [Nicotiana tomentosiformis]
lbm_HQ_transcript_2321	68.2	3.8e-276	XP_027090201.1	zinc finger CCCH domain-containing protein 66-like [Coffea arabica]
lbm_HQ_transcript_2322	72.7	1.1e-211	XP_027183433.1	cyclin-dependent kinase F-4 [Coffea eugenioides]
lbm_HQ_transcript_2323	94.3	1.1e-150	XP_009773611.1	PREDICTED: probable serine/threonine-protein phosphatase 2A regulatory subunit B'' subunit TON2 [Nicotiana sylvestris]
lbm_HQ_transcript_2325	90.5	0.0e+00	XP_027113188.1	cleavage and polyadenylation specificity factor subunit 3-I [Coffea arabica]
lbm_HQ_transcript_2328	84.0	0.0e+00	XP_027172464.1	probable galactinol--sucrose galactosyltransferase 1 [Coffea eugenioides]
lbm_HQ_transcript_2329	91.5	0.0e+00	XP_011072099.1	ABC transporter G family member 11 [Sesamum indicum]
lbm_HQ_transcript_2331	69.1	0.0e+00	XP_027086335.1	zinc finger CCCH domain-containing protein 24-like isoform X1 [Coffea arabica]
lbm_HQ_transcript_2332	86.0	0.0e+00	XP_011101956.1	heat shock protein 90-5, chloroplastic-like [Sesamum indicum]
lbm_HQ_transcript_2333	64.2	3.9e-180	XP_027168190.1	protein CHUP1, chloroplastic [Coffea eugenioides]
lbm_HQ_transcript_2335	76.2	2.0e-72	CDO97961.1	unnamed protein product [Coffea canephora]
lbm_HQ_transcript_2338	78.9	8.8e-289	XP_027153371.1	ATP-dependent RNA helicase-like protein DB10 [Coffea eugenioides]
lbm_HQ_transcript_2339	82.9	2.3e-297	XP_027118012.1	ankyrin repeat protein SKIP35 [Coffea arabica]
lbm_HQ_transcript_2340	70.8	0.0e+00	XP_015062031.1	nuclear export mediator factor Nemf [Solanum pennellii]
lbm_HQ_transcript_2342	68.8	2.1e-197	XP_027064359.1	transcription factor GTE4-like isoform X1 [Coffea arabica]
lbm_HQ_transcript_2343	86.1	9.0e-193	AAQ10679.1	putative ethylene receptor [Catharanthus roseus]
lbm_HQ_transcript_2346	85.7	0.0e+00	XP_027109989.1	metal-nicotianamine transporter YSL2-like [Coffea arabica]
lbm_HQ_transcript_2348	89.1	7.8e-261	XP_027166870.1	uncharacterized protein LOC113766909 [Coffea eugenioides]
lbm_HQ_transcript_2349	80.8	0.0e+00	XP_010656689.1	PREDICTED: lupeol synthase isoform X1 [Vitis vinifera]
lbm_HQ_transcript_2351	84.9	0.0e+00	XP_011029159.1	PREDICTED: SPX domain-containing membrane protein At4g22990 [Populus euphratica]
lbm_HQ_transcript_2353	58.0	2.8e-210	XP_027173699.1	pentatricopeptide repeat-containing protein At5g02830, chloroplastic isoform X2 [Coffea eugenioides]
lbm_HQ_transcript_2354	63.8	1.6e-229	NP_001311577.1	granule-bound starch synthase 1, chloroplastic/amyloplastic [Nicotiana tabacum]
lbm_HQ_transcript_2356	69.6	3.4e-285	XP_027161539.1	squamous cell carcinoma antigen recognized by T-cells 3 [Coffea eugenioides]
lbm_HQ_transcript_2360	61.1	1.7e-236	CDP13585.1	unnamed protein product [Coffea canephora]
lbm_HQ_transcript_2361	69.3	1.9e-206	XP_027091969.1	filament-like plant protein 4 [Coffea arabica]
lbm_HQ_transcript_2363	79.3	4.3e-296	XP_027096396.1	dolichyl-diphosphooligosaccharide--protein glycosyltransferase subunit 2-like [Coffea arabica]
lbm_HQ_transcript_2364	37.9	1.4e-92	XP_027116404.1	transcription factor UNE12-like [Coffea arabica]
lbm_HQ_transcript_2365	74.6	8.0e-234	XP_027074914.1	RNA-binding KH domain-containing protein RCF3-like [Coffea arabica]
lbm_HQ_transcript_2366	46.6	7.8e-128	XP_027091571.1	uncharacterized protein LOC113712373 isoform X1 [Coffea arabica]
lbm_HQ_transcript_2367	79.6	1.7e-276	XP_027073839.1	DEAD-box ATP-dependent RNA helicase 37-like [Coffea arabica]
lbm_HQ_transcript_2368	77.6	1.2e-226	XP_027066913.1	glucan endo-1,3-beta-glucosidase 6-like [Coffea arabica]
lbm_HQ_transcript_2370	90.6	0.0e+00	XP_027113260.1	stromal 70 kDa heat shock-related protein, chloroplastic-like [Coffea arabica]
lbm_HQ_transcript_2371	83.7	3.4e-301	XP_027118012.1	ankyrin repeat protein SKIP35 [Coffea arabica]
lbm_HQ_transcript_2372	84.7	0.0e+00	XP_027066566.1	dnaJ protein ERDJ2-like [Coffea arabica]
lbm_HQ_transcript_2374	83.6	2.1e-220	XP_027183433.1	cyclin-dependent kinase F-4 [Coffea eugenioides]
lbm_HQ_transcript_2378	60.1	1.6e-250	XP_027178599.1	probable receptor-like protein kinase At5g24010 [Coffea eugenioides]
lbm_HQ_transcript_2379	90.0	0.0e+00	XP_028079946.1	protein FAR1-RELATED SEQUENCE 11 [Camellia sinensis]
lbm_HQ_transcript_2381	59.0	1.3e-170	XP_027165449.1	flowering time control protein FCA isoform X1 [Coffea eugenioides]
lbm_HQ_transcript_2383	53.5	7.9e-157	XP_027153223.1	zinc finger CCCH domain-containing protein 17 [Coffea eugenioides]
lbm_HQ_transcript_2384	63.0	3.6e-282	XP_028058644.1	ent-kaur-16-ene synthase, chloroplastic-like isoform X2 [Camellia sinensis]
lbm_HQ_transcript_2386	77.0	1.7e-236	XP_019230409.1	PREDICTED: probable anion transporter 6, chloroplastic [Nicotiana attenuata]
lbm_HQ_transcript_2389	85.7	0.0e+00	XP_027109989.1	metal-nicotianamine transporter YSL2-like [Coffea arabica]
lbm_HQ_transcript_2390	62.2	1.8e-137	XP_027110829.1	uncharacterized protein LOC113730381 [Coffea arabica]
lbm_HQ_transcript_2391	80.4	0.0e+00	XP_027126263.1	diacylglycerol kinase 1-like [Coffea arabica]
lbm_HQ_transcript_2397	70.8	5.5e-299	XP_027147963.1	sterol 3-beta-glucosyltransferase UGT80B1 [Coffea eugenioides]
lbm_HQ_transcript_2402	64.9	1.4e-23	XP_028068333.1	putative glucuronosyltransferase PGSIP8 [Camellia sinensis]
lbm_HQ_transcript_2405	75.5	0.0e+00	XP_027125638.1	uncharacterized protein LOC113742121 isoform X2 [Coffea arabica]
lbm_HQ_transcript_2409	61.8	1.2e-232	XP_027125464.1	uncharacterized protein LOC113741986 isoform X3 [Coffea arabica]
lbm_HQ_transcript_2410	76.1	5.2e-305	XP_027117534.1	uncharacterized protein LOC113734951 isoform X1 [Coffea arabica]
lbm_HQ_transcript_2414	75.3	0.0e+00	XP_027070200.1	general negative regulator of transcription subunit 3 isoform X7 [Coffea arabica]
lbm_HQ_transcript_2415	85.8	0.0e+00	XP_027061404.1	vesicle-fusing ATPase-like [Coffea arabica]
lbm_HQ_transcript_2416	64.4	3.0e-273	XP_009785818.1	PREDICTED: pentatricopeptide repeat-containing protein At2g13600-like [Nicotiana sylvestris]
lbm_HQ_transcript_2417	74.4	1.2e-240	XP_027080554.1	serine/threonine-protein kinase BSK7-like [Coffea arabica]
lbm_HQ_transcript_2418	83.6	1.1e-163	XP_011098092.1	conserved oligomeric Golgi complex subunit 5 [Sesamum indicum]
lbm_HQ_transcript_2419	90.6	0.0e+00	XP_027113260.1	stromal 70 kDa heat shock-related protein, chloroplastic-like [Coffea arabica]
lbm_HQ_transcript_2421	82.3	3.0e-257	XP_027064389.1	scarecrow-like transcription factor PAT1 [Coffea arabica]
lbm_HQ_transcript_2422	77.3	2.1e-170	XP_027114303.1	probable inactive leucine-rich repeat receptor-like protein kinase At3g03770 [Coffea arabica]
lbm_HQ_transcript_2423	83.9	0.0e+00	XP_027068477.1	ABC transporter G family member 22 isoform X2 [Coffea arabica]
lbm_HQ_transcript_2424	83.7	0.0e+00	XP_011076015.1	cyclic nucleotide-gated ion channel 1 [Sesamum indicum]
lbm_HQ_transcript_2425	87.7	0.0e+00	XP_027068485.1	exocyst complex component SEC15A-like [Coffea arabica]
lbm_HQ_transcript_2426	88.5	0.0e+00	XP_027089097.1	BTB/POZ domain-containing protein At1g30440-like [Coffea arabica]
lbm_HQ_transcript_2427	61.3	3.1e-294	XP_027178599.1	probable receptor-like protein kinase At5g24010 [Coffea eugenioides]
lbm_HQ_transcript_2428	81.6	0.0e+00	XP_027088790.1	protein TOC75-3, chloroplastic-like [Coffea arabica]
lbm_HQ_transcript_2429	71.1	2.9e-215	XP_027126086.1	polyadenylate-binding protein-interacting protein 4-like isoform X2 [Coffea arabica]
lbm_HQ_transcript_2430	75.5	0.0e+00	XP_027108123.1	ferric reduction oxidase 6-like [Coffea arabica]
lbm_HQ_transcript_2433	68.2	1.3e-82	XP_027079490.1	zinc finger protein 4-like [Coffea arabica]
lbm_HQ_transcript_2435	64.8	1.2e-51	XP_027081691.1	early endosome antigen 1-like [Coffea arabica]
lbm_HQ_transcript_2438	59.5	1.5e-94	XP_027161605.1	uncharacterized protein At2g39920 isoform X1 [Coffea eugenioides]
lbm_HQ_transcript_2439	75.6	4.2e-09	XP_027101974.1	LOW QUALITY PROTEIN: uncharacterized protein LOC113722937 [Coffea arabica]
lbm_HQ_transcript_2441	49.1	1.3e-154	XP_027104801.1	uncharacterized protein LOC113725697 isoform X1 [Coffea arabica]
lbm_HQ_transcript_2444	75.7	3.3e-296	XP_027176867.1	protein TIC 100 [Coffea eugenioides]
lbm_HQ_transcript_2446	72.1	8.3e-308	XP_027069645.1	uncharacterized protein LOC113694922 [Coffea arabica]
lbm_HQ_transcript_2447	73.8	0.0e+00	XP_027165724.1	acylamino-acid-releasing enzyme [Coffea eugenioides]
lbm_HQ_transcript_2448	65.2	6.2e-255	XP_027069078.1	CRS2-associated factor 1, chloroplastic-like [Coffea arabica]
lbm_HQ_transcript_2449	94.4	3.8e-228	CDP18574.1	unnamed protein product [Coffea canephora]
lbm_HQ_transcript_2450	80.5	0.0e+00	CAC19789.1	MYB-like DNA-binding protein [Catharanthus roseus]
lbm_HQ_transcript_2451	66.1	2.0e-237	XP_028090337.1	mitotic spindle checkpoint protein MAD1 [Camellia sinensis]
lbm_HQ_transcript_2453	78.5	1.1e-264	XP_027100550.1	tankyrase-1-like isoform X1 [Coffea arabica]
lbm_HQ_transcript_2456	79.8	0.0e+00	XP_027091042.1	protein ACTIVITY OF BC1 COMPLEX KINASE 3, chloroplastic [Coffea arabica]
lbm_HQ_transcript_2457	70.9	1.9e-288	XP_027149188.1	E3 ubiquitin-protein ligase MBR2-like isoform X2 [Coffea eugenioides]
lbm_HQ_transcript_2459	87.5	0.0e+00	XP_027171138.1	fimbrin-1-like [Coffea eugenioides]
lbm_HQ_transcript_2460	82.2	0.0e+00	XP_027114214.1	heat shock protein 90-6, mitochondrial-like [Coffea arabica]
lbm_HQ_transcript_2461	50.5	7.3e-171	XP_027116567.1	RNA-binding protein BRN1-like isoform X1 [Coffea arabica]
lbm_HQ_transcript_2462	67.5	2.0e-285	XP_027182451.1	subtilisin-like protease SBT1.7 [Coffea eugenioides]
lbm_HQ_transcript_2463	78.9	0.0e+00	XP_011099335.1	subtilisin-like protease SBT1.7 isoform X2 [Sesamum indicum]
lbm_HQ_transcript_2464	84.0	8.2e-263	XP_009772305.1	PREDICTED: granule-bound starch synthase 1, chloroplastic/amyloplastic [Nicotiana sylvestris]
lbm_HQ_transcript_2465	72.4	5.7e-224	XP_027092124.1	transcriptional corepressor SEUSS-like [Coffea arabica]
lbm_HQ_transcript_2468	81.8	0.0e+00	XP_027071979.1	uncharacterized protein LOC113696790 isoform X2 [Coffea arabica]
lbm_HQ_transcript_2469	90.5	3.3e-288	XP_027071472.1	CDPK-related kinase 7-like [Coffea arabica]
lbm_HQ_transcript_2470	70.1	0.0e+00	CDP15997.1	unnamed protein product [Coffea canephora]
lbm_HQ_transcript_2471	80.1	0.0e+00	XP_027094077.1	probable disease resistance protein At4g33300 [Coffea arabica]
lbm_HQ_transcript_2472	56.8	2.7e-189	XP_027175767.1	uncharacterized protein LOC113775196 [Coffea eugenioides]
lbm_HQ_transcript_2474	81.7	0.0e+00	XP_027072174.1	isoamylase 1, chloroplastic-like isoform X1 [Coffea arabica]
lbm_HQ_transcript_2478	78.9	0.0e+00	XP_027185869.1	exocyst complex component EXO84C-like [Coffea eugenioides]
lbm_HQ_transcript_2479	79.0	1.6e-210	XP_027074914.1	RNA-binding KH domain-containing protein RCF3-like [Coffea arabica]
lbm_HQ_transcript_2483	83.3	2.2e-111	ALE20038.1	NRT1/PTR family protein 2.3 [Catharanthus roseus]
lbm_HQ_transcript_2484	84.2	0.0e+00	XP_027107223.1	sphingoid long-chain bases kinase 1-like [Coffea arabica]
lbm_HQ_transcript_2485	83.3	1.0e-252	CDP00368.1	unnamed protein product [Coffea canephora]
lbm_HQ_transcript_2486	88.0	2.8e-223	XP_027151633.1	protein NSP-INTERACTING KINASE 3 isoform X2 [Coffea eugenioides]
lbm_HQ_transcript_2488	77.2	1.3e-292	XP_027107526.1	translation initiation factor eIF-2B subunit epsilon-like isoform X4 [Coffea arabica]
lbm_HQ_transcript_2489	84.2	0.0e+00	XP_027159444.1	polygalacturonate 4-alpha-galacturonosyltransferase [Coffea eugenioides]
lbm_HQ_transcript_2491	73.6	3.4e-216	XP_027114303.1	probable inactive leucine-rich repeat receptor-like protein kinase At3g03770 [Coffea arabica]
lbm_HQ_transcript_2493	91.0	0.0e+00	XP_027154995.1	transketolase, chloroplastic [Coffea eugenioides]
lbm_HQ_transcript_2494	81.2	0.0e+00	CDP17749.1	unnamed protein product [Coffea canephora]
lbm_HQ_transcript_2497	75.1	0.0e+00	CDP07294.1	unnamed protein product [Coffea canephora]
lbm_HQ_transcript_2500	78.1	3.8e-260	XP_027078939.1	protein SCAI-like [Coffea arabica]
lbm_HQ_transcript_2502	78.1	2.9e-87	CDP08260.1	unnamed protein product [Coffea canephora]
lbm_HQ_transcript_2506	54.3	5.0e-204	XP_027080959.1	polyadenylate-binding protein-interacting protein 7-like [Coffea arabica]
lbm_HQ_transcript_2507	93.5	1.1e-139	XP_028123692.1	serine/threonine-protein phosphatase PP1 [Camellia sinensis]
lbm_HQ_transcript_2508	89.1	0.0e+00	XP_027069945.1	FT-interacting protein 1-like [Coffea arabica]
lbm_HQ_transcript_2510	84.4	0.0e+00	XP_027113307.1	auxin response factor 1 [Coffea arabica]
lbm_HQ_transcript_2513	78.8	5.2e-302	XP_027184505.1	probable galacturonosyltransferase 4 [Coffea eugenioides]
lbm_HQ_transcript_2515	83.7	2.2e-308	XP_027181372.1	oxysterol-binding protein-related protein 2A isoform X1 [Coffea eugenioides]
lbm_HQ_transcript_2516	91.0	0.0e+00	XP_027154995.1	transketolase, chloroplastic [Coffea eugenioides]
lbm_HQ_transcript_2517	82.1	0.0e+00	XP_027120993.1	uncharacterized protein LOC113738037 [Coffea arabica]
lbm_HQ_transcript_2518	75.4	4.1e-240	XP_027084584.1	protein phosphatase 2C 53-like isoform X1 [Coffea arabica]
lbm_HQ_transcript_2521	62.6	2.0e-59	XP_019250541.1	PREDICTED: pentatricopeptide repeat-containing protein At3g53700, chloroplastic [Nicotiana attenuata]
lbm_HQ_transcript_2523	85.6	0.0e+00	XP_027091042.1	protein ACTIVITY OF BC1 COMPLEX KINASE 3, chloroplastic [Coffea arabica]
lbm_HQ_transcript_2525	92.3	0.0e+00	XP_027078929.1	ribonucleoside-diphosphate reductase large subunit isoform X1 [Coffea arabica]
lbm_HQ_transcript_2526	80.2	0.0e+00	XP_027084779.1	nudix hydrolase 3 [Coffea arabica]
lbm_HQ_transcript_2529	87.7	0.0e+00	AJA37723.1	NADPH-cytochrome P450 reductase-1 [Catharanthus roseus]
lbm_HQ_transcript_2530	51.4	6.4e-34	XP_015073937.1	GLABROUS1 enhancer-binding protein-like [Solanum pennellii]
lbm_HQ_transcript_2532	74.1	9.6e-280	XP_027091042.1	protein ACTIVITY OF BC1 COMPLEX KINASE 3, chloroplastic [Coffea arabica]
lbm_HQ_transcript_2533	89.3	0.0e+00	XP_019197511.1	PREDICTED: cullin-1-like [Ipomoea nil]
lbm_HQ_transcript_2534	74.5	2.1e-303	CDP13585.1	unnamed protein product [Coffea canephora]
lbm_HQ_transcript_2536	79.4	4.1e-206	XP_027067080.1	BEL1-like homeodomain protein 1 [Coffea arabica]
lbm_HQ_transcript_2539	71.0	0.0e+00	XP_027163840.1	uncharacterized protein LOC113764008 isoform X2 [Coffea eugenioides]
lbm_HQ_transcript_2541	87.5	6.7e-310	XP_027083120.1	NADP-dependent malic enzyme isoform X1 [Coffea arabica]
lbm_HQ_transcript_2545	74.0	0.0e+00	XP_027160950.1	protein RETICULATA-RELATED 5, chloroplastic [Coffea eugenioides]
lbm_HQ_transcript_2546	91.6	0.0e+00	XP_027149986.1	exocyst complex component SEC6 [Coffea eugenioides]
lbm_HQ_transcript_2548	69.2	1.2e-266	XP_027097083.1	serine/threonine-protein kinase 10-like isoform X1 [Coffea arabica]
lbm_HQ_transcript_2549	64.6	1.2e-231	CDP15553.1	unnamed protein product [Coffea canephora]
lbm_HQ_transcript_2550	52.8	1.3e-196	XP_027070594.1	transcription factor LHW-like [Coffea arabica]
lbm_HQ_transcript_2554	71.3	3.0e-257	XP_027068214.1	serine/threonine-protein kinase Nek6-like [Coffea arabica]
lbm_HQ_transcript_2555	74.0	6.2e-114	PSS11166.1	LRR receptor-like serine/threonine-protein kinase precursor [Actinidia chinensis var. chinensis]
lbm_HQ_transcript_2556	78.4	7.5e-99	XP_027076417.1	uncharacterized protein LOC113700129 [Coffea arabica]
lbm_HQ_transcript_2558	92.2	0.0e+00	XP_019239585.1	PREDICTED: endoplasmin homolog [Nicotiana attenuata]
lbm_HQ_transcript_2562	54.6	1.0e-172	XP_027085253.1	probable tocopherol cyclase, chloroplastic [Coffea arabica]
lbm_HQ_transcript_2563	82.9	5.9e-181	XP_027110400.1	ABC transporter B family member 28-like isoform X3 [Coffea arabica]
lbm_HQ_transcript_2564	88.8	1.0e-95	XP_023899087.1	nuclear pore complex protein NUP62-like isoform X2 [Quercus suber]
lbm_HQ_transcript_2566	75.6	0.0e+00	XP_027094728.1	LOW QUALITY PROTEIN: protein ACCUMULATION AND REPLICATION OF CHLOROPLASTS 6, chloroplastic-like [Coffea arabica]
lbm_HQ_transcript_2568	94.8	0.0e+00	Q42699.1	RecName: Full=5-methyltetrahydropteroyltriglutamate--homocysteine methyltransferase; AltName: Full=Cobalamin-independent methionine synthase isozyme; AltName: Full=Vitamin-B12-independent methionine synthase isozyme
lbm_HQ_transcript_2569	73.3	2.3e-265	XP_027106010.1	LOW QUALITY PROTEIN: probable LRR receptor-like serine/threonine-protein kinase At4g37250 [Coffea arabica]
lbm_HQ_transcript_2570	94.7	0.0e+00	XP_027081185.1	general transcription and DNA repair factor IIH helicase subunit XPB1 [Coffea arabica]
lbm_HQ_transcript_2572	89.8	1.8e-286	XP_011077220.1	serine/threonine protein phosphatase 2A regulatory subunit B''beta [Sesamum indicum]
lbm_HQ_transcript_2574	83.6	0.0e+00	CDP04025.1	unnamed protein product [Coffea canephora]
lbm_HQ_transcript_2575	75.5	8.4e-260	XP_027103559.1	phosphatidylinositol 4-kinase gamma 3-like [Coffea arabica]
lbm_HQ_transcript_2576	75.7	0.0e+00	XP_027108123.1	ferric reduction oxidase 6-like [Coffea arabica]
lbm_HQ_transcript_2577	84.6	5.3e-214	XP_027105980.1	polyadenylate-binding protein 8-like [Coffea arabica]
lbm_HQ_transcript_2578	91.6	9.5e-296	XP_028069426.1	elongation factor G-2, chloroplastic [Camellia sinensis]
lbm_HQ_transcript_2579	64.2	1.8e-294	XP_027080028.1	pentatricopeptide repeat-containing protein At4g13650-like [Coffea arabica]
lbm_HQ_transcript_2580	73.7	4.5e-96	XP_027183528.1	uncharacterized protein LOC113781739 [Coffea eugenioides]
lbm_HQ_transcript_2586	78.7	0.0e+00	XP_011099335.1	subtilisin-like protease SBT1.7 isoform X2 [Sesamum indicum]
lbm_HQ_transcript_2587	85.8	0.0e+00	XP_021641742.1	dolichyl-diphosphooligosaccharide--protein glycosyltransferase subunit STT3A [Hevea brasiliensis]
lbm_HQ_transcript_2588	54.4	4.3e-187	CDO98485.1	unnamed protein product [Coffea canephora]
lbm_HQ_transcript_2591	78.5	1.1e-264	XP_027100550.1	tankyrase-1-like isoform X1 [Coffea arabica]
lbm_HQ_transcript_2592	74.4	1.3e-196	XP_027111232.1	uncharacterized protein LOC113730628 [Coffea arabica]
lbm_HQ_transcript_2593	74.9	1.8e-270	XP_027170177.1	uncharacterized protein LOC113770033 [Coffea eugenioides]
lbm_HQ_transcript_2594	88.7	0.0e+00	CDP08999.1	unnamed protein product [Coffea canephora]
lbm_HQ_transcript_2597	74.0	0.0e+00	XP_027160950.1	protein RETICULATA-RELATED 5, chloroplastic [Coffea eugenioides]
lbm_HQ_transcript_2599	87.4	4.8e-82	PIN23440.1	hypothetical protein CDL12_03816 [Handroanthus impetiginosus]
lbm_HQ_transcript_2600	42.6	3.7e-58	XP_027074045.1	uncharacterized protein LOC113698424 [Coffea arabica]
lbm_HQ_transcript_2601	89.0	0.0e+00	XP_002264221.2	PREDICTED: elongation factor G-2, chloroplastic [Vitis vinifera]
lbm_HQ_transcript_2603	70.9	0.0e+00	XP_027102303.1	glutamate receptor 3.7-like isoform X1 [Coffea arabica]
lbm_HQ_transcript_2604	81.4	0.0e+00	CDP05663.1	unnamed protein product [Coffea canephora]
lbm_HQ_transcript_2606	78.3	5.7e-293	XP_009794386.1	PREDICTED: serine/threonine-protein kinase 3/4-like isoform X1 [Nicotiana sylvestris]
lbm_HQ_transcript_2609	79.0	2.0e-224	XP_027158636.1	probable inactive receptor kinase At5g58300 [Coffea eugenioides]
lbm_HQ_transcript_2611	88.4	1.6e-266	XP_027080949.1	K(+) efflux antiporter 4-like [Coffea arabica]
lbm_HQ_transcript_2616	85.7	3.7e-300	XP_027090933.1	cryptochrome-1-like isoform X1 [Coffea arabica]
lbm_HQ_transcript_2618	54.3	3.8e-220	XP_027170358.1	probable ubiquitin-conjugating enzyme E2 26 [Coffea eugenioides]
lbm_HQ_transcript_2619	84.6	0.0e+00	XP_027179187.1	CSC1-like protein At4g35870 [Coffea eugenioides]
lbm_HQ_transcript_2620	80.6	2.0e-309	CDP04140.1	unnamed protein product [Coffea canephora]
lbm_HQ_transcript_2622	86.0	0.0e+00	XP_019249095.1	PREDICTED: acetyl-coenzyme A synthetase, chloroplastic/glyoxysomal-like isoform X2 [Nicotiana attenuata]
lbm_HQ_transcript_2625	78.5	0.0e+00	XP_027089255.1	PHD finger protein At1g33420-like [Coffea arabica]
lbm_HQ_transcript_2627	79.5	9.8e-301	XP_027107490.1	cell division cycle protein 27 homolog B-like [Coffea arabica]
lbm_HQ_transcript_2628	86.4	0.0e+00	XP_027091697.1	long chain acyl-CoA synthetase 9, chloroplastic-like [Coffea arabica]
lbm_HQ_transcript_2630	74.4	1.2e-245	XP_027179989.1	nucleolar complex protein 2 homolog isoform X2 [Coffea eugenioides]
lbm_HQ_transcript_2632	74.6	0.0e+00	XP_027114375.1	peptide-N(4)-(N-acetyl-beta-glucosaminyl)asparagine amidase-like [Coffea arabica]
lbm_HQ_transcript_2633	74.7	2.8e-175	CDP18420.1	unnamed protein product [Coffea canephora]
lbm_HQ_transcript_2638	78.2	0.0e+00	XP_027114628.1	probable linoleate 9S-lipoxygenase 5 [Coffea arabica]
lbm_HQ_transcript_2643	72.4	2.5e-256	XP_027170256.1	uncharacterized protein LOC113770098 [Coffea eugenioides]
lbm_HQ_transcript_2646	65.8	1.5e-277	XP_027172724.1	C2 domain-containing protein At1g53590-like [Coffea eugenioides]
lbm_HQ_transcript_2647	78.0	3.7e-207	XP_027156123.1	pentatricopeptide repeat-containing protein At3g29230 [Coffea eugenioides]
lbm_HQ_transcript_2648	65.0	8.1e-239	CDP04988.1	unnamed protein product [Coffea canephora]
lbm_HQ_transcript_2649	63.0	6.2e-231	XP_022854426.1	uncharacterized protein LOC111375774 [Olea europaea var. sylvestris]
lbm_HQ_transcript_2650	58.8	2.4e-33	XP_027067039.1	pentatricopeptide repeat-containing protein At5g25630-like isoform X1 [Coffea arabica]
lbm_HQ_transcript_2651	87.1	2.7e-178	Q42679.1	RecName: Full=S-adenosylmethionine decarboxylase proenzyme; Short=AdoMetDC; Short=SAMDC; Contains: RecName: Full=S-adenosylmethionine decarboxylase alpha chain; Contains: RecName: Full=S-adenosylmethionine decarboxylase beta chain; Flags: Precursor
lbm_HQ_transcript_2652	74.0	0.0e+00	XP_027160950.1	protein RETICULATA-RELATED 5, chloroplastic [Coffea eugenioides]
lbm_HQ_transcript_2657	87.0	0.0e+00	CDP09219.1	unnamed protein product [Coffea canephora]
lbm_HQ_transcript_2658	84.8	3.3e-301	XP_027077316.1	probable translation initiation factor eIF-2B subunit delta isoform X1 [Coffea arabica]
lbm_HQ_transcript_2659	82.4	0.0e+00	XP_027117922.1	mitochondrial proton/calcium exchanger protein-like [Coffea arabica]
lbm_HQ_transcript_2661	84.9	5.4e-275	XP_027169995.1	AP-5 complex subunit zeta-1-like isoform X1 [Coffea eugenioides]
lbm_HQ_transcript_2663	44.0	1.5e-112	XP_027114134.1	protein LNK2-like isoform X4 [Coffea arabica]
lbm_HQ_transcript_2666	82.3	0.0e+00	XP_027179011.1	LMBR1 domain-containing protein 2 homolog A [Coffea eugenioides]
lbm_HQ_transcript_2667	67.6	0.0e+00	XP_009601983.1	PREDICTED: nuclear pore complex protein NUP88 [Nicotiana tomentosiformis]
lbm_HQ_transcript_2670	81.8	0.0e+00	XP_027071979.1	uncharacterized protein LOC113696790 isoform X2 [Coffea arabica]
lbm_HQ_transcript_2673	90.5	0.0e+00	XP_027149785.1	vacuolar protein sorting-associated protein 35B [Coffea eugenioides]
lbm_HQ_transcript_2676	95.4	0.0e+00	CDP06763.1	unnamed protein product [Coffea canephora]
lbm_HQ_transcript_2679	77.8	0.0e+00	XP_027066804.1	protein ENHANCED DISEASE RESISTANCE 2 isoform X1 [Coffea arabica]
lbm_HQ_transcript_2680	61.2	1.8e-169	XP_027164287.1	double-stranded RNA-binding protein 2-like [Coffea eugenioides]
lbm_HQ_transcript_2681	61.6	9.7e-208	XP_027105071.1	uncharacterized protein LOC113725868 isoform X1 [Coffea arabica]
lbm_HQ_transcript_2685	83.1	0.0e+00	CDO99110.1	unnamed protein product [Coffea canephora]
lbm_HQ_transcript_2687	67.4	4.1e-283	XP_027151169.1	serine/threonine-protein kinase D6PK-like [Coffea eugenioides]
lbm_HQ_transcript_2688	68.8	4.4e-285	XP_027147808.1	putative metallophosphoesterase At3g03305 [Coffea eugenioides]
lbm_HQ_transcript_2689	72.5	5.2e-254	XP_027094682.1	ubiquitin carboxyl-terminal hydrolase MINDY-3-like [Coffea arabica]
lbm_HQ_transcript_2690	83.4	5.7e-200	XP_027116758.1	uncharacterized protein LOC113734420 [Coffea arabica]
lbm_HQ_transcript_2692	92.4	0.0e+00	XP_027099838.1	cullin-3A [Coffea arabica]
lbm_HQ_transcript_2694	58.3	6.8e-161	XP_027103753.1	uncharacterized protein LOC113725006 [Coffea arabica]
lbm_HQ_transcript_2695	83.2	3.5e-157	XP_027096548.1	microtubule-associated protein 70-2-like [Coffea arabica]
lbm_HQ_transcript_2696	51.1	1.4e-206	XP_027175351.1	protein ABC transporter 1, mitochondrial [Coffea eugenioides]
lbm_HQ_transcript_2697	62.9	4.3e-208	XP_027161320.1	uncharacterized protein LOC113762193 [Coffea eugenioides]
lbm_HQ_transcript_2698	64.5	2.4e-65	XP_027096348.1	uncharacterized protein LOC113716253 [Coffea arabica]
lbm_HQ_transcript_2699	87.5	2.5e-163	XP_027100512.1	protein NRT1/ PTR FAMILY 8.3-like [Coffea arabica]
lbm_HQ_transcript_2700	80.4	0.0e+00	PSR94707.1	DEAD-box ATP-dependent RNA helicase [Actinidia chinensis var. chinensis]
lbm_HQ_transcript_2701	67.2	5.6e-232	CDP02358.1	unnamed protein product [Coffea canephora]
lbm_HQ_transcript_2704	84.4	4.2e-296	XP_022890899.1	ankyrin repeat domain-containing protein 13B [Olea europaea var. sylvestris]
lbm_HQ_transcript_2705	77.1	0.0e+00	CDP10455.1	unnamed protein product [Coffea canephora]
lbm_HQ_transcript_2706	73.6	5.2e-230	XP_027180579.1	probable LRR receptor-like serine/threonine-protein kinase At1g14390 [Coffea eugenioides]
lbm_HQ_transcript_2707	79.0	0.0e+00	AGH25062.1	WRKY transcription factor 2 [Catharanthus roseus]
lbm_HQ_transcript_2708	79.5	4.5e-181	XP_027163811.1	protein TRANSPORT INHIBITOR RESPONSE 1-like isoform X1 [Coffea eugenioides]
lbm_HQ_transcript_2710	73.2	0.0e+00	XP_027085203.1	probable beta-D-xylosidase 6 isoform X1 [Coffea arabica]
lbm_HQ_transcript_2711	43.1	3.3e-75	PSR96389.1	Vacuolar cation/proton exchanger like [Actinidia chinensis var. chinensis]
lbm_HQ_transcript_2712	71.8	9.2e-259	CDO98057.1	unnamed protein product [Coffea canephora]
lbm_HQ_transcript_2713	78.1	4.0e-233	XP_027125695.1	two-component response regulator-like APRR1 [Coffea arabica]
lbm_HQ_transcript_2717	87.4	0.0e+00	XP_027070414.1	zinc finger BED domain-containing protein DAYSLEEPER-like [Coffea arabica]
lbm_HQ_transcript_2718	80.4	0.0e+00	XP_027126366.1	lysM domain receptor-like kinase 3 [Coffea arabica]
lbm_HQ_transcript_2719	72.9	3.5e-266	CDP18766.1	unnamed protein product [Coffea canephora]
lbm_HQ_transcript_2722	68.9	3.2e-235	XP_027153447.1	two-component response regulator ORR21 [Coffea eugenioides]
lbm_HQ_transcript_2723	66.0	3.1e-153	XP_027102320.1	probable mediator of RNA polymerase II transcription subunit 26b [Coffea arabica]
lbm_HQ_transcript_2725	76.1	2.2e-252	XP_027149830.1	O-fucosyltransferase 16 [Coffea eugenioides]
lbm_HQ_transcript_2726	93.0	2.2e-135	XP_027106165.1	methylmalonate-semialdehyde dehydrogenase [acylating], mitochondrial-like [Coffea arabica]
lbm_HQ_transcript_2727	95.3	0.0e+00	CDP06763.1	unnamed protein product [Coffea canephora]
lbm_HQ_transcript_2728	33.4	4.8e-90	YP_009242020.1	NADH dehydrogenase subunit 4 (mitochondrion) [Oryza minuta]
lbm_HQ_transcript_2730	87.9	0.0e+00	XP_027154995.1	transketolase, chloroplastic [Coffea eugenioides]
lbm_HQ_transcript_2731	57.7	6.3e-284	XP_027127104.1	cellulose synthase-like protein H1 [Coffea arabica]
lbm_HQ_transcript_2735	74.9	2.7e-295	XP_027121912.1	protein ECERIFERUM 3-like isoform X4 [Coffea arabica]
lbm_HQ_transcript_2737	56.3	2.4e-41	XP_027113633.1	formin-like protein 14 isoform X2 [Coffea arabica]
lbm_HQ_transcript_2739	79.9	0.0e+00	XP_027105884.1	cleavage stimulation factor subunit 77-like isoform X1 [Coffea arabica]
lbm_HQ_transcript_2742	57.9	4.5e-181	XP_027071176.1	bZIP transcription factor 17-like [Coffea arabica]
lbm_HQ_transcript_2744	73.7	4.4e-96	XP_027183528.1	uncharacterized protein LOC113781739 [Coffea eugenioides]
lbm_HQ_transcript_2746	62.0	3.7e-236	XP_015063231.1	E3 ubiquitin-protein ligase WAVH1-like isoform X2 [Solanum pennellii]
lbm_HQ_transcript_2750	86.6	0.0e+00	XP_027176461.1	conserved oligomeric Golgi complex subunit 4 [Coffea eugenioides]
lbm_HQ_transcript_2751	51.8	1.7e-76	XP_027112820.1	transcription factor bHLH143-like [Coffea arabica]
lbm_HQ_transcript_2752	60.7	1.5e-301	CDP20153.1	unnamed protein product [Coffea canephora]
lbm_HQ_transcript_2753	84.3	0.0e+00	XP_027173596.1	peroxisomal fatty acid beta-oxidation multifunctional protein AIM1 [Coffea eugenioides]
lbm_HQ_transcript_2754	84.4	4.2e-296	XP_022890899.1	ankyrin repeat domain-containing protein 13B [Olea europaea var. sylvestris]
lbm_HQ_transcript_2757	88.0	0.0e+00	XP_027081582.1	serrate RNA effector molecule-like [Coffea arabica]
lbm_HQ_transcript_2758	74.3	6.3e-268	XP_019190595.1	PREDICTED: C-terminal binding protein AN [Ipomoea nil]
lbm_HQ_transcript_2761	76.5	0.0e+00	XP_027126890.1	subtilisin-like protease SBT1.4 [Coffea arabica]
lbm_HQ_transcript_2762	57.3	1.4e-110	ABL63123.1	MYB transcription factor, partial [Catharanthus roseus]
lbm_HQ_transcript_2763	80.3	0.0e+00	XP_022763876.1	uncharacterized protein LOC111309190 [Durio zibethinus]
lbm_HQ_transcript_2765	71.3	2.2e-228	XP_027102350.1	translation initiation factor eIF-2B subunit delta-like isoform X3 [Coffea arabica]
lbm_HQ_transcript_2768	67.3	1.4e-17	PSS31791.1	Selenoprotein like [Actinidia chinensis var. chinensis]
lbm_HQ_transcript_2769	81.5	0.0e+00	XP_027096900.1	beta-1,3-galactosyltransferase GALT1-like [Coffea arabica]
lbm_HQ_transcript_2772	61.7	4.0e-129	ALE27669.1	TCP transcription factor CIN2A [Petrocosmea sinensis]
lbm_HQ_transcript_2773	76.2	1.2e-133	XP_028084769.1	inositol transporter 1 isoform X2 [Camellia sinensis]
lbm_HQ_transcript_2774	81.8	5.3e-190	XP_027183433.1	cyclin-dependent kinase F-4 [Coffea eugenioides]
lbm_HQ_transcript_2775	83.1	0.0e+00	XP_027127318.1	long chain acyl-CoA synthetase 8-like [Coffea arabica]
lbm_HQ_transcript_2776	39.2	2.1e-114	XP_027112879.1	probable protein phosphatase 2C BIPP2C1 isoform X1 [Coffea arabica]
lbm_HQ_transcript_2778	74.8	0.0e+00	XP_027104670.1	protein EIN4 [Coffea arabica]
lbm_HQ_transcript_2779	77.3	0.0e+00	XP_027176079.1	VIN3-like protein 2 [Coffea eugenioides]
lbm_HQ_transcript_2780	65.4	2.3e-254	XP_027094597.1	ubinuclein-1-like isoform X3 [Coffea arabica]
lbm_HQ_transcript_2782	49.3	1.4e-147	PIN10763.1	Spindle pole body protein [Handroanthus impetiginosus]
lbm_HQ_transcript_2783	84.4	4.7e-90	XP_009782873.1	PREDICTED: 2-alkenal reductase (NADP(+)-dependent) [Nicotiana sylvestris]
lbm_HQ_transcript_2784	86.9	9.0e-291	XP_027160322.1	2-hydroxyacyl-CoA lyase [Coffea eugenioides]
lbm_HQ_transcript_2786	92.3	0.0e+00	XP_027125805.1	NADP-specific glutamate dehydrogenase isoform X1 [Coffea arabica]
lbm_HQ_transcript_2787	59.1	1.7e-201	XP_027159129.1	protein LNK1 isoform X1 [Coffea eugenioides]
lbm_HQ_transcript_2789	75.6	3.5e-282	PSR95272.1	ABC transporter D family member 2 like [Actinidia chinensis var. chinensis]
lbm_HQ_transcript_2790	94.0	3.0e-246	XP_027106325.1	BRASSINOSTEROID INSENSITIVE 1-associated receptor kinase 1 isoform X1 [Coffea arabica]
lbm_HQ_transcript_2793	84.7	0.0e+00	XP_027066566.1	dnaJ protein ERDJ2-like [Coffea arabica]
lbm_HQ_transcript_2796	69.1	6.6e-241	XP_027093459.1	pre-mRNA-processing protein 40A-like isoform X2 [Coffea arabica]
lbm_HQ_transcript_2797	55.0	8.7e-201	XP_027066982.1	probable ADP-ribosylation factor GTPase-activating protein AGD14 isoform X2 [Coffea arabica]
lbm_HQ_transcript_2800	84.9	2.0e-287	CDP17637.1	unnamed protein product [Coffea canephora]
lbm_HQ_transcript_2802	68.3	9.3e-203	CDP14774.1	unnamed protein product [Coffea canephora]
lbm_HQ_transcript_2803	65.4	7.6e-306	XP_027093259.1	G-type lectin S-receptor-like serine/threonine-protein kinase RLK1 [Coffea arabica]
lbm_HQ_transcript_2804	75.9	2.2e-292	XP_027067080.1	BEL1-like homeodomain protein 1 [Coffea arabica]
lbm_HQ_transcript_2805	66.7	1.2e-258	XP_027096861.1	putative receptor protein kinase ZmPK1 [Coffea arabica]
lbm_HQ_transcript_2808	93.4	7.4e-269	XP_027080554.1	serine/threonine-protein kinase BSK7-like [Coffea arabica]
lbm_HQ_transcript_2813	78.7	0.0e+00	XP_011099335.1	subtilisin-like protease SBT1.7 isoform X2 [Sesamum indicum]
lbm_HQ_transcript_2814	78.8	1.0e-225	XP_002273689.1	PREDICTED: small G protein signaling modulator 2 isoform X2 [Vitis vinifera]
lbm_HQ_transcript_2815	80.2	0.0e+00	XP_027064119.1	protein ACTIVITY OF BC1 COMPLEX KINASE 7, chloroplastic-like [Coffea arabica]
lbm_HQ_transcript_2816	71.8	9.4e-264	XP_019243556.1	PREDICTED: exocyst complex component EXO70B1 [Nicotiana attenuata]
lbm_HQ_transcript_2820	67.7	6.3e-260	XP_027169068.1	HBS1-like protein isoform X1 [Coffea eugenioides]
lbm_HQ_transcript_2826	86.1	0.0e+00	XP_027148191.1	xyloglucan glycosyltransferase 4 [Coffea eugenioides]
lbm_HQ_transcript_2829	61.8	1.9e-208	XP_027105071.1	uncharacterized protein LOC113725868 isoform X1 [Coffea arabica]
lbm_HQ_transcript_2830	58.8	2.6e-197	XP_010249237.1	PREDICTED: histone-lysine N-methyltransferase, H3 lysine-9 specific SUVH4 isoform X2 [Nelumbo nucifera]
lbm_HQ_transcript_2832	56.6	3.2e-203	XP_027114132.1	protein LNK2-like isoform X3 [Coffea arabica]
lbm_HQ_transcript_2833	85.7	0.0e+00	XP_011094034.1	cycloartenol Synthase [Sesamum indicum]
lbm_HQ_transcript_2838	89.2	0.0e+00	XP_019260700.1	PREDICTED: carbon catabolite repressor protein 4 homolog 1-like [Nicotiana attenuata]
lbm_HQ_transcript_2839	71.9	0.0e+00	XP_027064956.1	G-type lectin S-receptor-like serine/threonine-protein kinase At2g19130 [Coffea arabica]
lbm_HQ_transcript_2844	34.6	3.4e-72	XP_027090611.1	uncharacterized protein LOC113711647 [Coffea arabica]
lbm_HQ_transcript_2849	74.9	0.0e+00	XP_027087980.1	E3 UFM1-protein ligase 1 homolog [Coffea arabica]
lbm_HQ_transcript_2850	88.7	0.0e+00	CDP08999.1	unnamed protein product [Coffea canephora]
lbm_HQ_transcript_2855	74.4	0.0e+00	XP_027087980.1	E3 UFM1-protein ligase 1 homolog [Coffea arabica]
lbm_HQ_transcript_2859	74.1	5.7e-245	XP_027179989.1	nucleolar complex protein 2 homolog isoform X2 [Coffea eugenioides]
lbm_HQ_transcript_2860	85.7	0.0e+00	XP_011094034.1	cycloartenol Synthase [Sesamum indicum]
lbm_HQ_transcript_2861	63.1	1.4e-158	XP_027076514.1	pre-rRNA-processing protein ESF1-like [Coffea arabica]
lbm_HQ_transcript_2862	78.4	1.6e-295	XP_027110398.1	ABC transporter B family member 28-like isoform X1 [Coffea arabica]
lbm_HQ_transcript_2864	84.8	0.0e+00	XP_027109178.1	probable protein phosphatase 2C 4 [Coffea arabica]
lbm_HQ_transcript_2865	86.5	0.0e+00	XP_027106656.1	eukaryotic translation initiation factor 3 subunit B-like [Coffea arabica]
lbm_HQ_transcript_2867	88.2	5.5e-248	XP_027067035.1	LRR receptor-like serine/threonine-protein kinase FEI 1 isoform X1 [Coffea arabica]
lbm_HQ_transcript_2872	65.6	3.0e-105	XP_011072679.1	ethylene-responsive transcription factor RAP2-12-like isoform X1 [Sesamum indicum]
lbm_HQ_transcript_2873	68.6	1.0e-156	XP_027110948.1	ribulose bisphosphate carboxylase/oxygenase activase, chloroplastic isoform X1 [Coffea arabica]
lbm_HQ_transcript_2875	87.3	0.0e+00	XP_027079951.1	NADP-dependent malic enzyme isoform X2 [Coffea arabica]
lbm_HQ_transcript_2876	70.0	6.3e-268	XP_027074516.1	protein MODIFIED TRANSPORT TO THE VACUOLE 1-like [Coffea arabica]
lbm_HQ_transcript_2877	89.7	0.0e+00	CDP10238.1	unnamed protein product [Coffea canephora]
lbm_HQ_transcript_2878	74.6	2.7e-255	XP_027126151.1	uncharacterized protein LOC113742521 isoform X1 [Coffea arabica]
lbm_HQ_transcript_2880	75.4	4.2e-240	XP_027084584.1	protein phosphatase 2C 53-like isoform X1 [Coffea arabica]
lbm_HQ_transcript_2881	77.8	1.1e-211	XP_027177561.1	putative DEAD-box ATP-dependent RNA helicase 29 [Coffea eugenioides]
lbm_HQ_transcript_2882	82.8	5.9e-109	CDP08698.1	unnamed protein product [Coffea canephora]
lbm_HQ_transcript_2883	93.9	0.0e+00	ADX06907.1	1-hydroxy-2-methyl-2-(E)-butenyl-4-diphosphate synthase [Rauvolfia verticillata]
lbm_HQ_transcript_2885	75.2	1.8e-230	CDP04543.1	unnamed protein product [Coffea canephora]
lbm_HQ_transcript_2887	84.2	7.5e-213	CDP03386.1	unnamed protein product [Coffea canephora]
lbm_HQ_transcript_2890	76.9	0.0e+00	OAY65971.1	Heat shock cognate 70 kDa protein [Ananas comosus]
lbm_HQ_transcript_2892	57.7	2.3e-105	XP_021970669.1	pentatricopeptide repeat-containing protein At1g10270 [Helianthus annuus]
lbm_HQ_transcript_2894	90.9	6.0e-210	XP_027088301.1	probable protein phosphatase 2C 60 [Coffea arabica]
lbm_HQ_transcript_2895	91.0	8.7e-60	XP_027081308.1	aquaporin TIP4-1-like [Coffea arabica]
lbm_HQ_transcript_2896	80.7	0.0e+00	CDP12245.1	unnamed protein product [Coffea canephora]
lbm_HQ_transcript_2897	85.1	1.7e-233	XP_027101929.1	SWI/SNF complex component SNF12 homolog [Coffea arabica]
lbm_HQ_transcript_2899	70.8	7.4e-205	XP_027070956.1	serine/threonine-protein kinase ATG1c-like isoform X2 [Coffea arabica]
lbm_HQ_transcript_2903	56.8	3.8e-204	XP_027114132.1	protein LNK2-like isoform X3 [Coffea arabica]
lbm_HQ_transcript_2905	42.4	4.5e-125	XP_027105253.1	CBS domain-containing protein CBSX5-like [Coffea arabica]
lbm_HQ_transcript_2909	65.5	2.9e-79	XP_022884552.1	homeobox-leucine zipper protein ATHB-6-like isoform X1 [Olea europaea var. sylvestris]
lbm_HQ_transcript_2912	90.6	1.6e-194	XP_027080789.1	protein ACTIVITY OF BC1 COMPLEX KINASE 1, chloroplastic isoform X3 [Coffea arabica]
lbm_HQ_transcript_2914	76.1	1.0e-278	CDP05385.1	unnamed protein product [Coffea canephora]
lbm_HQ_transcript_2916	80.8	0.0e+00	XP_010656689.1	PREDICTED: lupeol synthase isoform X1 [Vitis vinifera]
lbm_HQ_transcript_2917	79.7	9.2e-70	XP_027087139.1	receptor-like protein CLAVATA2 [Coffea arabica]
lbm_HQ_transcript_2918	76.6	3.8e-265	XP_027126283.1	malonate--CoA ligase isoform X1 [Coffea arabica]
lbm_HQ_transcript_2919	58.7	3.2e-187	XP_027117808.1	uncharacterized protein LOC113735085 [Coffea arabica]
lbm_HQ_transcript_2920	75.6	3.0e-311	XP_022865926.1	probable methyltransferase PMT11 [Olea europaea var. sylvestris]
lbm_HQ_transcript_2921	86.6	0.0e+00	XP_027167136.1	neutral ceramidase 2-like [Coffea eugenioides]
lbm_HQ_transcript_2922	76.2	7.8e-287	XP_027159414.1	uncharacterized protein ycf45 [Coffea eugenioides]
lbm_HQ_transcript_2923	72.7	0.0e+00	XP_027177425.1	inter-alpha-trypsin inhibitor heavy chain H3 isoform X2 [Coffea eugenioides]
lbm_HQ_transcript_2925	51.7	7.3e-184	XP_027089960.1	J domain-containing protein required for chloroplast accumulation response 1 [Coffea arabica]
lbm_HQ_transcript_2927	85.1	2.2e-217	XP_027151120.1	amino acid transporter AVT6A [Coffea eugenioides]
lbm_HQ_transcript_2933	85.8	2.1e-279	XP_027066769.1	3-oxoacyl-[acyl-carrier-protein] synthase II, chloroplastic isoform X1 [Coffea arabica]
lbm_HQ_transcript_2934	74.9	1.8e-270	XP_027170177.1	uncharacterized protein LOC113770033 [Coffea eugenioides]
lbm_HQ_transcript_2935	67.6	4.4e-298	XP_027070798.1	transcription factor bHLH140-like [Coffea arabica]
lbm_HQ_transcript_2936	71.8	9.3e-264	XP_019243556.1	PREDICTED: exocyst complex component EXO70B1 [Nicotiana attenuata]
lbm_HQ_transcript_2937	94.3	4.7e-90	XP_019162370.1	PREDICTED: heterogeneous nuclear ribonucleoprotein A3 homolog 2-like isoform X1 [Ipomoea nil]
lbm_HQ_transcript_2938	63.8	3.7e-260	XP_027081668.1	uncharacterized protein LOC113704154 isoform X3 [Coffea arabica]
lbm_HQ_transcript_2939	76.6	4.3e-277	XP_027089159.1	membralin-like protein At1g60995 [Coffea arabica]
lbm_HQ_transcript_2941	57.3	1.0e-222	XP_027108192.1	UTP:RNA uridylyltransferase 1-like [Coffea arabica]
lbm_HQ_transcript_2942	75.6	0.0e+00	XP_027094728.1	LOW QUALITY PROTEIN: protein ACCUMULATION AND REPLICATION OF CHLOROPLASTS 6, chloroplastic-like [Coffea arabica]
lbm_HQ_transcript_2943	87.0	4.1e-203	XP_027114168.1	flowering time control protein FY-like isoform X2 [Coffea arabica]
lbm_HQ_transcript_2944	62.0	3.7e-236	XP_015063231.1	E3 ubiquitin-protein ligase WAVH1-like isoform X2 [Solanum pennellii]
lbm_HQ_transcript_2946	91.6	9.2e-296	XP_028069426.1	elongation factor G-2, chloroplastic [Camellia sinensis]
lbm_HQ_transcript_2948	82.1	0.0e+00	GAV61028.1	ABC_tran domain-containing protein [Cephalotus follicularis]
lbm_HQ_transcript_2949	58.2	1.9e-272	XP_027178599.1	probable receptor-like protein kinase At5g24010 [Coffea eugenioides]
lbm_HQ_transcript_2951	81.4	2.1e-300	XP_027105604.1	U-box domain-containing protein 17 [Coffea arabica]
lbm_HQ_transcript_2952	69.0	2.4e-46	PSS11692.1	Mechanosensitive ion channel protein [Actinidia chinensis var. chinensis]
lbm_HQ_transcript_2953	85.4	0.0e+00	XP_027077615.1	protease Do-like 7 [Coffea arabica]
lbm_HQ_transcript_2954	50.5	4.2e-176	CDP04869.1	unnamed protein product [Coffea canephora]
lbm_HQ_transcript_2955	70.1	6.2e-292	XP_027173403.1	pentatricopeptide repeat-containing protein At3g09650, chloroplastic [Coffea eugenioides]
lbm_HQ_transcript_2956	72.8	7.0e-211	XP_027107701.1	uncharacterized protein LOC113727631 [Coffea arabica]
lbm_HQ_transcript_2960	62.6	3.5e-303	XP_022867714.1	uncharacterized protein LOC111387389, partial [Olea europaea var. sylvestris]
lbm_HQ_transcript_2961	89.7	0.0e+00	XP_027117969.1	exocyst complex component SEC15B-like [Coffea arabica]
lbm_HQ_transcript_2962	75.6	6.0e-170	XP_022864748.1	homeobox protein knotted-1-like 3 isoform X2 [Olea europaea var. sylvestris]
lbm_HQ_transcript_2963	46.7	3.0e-145	XP_027075323.1	mannose-6-phosphate isomerase 1-like [Coffea arabica]
lbm_HQ_transcript_2966	75.2	1.8e-230	CDP04543.1	unnamed protein product [Coffea canephora]
lbm_HQ_transcript_2972	86.7	4.0e-275	XP_027122975.1	O-fucosyltransferase 34-like [Coffea arabica]
lbm_HQ_transcript_2973	82.6	0.0e+00	CDP19299.1	unnamed protein product [Coffea canephora]
lbm_HQ_transcript_2974	80.4	1.7e-220	CDP02612.1	unnamed protein product [Coffea canephora]
lbm_HQ_transcript_2975	60.3	1.6e-260	XP_027123612.1	ferric reduction oxidase 8, mitochondrial-like isoform X1 [Coffea arabica]
lbm_HQ_transcript_2976	81.6	5.0e-124	XP_027121325.1	homocysteine S-methyltransferase 2-like isoform X1 [Coffea arabica]
lbm_HQ_transcript_2977	83.3	0.0e+00	XP_027179888.1	protein arginine N-methyltransferase 1.5 [Coffea eugenioides]
lbm_HQ_transcript_2979	69.8	2.7e-255	CDO98420.1	unnamed protein product [Coffea canephora]
lbm_HQ_transcript_2982	82.6	2.1e-252	XP_027173879.1	serine/threonine protein phosphatase 2A 57 kDa regulatory subunit B' kappa isoform-like isoform X1 [Coffea eugenioides]
lbm_HQ_transcript_2983	42.8	9.7e-120	XP_027067080.1	BEL1-like homeodomain protein 1 [Coffea arabica]
lbm_HQ_transcript_2984	90.6	1.6e-194	XP_027080789.1	protein ACTIVITY OF BC1 COMPLEX KINASE 1, chloroplastic isoform X3 [Coffea arabica]
lbm_HQ_transcript_2986	55.1	1.6e-250	XP_027079419.1	probable acyl-activating enzyme 1, peroxisomal [Coffea arabica]
lbm_HQ_transcript_2987	89.6	0.0e+00	XP_027094220.1	uncharacterized protein LOC113714529 [Coffea arabica]
lbm_HQ_transcript_2988	32.9	3.9e-68	XP_021649134.1	galactinol synthase 1-like [Hevea brasiliensis]
lbm_HQ_transcript_2989	62.0	1.2e-32	XP_028111171.1	pentatricopeptide repeat-containing protein At1g79080, chloroplastic [Camellia sinensis]
lbm_HQ_transcript_2990	78.4	6.0e-279	XP_027185841.1	protein STRUBBELIG-RECEPTOR FAMILY 8 [Coffea eugenioides]
lbm_HQ_transcript_2991	69.2	1.4e-299	XP_027164295.1	methyltransferase-like protein 13 isoform X1 [Coffea eugenioides]
lbm_HQ_transcript_2992	63.8	2.5e-309	XP_022848662.1	G-type lectin S-receptor-like serine/threonine-protein kinase At4g27290 [Olea europaea var. sylvestris]
lbm_HQ_transcript_2994	74.1	9.9e-157	XP_027181703.1	probable LRR receptor-like serine/threonine-protein kinase At3g47570 [Coffea eugenioides]
lbm_HQ_transcript_2996	71.4	3.1e-86	XP_027110163.1	uncharacterized protein LOC113729975 [Coffea arabica]
lbm_HQ_transcript_2997	93.9	0.0e+00	ADX06907.1	1-hydroxy-2-methyl-2-(E)-butenyl-4-diphosphate synthase [Rauvolfia verticillata]
lbm_HQ_transcript_2998	89.1	0.0e+00	CDP14606.1	unnamed protein product [Coffea canephora]
lbm_HQ_transcript_3000	75.6	0.0e+00	XP_028066861.1	probable 1-deoxy-D-xylulose-5-phosphate synthase, chloroplastic isoform X1 [Camellia sinensis]
lbm_HQ_transcript_3001	85.7	0.0e+00	XP_027087682.1	eukaryotic translation initiation factor 3 subunit C [Coffea arabica]
lbm_HQ_transcript_3004	85.5	0.0e+00	XP_022842330.1	probable cyclic nucleotide-gated ion channel 5 [Olea europaea var. sylvestris]
lbm_HQ_transcript_3006	86.9	0.0e+00	XP_009790737.1	PREDICTED: transmembrane 9 superfamily member 4 [Nicotiana sylvestris]
lbm_HQ_transcript_3009	82.0	1.2e-298	CDO98500.1	unnamed protein product [Coffea canephora]
lbm_HQ_transcript_3012	93.6	0.0e+00	XP_027167546.1	dolichyl-diphosphooligosaccharide--protein glycosyltransferase subunit STT3B [Coffea eugenioides]
lbm_HQ_transcript_3013	82.5	0.0e+00	XP_009798272.1	PREDICTED: probable xyloglucan glycosyltransferase 6 [Nicotiana sylvestris]
lbm_HQ_transcript_3014	79.6	0.0e+00	CDP15104.1	unnamed protein product [Coffea canephora]
lbm_HQ_transcript_3015	82.0	4.9e-281	CDP20325.1	unnamed protein product [Coffea canephora]
lbm_HQ_transcript_3016	76.3	9.1e-184	XP_027064218.1	DEAD-box ATP-dependent RNA helicase 32-like [Coffea arabica]
lbm_HQ_transcript_3017	85.3	2.3e-278	XP_027158253.1	QWRF motif-containing protein 2 [Coffea eugenioides]
lbm_HQ_transcript_3019	81.5	0.0e+00	XP_019233729.1	PREDICTED: prolyl endopeptidase-like [Nicotiana attenuata]
lbm_HQ_transcript_3020	89.1	1.5e-258	XP_027103835.1	E3 ubiquitin-protein ligase XBAT33-like isoform X1 [Coffea arabica]
lbm_HQ_transcript_3021	59.6	1.9e-184	XP_016541942.1	PREDICTED: target of Myb protein 1-like [Capsicum annuum]
lbm_HQ_transcript_3024	82.5	0.0e+00	XP_019255416.1	PREDICTED: protein CNGC15b [Nicotiana attenuata]
lbm_HQ_transcript_3025	71.4	3.2e-107	CDP12981.1	unnamed protein product [Coffea canephora]
lbm_HQ_transcript_3027	69.3	7.7e-234	XP_027094961.1	AP2-like ethylene-responsive transcription factor ANT [Coffea arabica]
lbm_HQ_transcript_3028	85.0	0.0e+00	XP_027110294.1	cleavage and polyadenylation specificity factor subunit 2-like isoform X2 [Coffea arabica]
lbm_HQ_transcript_3029	84.1	0.0e+00	CDO97197.1	unnamed protein product [Coffea canephora]
lbm_HQ_transcript_3034	85.0	0.0e+00	XP_009615073.1	PREDICTED: oligopeptide transporter 4-like [Nicotiana tomentosiformis]
lbm_HQ_transcript_3035	76.7	3.9e-310	XP_027180432.1	metal-nicotianamine transporter YSL1 isoform X1 [Coffea eugenioides]
lbm_HQ_transcript_3042	82.1	1.2e-204	XP_027081679.1	nuclear pore complex protein NUP85-like [Coffea arabica]
lbm_HQ_transcript_3045	66.6	1.2e-263	XP_027079665.1	E3 ubiquitin-protein ligase RNF14-like [Coffea arabica]
lbm_HQ_transcript_3046	60.4	3.5e-138	XP_027180904.1	ubiquitin-like domain-containing protein CIP73 [Coffea eugenioides]
lbm_HQ_transcript_3047	69.6	1.5e-274	XP_027081637.1	MND1-interacting protein 1-like [Coffea arabica]
lbm_HQ_transcript_3048	89.5	0.0e+00	AEX99665.1	amyrin synthase [Catharanthus roseus]
lbm_HQ_transcript_3050	46.7	3.7e-79	PSR96389.1	Vacuolar cation/proton exchanger like [Actinidia chinensis var. chinensis]
lbm_HQ_transcript_3052	87.6	0.0e+00	XP_027126009.1	kinesin-like protein KIN-13B [Coffea arabica]
lbm_HQ_transcript_3055	91.5	0.0e+00	XP_011072099.1	ABC transporter G family member 11 [Sesamum indicum]
lbm_HQ_transcript_3056	85.8	0.0e+00	XP_027151527.1	probable methyltransferase PMT9 [Coffea eugenioides]
lbm_HQ_transcript_3059	40.6	1.1e-120	XP_027067092.1	trihelix transcription factor GTL2-like [Coffea arabica]
lbm_HQ_transcript_3060	78.8	0.0e+00	CDO98788.1	unnamed protein product [Coffea canephora]
lbm_HQ_transcript_3062	72.2	3.6e-308	XP_027103384.1	ferric reduction oxidase 2-like [Coffea arabica]
lbm_HQ_transcript_3064	86.5	5.6e-261	XP_027151421.1	serine/threonine protein phosphatase 2A 57 kDa regulatory subunit B' theta isoform-like [Coffea eugenioides]
lbm_HQ_transcript_3067	65.2	1.3e-164	XP_027082247.1	outer envelope protein 61 [Coffea arabica]
lbm_HQ_transcript_3068	75.3	0.0e+00	XP_027103384.1	ferric reduction oxidase 2-like [Coffea arabica]
lbm_HQ_transcript_3072	69.7	1.9e-221	XP_027116581.1	uncharacterized protein LOC113734295 [Coffea arabica]
lbm_HQ_transcript_3073	73.9	6.1e-276	XP_027081864.1	F-box protein At5g39450-like [Coffea arabica]
lbm_HQ_transcript_3074	78.9	1.2e-117	XP_019191454.1	PREDICTED: pentatricopeptide repeat-containing protein At2g37230 [Ipomoea nil]
lbm_HQ_transcript_3076	79.0	1.9e-277	XP_027164426.1	receptor like protein kinase S.2 [Coffea eugenioides]
lbm_HQ_transcript_3079	86.8	0.0e+00	XP_027112224.1	phosphatidylinositol/phosphatidylcholine transfer protein SFH8-like [Coffea arabica]
lbm_HQ_transcript_3082	76.3	1.5e-306	XP_027148948.1	uncharacterized protein LOC113749415 [Coffea eugenioides]
lbm_HQ_transcript_3083	73.2	2.0e-218	CDP10522.1	unnamed protein product [Coffea canephora]
lbm_HQ_transcript_3085	71.2	1.7e-145	XP_016486639.1	PREDICTED: uncharacterized protein LOC107806883 [Nicotiana tabacum]
lbm_HQ_transcript_3086	81.2	0.0e+00	XP_027061942.1	threonine--tRNA ligase, chloroplastic/mitochondrial 2 isoform X1 [Coffea arabica]
lbm_HQ_transcript_3089	79.4	3.4e-210	XP_027168411.1	ABC transporter G family member 15-like [Coffea eugenioides]
lbm_HQ_transcript_3091	80.2	1.7e-257	XP_027170655.1	BTB/POZ domain and ankyrin repeat-containing protein NPR2-like [Coffea eugenioides]
lbm_HQ_transcript_3093	82.3	1.1e-269	XP_027075219.1	probable amino-acid acetyltransferase NAGS1, chloroplastic [Coffea arabica]
lbm_HQ_transcript_3095	67.6	1.1e-195	PIN01399.1	hypothetical protein CDL12_26093 [Handroanthus impetiginosus]
lbm_HQ_transcript_3096	82.5	3.7e-265	XP_027161519.1	receptor-like protein 4 [Coffea eugenioides]
lbm_HQ_transcript_3098	88.8	0.0e+00	CDP09495.1	unnamed protein product [Coffea canephora]
lbm_HQ_transcript_3099	87.6	0.0e+00	XP_027173877.1	putative elongation factor TypA-like SVR3, chloroplastic [Coffea eugenioides]
lbm_HQ_transcript_3101	88.4	0.0e+00	XP_027180965.1	probable methyltransferase PMT20 [Coffea eugenioides]
lbm_HQ_transcript_3103	56.9	6.1e-191	XP_027074746.1	ribosome biogenesis protein BOP1 homolog isoform X6 [Coffea arabica]
lbm_HQ_transcript_3105	87.4	0.0e+00	XP_027070414.1	zinc finger BED domain-containing protein DAYSLEEPER-like [Coffea arabica]
lbm_HQ_transcript_3109	66.0	9.8e-157	XP_027097834.1	RNA-binding protein 25-like isoform X2 [Coffea arabica]
lbm_HQ_transcript_3110	65.0	8.2e-305	XP_027093259.1	G-type lectin S-receptor-like serine/threonine-protein kinase RLK1 [Coffea arabica]
lbm_HQ_transcript_3111	76.0	4.9e-257	XP_022844005.1	transmembrane and coiled-coil domain-containing protein 4 [Olea europaea var. sylvestris]
lbm_HQ_transcript_3112	79.1	0.0e+00	XP_027075005.1	O-fucosyltransferase 27-like isoform X2 [Coffea arabica]
lbm_HQ_transcript_3114	51.9	1.2e-61	XP_027168235.1	MAR-binding filament-like protein 1-1 [Coffea eugenioides]
lbm_HQ_transcript_3115	72.7	0.0e+00	XP_027169088.1	potassium channel SKOR-like isoform X2 [Coffea eugenioides]
lbm_HQ_transcript_3116	64.9	3.7e-225	XP_027161517.1	protein STRUBBELIG-RECEPTOR FAMILY 3 [Coffea eugenioides]
lbm_HQ_transcript_3117	75.1	1.5e-170	XP_022855799.1	protein indeterminate-domain 2-like [Olea europaea var. sylvestris]
lbm_HQ_transcript_3118	75.1	1.5e-234	AAQ14332.1	MYC2 [Catharanthus roseus]
lbm_HQ_transcript_3120	69.8	6.4e-31	XP_027074375.1	uncharacterized protein DDB_G0290685-like [Coffea arabica]
lbm_HQ_transcript_3121	71.5	1.8e-166	XP_027112752.1	transcription factor GTE7-like [Coffea arabica]
lbm_HQ_transcript_3123	76.0	1.4e-235	XP_028100488.1	dnaJ homolog subfamily C member 2 [Camellia sinensis]
lbm_HQ_transcript_3125	66.2	5.2e-190	XP_027173335.1	protein phosphatase 2C 50 [Coffea eugenioides]
lbm_HQ_transcript_3128	90.1	0.0e+00	XP_009760191.1	PREDICTED: vacuolar-sorting receptor 3-like [Nicotiana sylvestris]
lbm_HQ_transcript_3134	84.0	8.1e-159	XP_027180211.1	vacuolar-processing enzyme-like [Coffea eugenioides]
lbm_HQ_transcript_3137	65.7	3.7e-220	CDP10390.1	unnamed protein product [Coffea canephora]
lbm_HQ_transcript_3139	91.7	4.1e-224	XP_027159713.1	zinc finger CCCH domain-containing protein 40-like [Coffea eugenioides]
lbm_HQ_transcript_3140	91.6	3.6e-220	XP_027112224.1	phosphatidylinositol/phosphatidylcholine transfer protein SFH8-like [Coffea arabica]
lbm_HQ_transcript_3142	73.4	1.2e-226	XP_027107006.1	pheophytinase, chloroplastic-like [Coffea arabica]
lbm_HQ_transcript_3145	73.6	8.8e-214	XP_027161479.1	uncharacterized protein LOC113762295 [Coffea eugenioides]
lbm_HQ_transcript_3147	78.4	6.8e-243	XP_009629328.1	PREDICTED: BTB/POZ domain-containing protein At3g50780 [Nicotiana tomentosiformis]
lbm_HQ_transcript_3149	76.7	3.8e-310	XP_027180432.1	metal-nicotianamine transporter YSL1 isoform X1 [Coffea eugenioides]
lbm_HQ_transcript_3151	86.2	1.5e-173	XP_027116583.1	probable methyltransferase PMT3 [Coffea arabica]
lbm_HQ_transcript_3153	99.6	9.1e-288	AWI70159.1	Ycf2 (chloroplast) [Apocynum cannabinum]
lbm_HQ_transcript_3156	99.3	0.0e+00	ABO70348.1	pyrroline-5-carboxylate synthetase [Apocynum venetum]
lbm_HQ_transcript_3158	54.1	7.4e-72	XP_028058121.1	uncharacterized protein LOC114261993 [Camellia sinensis]
lbm_HQ_transcript_3160	79.9	3.3e-88	PHT56621.1	Mitogen-activated protein kinase 7 [Capsicum baccatum]
lbm_HQ_transcript_3161	88.7	0.0e+00	XP_027106964.1	glutamine--fructose-6-phosphate aminotransferase [isomerizing] 2-like [Coffea arabica]
lbm_HQ_transcript_3164	74.9	8.6e-299	CDP05054.1	unnamed protein product [Coffea canephora]
lbm_HQ_transcript_3166	80.0	3.8e-310	XP_027154627.1	zeaxanthin epoxidase, chloroplastic [Coffea eugenioides]
lbm_HQ_transcript_3167	75.4	1.1e-211	XP_027067108.1	AUGMIN subunit 8-like [Coffea arabica]
lbm_HQ_transcript_3170	79.3	1.5e-298	XP_027111094.1	sulfate transporter 4.1, chloroplastic-like isoform X1 [Coffea arabica]
lbm_HQ_transcript_3172	81.7	0.0e+00	XP_027166765.1	uncharacterized protein LOC113766813 [Coffea eugenioides]
lbm_HQ_transcript_3175	67.4	2.7e-292	XP_027162741.1	glyoxysomal processing protease, glyoxysomal [Coffea eugenioides]
lbm_HQ_transcript_3176	96.5	2.0e-274	XP_019153047.1	PREDICTED: ABC transporter E family member 2-like [Ipomoea nil]
lbm_HQ_transcript_3179	52.5	2.7e-199	XP_027098531.1	uncharacterized protein LOC113717887 [Coffea arabica]
lbm_HQ_transcript_3180	46.9	1.0e-68	XP_027123044.1	serine/threonine-protein kinase AFC2-like isoform X1 [Coffea arabica]
lbm_HQ_transcript_3183	66.6	6.4e-233	XP_027110810.1	arginyl-tRNA--protein transferase 2-like isoform X1 [Coffea arabica]
lbm_HQ_transcript_3189	66.5	4.0e-134	XP_027076253.1	DDT domain-containing protein DDB_G0282237-like isoform X1 [Coffea arabica]
lbm_HQ_transcript_3193	70.0	3.9e-214	OMO78890.1	hypothetical protein CCACVL1_14046 [Corchorus capsularis]
lbm_HQ_transcript_3194	75.1	3.0e-307	XP_027151649.1	CSC1-like protein HYP1 isoform X1 [Coffea eugenioides]
lbm_HQ_transcript_3195	86.3	1.2e-191	XP_027124546.1	pentatricopeptide repeat-containing protein At2g15690, mitochondrial-like isoform X1 [Coffea arabica]
lbm_HQ_transcript_3197	43.7	7.0e-155	CDP10424.1	unnamed protein product [Coffea canephora]
lbm_HQ_transcript_3198	91.4	6.6e-89	XP_023521058.1	uncharacterized protein LOC111784655 [Cucurbita pepo subsp. pepo]
lbm_HQ_transcript_3203	80.3	0.0e+00	XP_022757679.1	probable methyltransferase PMT14 [Durio zibethinus]
lbm_HQ_transcript_3204	55.9	1.8e-174	XP_027080744.1	inactive poly [ADP-ribose] polymerase RCD1-like isoform X1 [Coffea arabica]
lbm_HQ_transcript_3206	64.5	2.3e-65	XP_027096348.1	uncharacterized protein LOC113716253 [Coffea arabica]
lbm_HQ_transcript_3207	62.8	9.0e-94	XP_027073467.1	dehydrodolichyl diphosphate synthase 6-like [Coffea arabica]
lbm_HQ_transcript_3208	85.0	0.0e+00	XP_011072681.1	subtilisin-like protease SBT1.5 [Sesamum indicum]
lbm_HQ_transcript_3209	70.0	5.4e-224	XP_027094119.1	inactive protein kinase SELMODRAFT_444075-like isoform X1 [Coffea arabica]
lbm_HQ_transcript_3211	85.8	7.3e-311	XP_027116758.1	uncharacterized protein LOC113734420 [Coffea arabica]
lbm_HQ_transcript_3213	88.5	9.2e-240	XP_027121067.1	glyoxysomal fatty acid beta-oxidation multifunctional protein MFP-a-like [Coffea arabica]
lbm_HQ_transcript_3214	84.0	3.8e-270	AAT52222.1	hydroxymethylglutaryl-CoA reductase [Catharanthus roseus]
lbm_HQ_transcript_3216	85.1	8.6e-179	XP_004252603.1	crooked neck-like protein 1 [Solanum lycopersicum]
lbm_HQ_transcript_3217	48.2	1.3e-84	CDP07690.1	unnamed protein product [Coffea canephora]
lbm_HQ_transcript_3220	68.4	7.9e-127	XP_027069910.1	YTH domain-containing protein ECT4-like [Coffea arabica]
lbm_HQ_transcript_3221	87.7	1.5e-141	XP_027092798.1	phosphatidylinositol transfer protein 3-like [Coffea arabica]
lbm_HQ_transcript_3222	75.5	1.9e-109	XP_027112907.1	uncharacterized protein LOC113731708 [Coffea arabica]
lbm_HQ_transcript_3224	85.4	0.0e+00	XP_027176832.1	conserved oligomeric Golgi complex subunit 3 [Coffea eugenioides]
lbm_HQ_transcript_3226	89.3	0.0e+00	XP_027154223.1	potassium transporter 6 [Coffea eugenioides]
lbm_HQ_transcript_3227	43.9	5.4e-115	XP_027091571.1	uncharacterized protein LOC113712373 isoform X1 [Coffea arabica]
lbm_HQ_transcript_3228	65.2	3.6e-228	XP_027180948.1	neurochondrin [Coffea eugenioides]
lbm_HQ_transcript_3230	70.3	1.2e-260	CDP04277.1	unnamed protein product [Coffea canephora]
lbm_HQ_transcript_3231	83.6	2.1e-220	XP_027183433.1	cyclin-dependent kinase F-4 [Coffea eugenioides]
lbm_HQ_transcript_3233	78.1	1.6e-111	XP_027170275.1	WEB family protein At5g55860 [Coffea eugenioides]
lbm_HQ_transcript_3234	78.7	1.1e-290	XP_027159414.1	uncharacterized protein ycf45 [Coffea eugenioides]
lbm_HQ_transcript_3235	69.8	7.9e-74	XP_027090714.1	trihelix transcription factor GT-2-like [Coffea arabica]
lbm_HQ_transcript_3236	88.9	8.4e-193	XP_027154995.1	transketolase, chloroplastic [Coffea eugenioides]
lbm_HQ_transcript_3238	85.2	8.7e-291	XP_027159961.1	polyadenylate-binding protein 2-like isoform X1 [Coffea eugenioides]
lbm_HQ_transcript_3240	61.7	1.6e-207	CDO97381.1	unnamed protein product [Coffea canephora]
lbm_HQ_transcript_3244	73.6	0.0e+00	XP_027161766.1	bifunctional fucokinase/fucose pyrophosphorylase [Coffea eugenioides]
lbm_HQ_transcript_3246	53.7	1.6e-212	AAZ04411.1	lipoxygenase [Cynanchum gracillimum]
lbm_HQ_transcript_3247	99.8	1.7e-278	YP_009108850.1	ATP synthase CF1 beta subunit [Pentalinon luteum]
lbm_HQ_transcript_3248	79.0	0.0e+00	AGH25062.1	WRKY transcription factor 2 [Catharanthus roseus]
lbm_HQ_transcript_3249	75.3	0.0e+00	XP_027103384.1	ferric reduction oxidase 2-like [Coffea arabica]
lbm_HQ_transcript_3254	90.9	3.5e-300	XP_027093941.1	DEAD-box ATP-dependent RNA helicase 21-like [Coffea arabica]
lbm_HQ_transcript_3255	85.8	2.0e-279	XP_027066769.1	3-oxoacyl-[acyl-carrier-protein] synthase II, chloroplastic isoform X1 [Coffea arabica]
lbm_HQ_transcript_3258	80.2	2.9e-233	XP_027085487.1	probable polyamine transporter At1g31830 isoform X1 [Coffea arabica]
lbm_HQ_transcript_3261	87.3	0.0e+00	XP_009790737.1	PREDICTED: transmembrane 9 superfamily member 4 [Nicotiana sylvestris]
lbm_HQ_transcript_3262	84.0	4.3e-290	XP_011072741.1	mannosyl-oligosaccharide 1,2-alpha-mannosidase MNS1 isoform X1 [Sesamum indicum]
lbm_HQ_transcript_3263	93.9	0.0e+00	XP_027115704.1	general transcription and DNA repair factor IIH helicase subunit XPD isoform X1 [Coffea arabica]
lbm_HQ_transcript_3264	60.6	7.8e-215	XP_027176840.1	mechanosensitive ion channel protein 10-like [Coffea eugenioides]
lbm_HQ_transcript_3266	69.3	1.0e-126	XP_009794407.1	PREDICTED: OTU domain-containing protein DDB_G0284757-like [Nicotiana sylvestris]
lbm_HQ_transcript_3267	79.9	0.0e+00	XP_027078883.1	conserved oligomeric Golgi complex subunit 2-like isoform X1 [Coffea arabica]
lbm_HQ_transcript_3268	59.4	1.2e-218	XP_027180108.1	DNA-directed RNA polymerase III subunit RPC5 isoform X1 [Coffea eugenioides]
lbm_HQ_transcript_3269	83.8	2.0e-250	CBI22725.3	unnamed protein product, partial [Vitis vinifera]
lbm_HQ_transcript_3270	60.6	7.9e-215	XP_027176840.1	mechanosensitive ion channel protein 10-like [Coffea eugenioides]
lbm_HQ_transcript_3271	45.1	1.7e-140	XP_027106835.1	SURP and G-patch domain-containing protein 1-like protein isoform X2 [Coffea arabica]
lbm_HQ_transcript_3275	78.2	8.9e-272	XP_027108365.1	ascorbate transporter, chloroplastic-like [Coffea arabica]
lbm_HQ_transcript_3276	86.5	5.5e-261	XP_027151421.1	serine/threonine protein phosphatase 2A 57 kDa regulatory subunit B' theta isoform-like [Coffea eugenioides]
lbm_HQ_transcript_3279	84.0	0.0e+00	XP_027179915.1	probable metal-nicotianamine transporter YSL7 isoform X1 [Coffea eugenioides]
lbm_HQ_transcript_3283	86.9	0.0e+00	XP_027176487.1	magnesium-chelatase subunit ChlD, chloroplastic [Coffea eugenioides]
lbm_HQ_transcript_3284	70.3	1.2e-260	CDP04277.1	unnamed protein product [Coffea canephora]
lbm_HQ_transcript_3287	71.0	1.9e-221	XP_027124612.1	DEAD-box ATP-dependent RNA helicase 50-like isoform X2 [Coffea arabica]
lbm_HQ_transcript_3289	85.8	0.0e+00	XP_027105457.1	probable pre-mRNA-splicing factor ATP-dependent RNA helicase DEAH9 isoform X2 [Coffea arabica]
lbm_HQ_transcript_3292	86.4	4.1e-208	XP_027166758.1	serine/threonine-protein kinase STY13 [Coffea eugenioides]
lbm_HQ_transcript_3294	79.1	3.8e-254	XP_027108123.1	ferric reduction oxidase 6-like [Coffea arabica]
lbm_HQ_transcript_3295	76.3	9.4e-261	XP_027111788.1	uncharacterized protein LOC113730977 [Coffea arabica]
lbm_HQ_transcript_3296	81.1	4.5e-218	XP_027154627.1	zeaxanthin epoxidase, chloroplastic [Coffea eugenioides]
lbm_HQ_transcript_3297	86.2	4.4e-141	XP_027180947.1	small G protein signaling modulator 1 [Coffea eugenioides]
lbm_HQ_transcript_3300	79.0	0.0e+00	XP_027080844.1	methylcrotonoyl-CoA carboxylase subunit alpha, mitochondrial-like [Coffea arabica]
lbm_HQ_transcript_3301	84.0	4.4e-290	XP_011072741.1	mannosyl-oligosaccharide 1,2-alpha-mannosidase MNS1 isoform X1 [Sesamum indicum]
lbm_HQ_transcript_3302	76.2	3.9e-190	XP_028108547.1	probable aminotransferase TAT2 [Camellia sinensis]
lbm_HQ_transcript_3303	49.2	4.8e-124	PSS26865.1	Protein indeterminate-domain 4 like [Actinidia chinensis var. chinensis]
lbm_HQ_transcript_3304	80.1	1.3e-273	XP_027110428.1	DEAD-box ATP-dependent RNA helicase 7-like [Coffea arabica]
lbm_HQ_transcript_3305	65.7	3.1e-131	PON90519.1	Splicing factor-like protein [Trema orientale]
lbm_HQ_transcript_3307	83.7	0.0e+00	XP_027112775.1	methylmalonate-semialdehyde dehydrogenase [acylating], mitochondrial-like isoform X1 [Coffea arabica]
lbm_HQ_transcript_3310	76.5	4.6e-183	XP_027170263.1	WD repeat-containing protein 26 homolog [Coffea eugenioides]
lbm_HQ_transcript_3312	82.3	0.0e+00	XP_027168169.1	homeobox-leucine zipper protein GLABRA 2 [Coffea eugenioides]
lbm_HQ_transcript_3315	66.5	2.5e-298	XP_027180613.1	uncharacterized protein LOC113779269 [Coffea eugenioides]
lbm_HQ_transcript_3319	70.5	9.4e-253	XP_027176490.1	probable galacturonosyltransferase 7 isoform X2 [Coffea eugenioides]
lbm_HQ_transcript_3320	58.8	4.0e-171	XP_027147880.1	QWRF motif-containing protein 2-like [Coffea eugenioides]
lbm_HQ_transcript_3321	67.8	5.0e-262	XP_027123222.1	pumilio homolog 23-like isoform X1 [Coffea arabica]
lbm_HQ_transcript_3324	90.7	0.0e+00	XP_027093103.1	stromal 70 kDa heat shock-related protein, chloroplastic-like [Coffea arabica]
lbm_HQ_transcript_3325	85.2	3.9e-291	XP_027072996.1	uncharacterized protein LOC113697530 [Coffea arabica]
lbm_HQ_transcript_3326	43.0	1.2e-50	OMO59710.1	reverse transcriptase [Corchorus capsularis]
lbm_HQ_transcript_3328	78.7	1.0e-243	XP_027154449.1	probable protein S-acyltransferase 22 [Coffea eugenioides]
lbm_HQ_transcript_3331	69.5	1.6e-263	XP_027067929.1	two-component response regulator ARR12-like [Coffea arabica]
lbm_HQ_transcript_3332	65.2	1.4e-232	XP_011075105.1	protein trichome birefringence [Sesamum indicum]
lbm_HQ_transcript_3333	76.9	5.1e-291	XP_027121199.1	AP-5 complex subunit mu-like isoform X1 [Coffea arabica]
lbm_HQ_transcript_3335	82.5	0.0e+00	XP_019255416.1	PREDICTED: protein CNGC15b [Nicotiana attenuata]
lbm_HQ_transcript_3337	78.5	4.0e-235	XP_009801957.1	PREDICTED: glutathione gamma-glutamylcysteinyltransferase 1-like isoform X1 [Nicotiana sylvestris]
lbm_HQ_transcript_3338	73.2	4.5e-130	XP_027185682.1	omega-hydroxypalmitate O-feruloyl transferase [Coffea eugenioides]
lbm_HQ_transcript_3341	68.6	2.7e-244	XP_027081074.1	TOM1-like protein 9 [Coffea arabica]
lbm_HQ_transcript_3344	78.3	1.7e-233	XP_027108123.1	ferric reduction oxidase 6-like [Coffea arabica]
lbm_HQ_transcript_3348	93.9	0.0e+00	XP_027115704.1	general transcription and DNA repair factor IIH helicase subunit XPD isoform X1 [Coffea arabica]
lbm_HQ_transcript_3349	75.2	1.7e-230	CDP04543.1	unnamed protein product [Coffea canephora]
lbm_HQ_transcript_3357	85.9	0.0e+00	XP_027065276.1	vacuolar-sorting receptor 1-like [Coffea arabica]
lbm_HQ_transcript_3358	81.2	3.2e-306	XP_027065302.1	nucleolar protein 10-like [Coffea arabica]
lbm_HQ_transcript_3361	89.5	5.5e-277	XP_027070098.1	calcium-dependent protein kinase 8-like [Coffea arabica]
lbm_HQ_transcript_3362	47.0	7.2e-128	XP_027123546.1	AT-rich interactive domain-containing protein 1-like isoform X1 [Coffea arabica]
lbm_HQ_transcript_3363	87.5	2.1e-228	XP_011076151.1	uncharacterized protein LOC105160466 [Sesamum indicum]
lbm_HQ_transcript_3364	87.4	0.0e+00	XP_027070414.1	zinc finger BED domain-containing protein DAYSLEEPER-like [Coffea arabica]
lbm_HQ_transcript_3367	96.9	3.8e-294	PIN23886.1	Vacuolar H+-ATPase V1 sector, subunit A [Handroanthus impetiginosus]
lbm_HQ_transcript_3370	82.0	5.6e-157	XP_027105980.1	polyadenylate-binding protein 8-like [Coffea arabica]
lbm_HQ_transcript_3372	46.1	6.5e-153	CDO99411.1	unnamed protein product [Coffea canephora]
lbm_HQ_transcript_3373	74.8	2.2e-241	AQZ26685.1	GRAS family transcription factor family protein [Fraxinus mandshurica]
lbm_HQ_transcript_3374	83.1	0.0e+00	CDP00743.1	unnamed protein product [Coffea canephora]
lbm_HQ_transcript_3377	80.2	1.6e-257	XP_027170655.1	BTB/POZ domain and ankyrin repeat-containing protein NPR2-like [Coffea eugenioides]
lbm_HQ_transcript_3378	86.6	0.0e+00	XP_027176461.1	conserved oligomeric Golgi complex subunit 4 [Coffea eugenioides]
lbm_HQ_transcript_3379	79.8	1.0e-259	XP_027080959.1	polyadenylate-binding protein-interacting protein 7-like [Coffea arabica]
lbm_HQ_transcript_3380	77.4	3.1e-304	XP_027158060.1	zinc finger CCCH domain-containing protein 29-like [Coffea eugenioides]
lbm_HQ_transcript_3386	89.8	1.3e-286	XP_011077220.1	serine/threonine protein phosphatase 2A regulatory subunit B''beta [Sesamum indicum]
lbm_HQ_transcript_3389	85.9	0.0e+00	XP_027065276.1	vacuolar-sorting receptor 1-like [Coffea arabica]
lbm_HQ_transcript_3392	87.3	0.0e+00	CDP13229.1	unnamed protein product [Coffea canephora]
lbm_HQ_transcript_3393	74.9	4.7e-273	XP_027089033.1	F-box/LRR-repeat protein 10 isoform X1 [Coffea arabica]
lbm_HQ_transcript_3394	77.7	5.1e-267	XP_027100550.1	tankyrase-1-like isoform X1 [Coffea arabica]
lbm_HQ_transcript_3396	71.9	0.0e+00	CDP07225.1	unnamed protein product [Coffea canephora]
lbm_HQ_transcript_3398	93.3	0.0e+00	XP_027118445.1	DNA replication licensing factor MCM7 [Coffea arabica]
lbm_HQ_transcript_3401	93.2	6.8e-296	XP_027084338.1	glucomannan 4-beta-mannosyltransferase 2-like [Coffea arabica]
lbm_HQ_transcript_3402	73.3	5.6e-125	XP_027148216.1	uncharacterized protein LOC113748840 isoform X2 [Coffea eugenioides]
lbm_HQ_transcript_3403	85.9	0.0e+00	XP_027126028.1	NADP-dependent malic enzyme, chloroplastic-like [Coffea arabica]
lbm_HQ_transcript_3404	98.2	1.1e-258	XP_027094258.1	somatic embryogenesis receptor kinase 2-like [Coffea arabica]
lbm_HQ_transcript_3405	80.7	2.0e-247	XP_027092116.1	probably inactive leucine-rich repeat receptor-like protein kinase At5g48380 [Coffea arabica]
lbm_HQ_transcript_3406	93.6	0.0e+00	XP_027167546.1	dolichyl-diphosphooligosaccharide--protein glycosyltransferase subunit STT3B [Coffea eugenioides]
lbm_HQ_transcript_3407	81.7	4.7e-236	CDP05759.1	unnamed protein product [Coffea canephora]
lbm_HQ_transcript_3409	81.9	2.7e-236	XP_027122800.1	probable inactive receptor kinase At1g48480 [Coffea arabica]
lbm_HQ_transcript_3410	90.7	0.0e+00	XP_019153924.1	PREDICTED: trifunctional UDP-glucose 4,6-dehydratase/UDP-4-keto-6-deoxy-D-glucose 3,5-epimerase/UDP-4-keto-L-rhamnose-reductase RHM1 [Ipomoea nil]
[truncated: 16,127 more rows]
