# Supplementary material for: Dataset of full-length transcriptome assembly and annotation of apocynum venetum using pacbio sequel II
Source: Data Brief. 2020 Nov 4;33:106494. doi: 10.1016/j.dib.2020.106494 (PMC7677113; doi:10.1016/j.dib.2020.106494)
Supplement: Supplementary file 2 [file mmc2.xls]

Isoform_id	GO(biological_process)	GO(cellular_component)	GO(molecular_function)
lbm_HQ_transcript_10116	*	*	GO:0016779(nucleotidyltransferase activity)
lbm_HQ_transcript_10329	GO:0006559(L-phenylalanine catabolic process);GO:0009800(cinnamic acid biosynthetic process);GO:0009698(phenylpropanoid metabolic process)	GO:0005737(cytoplasm)	GO:0003824(catalytic activity);GO:0045548(phenylalanine ammonia-lyase activity);GO:0016829(lyase activity);GO:0016841(ammonia-lyase activity)
lbm_HQ_transcript_10455	GO:0016567(protein ubiquitination)	*	GO:0004842(ubiquitin-protein transferase activity)
lbm_HQ_transcript_10562	GO:0006556(S-adenosylmethionine biosynthetic process);GO:0006730(one-carbon metabolic process)	*	GO:0005524(ATP binding);GO:0016740(transferase activity);GO:0000166(nucleotide binding);GO:0004478(methionine adenosyltransferase activity);GO:0046872(metal ion binding)
lbm_HQ_transcript_10644	*	*	GO:0003676(nucleic acid binding);GO:0005524(ATP binding);GO:0004386(helicase activity);GO:0000166(nucleotide binding);GO:0016787(hydrolase activity)
lbm_HQ_transcript_10664	GO:0006499(N-terminal protein myristoylation);GO:0018008(N-terminal peptidyl-glycine N-myristoylation)	GO:0005737(cytoplasm)	GO:0004379(glycylpeptide N-tetradecanoyltransferase activity);GO:0016740(transferase activity);GO:0016746(transferase activity, transferring acyl groups)
lbm_HQ_transcript_1075	GO:0006811(ion transport);GO:0006813(potassium ion transport);GO:0071805(potassium ion transmembrane transport)	GO:0016021(integral component of membrane);GO:0016020(membrane)	GO:0015079(potassium ion transmembrane transporter activity)
lbm_HQ_transcript_10957	GO:0006508(proteolysis)	*	GO:0008233(peptidase activity);GO:0008234(cysteine-type peptidase activity);GO:0016787(hydrolase activity)
lbm_HQ_transcript_11023	*	*	GO:0005524(ATP binding);GO:0000166(nucleotide binding)
lbm_HQ_transcript_1110	GO:0006952(defense response)	*	GO:0043531(ADP binding)
lbm_HQ_transcript_11323	*	GO:0016020(membrane);GO:0016021(integral component of membrane)	*
lbm_HQ_transcript_11516	*	GO:0016020(membrane);GO:0016021(integral component of membrane)	*
lbm_HQ_transcript_11534	GO:0055114(oxidation-reduction process)	GO:0016020(membrane);GO:0005739(mitochondrion);GO:0016021(integral component of membrane)	GO:0008137(NADH dehydrogenase (ubiquinone) activity);GO:0016491(oxidoreductase activity)
lbm_HQ_transcript_11764	GO:0006508(proteolysis)	*	GO:0004190(aspartic-type endopeptidase activity)
lbm_HQ_transcript_11837	GO:0006351(transcription, DNA-templated);GO:0016575(histone deacetylation);GO:0006355(regulation of transcription, DNA-templated)	GO:0005634(nucleus)	GO:0032041(NAD-dependent histone deacetylase activity (H3-K14 specific));GO:0016787(hydrolase activity);GO:0004407(histone deacetylase activity)
lbm_HQ_transcript_12043	GO:0055114(oxidation-reduction process)	GO:0016021(integral component of membrane);GO:0016020(membrane)	GO:0004497(monooxygenase activity);GO:0005506(iron ion binding);GO:0016705(oxidoreductase activity, acting on paired donors, with incorporation or reduction of molecular oxygen);GO:0016711(flavonoid 3'-monooxygenase activity);GO:0016491(oxidoreductase activity);GO:0020037(heme binding);GO:0046872(metal ion binding)
lbm_HQ_transcript_12100	*	GO:0016021(integral component of membrane);GO:0016020(membrane)	*
lbm_HQ_transcript_12148	GO:0006508(proteolysis)	*	GO:0004190(aspartic-type endopeptidase activity)
lbm_HQ_transcript_12240	GO:0006355(regulation of transcription, DNA-templated)	GO:0005634(nucleus)	*
lbm_HQ_transcript_12256	GO:0008654(phospholipid biosynthetic process)	GO:0016020(membrane);GO:0016021(integral component of membrane)	GO:0016780(phosphotransferase activity, for other substituted phosphate groups);GO:0016740(transferase activity)
lbm_HQ_transcript_12326	GO:0005975(carbohydrate metabolic process);GO:1901657(glycosyl compound metabolic process)	*	GO:0008422(beta-glucosidase activity);GO:0004553(hydrolase activity, hydrolyzing O-glycosyl compounds)
lbm_HQ_transcript_12329	*	*	GO:0003676(nucleic acid binding);GO:0000166(nucleotide binding)
lbm_HQ_transcript_12662	*	*	GO:0005524(ATP binding);GO:0000166(nucleotide binding)
lbm_HQ_transcript_12743	GO:0006571(tyrosine biosynthetic process);GO:0055114(oxidation-reduction process)	*	GO:0008977(prephenate dehydrogenase (NAD+) activity);GO:0004665(prephenate dehydrogenase (NADP+) activity)
lbm_HQ_transcript_1293	*	GO:0016020(membrane);GO:0016021(integral component of membrane)	*
lbm_HQ_transcript_13458	GO:0006810(transport);GO:0015696(ammonium transport);GO:0072488(ammonium transmembrane transport)	GO:0016020(membrane);GO:0016021(integral component of membrane)	GO:0008519(ammonium transmembrane transporter activity)
lbm_HQ_transcript_13481	GO:0006355(regulation of transcription, DNA-templated)	GO:0005634(nucleus)	GO:0003677(DNA binding);GO:0043565(sequence-specific DNA binding);GO:0003700(transcription factor activity, sequence-specific DNA binding)
lbm_HQ_transcript_13533	GO:0006779(porphyrin-containing compound biosynthetic process);GO:0006782(protoporphyrinogen IX biosynthetic process)	*	GO:0016831(carboxy-lyase activity);GO:0016829(lyase activity);GO:0004853(uroporphyrinogen decarboxylase activity)
lbm_HQ_transcript_13607	GO:0006355(regulation of transcription, DNA-templated)	*	GO:0003700(transcription factor activity, sequence-specific DNA binding);GO:0043565(sequence-specific DNA binding)
lbm_HQ_transcript_13618	GO:0000398(mRNA splicing, via spliceosome);GO:0035196(production of miRNAs involved in gene silencing by miRNA);GO:0009409(response to cold);GO:0009651(response to salt stress)	GO:0016604(nuclear body)	*
lbm_HQ_transcript_13647	GO:0006508(proteolysis)	*	GO:0004190(aspartic-type endopeptidase activity)
lbm_HQ_transcript_13678	*	*	GO:0004721(phosphoprotein phosphatase activity);GO:0046872(metal ion binding);GO:0016787(hydrolase activity)
lbm_HQ_transcript_13935	*	GO:0016021(integral component of membrane);GO:0016020(membrane)	GO:0000062(fatty-acyl-CoA binding);GO:0003779(actin binding)
lbm_HQ_transcript_14011	GO:0006754(ATP biosynthetic process);GO:0006810(transport);GO:0015986(ATP synthesis coupled proton transport);GO:0015991(ATP hydrolysis coupled proton transport);GO:0046034(ATP metabolic process);GO:0015992(proton transport);GO:0006811(ion transport)	GO:0005886(plasma membrane);GO:0033178(proton-transporting two-sector ATPase complex, catalytic domain);GO:0016020(membrane);GO:0009536(plastid);GO:0045261(proton-transporting ATP synthase complex, catalytic core F(1))	GO:0016820(hydrolase activity, acting on acid anhydrides, catalyzing transmembrane movement of substances);GO:0005524(ATP binding);GO:0046933(proton-transporting ATP synthase activity, rotational mechanism);GO:0000166(nucleotide binding);GO:0016787(hydrolase activity)
lbm_HQ_transcript_14153	*	GO:0009507(chloroplast);GO:0009536(plastid)	*
lbm_HQ_transcript_14172	GO:0055114(oxidation-reduction process);GO:0042773(ATP synthesis coupled electron transport)	GO:0016020(membrane);GO:0005739(mitochondrion);GO:0016021(integral component of membrane)	GO:0008137(NADH dehydrogenase (ubiquinone) activity);GO:0016491(oxidoreductase activity)
lbm_HQ_transcript_14176	GO:0055114(oxidation-reduction process);GO:0042773(ATP synthesis coupled electron transport)	GO:0009579(thylakoid);GO:0016020(membrane);GO:0009536(plastid);GO:0009535(chloroplast thylakoid membrane);GO:0016021(integral component of membrane);GO:0009507(chloroplast)	GO:0016655(oxidoreductase activity, acting on NAD(P)H, quinone or similar compound as acceptor);GO:0048038(quinone binding);GO:0008137(NADH dehydrogenase (ubiquinone) activity);GO:0016491(oxidoreductase activity)
lbm_HQ_transcript_14414	GO:0006412(translation)	GO:0005840(ribosome)	GO:0003735(structural constituent of ribosome);GO:0003723(RNA binding);GO:0003676(nucleic acid binding)
lbm_HQ_transcript_14590	*	*	GO:0005524(ATP binding);GO:0000166(nucleotide binding)
lbm_HQ_transcript_14613	GO:0006508(proteolysis)	*	GO:0004185(serine-type carboxypeptidase activity)
lbm_HQ_transcript_14674	GO:0015031(protein transport)	GO:0016020(membrane);GO:0016021(integral component of membrane)	*
lbm_HQ_transcript_1482	GO:0005978(glycogen biosynthetic process);GO:0005975(carbohydrate metabolic process)	*	GO:0003844(1,4-alpha-glucan branching enzyme activity);GO:0003824(catalytic activity);GO:0004553(hydrolase activity, hydrolyzing O-glycosyl compounds);GO:0043169(cation binding)
lbm_HQ_transcript_14850	*	GO:0005737(cytoplasm)	*
lbm_HQ_transcript_15212	GO:0055114(oxidation-reduction process)	*	GO:0016491(oxidoreductase activity);GO:0008270(zinc ion binding)
lbm_HQ_transcript_15353	*	GO:0016020(membrane);GO:0016021(integral component of membrane)	*
lbm_HQ_transcript_15389	GO:0006096(glycolytic process)	*	GO:0004332(fructose-bisphosphate aldolase activity);GO:0003824(catalytic activity);GO:0016829(lyase activity)
lbm_HQ_transcript_15492	GO:0030163(protein catabolic process)	GO:0005737(cytoplasm);GO:0000502(proteasome complex)	GO:0005524(ATP binding);GO:0000166(nucleotide binding);GO:0016787(hydrolase activity)
lbm_HQ_transcript_1604	*	GO:0005886(plasma membrane);GO:0016020(membrane);GO:0016021(integral component of membrane);GO:0009506(plasmodesma)	GO:0005319(lipid transporter activity)
lbm_HQ_transcript_16206	GO:0007017(microtubule-based process)	GO:0005737(cytoplasm);GO:0005856(cytoskeleton);GO:0005874(microtubule)	GO:0003924(GTPase activity);GO:0000166(nucleotide binding);GO:0005525(GTP binding);GO:0005200(structural constituent of cytoskeleton)
lbm_HQ_transcript_16234	GO:0030163(protein catabolic process)	GO:0005737(cytoplasm)	GO:0005524(ATP binding);GO:0000166(nucleotide binding);GO:0016787(hydrolase activity)
lbm_HQ_transcript_16262	GO:0048364(root development);GO:0006508(proteolysis)	GO:0005886(plasma membrane);GO:0019866(organelle inner membrane);GO:0016020(membrane);GO:0005783(endoplasmic reticulum);GO:0016021(integral component of membrane)	GO:0008236(serine-type peptidase activity)
lbm_HQ_transcript_16284	GO:0006355(regulation of transcription, DNA-templated)	*	GO:0003700(transcription factor activity, sequence-specific DNA binding);GO:0043565(sequence-specific DNA binding)
lbm_HQ_transcript_16285	GO:0048527(lateral root development);GO:0048364(root development);GO:0009867(jasmonic acid mediated signaling pathway);GO:0010154(fruit development);GO:2000280(regulation of root development);GO:0009887(animal organ morphogenesis);GO:0009817(defense response to fungus, incompatible interaction);GO:0009788(negative regulation of abscisic acid-activated signaling pathway);GO:0030968(endoplasmic ret…	GO:0080008(Cul4-RING E3 ubiquitin ligase complex);GO:0005737(cytoplasm);GO:0005886(plasma membrane);GO:0005834(heterotrimeric G-protein complex);GO:0005783(endoplasmic reticulum)	*
lbm_HQ_transcript_16352	*	GO:0016020(membrane);GO:0016021(integral component of membrane)	GO:0004252(serine-type endopeptidase activity)
lbm_HQ_transcript_16412	GO:0030163(protein catabolic process)	GO:0005737(cytoplasm);GO:0000502(proteasome complex)	GO:0005524(ATP binding);GO:0000166(nucleotide binding);GO:0016787(hydrolase activity)
lbm_HQ_transcript_16502	*	GO:0016021(integral component of membrane);GO:0016020(membrane)	*
lbm_HQ_transcript_16599	GO:0032259(methylation)	*	GO:0016740(transferase activity);GO:0008168(methyltransferase activity)
lbm_HQ_transcript_16664	GO:0006457(protein folding)	*	*
lbm_HQ_transcript_16672	*	GO:0005634(nucleus)	*
lbm_HQ_transcript_16703	GO:0007017(microtubule-based process)	GO:0005737(cytoplasm);GO:0005856(cytoskeleton);GO:0005874(microtubule)	GO:0003924(GTPase activity);GO:0000166(nucleotide binding);GO:0005525(GTP binding);GO:0005200(structural constituent of cytoskeleton)
lbm_HQ_transcript_16801	*	*	GO:0046872(metal ion binding)
lbm_HQ_transcript_16830	*	GO:0009579(thylakoid);GO:0016020(membrane);GO:0016021(integral component of membrane)	*
lbm_HQ_transcript_16844	GO:0007186(G-protein coupled receptor signaling pathway);GO:0007165(signal transduction)	*	GO:0003924(GTPase activity);GO:0019001(guanyl nucleotide binding);GO:0031683(G-protein beta/gamma-subunit complex binding);GO:0004871(signal transducer activity);GO:0000166(nucleotide binding);GO:0005525(GTP binding)
lbm_HQ_transcript_16944	GO:0006099(tricarboxylic acid cycle);GO:0055114(oxidation-reduction process)	*	GO:0000287(magnesium ion binding);GO:0004449(isocitrate dehydrogenase (NAD+) activity);GO:0016616(oxidoreductase activity, acting on the CH-OH group of donors, NAD or NADP as acceptor);GO:0051287(NAD binding)
lbm_HQ_transcript_17022	GO:0008654(phospholipid biosynthetic process)	GO:0016020(membrane);GO:0016021(integral component of membrane)	GO:0016780(phosphotransferase activity, for other substituted phosphate groups);GO:0016740(transferase activity)
lbm_HQ_transcript_17095	GO:0006779(porphyrin-containing compound biosynthetic process);GO:0006782(protoporphyrinogen IX biosynthetic process)	*	GO:0016831(carboxy-lyase activity);GO:0016829(lyase activity);GO:0004853(uroporphyrinogen decarboxylase activity)
lbm_HQ_transcript_17205	GO:0048527(lateral root development);GO:0048364(root development);GO:0009867(jasmonic acid mediated signaling pathway);GO:0010154(fruit development);GO:2000280(regulation of root development);GO:0009887(animal organ morphogenesis);GO:0009817(defense response to fungus, incompatible interaction);GO:0009788(negative regulation of abscisic acid-activated signaling pathway);GO:0030968(endoplasmic ret…	GO:0080008(Cul4-RING E3 ubiquitin ligase complex);GO:0005737(cytoplasm);GO:0005886(plasma membrane);GO:0005834(heterotrimeric G-protein complex);GO:0005783(endoplasmic reticulum)	*
lbm_HQ_transcript_17328	GO:0009058(biosynthetic process)	*	GO:0003824(catalytic activity);GO:0030170(pyridoxal phosphate binding)
lbm_HQ_transcript_17380	GO:0005975(carbohydrate metabolic process)	*	GO:0003824(catalytic activity);GO:0030246(carbohydrate binding);GO:0016853(isomerase activity)
lbm_HQ_transcript_17436	*	GO:0005737(cytoplasm)	GO:0005524(ATP binding);GO:0043022(ribosome binding);GO:0000166(nucleotide binding);GO:0016787(hydrolase activity);GO:0043023(ribosomal large subunit binding);GO:0016887(ATPase activity);GO:0005525(GTP binding)
lbm_HQ_transcript_17557	GO:0006629(lipid metabolic process);GO:2001295(malonyl-CoA biosynthetic process);GO:0006633(fatty acid biosynthetic process);GO:0006631(fatty acid metabolic process)	GO:0009536(plastid);GO:0009507(chloroplast);GO:0009570(chloroplast stroma);GO:0009317(acetyl-CoA carboxylase complex)	GO:0008270(zinc ion binding);GO:0046872(metal ion binding);GO:0005524(ATP binding);GO:0003989(acetyl-CoA carboxylase activity);GO:0000166(nucleotide binding);GO:0016874(ligase activity)
lbm_HQ_transcript_17603	GO:0006556(S-adenosylmethionine biosynthetic process);GO:0006730(one-carbon metabolic process)	*	GO:0005524(ATP binding);GO:0016740(transferase activity);GO:0000166(nucleotide binding);GO:0004478(methionine adenosyltransferase activity);GO:0046872(metal ion binding)
lbm_HQ_transcript_17647	GO:0055085(transmembrane transport);GO:0006816(calcium ion transport);GO:0006812(cation transport)	GO:0016021(integral component of membrane);GO:0016020(membrane)	GO:0015369(calcium:proton antiporter activity);GO:0008324(cation transmembrane transporter activity)
lbm_HQ_transcript_17662	*	GO:0016021(integral component of membrane);GO:0016020(membrane)	*
lbm_HQ_transcript_17959	GO:0048024(regulation of mRNA splicing, via spliceosome)	GO:0009506(plasmodesma);GO:0005634(nucleus)	*
lbm_HQ_transcript_18378	*	*	GO:0046872(metal ion binding)
lbm_HQ_transcript_185	GO:0006122(mitochondrial electron transport, ubiquinol to cytochrome c);GO:0055114(oxidation-reduction process);GO:0022904(respiratory electron transport chain)	GO:0005743(mitochondrial inner membrane);GO:0005739(mitochondrion);GO:0070469(respiratory chain);GO:0016021(integral component of membrane);GO:0016020(membrane);GO:0045275(respiratory chain complex III)	GO:0009055(electron carrier activity);GO:0008121(ubiquinol-cytochrome-c reductase activity);GO:0016491(oxidoreductase activity);GO:0046872(metal ion binding)
lbm_HQ_transcript_18533	GO:0033356(UDP-L-arabinose metabolic process);GO:0030244(cellulose biosynthetic process);GO:0009832(plant-type cell wall biogenesis)	GO:0005829(cytosol);GO:0005794(Golgi apparatus)	GO:0052691(UDP-arabinopyranose mutase activity);GO:0016866(intramolecular transferase activity)
lbm_HQ_transcript_18703	GO:0006355(regulation of transcription, DNA-templated)	*	GO:0003677(DNA binding)
lbm_HQ_transcript_18849	GO:0006542(glutamine biosynthetic process);GO:0006807(nitrogen compound metabolic process)	GO:0005737(cytoplasm)	GO:0003824(catalytic activity);GO:0005524(ATP binding);GO:0004356(glutamate-ammonia ligase activity);GO:0000166(nucleotide binding);GO:0016874(ligase activity)
lbm_HQ_transcript_18868	*	GO:0016021(integral component of membrane);GO:0016020(membrane)	GO:0000062(fatty-acyl-CoA binding);GO:0003779(actin binding)
lbm_HQ_transcript_18952	GO:0019344(cysteine biosynthetic process);GO:0006535(cysteine biosynthetic process from serine);GO:0008652(cellular amino acid biosynthetic process)	*	GO:0016740(transferase activity);GO:0004124(cysteine synthase activity)
lbm_HQ_transcript_18996	GO:0048364(root development);GO:0006508(proteolysis)	GO:0005886(plasma membrane);GO:0019866(organelle inner membrane);GO:0016020(membrane);GO:0005783(endoplasmic reticulum);GO:0016021(integral component of membrane)	GO:0008236(serine-type peptidase activity)
lbm_HQ_transcript_19120	*	*	GO:0005524(ATP binding);GO:0000166(nucleotide binding);GO:0016887(ATPase activity)
lbm_HQ_transcript_19204	GO:0009408(response to heat);GO:0006457(protein folding)	*	GO:0005524(ATP binding);GO:0031072(heat shock protein binding);GO:0051082(unfolded protein binding);GO:0046872(metal ion binding)
lbm_HQ_transcript_19232	GO:0010431(seed maturation);GO:0006979(response to oxidative stress);GO:0055114(oxidation-reduction process);GO:0009845(seed germination)	*	GO:0004601(peroxidase activity);GO:0020037(heme binding)
lbm_HQ_transcript_19418	GO:0046854(phosphatidylinositol phosphorylation)	*	*
lbm_HQ_transcript_19425	GO:0048527(lateral root development);GO:0048364(root development);GO:0009867(jasmonic acid mediated signaling pathway);GO:0010154(fruit development);GO:2000280(regulation of root development);GO:0009887(animal organ morphogenesis);GO:0009817(defense response to fungus, incompatible interaction);GO:0009788(negative regulation of abscisic acid-activated signaling pathway);GO:0030968(endoplasmic ret…	GO:0080008(Cul4-RING E3 ubiquitin ligase complex);GO:0005737(cytoplasm);GO:0005886(plasma membrane);GO:0005834(heterotrimeric G-protein complex);GO:0005783(endoplasmic reticulum)	*
lbm_HQ_transcript_19453	GO:0006886(intracellular protein transport)	*	GO:0008536(Ran GTPase binding)
lbm_HQ_transcript_19561	GO:0055114(oxidation-reduction process)	*	GO:0016630(protochlorophyllide reductase activity)
lbm_HQ_transcript_19712	GO:0055114(oxidation-reduction process)	*	GO:0046872(metal ion binding);GO:0016491(oxidoreductase activity)
lbm_HQ_transcript_19756	GO:0006542(glutamine biosynthetic process);GO:0006807(nitrogen compound metabolic process)	GO:0005737(cytoplasm)	GO:0003824(catalytic activity);GO:0005524(ATP binding);GO:0004356(glutamate-ammonia ligase activity);GO:0000166(nucleotide binding);GO:0016874(ligase activity)
lbm_HQ_transcript_19764	GO:0055114(oxidation-reduction process)	*	GO:0016491(oxidoreductase activity);GO:0008270(zinc ion binding);GO:0046872(metal ion binding)
lbm_HQ_transcript_19887	*	GO:0005840(ribosome);GO:0005739(mitochondrion)	GO:0003723(RNA binding)
lbm_HQ_transcript_19894	GO:0018298(protein-chromophore linkage);GO:0009765(photosynthesis, light harvesting);GO:0015979(photosynthesis)	GO:0009522(photosystem I);GO:0009579(thylakoid);GO:0016020(membrane);GO:0009535(chloroplast thylakoid membrane);GO:0016021(integral component of membrane);GO:0009507(chloroplast)	GO:0016168(chlorophyll binding);GO:0046872(metal ion binding)
lbm_HQ_transcript_19933	GO:0070084(protein initiator methionine removal);GO:0009737(response to abscisic acid);GO:0006508(proteolysis)	GO:0009507(chloroplast)	GO:0008235(metalloexopeptidase activity);GO:0016787(hydrolase activity);GO:0070006(metalloaminopeptidase activity);GO:0004177(aminopeptidase activity);GO:0046872(metal ion binding)
lbm_HQ_transcript_19962	*	*	GO:0003676(nucleic acid binding);GO:0005524(ATP binding);GO:0004386(helicase activity);GO:0016787(hydrolase activity)
lbm_HQ_transcript_19976	GO:0030244(cellulose biosynthetic process);GO:0071555(cell wall organization)	GO:0005886(plasma membrane);GO:0016020(membrane);GO:0016021(integral component of membrane)	GO:0016740(transferase activity);GO:0016757(transferase activity, transferring glycosyl groups);GO:0008270(zinc ion binding);GO:0046872(metal ion binding);GO:0016760(cellulose synthase (UDP-forming) activity)
lbm_HQ_transcript_19998	GO:0055114(oxidation-reduction process)	GO:0016020(membrane);GO:0005739(mitochondrion);GO:0016021(integral component of membrane)	GO:0016491(oxidoreductase activity)
lbm_HQ_transcript_20231	*	GO:0016021(integral component of membrane);GO:0016020(membrane)	*
lbm_HQ_transcript_20247	GO:0006535(cysteine biosynthetic process from serine);GO:0008652(cellular amino acid biosynthetic process);GO:0019344(cysteine biosynthetic process)	*	GO:0016740(transferase activity);GO:0004124(cysteine synthase activity)
lbm_HQ_transcript_20272	GO:0006626(protein targeting to mitochondrion)	GO:0005743(mitochondrial inner membrane);GO:0016020(membrane);GO:0009536(plastid);GO:0005739(mitochondrion);GO:0005741(mitochondrial outer membrane);GO:0016021(integral component of membrane)	*
lbm_HQ_transcript_21117	GO:0009234(menaquinone biosynthetic process);GO:0008152(metabolic process)	GO:0005777(peroxisome)	GO:0003824(catalytic activity);GO:0008935(1,4-dihydroxy-2-naphthoyl-CoA synthase activity)
lbm_HQ_transcript_21211	GO:0016310(phosphorylation);GO:0006166(purine ribonucleoside salvage)	*	GO:0016301(kinase activity);GO:0016773(phosphotransferase activity, alcohol group as acceptor);GO:0004001(adenosine kinase activity)
lbm_HQ_transcript_21226	GO:0007275(multicellular organism development)	*	*
lbm_HQ_transcript_21283	GO:0006520(cellular amino acid metabolic process);GO:0006591(ornithine metabolic process);GO:0042450(arginine biosynthetic process via ornithine);GO:0000050(urea cycle)	GO:0005737(cytoplasm);GO:0043231(intracellular membrane-bounded organelle)	GO:0016740(transferase activity);GO:0004585(ornithine carbamoyltransferase activity);GO:0016743(carboxyl- or carbamoyltransferase activity);GO:0016597(amino acid binding)
lbm_HQ_transcript_21322	GO:0055114(oxidation-reduction process);GO:0006879(cellular iron ion homeostasis);GO:0006826(iron ion transport)	*	GO:0008199(ferric iron binding);GO:0046872(metal ion binding);GO:0004322(ferroxidase activity);GO:0016491(oxidoreductase activity)
lbm_HQ_transcript_2134	GO:0015992(proton transport)	GO:0016020(membrane);GO:0016021(integral component of membrane)	GO:0009678(hydrogen-translocating pyrophosphatase activity);GO:0004427(inorganic diphosphatase activity)
lbm_HQ_transcript_2143	GO:0006810(transport);GO:0098721(uracil import across plasma membrane);GO:0098702(adenine import across plasma membrane);GO:0035344(hypoxanthine transport);GO:0055085(transmembrane transport);GO:0098655(cation transmembrane transport);GO:0006812(cation transport);GO:0098710(guanine import across plasma membrane)	GO:0005886(plasma membrane);GO:0016020(membrane);GO:0016021(integral component of membrane)	GO:0015294(solute:cation symporter activity);GO:0005215(transporter activity);GO:0015207(adenine transmembrane transporter activity);GO:0015210(uracil transmembrane transporter activity);GO:0015208(guanine transmembrane transporter activity)
lbm_HQ_transcript_21485	GO:0006412(translation)	GO:0005840(ribosome);GO:0022626(cytosolic ribosome)	GO:0003735(structural constituent of ribosome);GO:0003723(RNA binding)
lbm_HQ_transcript_21773	GO:0055114(oxidation-reduction process)	*	GO:0016491(oxidoreductase activity);GO:0046872(metal ion binding)
lbm_HQ_transcript_21829	*	*	GO:0003676(nucleic acid binding);GO:0000166(nucleotide binding)
lbm_HQ_transcript_21971	GO:0016310(phosphorylation);GO:0006166(purine ribonucleoside salvage)	*	GO:0016301(kinase activity);GO:0016773(phosphotransferase activity, alcohol group as acceptor);GO:0004001(adenosine kinase activity)
lbm_HQ_transcript_22070	GO:0055114(oxidation-reduction process)	*	GO:0046872(metal ion binding);GO:0016491(oxidoreductase activity)
lbm_HQ_transcript_22157	GO:0006810(transport);GO:0055085(transmembrane transport);GO:0006412(translation)	GO:0016020(membrane);GO:0016021(integral component of membrane)	GO:0003735(structural constituent of ribosome)
lbm_HQ_transcript_22164	GO:0008152(metabolic process);GO:0032259(methylation);GO:0006694(steroid biosynthetic process)	*	GO:0016740(transferase activity);GO:0008168(methyltransferase activity)
lbm_HQ_transcript_22200	GO:0015986(ATP synthesis coupled proton transport)	GO:0000275(mitochondrial proton-transporting ATP synthase complex, catalytic core F(1))	GO:0046961(proton-transporting ATPase activity, rotational mechanism);GO:0046933(proton-transporting ATP synthase activity, rotational mechanism);GO:0016787(hydrolase activity)
lbm_HQ_transcript_22271	*	*	GO:0016740(transferase activity);GO:0016757(transferase activity, transferring glycosyl groups)
lbm_HQ_transcript_22305	GO:0055114(oxidation-reduction process);GO:0006633(fatty acid biosynthetic process);GO:0006631(fatty acid metabolic process)	GO:0009507(chloroplast)	GO:0016491(oxidoreductase activity);GO:0045300(acyl-[acyl-carrier-protein] desaturase activity)
lbm_HQ_transcript_22371	GO:0046294(formaldehyde catabolic process)	GO:0005737(cytoplasm)	GO:0018738(S-formylglutathione hydrolase activity);GO:0052689(carboxylic ester hydrolase activity);GO:0016787(hydrolase activity)
lbm_HQ_transcript_22395	*	GO:0031463(Cul3-RING ubiquitin ligase complex)	*
lbm_HQ_transcript_22402	GO:0009245(lipid A biosynthetic process)	*	GO:0016740(transferase activity);GO:0016410(N-acyltransferase activity)
lbm_HQ_transcript_22637	GO:0015976(carbon utilization)	*	GO:0008270(zinc ion binding);GO:0004089(carbonate dehydratase activity);GO:0016829(lyase activity)
lbm_HQ_transcript_22799	GO:0008152(metabolic process);GO:0010411(xyloglucan metabolic process);GO:0005975(carbohydrate metabolic process);GO:0042546(cell wall biogenesis);GO:0071555(cell wall organization);GO:0006073(cellular glucan metabolic process)	GO:0005576(extracellular region);GO:0005618(cell wall);GO:0048046(apoplast)	GO:0004553(hydrolase activity, hydrolyzing O-glycosyl compounds);GO:0016740(transferase activity);GO:0016798(hydrolase activity, acting on glycosyl bonds);GO:0016762(xyloglucan:xyloglucosyl transferase activity);GO:0016787(hydrolase activity)
lbm_HQ_transcript_2282	GO:0006556(S-adenosylmethionine biosynthetic process);GO:0006730(one-carbon metabolic process)	*	GO:0005524(ATP binding);GO:0016740(transferase activity);GO:0000166(nucleotide binding);GO:0004478(methionine adenosyltransferase activity);GO:0046872(metal ion binding)
lbm_HQ_transcript_22869	GO:0070084(protein initiator methionine removal);GO:0009737(response to abscisic acid);GO:0006508(proteolysis)	GO:0009507(chloroplast)	GO:0008235(metalloexopeptidase activity);GO:0016787(hydrolase activity);GO:0070006(metalloaminopeptidase activity);GO:0004177(aminopeptidase activity);GO:0046872(metal ion binding)
lbm_HQ_transcript_22970	GO:0006351(transcription, DNA-templated);GO:0009742(brassinosteroid mediated signaling pathway)	*	GO:0003700(transcription factor activity, sequence-specific DNA binding)
lbm_HQ_transcript_22979	GO:0008152(metabolic process);GO:0032259(methylation);GO:0006694(steroid biosynthetic process)	*	GO:0016740(transferase activity);GO:0008168(methyltransferase activity)
lbm_HQ_transcript_23047	GO:0005975(carbohydrate metabolic process)	*	GO:0042132(fructose 1,6-bisphosphate 1-phosphatase activity);GO:0042578(phosphoric ester hydrolase activity);GO:0016787(hydrolase activity)
lbm_HQ_transcript_23058	GO:0008152(metabolic process);GO:0006086(acetyl-CoA biosynthetic process from pyruvate)	*	GO:0003824(catalytic activity);GO:0004739(pyruvate dehydrogenase (acetyl-transferring) activity)
lbm_HQ_transcript_23153	GO:0007275(multicellular organism development)	*	*
lbm_HQ_transcript_23187	GO:0006152(purine nucleoside catabolic process)	GO:0005829(cytosol)	GO:0008477(purine nucleosidase activity)
lbm_HQ_transcript_23243	GO:0045492(xylan biosynthetic process)	GO:0016021(integral component of membrane);GO:0016020(membrane)	*
lbm_HQ_transcript_23396	GO:0046294(formaldehyde catabolic process)	GO:0005737(cytoplasm)	GO:0018738(S-formylglutathione hydrolase activity);GO:0052689(carboxylic ester hydrolase activity);GO:0016787(hydrolase activity)
lbm_HQ_transcript_23423	GO:0034220(ion transmembrane transport);GO:0006812(cation transport)	GO:0031359(integral component of chloroplast outer membrane);GO:0016020(membrane);GO:0009536(plastid);GO:0005739(mitochondrion);GO:0009706(chloroplast inner membrane);GO:0009941(chloroplast envelope);GO:0009507(chloroplast)	GO:0005216(ion channel activity)
lbm_HQ_transcript_23537	GO:0034220(ion transmembrane transport);GO:0006812(cation transport)	GO:0031359(integral component of chloroplast outer membrane);GO:0016020(membrane);GO:0009536(plastid);GO:0005739(mitochondrion);GO:0009706(chloroplast inner membrane);GO:0009941(chloroplast envelope);GO:0009507(chloroplast)	GO:0005216(ion channel activity)
lbm_HQ_transcript_2354	GO:0019252(starch biosynthetic process)	GO:0009507(chloroplast);GO:0009501(amyloplast)	GO:0016757(transferase activity, transferring glycosyl groups);GO:0004373(glycogen (starch) synthase activity)
lbm_HQ_transcript_23743	GO:0006886(intracellular protein transport);GO:0016192(vesicle-mediated transport)	GO:0030130(clathrin coat of trans-Golgi network vesicle);GO:0030132(clathrin coat of coated pit)	GO:0005198(structural molecule activity)
lbm_HQ_transcript_23769	*	GO:0016021(integral component of membrane);GO:0016020(membrane)	*
lbm_HQ_transcript_23807	GO:0055114(oxidation-reduction process)	*	GO:0046872(metal ion binding);GO:0016491(oxidoreductase activity)
lbm_HQ_transcript_23822	GO:0055114(oxidation-reduction process)	*	GO:0016491(oxidoreductase activity);GO:0008270(zinc ion binding)
lbm_HQ_transcript_23953	GO:0070084(protein initiator methionine removal);GO:0009737(response to abscisic acid);GO:0006508(proteolysis)	GO:0009507(chloroplast)	GO:0008235(metalloexopeptidase activity);GO:0016787(hydrolase activity);GO:0070006(metalloaminopeptidase activity);GO:0004177(aminopeptidase activity);GO:0046872(metal ion binding)
lbm_HQ_transcript_24131	GO:0055114(oxidation-reduction process)	GO:0016020(membrane);GO:0016021(integral component of membrane)	GO:0016628(oxidoreductase activity, acting on the CH-CH group of donors, NAD or NADP as acceptor)
lbm_HQ_transcript_24233	GO:0006629(lipid metabolic process)	GO:0005737(cytoplasm);GO:0016021(integral component of membrane);GO:0016020(membrane)	GO:0016627(oxidoreductase activity, acting on the CH-CH group of donors)
lbm_HQ_transcript_24319	GO:0016310(phosphorylation);GO:0010423(negative regulation of brassinosteroid biosynthetic process)	GO:0005886(plasma membrane);GO:0005829(cytosol)	GO:0016301(kinase activity);GO:0046982(protein heterodimerization activity)
lbm_HQ_transcript_24385	GO:0032259(methylation)	*	GO:0016740(transferase activity);GO:0008168(methyltransferase activity)
lbm_HQ_transcript_24505	*	*	GO:0003824(catalytic activity);GO:0050662(coenzyme binding)
lbm_HQ_transcript_24518	GO:0045038(protein import into chloroplast thylakoid membrane);GO:0009416(response to light stimulus)	GO:0080085(signal recognition particle, chloroplast targeting);GO:0009535(chloroplast thylakoid membrane);GO:0009941(chloroplast envelope);GO:0009507(chloroplast)	GO:0042802(identical protein binding)
lbm_HQ_transcript_24836	GO:0019441(tryptophan catabolic process to kynurenine)	*	GO:0004061(arylformamidase activity)
lbm_HQ_transcript_24869	GO:0006508(proteolysis)	*	GO:0008233(peptidase activity);GO:0008234(cysteine-type peptidase activity);GO:0016787(hydrolase activity)
lbm_HQ_transcript_25014	GO:0001731(formation of translation preinitiation complex);GO:0006413(translational initiation);GO:0006412(translation);GO:0006446(regulation of translational initiation)	GO:0005737(cytoplasm);GO:0005852(eukaryotic translation initiation factor 3 complex);GO:0016282(eukaryotic 43S preinitiation complex);GO:0033290(eukaryotic 48S preinitiation complex)	GO:0003743(translation initiation factor activity)
lbm_HQ_transcript_25017	GO:0006355(regulation of transcription, DNA-templated)	GO:0005634(nucleus)	GO:0003677(DNA binding);GO:0043565(sequence-specific DNA binding);GO:0003700(transcription factor activity, sequence-specific DNA binding)
lbm_HQ_transcript_25044	*	*	GO:0046983(protein dimerization activity)
lbm_HQ_transcript_25168	GO:0009234(menaquinone biosynthetic process);GO:0008152(metabolic process)	GO:0005777(peroxisome)	GO:0003824(catalytic activity);GO:0008935(1,4-dihydroxy-2-naphthoyl-CoA synthase activity)
lbm_HQ_transcript_25229	GO:0019441(tryptophan catabolic process to kynurenine)	*	GO:0004061(arylformamidase activity)
lbm_HQ_transcript_25281	GO:0006412(translation)	GO:0005840(ribosome);GO:0030529(intracellular ribonucleoprotein complex);GO:0015935(small ribosomal subunit);GO:0009536(plastid);GO:0009507(chloroplast)	GO:0003735(structural constituent of ribosome);GO:0003723(RNA binding);GO:0019843(rRNA binding)
lbm_HQ_transcript_25345	GO:0016559(peroxisome fission);GO:0044375(regulation of peroxisome size);GO:0007031(peroxisome organization)	GO:0005779(integral component of peroxisomal membrane);GO:0005778(peroxisomal membrane);GO:0005777(peroxisome)	GO:0042802(identical protein binding)
lbm_HQ_transcript_25377	GO:0006508(proteolysis)	*	GO:0008236(serine-type peptidase activity)
lbm_HQ_transcript_25454	*	GO:0016020(membrane);GO:0016021(integral component of membrane)	*
lbm_HQ_transcript_25520	GO:0006508(proteolysis)	*	GO:0008233(peptidase activity);GO:0008236(serine-type peptidase activity);GO:0016787(hydrolase activity);GO:0004252(serine-type endopeptidase activity)
lbm_HQ_transcript_25589	GO:0008152(metabolic process)	*	GO:0016787(hydrolase activity)
lbm_HQ_transcript_25635	GO:0001731(formation of translation preinitiation complex);GO:0006413(translational initiation);GO:0006412(translation);GO:0006446(regulation of translational initiation)	GO:0005737(cytoplasm);GO:0005852(eukaryotic translation initiation factor 3 complex);GO:0016282(eukaryotic 43S preinitiation complex);GO:0033290(eukaryotic 48S preinitiation complex)	GO:0003743(translation initiation factor activity)
lbm_HQ_transcript_25703	*	*	GO:0003676(nucleic acid binding);GO:0000166(nucleotide binding)
lbm_HQ_transcript_25858	GO:0015976(carbon utilization)	*	GO:0008270(zinc ion binding);GO:0004089(carbonate dehydratase activity);GO:0016829(lyase activity)
lbm_HQ_transcript_2601	GO:0032790(ribosome disassembly);GO:0006414(translational elongation)	GO:0005622(intracellular);GO:0009507(chloroplast)	GO:0003924(GTPase activity);GO:0000166(nucleotide binding);GO:0003746(translation elongation factor activity);GO:0005525(GTP binding)
lbm_HQ_transcript_26024	GO:0008152(metabolic process);GO:0055114(oxidation-reduction process)	*	GO:0016616(oxidoreductase activity, acting on the CH-OH group of donors, NAD or NADP as acceptor);GO:0051287(NAD binding)
lbm_HQ_transcript_26114	GO:0018298(protein-chromophore linkage);GO:0019684(photosynthesis, light reaction);GO:0009767(photosynthetic electron transport chain);GO:0009772(photosynthetic electron transport in photosystem II);GO:0015979(photosynthesis)	GO:0009579(thylakoid);GO:0016020(membrane);GO:0009521(photosystem);GO:0009536(plastid);GO:0009523(photosystem II);GO:0009535(chloroplast thylakoid membrane);GO:0016021(integral component of membrane);GO:0009507(chloroplast)	GO:0016168(chlorophyll binding);GO:0046872(metal ion binding);GO:0045156(electron transporter, transferring electrons within the cyclic electron transport pathway of photosynthesis activity)
lbm_HQ_transcript_26572	*	GO:0016021(integral component of membrane);GO:0016020(membrane)	*
lbm_HQ_transcript_26614	*	GO:0005739(mitochondrion)	*
lbm_HQ_transcript_26625	GO:0055114(oxidation-reduction process);GO:0045454(cell redox homeostasis);GO:0006749(glutathione metabolic process)	*	GO:0050660(flavin adenine dinucleotide binding);GO:0050661(NADP binding);GO:0004362(glutathione-disulfide reductase activity);GO:0016491(oxidoreductase activity);GO:0016668(oxidoreductase activity, acting on a sulfur group of donors, NAD(P) as acceptor)
lbm_HQ_transcript_26828	GO:0007264(small GTPase mediated signal transduction)	*	GO:0005525(GTP binding)
lbm_HQ_transcript_27120	*	GO:0016021(integral component of membrane);GO:0016020(membrane)	*
lbm_HQ_transcript_27195	GO:0006886(intracellular protein transport)	*	*
lbm_HQ_transcript_27433	GO:0055114(oxidation-reduction process);GO:0006979(response to oxidative stress)	*	GO:0020037(heme binding);GO:0004601(peroxidase activity)
lbm_HQ_transcript_27510	GO:0007275(multicellular organism development)	*	*
lbm_HQ_transcript_27564	GO:0055114(oxidation-reduction process);GO:0006879(cellular iron ion homeostasis);GO:0006826(iron ion transport)	*	GO:0008199(ferric iron binding);GO:0046872(metal ion binding);GO:0004322(ferroxidase activity);GO:0016491(oxidoreductase activity)
lbm_HQ_transcript_2758	GO:0055114(oxidation-reduction process)	*	GO:0051287(NAD binding)
lbm_HQ_transcript_28128	*	*	GO:0003824(catalytic activity);GO:0050662(coenzyme binding)
lbm_HQ_transcript_28137	GO:0010118(stomatal movement);GO:0019432(triglyceride biosynthetic process);GO:0005985(sucrose metabolic process);GO:0010119(regulation of stomatal movement);GO:0048366(leaf development);GO:0016310(phosphorylation);GO:0010359(regulation of anion channel activity);GO:1902456(regulation of stomatal opening);GO:0040007(growth);GO:0046777(protein autophosphorylation)	GO:0005737(cytoplasm);GO:0005829(cytosol);GO:0005634(nucleus)	GO:0019903(protein phosphatase binding);GO:0004672(protein kinase activity);GO:0005524(ATP binding);GO:0004674(protein serine/threonine kinase activity);GO:0016301(kinase activity);GO:0000166(nucleotide binding)
lbm_HQ_transcript_2814	GO:0031338(regulation of vesicle fusion);GO:0090630(activation of GTPase activity);GO:0006886(intracellular protein transport)	GO:0005622(intracellular);GO:0012505(endomembrane system)	GO:0017137(Rab GTPase binding);GO:0005096(GTPase activator activity)
lbm_HQ_transcript_28153	GO:0007264(small GTPase mediated signal transduction)	*	GO:0005525(GTP binding)
lbm_HQ_transcript_28163	GO:0007275(multicellular organism development)	*	*
lbm_HQ_transcript_28303	GO:0008152(metabolic process)	*	GO:0016787(hydrolase activity)
lbm_HQ_transcript_28339	*	*	GO:0046983(protein dimerization activity)
lbm_HQ_transcript_28343	GO:0055114(oxidation-reduction process);GO:0006979(response to oxidative stress)	*	GO:0020037(heme binding);GO:0004601(peroxidase activity)
lbm_HQ_transcript_28484	GO:0015976(carbon utilization)	*	GO:0008270(zinc ion binding);GO:0004089(carbonate dehydratase activity);GO:0016829(lyase activity)
lbm_HQ_transcript_28560	*	GO:0005634(nucleus)	GO:0003676(nucleic acid binding)
lbm_HQ_transcript_28580	GO:0045454(cell redox homeostasis);GO:0006662(glycerol ether metabolic process)	*	GO:0015035(protein disulfide oxidoreductase activity)
lbm_HQ_transcript_28632	GO:0008033(tRNA processing);GO:0009249(protein lipoylation)	*	GO:0004540(ribonuclease activity)
lbm_HQ_transcript_28671	*	GO:0016020(membrane);GO:0016021(integral component of membrane)	*
lbm_HQ_transcript_28706	GO:0006096(glycolytic process);GO:0008152(metabolic process)	*	GO:0003824(catalytic activity);GO:0004807(triose-phosphate isomerase activity);GO:0016853(isomerase activity)
lbm_HQ_transcript_28736	*	GO:0016021(integral component of membrane);GO:0016020(membrane)	*
lbm_HQ_transcript_28780	GO:0009958(positive gravitropism);GO:0007264(small GTPase mediated signal transduction);GO:0010928(regulation of auxin mediated signaling pathway)	GO:0005737(cytoplasm);GO:0005730(nucleolus);GO:0005886(plasma membrane);GO:0030427(site of polarized growth);GO:0005819(spindle);GO:0005634(nucleus)	GO:0003924(GTPase activity);GO:0005525(GTP binding)
lbm_HQ_transcript_28948	GO:0006357(regulation of transcription from RNA polymerase II promoter)	GO:0016592(mediator complex)	GO:0001104(RNA polymerase II transcription cofactor activity)
lbm_HQ_transcript_290	GO:0030244(cellulose biosynthetic process);GO:0071555(cell wall organization)	GO:0005886(plasma membrane);GO:0016020(membrane);GO:0016021(integral component of membrane)	GO:0016740(transferase activity);GO:0016757(transferase activity, transferring glycosyl groups);GO:0008270(zinc ion binding);GO:0046872(metal ion binding);GO:0016760(cellulose synthase (UDP-forming) activity)
lbm_HQ_transcript_29066	*	GO:0005634(nucleus)	GO:0003676(nucleic acid binding)
lbm_HQ_transcript_29124	GO:0006810(transport);GO:0016192(vesicle-mediated transport)	GO:0016020(membrane);GO:0016021(integral component of membrane)	*
lbm_HQ_transcript_29260	GO:0006412(translation)	GO:0005840(ribosome);GO:0030529(intracellular ribonucleoprotein complex);GO:0015935(small ribosomal subunit);GO:0009536(plastid);GO:0009507(chloroplast)	GO:0003735(structural constituent of ribosome);GO:0003723(RNA binding);GO:0019843(rRNA binding)
lbm_HQ_transcript_29389	GO:0006355(regulation of transcription, DNA-templated)	*	GO:0042393(histone binding);GO:0008270(zinc ion binding);GO:0046872(metal ion binding)
lbm_HQ_transcript_29440	GO:0007264(small GTPase mediated signal transduction)	*	GO:0005525(GTP binding)
lbm_HQ_transcript_29461	GO:0006355(regulation of transcription, DNA-templated)	*	GO:0042393(histone binding);GO:0008270(zinc ion binding);GO:0046872(metal ion binding)
lbm_HQ_transcript_29562	GO:0007264(small GTPase mediated signal transduction)	*	GO:0005525(GTP binding)
lbm_HQ_transcript_29618	GO:0045490(pectin catabolic process);GO:0042545(cell wall modification)	GO:0016020(membrane);GO:0005618(cell wall);GO:0016021(integral component of membrane)	GO:0030599(pectinesterase activity);GO:0004857(enzyme inhibitor activity);GO:0016787(hydrolase activity);GO:0045330(aspartyl esterase activity)
lbm_HQ_transcript_29708	GO:0006810(transport);GO:0016192(vesicle-mediated transport)	GO:0016020(membrane);GO:0016021(integral component of membrane)	*
lbm_HQ_transcript_29817	GO:0007264(small GTPase mediated signal transduction)	*	GO:0005525(GTP binding)
lbm_HQ_transcript_29830	GO:0007275(multicellular organism development)	*	*
lbm_HQ_transcript_29907	*	*	GO:0003677(DNA binding);GO:0008270(zinc ion binding);GO:0046872(metal ion binding)
lbm_HQ_transcript_29922	GO:0007264(small GTPase mediated signal transduction)	*	GO:0005525(GTP binding)
lbm_HQ_transcript_30124	*	*	GO:0000166(nucleotide binding);GO:0003676(nucleic acid binding)
lbm_HQ_transcript_30138	*	GO:0016021(integral component of membrane);GO:0016020(membrane);GO:0012505(endomembrane system)	GO:0020037(heme binding)
lbm_HQ_transcript_30290	*	*	GO:0016740(transferase activity)
lbm_HQ_transcript_30304	*	*	GO:0016787(hydrolase activity)
lbm_HQ_transcript_30315	GO:0006511(ubiquitin-dependent protein catabolic process);GO:0051603(proteolysis involved in cellular protein catabolic process);GO:0006508(proteolysis)	GO:0005737(cytoplasm);GO:0019773(proteasome core complex, alpha-subunit complex);GO:0000502(proteasome complex);GO:0005634(nucleus);GO:0005839(proteasome core complex)	GO:0008233(peptidase activity);GO:0004175(endopeptidase activity);GO:0016787(hydrolase activity);GO:0004298(threonine-type endopeptidase activity)
lbm_HQ_transcript_30526	*	*	GO:0005524(ATP binding);GO:0000166(nucleotide binding)
lbm_HQ_transcript_30642	GO:0006096(glycolytic process);GO:0008152(metabolic process)	*	GO:0003824(catalytic activity);GO:0004807(triose-phosphate isomerase activity);GO:0016853(isomerase activity)
lbm_HQ_transcript_30749	GO:0006511(ubiquitin-dependent protein catabolic process);GO:0051603(proteolysis involved in cellular protein catabolic process);GO:0006508(proteolysis)	GO:0005737(cytoplasm);GO:0019773(proteasome core complex, alpha-subunit complex);GO:0000502(proteasome complex);GO:0005634(nucleus);GO:0005839(proteasome core complex)	GO:0008233(peptidase activity);GO:0004175(endopeptidase activity);GO:0016787(hydrolase activity);GO:0004298(threonine-type endopeptidase activity)
lbm_HQ_transcript_30826	*	GO:0016020(membrane);GO:0016021(integral component of membrane)	GO:0022857(transmembrane transporter activity)
lbm_HQ_transcript_30836	*	GO:0016021(integral component of membrane);GO:0016020(membrane)	*
lbm_HQ_transcript_30842	*	GO:0048046(apoplast)	*
lbm_HQ_transcript_30855	GO:0017004(cytochrome complex assembly);GO:0015979(photosynthesis);GO:0055114(oxidation-reduction process)	GO:0009512(cytochrome b6f complex);GO:0009535(chloroplast thylakoid membrane);GO:0016021(integral component of membrane);GO:0009579(thylakoid);GO:0016020(membrane);GO:0009507(chloroplast);GO:0009536(plastid)	GO:0045158(electron transporter, transferring electrons within cytochrome b6/f complex of photosystem II activity)
lbm_HQ_transcript_30856	GO:0007264(small GTPase mediated signal transduction)	*	GO:0005525(GTP binding)
lbm_HQ_transcript_30885	GO:0006412(translation)	GO:0005840(ribosome);GO:0015935(small ribosomal subunit);GO:0030529(intracellular ribonucleoprotein complex)	GO:0003735(structural constituent of ribosome);GO:0003723(RNA binding)
lbm_HQ_transcript_31046	GO:0009873(ethylene-activated signaling pathway);GO:0006351(transcription, DNA-templated);GO:0006952(defense response);GO:0006355(regulation of transcription, DNA-templated)	GO:0005634(nucleus)	GO:0003677(DNA binding);GO:0003700(transcription factor activity, sequence-specific DNA binding)
lbm_HQ_transcript_31073	GO:0007264(small GTPase mediated signal transduction)	*	GO:0005525(GTP binding)
lbm_HQ_transcript_31208	GO:0007275(multicellular organism development)	*	*
lbm_HQ_transcript_31270	GO:0006006(glucose metabolic process);GO:0055114(oxidation-reduction process)	*	GO:0016620(oxidoreductase activity, acting on the aldehyde or oxo group of donors, NAD or NADP as acceptor);GO:0050661(NADP binding);GO:0016491(oxidoreductase activity);GO:0051287(NAD binding)
lbm_HQ_transcript_31343	GO:0042744(hydrogen peroxide catabolic process);GO:0055114(oxidation-reduction process);GO:0050832(defense response to fungus);GO:0006979(response to oxidative stress)	GO:0005829(cytosol);GO:0005576(extracellular region)	GO:0020037(heme binding);GO:0046872(metal ion binding);GO:0016491(oxidoreductase activity);GO:0004601(peroxidase activity)
lbm_HQ_transcript_31380	*	*	GO:0005524(ATP binding);GO:0000166(nucleotide binding)
lbm_HQ_transcript_31492	*	*	GO:0005524(ATP binding);GO:0000166(nucleotide binding);GO:0016787(hydrolase activity)
lbm_HQ_transcript_31505	*	GO:0005634(nucleus)	GO:0008270(zinc ion binding);GO:0046872(metal ion binding)
lbm_HQ_transcript_31597	GO:0006334(nucleosome assembly)	GO:0000786(nucleosome);GO:0005694(chromosome);GO:0005634(nucleus)	GO:0003677(DNA binding)
lbm_HQ_transcript_31707	*	*	GO:0046983(protein dimerization activity)
lbm_HQ_transcript_31869	GO:0006810(transport)	GO:0016020(membrane);GO:0016021(integral component of membrane)	GO:0005215(transporter activity)
lbm_HQ_transcript_31889	*	*	GO:0008270(zinc ion binding)
lbm_HQ_transcript_31960	GO:0008152(metabolic process)	*	GO:0016787(hydrolase activity)
lbm_HQ_transcript_32070	*	*	GO:0000166(nucleotide binding);GO:0003676(nucleic acid binding)
lbm_HQ_transcript_321	GO:0006629(lipid metabolic process);GO:2001295(malonyl-CoA biosynthetic process);GO:0006633(fatty acid biosynthetic process);GO:0006631(fatty acid metabolic process)	GO:0009536(plastid);GO:0009507(chloroplast);GO:0009570(chloroplast stroma);GO:0009317(acetyl-CoA carboxylase complex)	GO:0008270(zinc ion binding);GO:0046872(metal ion binding);GO:0005524(ATP binding);GO:0003989(acetyl-CoA carboxylase activity);GO:0000166(nucleotide binding);GO:0016874(ligase activity)
lbm_HQ_transcript_3216	GO:0006396(RNA processing);GO:0000245(spliceosomal complex assembly)	GO:0071014(post-mRNA release spliceosomal complex);GO:0071011(precatalytic spliceosome);GO:0000974(Prp19 complex);GO:0071013(catalytic step 2 spliceosome);GO:0071010(prespliceosome);GO:0071012(catalytic step 1 spliceosome)	*
lbm_HQ_transcript_32175	GO:0006412(translation)	GO:0005840(ribosome);GO:0005622(intracellular);GO:0030529(intracellular ribonucleoprotein complex)	GO:0003735(structural constituent of ribosome)
lbm_HQ_transcript_32202	*	*	GO:0016740(transferase activity)
lbm_HQ_transcript_32213	GO:0006511(ubiquitin-dependent protein catabolic process);GO:0051603(proteolysis involved in cellular protein catabolic process);GO:0006508(proteolysis)	GO:0005737(cytoplasm);GO:0019773(proteasome core complex, alpha-subunit complex);GO:0000502(proteasome complex);GO:0005634(nucleus);GO:0005839(proteasome core complex)	GO:0008233(peptidase activity);GO:0004175(endopeptidase activity);GO:0016787(hydrolase activity);GO:0004298(threonine-type endopeptidase activity)
lbm_HQ_transcript_32278	*	*	GO:0003676(nucleic acid binding);GO:0000166(nucleotide binding)
lbm_HQ_transcript_32412	*	*	GO:0003677(DNA binding)
lbm_HQ_transcript_32424	GO:0006412(translation)	*	GO:0003735(structural constituent of ribosome)
lbm_HQ_transcript_3247	GO:0006754(ATP biosynthetic process);GO:0006810(transport);GO:0015986(ATP synthesis coupled proton transport);GO:0015991(ATP hydrolysis coupled proton transport);GO:0046034(ATP metabolic process);GO:0015992(proton transport);GO:0006811(ion transport)	GO:0005886(plasma membrane);GO:0033178(proton-transporting two-sector ATPase complex, catalytic domain);GO:0016020(membrane);GO:0009536(plastid);GO:0045261(proton-transporting ATP synthase complex, catalytic core F(1))	GO:0016820(hydrolase activity, acting on acid anhydrides, catalyzing transmembrane movement of substances);GO:0005524(ATP binding);GO:0046933(proton-transporting ATP synthase activity, rotational mechanism);GO:0000166(nucleotide binding);GO:0016787(hydrolase activity)
lbm_HQ_transcript_32504	GO:0009691(cytokinin biosynthetic process)	*	GO:0016799(hydrolase activity, hydrolyzing N-glycosyl compounds);GO:0016787(hydrolase activity)
lbm_HQ_transcript_32514	GO:0006546(glycine catabolic process)	*	GO:0008483(transaminase activity);GO:0016740(transferase activity);GO:0004047(aminomethyltransferase activity)
lbm_HQ_transcript_32530	GO:0051603(proteolysis involved in cellular protein catabolic process);GO:0006511(ubiquitin-dependent protein catabolic process);GO:0006508(proteolysis)	GO:0005737(cytoplasm);GO:0005839(proteasome core complex);GO:0019773(proteasome core complex, alpha-subunit complex);GO:0000502(proteasome complex);GO:0005634(nucleus)	GO:0008233(peptidase activity);GO:0004298(threonine-type endopeptidase activity);GO:0004175(endopeptidase activity);GO:0016787(hydrolase activity)
lbm_HQ_transcript_32679	GO:0015977(carbon fixation);GO:0055114(oxidation-reduction process);GO:0009853(photorespiration);GO:0015979(photosynthesis)	GO:0009536(plastid);GO:0009507(chloroplast)	GO:0004497(monooxygenase activity);GO:0016829(lyase activity);GO:0016491(oxidoreductase activity);GO:0016984(ribulose-bisphosphate carboxylase activity)
lbm_HQ_transcript_32681	GO:0055114(oxidation-reduction process);GO:0006979(response to oxidative stress)	*	GO:0020037(heme binding);GO:0004601(peroxidase activity)
lbm_HQ_transcript_32815	*	GO:0016020(membrane);GO:0016021(integral component of membrane)	*
lbm_HQ_transcript_32963	GO:0006511(ubiquitin-dependent protein catabolic process);GO:0051603(proteolysis involved in cellular protein catabolic process);GO:0006508(proteolysis)	GO:0005737(cytoplasm);GO:0019773(proteasome core complex, alpha-subunit complex);GO:0000502(proteasome complex);GO:0005634(nucleus);GO:0005839(proteasome core complex)	GO:0008233(peptidase activity);GO:0004175(endopeptidase activity);GO:0016787(hydrolase activity);GO:0004298(threonine-type endopeptidase activity)
lbm_HQ_transcript_32983	GO:0045454(cell redox homeostasis);GO:0006662(glycerol ether metabolic process)	*	GO:0015035(protein disulfide oxidoreductase activity)
lbm_HQ_transcript_33032	GO:0045454(cell redox homeostasis)	*	*
lbm_HQ_transcript_33094	GO:0006511(ubiquitin-dependent protein catabolic process);GO:0051603(proteolysis involved in cellular protein catabolic process);GO:0006508(proteolysis)	GO:0005737(cytoplasm);GO:0019773(proteasome core complex, alpha-subunit complex);GO:0000502(proteasome complex);GO:0005634(nucleus);GO:0005839(proteasome core complex)	GO:0008233(peptidase activity);GO:0004175(endopeptidase activity);GO:0016787(hydrolase activity);GO:0004298(threonine-type endopeptidase activity)
lbm_HQ_transcript_33113	*	GO:0005829(cytosol)	GO:0046872(metal ion binding)
lbm_HQ_transcript_33168	GO:0016310(phosphorylation);GO:0006221(pyrimidine nucleotide biosynthetic process);GO:0006139(nucleobase-containing compound metabolic process);GO:0006207('de novo' pyrimidine nucleobase biosynthetic process)	GO:0005737(cytoplasm);GO:0005634(nucleus)	GO:0005524(ATP binding);GO:0004127(cytidylate kinase activity);GO:0016301(kinase activity);GO:0016740(transferase activity);GO:0000166(nucleotide binding);GO:0019205(nucleobase-containing compound kinase activity);GO:0009041(uridylate kinase activity)
lbm_HQ_transcript_33204	*	*	GO:0016787(hydrolase activity)
lbm_HQ_transcript_33356	GO:0030001(metal ion transport)	*	GO:0046872(metal ion binding)
lbm_HQ_transcript_33542	GO:0055114(oxidation-reduction process);GO:0022900(electron transport chain)	GO:0005743(mitochondrial inner membrane);GO:0070469(respiratory chain);GO:0016020(membrane);GO:0005739(mitochondrion);GO:0016021(integral component of membrane)	GO:0046872(metal ion binding);GO:0004129(cytochrome-c oxidase activity);GO:0005507(copper ion binding);GO:0016491(oxidoreductase activity)
lbm_HQ_transcript_33560	GO:0009902(chloroplast relocation)	*	*
lbm_HQ_transcript_33615	GO:0006096(glycolytic process);GO:0008152(metabolic process)	*	GO:0003824(catalytic activity);GO:0004807(triose-phosphate isomerase activity);GO:0016853(isomerase activity)
lbm_HQ_transcript_33701	*	GO:0016021(integral component of membrane);GO:0016020(membrane)	*
lbm_HQ_transcript_33779	*	GO:0016020(membrane);GO:0016021(integral component of membrane)	*
lbm_HQ_transcript_33849	GO:0006412(translation)	GO:0005622(intracellular);GO:0005840(ribosome);GO:0030529(intracellular ribonucleoprotein complex)	GO:0003735(structural constituent of ribosome)
lbm_HQ_transcript_33896	GO:0006412(translation)	GO:0005840(ribosome);GO:0015935(small ribosomal subunit);GO:0009536(plastid);GO:0005622(intracellular)	GO:0003735(structural constituent of ribosome)
lbm_HQ_transcript_34153	GO:0010051(xylem and phloem pattern formation);GO:0006355(regulation of transcription, DNA-templated);GO:0045165(cell fate commitment);GO:0001708(cell fate specification);GO:0010089(xylem development)	GO:0005634(nucleus)	GO:0003677(DNA binding);GO:0043565(sequence-specific DNA binding)
lbm_HQ_transcript_3419	GO:0010501(RNA secondary structure unwinding)	*	GO:0003676(nucleic acid binding);GO:0004004(ATP-dependent RNA helicase activity);GO:0005524(ATP binding);GO:0003723(RNA binding);GO:0004386(helicase activity);GO:0000166(nucleotide binding);GO:0016787(hydrolase activity)
lbm_HQ_transcript_34447	GO:0008152(metabolic process);GO:0006633(fatty acid biosynthetic process)	*	GO:0016747(transferase activity, transferring acyl groups other than amino-acyl groups);GO:0016740(transferase activity);GO:0003824(catalytic activity)
lbm_HQ_transcript_34591	*	*	GO:0000166(nucleotide binding);GO:0003676(nucleic acid binding);GO:0008270(zinc ion binding);GO:0046872(metal ion binding)
lbm_HQ_transcript_34630	*	GO:0005739(mitochondrion)	*
lbm_HQ_transcript_3465	GO:0009908(flower development);GO:0000481(maturation of 5S rRNA);GO:0048366(leaf development);GO:0048528(post-embryonic root development);GO:0000398(mRNA splicing, via spliceosome);GO:0010087(phloem or xylem histogenesis);GO:0048364(root development);GO:0009933(meristem structural organization);GO:0045292(mRNA cis splicing, via spliceosome);GO:0048367(shoot system development)	GO:0005730(nucleolus);GO:0046540(U4/U6 x U5 tri-snRNP complex);GO:0005634(nucleus)	*
lbm_HQ_transcript_34697	GO:0042989(sequestering of actin monomers)	GO:0005856(cytoskeleton);GO:0005938(cell cortex);GO:0015629(actin cytoskeleton)	GO:0003785(actin monomer binding);GO:0003779(actin binding)
lbm_HQ_transcript_34714	GO:0000470(maturation of LSU-rRNA);GO:0006412(translation)	GO:0005840(ribosome);GO:0015934(large ribosomal subunit);GO:0030529(intracellular ribonucleoprotein complex);GO:0022625(cytosolic large ribosomal subunit)	GO:0003735(structural constituent of ribosome);GO:0003723(RNA binding)
lbm_HQ_transcript_34875	GO:0030042(actin filament depolymerization)	GO:0005622(intracellular);GO:0015629(actin cytoskeleton)	GO:0003779(actin binding)
lbm_HQ_transcript_34908	*	*	GO:0005524(ATP binding);GO:0000166(nucleotide binding)
lbm_HQ_transcript_35057	GO:0006412(translation)	GO:0005840(ribosome);GO:0015935(small ribosomal subunit);GO:0009536(plastid);GO:0005622(intracellular)	GO:0003735(structural constituent of ribosome)
lbm_HQ_transcript_35089	GO:0000911(cytokinesis by cell plate formation);GO:0007264(small GTPase mediated signal transduction)	GO:0005886(plasma membrane);GO:0005829(cytosol);GO:0009504(cell plate);GO:0005768(endosome)	GO:0005525(GTP binding)
lbm_HQ_transcript_3513	GO:0006810(transport);GO:0055085(transmembrane transport);GO:0006811(ion transport);GO:0042391(regulation of membrane potential)	GO:0016020(membrane);GO:0016021(integral component of membrane);GO:0005887(integral component of plasma membrane)	GO:0005216(ion channel activity);GO:0005249(voltage-gated potassium channel activity)
lbm_HQ_transcript_35197	*	*	GO:0046872(metal ion binding)
lbm_HQ_transcript_35310	*	*	GO:0003676(nucleic acid binding);GO:0004519(endonuclease activity)
lbm_HQ_transcript_35400	*	*	GO:0003677(DNA binding)
lbm_HQ_transcript_35430	GO:0045454(cell redox homeostasis)	*	GO:0015035(protein disulfide oxidoreductase activity);GO:0009055(electron carrier activity)
lbm_HQ_transcript_35552	GO:0015031(protein transport);GO:0006810(transport)	*	GO:0008565(protein transporter activity)
lbm_HQ_transcript_35734	GO:0006396(RNA processing);GO:0001510(RNA methylation)	*	GO:0003723(RNA binding);GO:0008173(RNA methyltransferase activity);GO:0008168(methyltransferase activity)
lbm_HQ_transcript_35832	GO:0000470(maturation of LSU-rRNA);GO:0006412(translation)	GO:0005840(ribosome);GO:0015934(large ribosomal subunit);GO:0030529(intracellular ribonucleoprotein complex);GO:0022625(cytosolic large ribosomal subunit)	GO:0003735(structural constituent of ribosome);GO:0003723(RNA binding)
lbm_HQ_transcript_35877	*	GO:0005768(endosome);GO:0005802(trans-Golgi network);GO:0005794(Golgi apparatus)	*
lbm_HQ_transcript_36192	GO:0006412(translation)	GO:0005622(intracellular);GO:0005840(ribosome);GO:0030529(intracellular ribonucleoprotein complex)	GO:0003735(structural constituent of ribosome)
lbm_HQ_transcript_36310	GO:0006355(regulation of transcription, DNA-templated)	GO:0005634(nucleus)	GO:0003677(DNA binding);GO:0043565(sequence-specific DNA binding);GO:0003700(transcription factor activity, sequence-specific DNA binding)
lbm_HQ_transcript_36336	*	*	GO:0046872(metal ion binding)
lbm_HQ_transcript_36453	GO:0008643(carbohydrate transport)	GO:0016021(integral component of membrane);GO:0016020(membrane);GO:0005794(Golgi apparatus)	*
lbm_HQ_transcript_36468	GO:0006412(translation)	GO:0005622(intracellular);GO:0005840(ribosome);GO:0022625(cytosolic large ribosomal subunit)	GO:0003735(structural constituent of ribosome);GO:0003723(RNA binding)
lbm_HQ_transcript_36577	GO:0000470(maturation of LSU-rRNA);GO:0006412(translation)	GO:0005840(ribosome);GO:0015934(large ribosomal subunit);GO:0030529(intracellular ribonucleoprotein complex);GO:0022625(cytosolic large ribosomal subunit)	GO:0003735(structural constituent of ribosome);GO:0003723(RNA binding)
lbm_HQ_transcript_36664	*	GO:0005634(nucleus)	*
lbm_HQ_transcript_36721	*	*	GO:0000166(nucleotide binding);GO:0003676(nucleic acid binding);GO:0008270(zinc ion binding);GO:0046872(metal ion binding)
lbm_HQ_transcript_36738	*	GO:0000159(protein phosphatase type 2A complex)	*
lbm_HQ_transcript_36739	GO:0000724(double-strand break repair via homologous recombination)	GO:0009507(chloroplast)	*
lbm_HQ_transcript_36807	GO:0006979(response to oxidative stress)	GO:0005739(mitochondrion);GO:0005759(mitochondrial matrix)	GO:0016491(oxidoreductase activity);GO:0004601(peroxidase activity)
lbm_HQ_transcript_36883	*	*	GO:0046872(metal ion binding);GO:0051536(iron-sulfur cluster binding);GO:0009055(electron carrier activity)
lbm_HQ_transcript_36897	*	GO:0016020(membrane);GO:0016021(integral component of membrane)	*
lbm_HQ_transcript_36941	GO:0006412(translation)	GO:0005622(intracellular);GO:0005840(ribosome);GO:0030529(intracellular ribonucleoprotein complex)	GO:0003735(structural constituent of ribosome)
lbm_HQ_transcript_37012	GO:0042147(retrograde transport, endosome to Golgi)	GO:0000938(GARP complex)	*
lbm_HQ_transcript_37044	*	GO:0016020(membrane);GO:0016021(integral component of membrane)	*
lbm_HQ_transcript_37090	GO:0008152(metabolic process);GO:0009089(lysine biosynthetic process via diaminopimelate)	*	GO:0008840(4-hydroxy-tetrahydrodipicolinate synthase);GO:0003824(catalytic activity);GO:0016829(lyase activity)
lbm_HQ_transcript_3711	GO:0016567(protein ubiquitination)	*	GO:0004842(ubiquitin-protein transferase activity)
lbm_HQ_transcript_37241	GO:0009408(response to heat);GO:0006457(protein folding)	*	GO:0051082(unfolded protein binding);GO:0046872(metal ion binding);GO:0005524(ATP binding);GO:0031072(heat shock protein binding)
lbm_HQ_transcript_37479	GO:0008152(metabolic process);GO:0005975(carbohydrate metabolic process)	GO:0009341(beta-galactosidase complex);GO:0043231(intracellular membrane-bounded organelle)	GO:0003824(catalytic activity);GO:0004553(hydrolase activity, hydrolyzing O-glycosyl compounds);GO:0016798(hydrolase activity, acting on glycosyl bonds);GO:0030246(carbohydrate binding);GO:0004565(beta-galactosidase activity);GO:0016787(hydrolase activity)
lbm_HQ_transcript_37593	*	GO:0005840(ribosome);GO:0005739(mitochondrion);GO:0016021(integral component of membrane);GO:0016020(membrane)	*
lbm_HQ_transcript_37610	GO:0008152(metabolic process);GO:0010411(xyloglucan metabolic process);GO:0005975(carbohydrate metabolic process);GO:0042546(cell wall biogenesis);GO:0071555(cell wall organization);GO:0006073(cellular glucan metabolic process)	GO:0005576(extracellular region);GO:0005618(cell wall);GO:0048046(apoplast)	GO:0004553(hydrolase activity, hydrolyzing O-glycosyl compounds);GO:0016740(transferase activity);GO:0016798(hydrolase activity, acting on glycosyl bonds);GO:0016762(xyloglucan:xyloglucosyl transferase activity);GO:0016787(hydrolase activity)
lbm_HQ_transcript_37686	*	GO:1990879(CST complex)	GO:0003697(single-stranded DNA binding)
lbm_HQ_transcript_37765	GO:0006412(translation)	GO:0005622(intracellular);GO:0005840(ribosome);GO:0022625(cytosolic large ribosomal subunit)	GO:0003735(structural constituent of ribosome);GO:0003723(RNA binding)
lbm_HQ_transcript_37852	GO:0016226(iron-sulfur cluster assembly)	GO:0005759(mitochondrial matrix);GO:0005739(mitochondrion)	GO:0051537(2 iron, 2 sulfur cluster binding);GO:0046872(metal ion binding);GO:0005506(iron ion binding);GO:0051536(iron-sulfur cluster binding)
lbm_HQ_transcript_37907	*	GO:0016020(membrane);GO:0016021(integral component of membrane)	*
lbm_HQ_transcript_37912	GO:0006412(translation)	GO:0005622(intracellular);GO:0005840(ribosome);GO:0030529(intracellular ribonucleoprotein complex)	GO:0003735(structural constituent of ribosome)
lbm_HQ_transcript_37914	GO:0010466(negative regulation of peptidase activity);GO:0006508(proteolysis)	*	GO:0008233(peptidase activity);GO:0030414(peptidase inhibitor activity);GO:0004869(cysteine-type endopeptidase inhibitor activity)
lbm_HQ_transcript_37921	GO:0015979(photosynthesis)	GO:0009538(photosystem I reaction center);GO:0009522(photosystem I)	*
lbm_HQ_transcript_37943	GO:0009734(auxin-activated signaling pathway);GO:0006351(transcription, DNA-templated);GO:0006355(regulation of transcription, DNA-templated)	GO:0005634(nucleus)	*
lbm_HQ_transcript_37985	*	GO:0016020(membrane);GO:0016021(integral component of membrane)	*
lbm_HQ_transcript_3804	GO:0055114(oxidation-reduction process)	*	GO:0051287(NAD binding)
lbm_HQ_transcript_38133	GO:0015031(protein transport);GO:0006810(transport)	*	*
lbm_HQ_transcript_3825	*	*	GO:0005524(ATP binding);GO:0000166(nucleotide binding)
lbm_HQ_transcript_38359	*	*	GO:0016740(transferase activity)
lbm_HQ_transcript_38426	*	*	GO:0005509(calcium ion binding)
lbm_HQ_transcript_38449	*	*	GO:0005524(ATP binding);GO:0000166(nucleotide binding)
lbm_HQ_transcript_38575	GO:0009607(response to biotic stimulus);GO:0006952(defense response)	*	*
lbm_HQ_transcript_38587	*	*	GO:0005524(ATP binding);GO:0000166(nucleotide binding)
lbm_HQ_transcript_38612	GO:0006351(transcription, DNA-templated);GO:0006355(regulation of transcription, DNA-templated)	GO:0005634(nucleus)	GO:0003677(DNA binding);GO:0046983(protein dimerization activity)
lbm_HQ_transcript_38634	*	GO:0016021(integral component of membrane);GO:0016020(membrane)	*
lbm_HQ_transcript_38651	GO:0045454(cell redox homeostasis)	GO:0005783(endoplasmic reticulum);GO:0005773(vacuole);GO:0005794(Golgi apparatus)	GO:0015035(protein disulfide oxidoreductase activity);GO:0009055(electron carrier activity)
lbm_HQ_transcript_38671	GO:0045454(cell redox homeostasis)	GO:0005783(endoplasmic reticulum);GO:0005773(vacuole);GO:0005794(Golgi apparatus)	GO:0015035(protein disulfide oxidoreductase activity);GO:0009055(electron carrier activity)
lbm_HQ_transcript_38705	GO:0000724(double-strand break repair via homologous recombination)	GO:0009507(chloroplast)	*
lbm_HQ_transcript_38727	GO:0009607(response to biotic stimulus);GO:0006952(defense response)	*	*
lbm_HQ_transcript_38791	GO:0009607(response to biotic stimulus);GO:0006952(defense response)	*	*
lbm_HQ_transcript_3888	GO:0006355(regulation of transcription, DNA-templated)	GO:0005634(nucleus)	GO:0003677(DNA binding)
lbm_HQ_transcript_38923	GO:0000413(protein peptidyl-prolyl isomerization);GO:0006457(protein folding)	*	GO:0016853(isomerase activity);GO:0003755(peptidyl-prolyl cis-trans isomerase activity)
lbm_HQ_transcript_38957	*	*	GO:0005524(ATP binding);GO:0000166(nucleotide binding)
lbm_HQ_transcript_3897	GO:0006468(protein phosphorylation)	GO:0016021(integral component of membrane);GO:0016020(membrane)	GO:0004672(protein kinase activity);GO:0005524(ATP binding);GO:0000166(nucleotide binding)
lbm_HQ_transcript_39074	*	GO:0016020(membrane);GO:0016021(integral component of membrane)	*
lbm_HQ_transcript_39104	*	GO:0016020(membrane);GO:0016021(integral component of membrane)	GO:0005524(ATP binding);GO:0000166(nucleotide binding)
lbm_HQ_transcript_39138	GO:0016226(iron-sulfur cluster assembly)	GO:0005759(mitochondrial matrix);GO:0005739(mitochondrion)	GO:0051537(2 iron, 2 sulfur cluster binding);GO:0046872(metal ion binding);GO:0005506(iron ion binding);GO:0051536(iron-sulfur cluster binding)
lbm_HQ_transcript_39228	GO:0006351(transcription, DNA-templated);GO:0006355(regulation of transcription, DNA-templated)	GO:0005634(nucleus)	GO:0003677(DNA binding);GO:0046983(protein dimerization activity)
lbm_HQ_transcript_39250	*	GO:0005886(plasma membrane);GO:0016020(membrane);GO:0016021(integral component of membrane)	*
lbm_HQ_transcript_39353	*	*	GO:0005524(ATP binding);GO:0000166(nucleotide binding)
lbm_HQ_transcript_39398	GO:0030001(metal ion transport)	*	GO:0046872(metal ion binding)
lbm_HQ_transcript_39414	*	*	GO:0005524(ATP binding);GO:0000166(nucleotide binding)
lbm_HQ_transcript_39576	*	GO:0016021(integral component of membrane);GO:0016020(membrane)	*
lbm_HQ_transcript_39743	GO:0016226(iron-sulfur cluster assembly)	GO:0005759(mitochondrial matrix);GO:0005739(mitochondrion)	GO:0051537(2 iron, 2 sulfur cluster binding);GO:0046872(metal ion binding);GO:0005506(iron ion binding);GO:0051536(iron-sulfur cluster binding)
lbm_HQ_transcript_39745	*	*	GO:0003677(DNA binding)
lbm_HQ_transcript_39750	GO:0009733(response to auxin)	*	*
lbm_HQ_transcript_39984	GO:0010099(regulation of photomorphogenesis)	GO:0005634(nucleus)	*
lbm_HQ_transcript_40082	*	GO:0016020(membrane);GO:0016021(integral component of membrane)	*
lbm_HQ_transcript_40204	GO:0033365(protein localization to organelle)	GO:0016020(membrane);GO:0016021(integral component of membrane)	GO:0015266(protein channel activity)
lbm_HQ_transcript_40249	GO:0032259(methylation);GO:0051252(regulation of RNA metabolic process)	*	GO:0047443(4-hydroxy-4-methyl-2-oxoglutarate aldolase activity);GO:0016740(transferase activity);GO:0016829(lyase activity);GO:0008428(ribonuclease inhibitor activity);GO:0008168(methyltransferase activity);GO:0008948(oxaloacetate decarboxylase activity);GO:0046872(metal ion binding)
lbm_HQ_transcript_40274	GO:0006351(transcription, DNA-templated)	GO:0005665(DNA-directed RNA polymerase II, core complex);GO:0005634(nucleus)	GO:0003899(DNA-directed 5'-3' RNA polymerase activity);GO:0003677(DNA binding)
lbm_HQ_transcript_40346	GO:0006633(fatty acid biosynthetic process)	*	GO:0031177(phosphopantetheine binding)
lbm_HQ_transcript_40363	GO:0000413(protein peptidyl-prolyl isomerization);GO:0006457(protein folding)	*	GO:0016853(isomerase activity);GO:0003755(peptidyl-prolyl cis-trans isomerase activity)
lbm_HQ_transcript_40603	*	*	GO:0005524(ATP binding);GO:0000166(nucleotide binding);GO:0016874(ligase activity)
lbm_HQ_transcript_40725	*	GO:0016020(membrane);GO:0016021(integral component of membrane)	GO:0005524(ATP binding);GO:0000166(nucleotide binding)
lbm_HQ_transcript_40889	GO:0010466(negative regulation of peptidase activity);GO:0006508(proteolysis)	*	GO:0008233(peptidase activity);GO:0004869(cysteine-type endopeptidase inhibitor activity);GO:0030414(peptidase inhibitor activity)
lbm_HQ_transcript_40927	GO:0030042(actin filament depolymerization)	GO:0005622(intracellular);GO:0015629(actin cytoskeleton)	GO:0003779(actin binding)
lbm_HQ_transcript_40931	GO:0002181(cytoplasmic translation);GO:0006414(translational elongation)	GO:0005840(ribosome);GO:0005622(intracellular);GO:0030529(intracellular ribonucleoprotein complex);GO:0022625(cytosolic large ribosomal subunit);GO:0030687(preribosome, large subunit precursor)	GO:0003735(structural constituent of ribosome);GO:0070180(large ribosomal subunit rRNA binding)
lbm_HQ_transcript_40960	*	*	GO:0005524(ATP binding);GO:0000166(nucleotide binding);GO:0016874(ligase activity)
lbm_HQ_transcript_41171	*	GO:0016020(membrane);GO:0016021(integral component of membrane)	GO:0008270(zinc ion binding);GO:0046872(metal ion binding)
lbm_HQ_transcript_41222	*	GO:0005739(mitochondrion)	GO:0004129(cytochrome-c oxidase activity)
lbm_HQ_transcript_41301	*	GO:0016021(integral component of membrane);GO:0016020(membrane)	*
lbm_HQ_transcript_41410	GO:0006486(protein glycosylation)	GO:0008250(oligosaccharyltransferase complex);GO:0016021(integral component of membrane);GO:0016020(membrane);GO:0005789(endoplasmic reticulum membrane);GO:0005783(endoplasmic reticulum)	GO:0016740(transferase activity);GO:0004579(dolichyl-diphosphooligosaccharide-protein glycotransferase activity);GO:0016757(transferase activity, transferring glycosyl groups)
lbm_HQ_transcript_41520	GO:0000398(mRNA splicing, via spliceosome)	GO:0005681(spliceosomal complex)	*
lbm_HQ_transcript_41542	*	GO:0005634(nucleus)	*
lbm_HQ_transcript_41847	GO:0010466(negative regulation of peptidase activity);GO:0006508(proteolysis)	*	GO:0008233(peptidase activity);GO:0030414(peptidase inhibitor activity);GO:0004869(cysteine-type endopeptidase inhibitor activity)
lbm_HQ_transcript_41962	GO:0002181(cytoplasmic translation);GO:0006414(translational elongation)	GO:0005840(ribosome);GO:0005622(intracellular);GO:0030529(intracellular ribonucleoprotein complex);GO:0022625(cytosolic large ribosomal subunit);GO:0030687(preribosome, large subunit precursor)	GO:0003735(structural constituent of ribosome);GO:0070180(large ribosomal subunit rRNA binding)
lbm_HQ_transcript_41980	GO:0006468(protein phosphorylation)	*	GO:0004672(protein kinase activity);GO:0005524(ATP binding);GO:0004674(protein serine/threonine kinase activity)
lbm_HQ_transcript_41984	GO:0019441(tryptophan catabolic process to kynurenine)	*	GO:0004061(arylformamidase activity)
lbm_HQ_transcript_42130	*	GO:0016020(membrane);GO:0016021(integral component of membrane);GO:0031966(mitochondrial membrane)	*
lbm_HQ_transcript_42201	GO:0009058(biosynthetic process)	GO:0016021(integral component of membrane);GO:0016020(membrane)	GO:0003824(catalytic activity);GO:0030170(pyridoxal phosphate binding)
lbm_HQ_transcript_42249	*	GO:0005634(nucleus)	*
lbm_HQ_transcript_42290	GO:0009607(response to biotic stimulus);GO:0006952(defense response)	*	*
lbm_HQ_transcript_42304	*	GO:0016020(membrane);GO:0016021(integral component of membrane)	*
lbm_HQ_transcript_42588	GO:0007023(post-chaperonin tubulin folding pathway);GO:0007021(tubulin complex assembly)	*	GO:0048487(beta-tubulin binding)
lbm_HQ_transcript_42637	GO:0006412(translation)	GO:0005622(intracellular);GO:0005840(ribosome);GO:0015934(large ribosomal subunit);GO:0030529(intracellular ribonucleoprotein complex)	GO:0003735(structural constituent of ribosome)
lbm_HQ_transcript_42655	GO:0006412(translation)	GO:0005840(ribosome);GO:0030529(intracellular ribonucleoprotein complex);GO:0022625(cytosolic large ribosomal subunit)	GO:0003735(structural constituent of ribosome);GO:0070180(large ribosomal subunit rRNA binding)
lbm_HQ_transcript_42672	*	GO:0000786(nucleosome);GO:0005694(chromosome);GO:0005634(nucleus)	GO:0003677(DNA binding);GO:0046982(protein heterodimerization activity)
lbm_HQ_transcript_42736	*	GO:0009707(chloroplast outer membrane);GO:0016021(integral component of membrane);GO:0010319(stromule);GO:0016020(membrane)	GO:0020037(heme binding);GO:0046872(metal ion binding)
lbm_HQ_transcript_4283	*	*	GO:0005524(ATP binding);GO:0000166(nucleotide binding);GO:0016887(ATPase activity)
lbm_HQ_transcript_43025	GO:0055085(transmembrane transport)	GO:0016021(integral component of membrane);GO:0016020(membrane)	GO:0005509(calcium ion binding)
lbm_HQ_transcript_43194	*	GO:0000786(nucleosome);GO:0016020(membrane);GO:0005694(chromosome);GO:0016021(integral component of membrane);GO:0005634(nucleus)	GO:0003677(DNA binding);GO:0046982(protein heterodimerization activity)
lbm_HQ_transcript_43230	GO:0009607(response to biotic stimulus);GO:0006952(defense response)	*	*
lbm_HQ_transcript_43383	GO:0006351(transcription, DNA-templated);GO:0006355(regulation of transcription, DNA-templated)	GO:0005634(nucleus)	GO:0003677(DNA binding);GO:0003700(transcription factor activity, sequence-specific DNA binding)
lbm_HQ_transcript_43406	GO:0006355(regulation of transcription, DNA-templated)	GO:0043189(H4/H2A histone acetyltransferase complex);GO:0005634(nucleus)	*
lbm_HQ_transcript_43472	*	GO:0016020(membrane);GO:0016021(integral component of membrane)	*
lbm_HQ_transcript_43473	GO:0006412(translation)	GO:0005840(ribosome);GO:0005622(intracellular);GO:0015934(large ribosomal subunit);GO:0030529(intracellular ribonucleoprotein complex)	GO:0003735(structural constituent of ribosome)
lbm_HQ_transcript_43484	GO:0033566(gamma-tubulin complex localization)	GO:0008274(gamma-tubulin ring complex)	*
lbm_HQ_transcript_43530	GO:0006412(translation)	GO:0005840(ribosome)	GO:0003735(structural constituent of ribosome)
lbm_HQ_transcript_43554	GO:0010466(negative regulation of peptidase activity);GO:0006508(proteolysis)	*	GO:0008233(peptidase activity);GO:0004869(cysteine-type endopeptidase inhibitor activity);GO:0030414(peptidase inhibitor activity)
lbm_HQ_transcript_43641	*	*	GO:0046983(protein dimerization activity)
lbm_HQ_transcript_43885	GO:0015979(photosynthesis)	GO:0016021(integral component of membrane);GO:0016020(membrane);GO:0009523(photosystem II)	*
lbm_HQ_transcript_43895	GO:0030001(metal ion transport)	*	GO:0046872(metal ion binding)
lbm_HQ_transcript_44093	*	GO:0016020(membrane);GO:0016021(integral component of membrane);GO:0012511(monolayer-surrounded lipid storage body)	*
lbm_HQ_transcript_44123	GO:0032259(methylation);GO:0051252(regulation of RNA metabolic process)	*	GO:0047443(4-hydroxy-4-methyl-2-oxoglutarate aldolase activity);GO:0016740(transferase activity);GO:0016829(lyase activity);GO:0008428(ribonuclease inhibitor activity);GO:0008168(methyltransferase activity);GO:0008948(oxaloacetate decarboxylase activity);GO:0046872(metal ion binding)
lbm_HQ_transcript_44220	GO:0055114(oxidation-reduction process);GO:0022900(electron transport chain)	GO:0005743(mitochondrial inner membrane);GO:0070469(respiratory chain);GO:0016020(membrane);GO:0005739(mitochondrion);GO:0016021(integral component of membrane)	GO:0046872(metal ion binding);GO:0004129(cytochrome-c oxidase activity);GO:0005507(copper ion binding);GO:0016491(oxidoreductase activity)
lbm_HQ_transcript_44238	GO:0006486(protein glycosylation)	GO:0008250(oligosaccharyltransferase complex);GO:0016021(integral component of membrane);GO:0016020(membrane);GO:0005789(endoplasmic reticulum membrane);GO:0005783(endoplasmic reticulum)	GO:0016740(transferase activity);GO:0004579(dolichyl-diphosphooligosaccharide-protein glycotransferase activity);GO:0016757(transferase activity, transferring glycosyl groups)
lbm_HQ_transcript_44252	GO:0006412(translation)	GO:0005840(ribosome);GO:0005622(intracellular);GO:0030529(intracellular ribonucleoprotein complex)	GO:0003735(structural constituent of ribosome);GO:0046872(metal ion binding)
lbm_HQ_transcript_44297	GO:0030001(metal ion transport)	*	GO:0046872(metal ion binding)
lbm_HQ_transcript_44339	GO:0010466(negative regulation of peptidase activity);GO:0006508(proteolysis)	*	GO:0008233(peptidase activity);GO:0004869(cysteine-type endopeptidase inhibitor activity);GO:0030414(peptidase inhibitor activity)
lbm_HQ_transcript_44356	*	*	GO:0005524(ATP binding);GO:0000166(nucleotide binding)
lbm_HQ_transcript_44360	GO:0042742(defense response to bacterium);GO:0050832(defense response to fungus)	*	*
lbm_HQ_transcript_44451	GO:0006122(mitochondrial electron transport, ubiquinol to cytochrome c)	GO:0005743(mitochondrial inner membrane);GO:0005750(mitochondrial respiratory chain complex III)	*
lbm_HQ_transcript_44453	*	GO:0016020(membrane);GO:0016021(integral component of membrane)	*
lbm_HQ_transcript_44465	*	GO:0016020(membrane);GO:0016021(integral component of membrane)	*
lbm_HQ_transcript_44473	GO:0007023(post-chaperonin tubulin folding pathway);GO:0007021(tubulin complex assembly)	*	GO:0048487(beta-tubulin binding)
lbm_HQ_transcript_44480	*	GO:0016021(integral component of membrane);GO:0016020(membrane)	*
lbm_HQ_transcript_44518	GO:0006351(transcription, DNA-templated);GO:0006367(transcription initiation from RNA polymerase II promoter);GO:0006355(regulation of transcription, DNA-templated)	GO:0005672(transcription factor TFIIA complex);GO:0005634(nucleus)	*
lbm_HQ_transcript_44521	GO:0006412(translation)	GO:0005840(ribosome)	GO:0003735(structural constituent of ribosome)
lbm_HQ_transcript_44717	GO:0030001(metal ion transport)	*	GO:0046872(metal ion binding)
lbm_HQ_transcript_44849	GO:0008380(RNA splicing)	GO:0030532(small nuclear ribonucleoprotein complex)	*
lbm_HQ_transcript_44858	*	GO:0009536(plastid)	*
lbm_HQ_transcript_44888	*	*	GO:0008270(zinc ion binding);GO:0046872(metal ion binding)
lbm_HQ_transcript_45035	*	GO:0005634(nucleus)	*
lbm_HQ_transcript_45085	GO:0000724(double-strand break repair via homologous recombination)	GO:0009507(chloroplast)	*
lbm_HQ_transcript_45130	GO:0006351(transcription, DNA-templated)	GO:0005736(DNA-directed RNA polymerase I complex);GO:0005666(DNA-directed RNA polymerase III complex);GO:0005665(DNA-directed RNA polymerase II, core complex)	GO:0003899(DNA-directed 5'-3' RNA polymerase activity);GO:0003677(DNA binding);GO:0001055(RNA polymerase II activity);GO:0001056(RNA polymerase III activity);GO:0001054(RNA polymerase I activity)
lbm_HQ_transcript_4522	GO:0031338(regulation of vesicle fusion);GO:0090630(activation of GTPase activity);GO:0006886(intracellular protein transport)	GO:0005622(intracellular);GO:0012505(endomembrane system)	GO:0017137(Rab GTPase binding);GO:0005096(GTPase activator activity)
lbm_HQ_transcript_45334	*	GO:0009536(plastid);GO:0009535(chloroplast thylakoid membrane);GO:0009941(chloroplast envelope);GO:0009507(chloroplast)	*
lbm_HQ_transcript_45436	GO:0006412(translation)	GO:0005840(ribosome);GO:0030529(intracellular ribonucleoprotein complex)	GO:0003735(structural constituent of ribosome)
lbm_HQ_transcript_45483	GO:0006351(transcription, DNA-templated)	GO:0005736(DNA-directed RNA polymerase I complex);GO:0005666(DNA-directed RNA polymerase III complex);GO:0005665(DNA-directed RNA polymerase II, core complex)	GO:0003899(DNA-directed 5'-3' RNA polymerase activity);GO:0003677(DNA binding);GO:0001055(RNA polymerase II activity);GO:0001056(RNA polymerase III activity);GO:0001054(RNA polymerase I activity);GO:0008270(zinc ion binding)
lbm_HQ_transcript_45722	*	GO:0016021(integral component of membrane);GO:0016020(membrane)	*
lbm_HQ_transcript_45855	GO:0009611(response to wounding)	*	GO:0004867(serine-type endopeptidase inhibitor activity)
lbm_HQ_transcript_4658	GO:0010501(RNA secondary structure unwinding)	*	GO:0003676(nucleic acid binding);GO:0004004(ATP-dependent RNA helicase activity);GO:0005524(ATP binding);GO:0003723(RNA binding);GO:0004386(helicase activity);GO:0000166(nucleotide binding);GO:0016787(hydrolase activity)
lbm_HQ_transcript_4876	GO:0006071(glycerol metabolic process)	*	GO:0005524(ATP binding);GO:0004371(glycerone kinase activity)
lbm_HQ_transcript_5266	*	*	GO:0005524(ATP binding);GO:0000166(nucleotide binding)
lbm_HQ_transcript_5576	GO:0006355(regulation of transcription, DNA-templated)	GO:0005634(nucleus)	GO:0003677(DNA binding)
lbm_HQ_transcript_5657	GO:0042594(response to starvation);GO:0015969(guanosine tetraphosphate metabolic process)	GO:0009507(chloroplast)	GO:0005509(calcium ion binding);GO:0008893(guanosine-3',5'-bis(diphosphate) 3'-diphosphatase activity);GO:0008728(GTP diphosphokinase activity)
lbm_HQ_transcript_5697	GO:0006950(response to stress)	*	GO:0005516(calmodulin binding)
lbm_HQ_transcript_5975	GO:0016567(protein ubiquitination)	*	GO:0004842(ubiquitin-protein transferase activity)
lbm_HQ_transcript_6017	GO:0042594(response to starvation);GO:0015969(guanosine tetraphosphate metabolic process)	GO:0009507(chloroplast)	GO:0005509(calcium ion binding);GO:0008893(guanosine-3',5'-bis(diphosphate) 3'-diphosphatase activity);GO:0008728(GTP diphosphokinase activity)
lbm_HQ_transcript_611	GO:0010051(xylem and phloem pattern formation);GO:0009733(response to auxin);GO:0009965(leaf morphogenesis);GO:0010087(phloem or xylem histogenesis);GO:0043547(positive regulation of GTPase activity);GO:0006897(endocytosis)	GO:0005737(cytoplasm);GO:0005886(plasma membrane);GO:0030140(trans-Golgi network transport vesicle);GO:0005829(cytosol)	GO:0035091(phosphatidylinositol binding);GO:0005096(GTPase activator activity)
lbm_HQ_transcript_6183	GO:0008152(metabolic process)	*	GO:0003824(catalytic activity)
lbm_HQ_transcript_6364	GO:0055114(oxidation-reduction process)	*	GO:0051537(2 iron, 2 sulfur cluster binding);GO:0005506(iron ion binding);GO:0016705(oxidoreductase activity, acting on paired donors, with incorporation or reduction of molecular oxygen);GO:0010277(chlorophyllide a oxygenase [overall] activity);GO:0051536(iron-sulfur cluster binding);GO:0016491(oxidoreductase activity);GO:0046872(metal ion binding)
lbm_HQ_transcript_6392	GO:0042594(response to starvation);GO:0015969(guanosine tetraphosphate metabolic process)	GO:0009507(chloroplast)	GO:0005509(calcium ion binding);GO:0008893(guanosine-3',5'-bis(diphosphate) 3'-diphosphatase activity);GO:0008728(GTP diphosphokinase activity)
lbm_HQ_transcript_6698	*	GO:0016021(integral component of membrane);GO:0016020(membrane)	*
lbm_HQ_transcript_6908	*	*	GO:0005525(GTP binding)
lbm_HQ_transcript_7116	GO:0006342(chromatin silencing);GO:0006355(regulation of transcription, DNA-templated);GO:0006471(protein ADP-ribosylation);GO:0006476(protein deacetylation);GO:0031348(negative regulation of defense response);GO:0042742(defense response to bacterium)	GO:0005634(nucleus);GO:0005677(chromatin silencing complex);GO:0005737(cytoplasm);GO:0005759(mitochondrial matrix)	GO:0070403(NAD+ binding);GO:0003677(DNA binding);GO:0008270(zinc ion binding);GO:0016787(hydrolase activity);GO:0034979(NAD-dependent protein deacetylase activity);GO:0046872(metal ion binding)
lbm_HQ_transcript_7160	*	GO:0016020(membrane);GO:0016021(integral component of membrane)	GO:0008270(zinc ion binding);GO:0046872(metal ion binding)
lbm_HQ_transcript_7253	GO:0055114(oxidation-reduction process)	*	GO:0004497(monooxygenase activity);GO:0016705(oxidoreductase activity, acting on paired donors, with incorporation or reduction of molecular oxygen);GO:0020037(heme binding);GO:0046872(metal ion binding);GO:0005506(iron ion binding);GO:0016491(oxidoreductase activity)
lbm_HQ_transcript_7376	*	GO:0016021(integral component of membrane);GO:0016020(membrane)	*
lbm_HQ_transcript_7533	*	GO:0016021(integral component of membrane);GO:0016020(membrane)	*
lbm_HQ_transcript_7847	GO:0030163(protein catabolic process);GO:0006508(proteolysis)	GO:0046658(anchored component of plasma membrane)	GO:0008233(peptidase activity);GO:0004190(aspartic-type endopeptidase activity);GO:0016787(hydrolase activity)
lbm_HQ_transcript_7990	GO:0008152(metabolic process);GO:0055114(oxidation-reduction process)	*	GO:0004777(succinate-semialdehyde dehydrogenase (NAD+) activity);GO:0004029(aldehyde dehydrogenase (NAD) activity);GO:0016620(oxidoreductase activity, acting on the aldehyde or oxo group of donors, NAD or NADP as acceptor);GO:0016491(oxidoreductase activity);GO:0009013(succinate-semialdehyde dehydrogenase [NAD(P)+] activity)
lbm_HQ_transcript_80	GO:0006351(transcription, DNA-templated)	GO:0009536(plastid);GO:0009507(chloroplast)	GO:0003677(DNA binding);GO:0016740(transferase activity);GO:0003899(DNA-directed 5'-3' RNA polymerase activity);GO:0016779(nucleotidyltransferase activity)
lbm_HQ_transcript_8040	*	GO:0005840(ribosome);GO:0005739(mitochondrion);GO:0016021(integral component of membrane);GO:0016020(membrane)	*
lbm_HQ_transcript_8056	GO:0055114(oxidation-reduction process)	*	GO:0004497(monooxygenase activity);GO:0050660(flavin adenine dinucleotide binding);GO:0050661(NADP binding);GO:0004499(N,N-dimethylaniline monooxygenase activity);GO:0016491(oxidoreductase activity)
lbm_HQ_transcript_8132	GO:0006412(translation)	GO:0005622(intracellular);GO:0005840(ribosome);GO:0030529(intracellular ribonucleoprotein complex)	GO:0003735(structural constituent of ribosome)
lbm_HQ_transcript_814	*	*	GO:0008270(zinc ion binding)
lbm_HQ_transcript_8173	*	GO:0016020(membrane);GO:0016021(integral component of membrane)	*
lbm_HQ_transcript_8359	*	*	GO:0016787(hydrolase activity)
lbm_HQ_transcript_8482	*	*	GO:0005524(ATP binding)
lbm_HQ_transcript_8504	GO:0008152(metabolic process);GO:0016310(phosphorylation);GO:0006206(pyrimidine nucleobase metabolic process);GO:0044206(UMP salvage);GO:0044211(CTP salvage);GO:0043097(pyrimidine nucleoside salvage)	GO:0005829(cytosol);GO:0009507(chloroplast)	GO:0016301(kinase activity);GO:0016740(transferase activity);GO:0004849(uridine kinase activity);GO:0005524(ATP binding);GO:0000166(nucleotide binding)
lbm_HQ_transcript_8542	GO:0055114(oxidation-reduction process)	*	GO:0050660(flavin adenine dinucleotide binding);GO:0016614(oxidoreductase activity, acting on CH-OH group of donors);GO:0016491(oxidoreductase activity)
lbm_HQ_transcript_8597	GO:0006468(protein phosphorylation)	*	GO:0004672(protein kinase activity);GO:0005524(ATP binding);GO:0004674(protein serine/threonine kinase activity);GO:0000166(nucleotide binding)
lbm_HQ_transcript_8717	GO:0006810(transport)	GO:0016021(integral component of membrane);GO:0016020(membrane)	GO:0005215(transporter activity)
lbm_HQ_transcript_8724	GO:0008152(metabolic process);GO:0055114(oxidation-reduction process)	*	GO:0004777(succinate-semialdehyde dehydrogenase (NAD+) activity);GO:0004029(aldehyde dehydrogenase (NAD) activity);GO:0016620(oxidoreductase activity, acting on the aldehyde or oxo group of donors, NAD or NADP as acceptor);GO:0016491(oxidoreductase activity);GO:0009013(succinate-semialdehyde dehydrogenase [NAD(P)+] activity)
lbm_HQ_transcript_8808	GO:0007165(signal transduction);GO:0006629(lipid metabolic process);GO:0035556(intracellular signal transduction);GO:0016042(lipid catabolic process)	*	GO:0008081(phosphoric diester hydrolase activity);GO:0004871(signal transducer activity);GO:0004435(phosphatidylinositol phospholipase C activity);GO:0016787(hydrolase activity)
lbm_HQ_transcript_8921	GO:0008643(carbohydrate transport)	GO:0016021(integral component of membrane);GO:0016020(membrane);GO:0005794(Golgi apparatus)	*
lbm_HQ_transcript_8951	GO:0008152(metabolic process);GO:0005975(carbohydrate metabolic process);GO:0030245(cellulose catabolic process);GO:1901657(glycosyl compound metabolic process)	GO:0005829(cytosol)	GO:0008422(beta-glucosidase activity);GO:0004553(hydrolase activity, hydrolyzing O-glycosyl compounds);GO:0016798(hydrolase activity, acting on glycosyl bonds);GO:0016787(hydrolase activity);GO:0102483(scopolin beta-glucosidase activity)
lbm_HQ_transcript_9002	GO:0006810(transport);GO:0009734(auxin-activated signaling pathway);GO:0055085(transmembrane transport)	GO:0016021(integral component of membrane);GO:0016020(membrane)	*
lbm_HQ_transcript_9187	*	*	GO:0004721(phosphoprotein phosphatase activity);GO:0046872(metal ion binding);GO:0016787(hydrolase activity)
lbm_HQ_transcript_9289	GO:0051603(proteolysis involved in cellular protein catabolic process);GO:0006508(proteolysis)	GO:0005737(cytoplasm);GO:0022626(cytosolic ribosome);GO:0000502(proteasome complex);GO:0005829(cytosol);GO:0005634(nucleus);GO:0005839(proteasome core complex)	GO:0008233(peptidase activity);GO:0004175(endopeptidase activity);GO:0016787(hydrolase activity);GO:0004298(threonine-type endopeptidase activity)
lbm_HQ_transcript_9404	GO:0032259(methylation)	*	GO:0016740(transferase activity);GO:0008168(methyltransferase activity)
lbm_HQ_transcript_9479	GO:0032259(methylation);GO:0051252(regulation of RNA metabolic process)	*	GO:0047443(4-hydroxy-4-methyl-2-oxoglutarate aldolase activity);GO:0016740(transferase activity);GO:0016829(lyase activity);GO:0008428(ribonuclease inhibitor activity);GO:0008168(methyltransferase activity);GO:0008948(oxaloacetate decarboxylase activity);GO:0046872(metal ion binding)
lbm_HQ_transcript_9512	GO:0055085(transmembrane transport);GO:0006816(calcium ion transport);GO:0006812(cation transport)	GO:0016021(integral component of membrane);GO:0016020(membrane)	GO:0015369(calcium:proton antiporter activity);GO:0008324(cation transmembrane transporter activity)
lbm_HQ_transcript_9529	GO:0000911(cytokinesis by cell plate formation);GO:0007264(small GTPase mediated signal transduction)	GO:0005886(plasma membrane);GO:0005829(cytosol);GO:0009504(cell plate);GO:0005768(endosome)	GO:0005525(GTP binding)
lbm_HQ_transcript_9618	GO:0006355(regulation of transcription, DNA-templated)	GO:0005634(nucleus)	*
lbm_HQ_transcript_9702	GO:0045490(pectin catabolic process);GO:0042545(cell wall modification)	GO:0016020(membrane);GO:0005618(cell wall);GO:0016021(integral component of membrane)	GO:0030599(pectinesterase activity);GO:0004857(enzyme inhibitor activity);GO:0016787(hydrolase activity);GO:0045330(aspartyl esterase activity)
lbm_LQ_transcript_43085	GO:0006414(translational elongation)	GO:0005622(intracellular);GO:0005840(ribosome);GO:0030529(intracellular ribonucleoprotein complex)	GO:0003735(structural constituent of ribosome)
