# Supplementary material for: Dataset of full-length transcriptome assembly and annotation of apocynum venetum using pacbio sequel II
Source: Data Brief. 2020 Nov 4;33:106494. doi: 10.1016/j.dib.2020.106494 (PMC7677113; doi:10.1016/j.dib.2020.106494)
Supplement: Supplementary file 3 [file mmc3.xls]

Isoform_id	Identity	E_value	Subject_id	Subject_description
lbm_HQ_transcript_3112	66.1	1.3e-245	sp|Q8GZ81|OFT27_ARATH	O-fucosyltransferase 27 OS=Arabidopsis thaliana OX=3702 GN=OFUT27 PE=2 SV=1
lbm_HQ_transcript_3114	51.8	8.4e-48	sp|Q9M7J4|MFP1_TOBAC	MAR-binding filament-like protein 1-1 OS=Nicotiana tabacum OX=4097 GN=MFP1-1 PE=2 SV=1
lbm_HQ_transcript_3115	61.5	1.8e-263	sp|Q9M8S6|SKOR_ARATH	Potassium channel SKOR OS=Arabidopsis thaliana OX=3702 GN=SKOR PE=1 SV=1
lbm_HQ_transcript_3116	52.4	1.7e-165	sp|Q06BH3|SRF1_ARATH	Protein STRUBBELIG-RECEPTOR FAMILY 1 OS=Arabidopsis thaliana OX=3702 GN=SRF1 PE=1 SV=2
lbm_HQ_transcript_3117	61.4	6.6e-122	sp|Q9LVQ7|IDD1_ARATH	Zinc finger protein ENHYDROUS OS=Arabidopsis thaliana OX=3702 GN=ENY PE=1 SV=1
lbm_HQ_transcript_3118	54.5	3.0e-146	sp|Q39204|MYC2_ARATH	Transcription factor MYC2 OS=Arabidopsis thaliana OX=3702 GN=MYC2 PE=1 SV=2
lbm_HQ_transcript_3121	47.5	5.1e-69	sp|Q7Y214|GTE7_ARATH	Transcription factor GTE7 OS=Arabidopsis thaliana OX=3702 GN=GTE7 PE=2 SV=1
lbm_HQ_transcript_3123	41.7	7.8e-62	sp|Q6P2Y3|DNJC2_XENTR	DnaJ homolog subfamily C member 2 OS=Xenopus tropicalis OX=8364 GN=dnajc2 PE=2 SV=2
lbm_HQ_transcript_3125	58.9	5.5e-116	sp|Q0JLP9|P2C06_ORYSJ	Probable protein phosphatase 2C 6 OS=Oryza sativa subsp. japonica OX=39947 GN=PP2C06 PE=1 SV=1
lbm_HQ_transcript_3128	82.4	1.2e-307	sp|P93484|VSR1_PEA	Vacuolar-sorting receptor 1 OS=Pisum sativum OX=3888 GN=BP80 PE=1 SV=1
lbm_HQ_transcript_3134	79.2	1.3e-149	sp|Q39119|VPEG_ARATH	Vacuolar-processing enzyme gamma-isozyme OS=Arabidopsis thaliana OX=3702 GN=At4g32940 PE=1 SV=2
lbm_HQ_transcript_3137	65.7	6.0e-171	sp|Q9M2F9|RH52_ARATH	DEAD-box ATP-dependent RNA helicase 52 OS=Arabidopsis thaliana OX=3702 GN=RH52 PE=1 SV=1
lbm_HQ_transcript_3139	81.1	1.4e-188	sp|Q6Z358|C3H49_ORYSJ	Zinc finger CCCH domain-containing protein 49 OS=Oryza sativa subsp. japonica OX=39947 GN=Os07g0281000 PE=2 SV=1
lbm_HQ_transcript_3140	74.0	1.8e-204	sp|F4IHJ0|SFH8_ARATH	Phosphatidylinositol/phosphatidylcholine transfer protein SFH8 OS=Arabidopsis thaliana OX=3702 GN=SFH8 PE=2 SV=1
lbm_HQ_transcript_3142	59.2	2.5e-153	sp|Q9FFZ1|PPH_ARATH	Pheophytinase, chloroplastic OS=Arabidopsis thaliana OX=3702 GN=PPH PE=1 SV=1
lbm_HQ_transcript_3147	61.8	3.5e-187	sp|Q9SVM0|Y3078_ARATH	BTB/POZ domain-containing protein At3g50780 OS=Arabidopsis thaliana OX=3702 GN=At3g50780 PE=2 SV=1
lbm_HQ_transcript_3149	67.1	5.9e-267	sp|Q6R3L0|YSL1_ARATH	Metal-nicotianamine transporter YSL1 OS=Arabidopsis thaliana OX=3702 GN=YSL1 PE=2 SV=2
lbm_HQ_transcript_3151	80.3	3.1e-159	sp|Q93YV7|PMT3_ARATH	Probable methyltransferase PMT3 OS=Arabidopsis thaliana OX=3702 GN=At4g14360 PE=2 SV=1
lbm_HQ_transcript_3153	92.9	8.7e-263	sp|Q3C1N4|YCF2_NICSY	Protein Ycf2 OS=Nicotiana sylvestris OX=4096 GN=ycf2-A PE=3 SV=1
lbm_HQ_transcript_3156	86.3	0.0e+00	sp|O04015|P5CS_ACTDE	Delta-1-pyrroline-5-carboxylate synthase OS=Actinidia deliciosa OX=3627 PE=2 SV=1
lbm_HQ_transcript_3158	33.3	2.5e-12	sp|P37707|B2_DAUCA	B2 protein OS=Daucus carota OX=4039 PE=2 SV=1
lbm_HQ_transcript_3160	80.8	7.9e-83	sp|Q5Z859|MPK4_ORYSJ	Mitogen-activated protein kinase 4 OS=Oryza sativa subsp. japonica OX=39947 GN=MPK4 PE=2 SV=1
lbm_HQ_transcript_3161	50.6	1.7e-194	sp|O94808|GFPT2_HUMAN	Glutamine--fructose-6-phosphate aminotransferase [isomerizing] 2 OS=Homo sapiens OX=9606 GN=GFPT2 PE=1 SV=3
lbm_HQ_transcript_3164	74.2	3.3e-283	sp|P93568|SSY1_SOLTU	Soluble starch synthase 1, chloroplastic/amyloplastic OS=Solanum tuberosum OX=4113 PE=2 SV=1
lbm_HQ_transcript_3166	75.4	5.6e-294	sp|Q40412|ABA2_NICPL	Zeaxanthin epoxidase, chloroplastic OS=Nicotiana plumbaginifolia OX=4092 GN=ABA2 PE=1 SV=1
lbm_HQ_transcript_3167	52.1	1.6e-115	sp|Q9SUH5|AUG8_ARATH	AUGMIN subunit 8 OS=Arabidopsis thaliana OX=3702 GN=AUG8 PE=1 SV=1
lbm_HQ_transcript_3170	70.2	5.3e-252	sp|Q9FY46|SUT41_ARATH	Sulfate transporter 4.1, chloroplastic OS=Arabidopsis thaliana OX=3702 GN=SULTR4;1 PE=1 SV=1
lbm_HQ_transcript_3175	49.4	5.2e-191	sp|Q8VZD4|DEG15_ARATH	Glyoxysomal processing protease, glyoxysomal OS=Arabidopsis thaliana OX=3702 GN=DEG15 PE=1 SV=2
lbm_HQ_transcript_3176	91.3	2.4e-260	sp|Q8LPJ4|AB2E_ARATH	ABC transporter E family member 2 OS=Arabidopsis thaliana OX=3702 GN=ABCE2 PE=2 SV=1
lbm_HQ_transcript_3180	40.7	5.2e-58	sp|P51567|AFC2_ARATH	Serine/threonine-protein kinase AFC2 OS=Arabidopsis thaliana OX=3702 GN=AFC2 PE=1 SV=1
lbm_HQ_transcript_3183	49.3	2.6e-166	sp|Q9ZT48|ATE1_ARATH	Arginyl-tRNA--protein transferase 1 OS=Arabidopsis thaliana OX=3702 GN=ATE1 PE=2 SV=2
lbm_HQ_transcript_3189	36.8	1.8e-18	sp|Q54ST3|Y2237_DICDI	DDT domain-containing protein DDB_G0282237 OS=Dictyostelium discoideum OX=44689 GN=DDB_G0282237 PE=3 SV=1
lbm_HQ_transcript_3193	55.4	6.0e-155	sp|Q93Y06|Y5720_ARATH	Probable inactive receptor kinase At5g67200 OS=Arabidopsis thaliana OX=3702 GN=At5g67200 PE=1 SV=1
lbm_HQ_transcript_3194	58.5	7.4e-230	sp|Q8GUH7|CSCLC_ARATH	CSC1-like protein HYP1 OS=Arabidopsis thaliana OX=3702 GN=HYP1 PE=2 SV=1
lbm_HQ_transcript_3195	56.3	6.4e-117	sp|Q9ZQE5|PP153_ARATH	Pentatricopeptide repeat-containing protein At2g15690, mitochondrial OS=Arabidopsis thaliana OX=3702 GN=PCMP-H66 PE=1 SV=2
lbm_HQ_transcript_3197	22.7	5.7e-20	sp|Q9CAF4|NUP1_ARATH	Nuclear pore complex protein NUP1 OS=Arabidopsis thaliana OX=3702 GN=NUP1 PE=1 SV=1
lbm_HQ_transcript_3198	91.9	2.8e-72	sp|P92557|RT07_ARATH	Ribosomal protein S7, mitochondrial OS=Arabidopsis thaliana OX=3702 GN=RPS7 PE=2 SV=1
lbm_HQ_transcript_3203	74.6	7.8e-288	sp|Q94EJ6|PMTE_ARATH	Probable methyltransferase PMT14 OS=Arabidopsis thaliana OX=3702 GN=At4g18030 PE=2 SV=1
lbm_HQ_transcript_3204	37.6	7.2e-92	sp|Q8RY59|RCD1_ARATH	Inactive poly [ADP-ribose] polymerase RCD1 OS=Arabidopsis thaliana OX=3702 GN=RCD1 PE=1 SV=1
lbm_HQ_transcript_3207	44.3	1.4e-79	sp|Q8S2T1|DDPS6_ARATH	Dehydrodolichyl diphosphate synthase 6 OS=Arabidopsis thaliana OX=3702 GN=At2g17570 PE=2 SV=2
lbm_HQ_transcript_3208	77.3	0.0e+00	sp|Q9LUM3|SBT15_ARATH	Subtilisin-like protease SBT1.5 OS=Arabidopsis thaliana OX=3702 GN=SBT1.5 PE=2 SV=1
lbm_HQ_transcript_3209	36.0	1.3e-69	sp|P0DH62|Y4407_SELML	Inactive protein kinase SELMODRAFT_444075 OS=Selaginella moellendorffii OX=88036 GN=SELMODRAFT_444075 PE=2 SV=1
lbm_HQ_transcript_3211	31.8	1.2e-30	sp|Q86YJ7|AN13B_HUMAN	Ankyrin repeat domain-containing protein 13B OS=Homo sapiens OX=9606 GN=ANKRD13B PE=1 SV=4
lbm_HQ_transcript_3213	77.5	2.9e-210	sp|Q39659|MFPA_CUCSA	Glyoxysomal fatty acid beta-oxidation multifunctional protein MFP-a OS=Cucumis sativus OX=3659 PE=1 SV=1
lbm_HQ_transcript_3214	83.8	2.3e-271	sp|Q03163|HMDH_CATRO	3-hydroxy-3-methylglutaryl-coenzyme A reductase OS=Catharanthus roseus OX=4058 GN=HMGR PE=2 SV=1
lbm_HQ_transcript_3216	65.8	1.1e-102	sp|P17886|CRN_DROME	Protein crooked neck OS=Drosophila melanogaster OX=7227 GN=crn PE=2 SV=2
lbm_HQ_transcript_3220	62.3	4.2e-100	sp|A0A1P8AS03|ECT4_ARATH	YTH domain-containing protein ECT4 OS=Arabidopsis thaliana OX=3702 GN=ECT4 PE=2 SV=1
lbm_HQ_transcript_3221	28.9	4.8e-27	sp|Q55CU8|PITC_DICDI	Phosphatidylinositol transfer protein 3 OS=Dictyostelium discoideum OX=44689 GN=pitC PE=2 SV=1
lbm_HQ_transcript_3224	32.9	1.6e-115	sp|Q96JB2|COG3_HUMAN	Conserved oligomeric Golgi complex subunit 3 OS=Homo sapiens OX=9606 GN=COG3 PE=1 SV=3
lbm_HQ_transcript_3226	76.0	0.0e+00	sp|Q8W4I4|POT6_ARATH	Potassium transporter 6 OS=Arabidopsis thaliana OX=3702 GN=POT6 PE=2 SV=1
lbm_HQ_transcript_3228	23.6	7.3e-20	sp|Q640K1|NCDN_XENLA	Neurochondrin OS=Xenopus laevis OX=8355 GN=ncdn PE=2 SV=1
lbm_HQ_transcript_3231	61.3	2.8e-152	sp|Q6Z8C8|CDKF4_ORYSJ	Cyclin-dependent kinase F-4 OS=Oryza sativa subsp. japonica OX=39947 GN=CDKF-4 PE=2 SV=1
lbm_HQ_transcript_3233	42.1	6.8e-50	sp|Q9FWW5|Y1215_ARATH	WEB family protein At1g12150 OS=Arabidopsis thaliana OX=3702 GN=At1g12150 PE=2 SV=1
lbm_HQ_transcript_3234	44.8	4.3e-121	sp|P51281|YCF45_PORPU	Uncharacterized protein ycf45 OS=Porphyra purpurea OX=2787 GN=ycf45 PE=3 SV=1
lbm_HQ_transcript_3235	51.3	5.0e-45	sp|Q39117|TGT2_ARATH	Trihelix transcription factor GT-2 OS=Arabidopsis thaliana OX=3702 GN=GT-2 PE=2 SV=1
lbm_HQ_transcript_3236	86.6	1.0e-186	sp|Q43848|TKTC_SOLTU	Transketolase, chloroplastic OS=Solanum tuberosum OX=4113 PE=2 SV=1
lbm_HQ_transcript_3238	69.5	2.5e-222	sp|Q9FXA2|PABP8_ARATH	Polyadenylate-binding protein 8 OS=Arabidopsis thaliana OX=3702 GN=PAB8 PE=1 SV=1
lbm_HQ_transcript_3240	32.4	1.2e-94	sp|F4KDN0|HEN4_ARATH	KH domain-containing protein HEN4 OS=Arabidopsis thaliana OX=3702 GN=HEN4 PE=1 SV=1
lbm_HQ_transcript_3244	68.3	0.0e+00	sp|Q9LNJ9|FKGP_ARATH	Bifunctional fucokinase/fucose pyrophosphorylase OS=Arabidopsis thaliana OX=3702 GN=FKGP PE=1 SV=2
lbm_HQ_transcript_3246	44.7	7.0e-172	sp|Q43191|LOX15_SOLTU	Probable linoleate 9S-lipoxygenase 5 OS=Solanum tuberosum OX=4113 GN=LOX1.5 PE=2 SV=1
lbm_HQ_transcript_3247	97.2	2.7e-272	sp|Q9MU41|ATPB_MAGTR	ATP synthase subunit beta, chloroplastic OS=Magnolia tripetala OX=44926 GN=atpB PE=3 SV=1
lbm_HQ_transcript_3248	43.7	3.5e-131	sp|Q9FG77|WRKY2_ARATH	Probable WRKY transcription factor 2 OS=Arabidopsis thaliana OX=3702 GN=WRKY2 PE=1 SV=1
lbm_HQ_transcript_3249	53.0	2.5e-201	sp|P92949|FRO2_ARATH	Ferric reduction oxidase 2 OS=Arabidopsis thaliana OX=3702 GN=FRO2 PE=1 SV=2
lbm_HQ_transcript_3254	84.0	5.0e-279	sp|P93008|RH21_ARATH	DEAD-box ATP-dependent RNA helicase 21 OS=Arabidopsis thaliana OX=3702 GN=RH21 PE=2 SV=1
lbm_HQ_transcript_3255	69.0	1.8e-215	sp|Q9C9P4|KASC2_ARATH	3-oxoacyl-[acyl-carrier-protein] synthase II, chloroplastic OS=Arabidopsis thaliana OX=3702 GN=KAS2 PE=1 SV=1
lbm_HQ_transcript_3258	73.2	8.8e-207	sp|Q9C6S5|PHSB_ARATH	Probable polyamine transporter At1g31830 OS=Arabidopsis thaliana OX=3702 GN=At1g31830 PE=2 SV=1
lbm_HQ_transcript_3261	82.6	0.0e+00	sp|F4JRE0|TMN12_ARATH	Transmembrane 9 superfamily member 12 OS=Arabidopsis thaliana OX=3702 GN=TMN12 PE=2 SV=1
lbm_HQ_transcript_3262	78.2	6.0e-256	sp|Q9C512|MNS1_ARATH	Mannosyl-oligosaccharide 1,2-alpha-mannosidase MNS1 OS=Arabidopsis thaliana OX=3702 GN=MNS1 PE=1 SV=1
lbm_HQ_transcript_3263	83.6	0.0e+00	sp|Q8W4M7|ERCC2_ARATH	General transcription and DNA repair factor IIH helicase subunit XPD OS=Arabidopsis thaliana OX=3702 GN=XPD PE=1 SV=1
lbm_HQ_transcript_3264	46.7	2.5e-129	sp|Q9LYG9|MSL10_ARATH	Mechanosensitive ion channel protein 10 OS=Arabidopsis thaliana OX=3702 GN=MSL10 PE=1 SV=1
lbm_HQ_transcript_3266	29.7	1.5e-09	sp|Q54P70|Y4757_DICDI	OTU domain-containing protein DDB_G0284757 OS=Dictyostelium discoideum OX=44689 GN=DDB_G0284757 PE=4 SV=2
lbm_HQ_transcript_3267	25.5	4.5e-70	sp|Q14746|COG2_HUMAN	Conserved oligomeric Golgi complex subunit 2 OS=Homo sapiens OX=9606 GN=COG2 PE=1 SV=1
lbm_HQ_transcript_3268	27.0	2.0e-33	sp|Q9CZT4|RPC5_MOUSE	DNA-directed RNA polymerase III subunit RPC5 OS=Mus musculus OX=10090 GN=Polr3e PE=1 SV=2
lbm_HQ_transcript_3269	79.5	1.3e-231	sp|Q9SMT7|4CLLA_ARATH	Oxalate--CoA ligase OS=Arabidopsis thaliana OX=3702 GN=AAE3 PE=1 SV=1
lbm_HQ_transcript_3270	46.7	2.5e-129	sp|Q9LYG9|MSL10_ARATH	Mechanosensitive ion channel protein 10 OS=Arabidopsis thaliana OX=3702 GN=MSL10 PE=1 SV=1
lbm_HQ_transcript_3271	66.9	2.4e-111	sp|Q94C11|SUGP1_ARATH	SURP and G-patch domain-containing protein 1-like protein OS=Arabidopsis thaliana OX=3702 GN=At3g52120 PE=2 SV=1
lbm_HQ_transcript_3275	84.1	4.0e-228	sp|Q8GX78|ANTR2_ARATH	Ascorbate transporter, chloroplastic OS=Arabidopsis thaliana OX=3702 GN=PHT4;4 PE=1 SV=1
lbm_HQ_transcript_3276	82.5	1.2e-208	sp|Q9LU89|2A5N_ARATH	Serine/threonine protein phosphatase 2A 59 kDa regulatory subunit B' eta isoform OS=Arabidopsis thaliana OX=3702 GN=B'ETA PE=1 SV=1
lbm_HQ_transcript_3279	78.2	0.0e+00	sp|Q9SHY2|YSL7_ARATH	Probable metal-nicotianamine transporter YSL7 OS=Arabidopsis thaliana OX=3702 GN=YSL7 PE=2 SV=1
lbm_HQ_transcript_3283	83.0	9.2e-305	sp|O24133|CHLD_TOBAC	Magnesium-chelatase subunit ChlD, chloroplastic OS=Nicotiana tabacum OX=4097 GN=CHLD PE=2 SV=1
lbm_HQ_transcript_3287	67.6	9.1e-180	sp|Q8GUG7|RH50_ARATH	DEAD-box ATP-dependent RNA helicase 50 OS=Arabidopsis thaliana OX=3702 GN=RH50 PE=2 SV=2
lbm_HQ_transcript_3289	75.3	5.0e-311	sp|F4JRJ6|DEAH9_ARATH	Probable pre-mRNA-splicing factor ATP-dependent RNA helicase DEAH9 OS=Arabidopsis thaliana OX=3702 GN=At4g18465 PE=3 SV=1
lbm_HQ_transcript_3292	39.4	1.0e-61	sp|Q9ZQ31|STY13_ARATH	Serine/threonine-protein kinase STY13 OS=Arabidopsis thaliana OX=3702 GN=STY13 PE=1 SV=2
lbm_HQ_transcript_3294	62.3	2.3e-199	sp|Q8RWS6|FRO6_ARATH	Ferric reduction oxidase 6 OS=Arabidopsis thaliana OX=3702 GN=FRO6 PE=2 SV=1
lbm_HQ_transcript_3296	75.5	2.7e-203	sp|P93236|ABA2_SOLLC	Zeaxanthin epoxidase, chloroplastic OS=Solanum lycopersicum OX=4081 PE=2 SV=1
lbm_HQ_transcript_3297	32.6	3.4e-25	sp|P09379|GYP7_YARLI	GTPase-activating protein GYP7 OS=Yarrowia lipolytica (strain CLIB 122 / E 150) OX=284591 GN=GYP7 PE=3 SV=2
lbm_HQ_transcript_3300	69.3	2.3e-295	sp|Q42523|MCCA_ARATH	Methylcrotonoyl-CoA carboxylase subunit alpha, mitochondrial OS=Arabidopsis thaliana OX=3702 GN=MCCA PE=1 SV=2
lbm_HQ_transcript_3301	78.2	6.0e-256	sp|Q9C512|MNS1_ARATH	Mannosyl-oligosaccharide 1,2-alpha-mannosidase MNS1 OS=Arabidopsis thaliana OX=3702 GN=MNS1 PE=1 SV=1
lbm_HQ_transcript_3302	59.9	2.3e-151	sp|Q9LVY1|TAT_ARATH	Tyrosine aminotransferase OS=Arabidopsis thaliana OX=3702 GN=TAT PE=2 SV=1
lbm_HQ_transcript_3303	77.0	7.9e-91	sp|Q9ZUL3|IDD5_ARATH	Protein indeterminate-domain 5, chloroplastic OS=Arabidopsis thaliana OX=3702 GN=IDD5 PE=1 SV=1
lbm_HQ_transcript_3304	70.6	5.8e-219	sp|Q39189|RH7_ARATH	DEAD-box ATP-dependent RNA helicase 7 OS=Arabidopsis thaliana OX=3702 GN=RH7 PE=1 SV=2
lbm_HQ_transcript_3305	45.0	5.6e-28	sp|Q9M1S3|ARP1_ARATH	Probable RNA-binding protein ARP1 OS=Arabidopsis thaliana OX=3702 GN=ARP1 PE=2 SV=1
lbm_HQ_transcript_3307	68.8	3.4e-203	sp|Q0WM29|MMSA_ARATH	Methylmalonate-semialdehyde dehydrogenase [acylating], mitochondrial OS=Arabidopsis thaliana OX=3702 GN=ALDH6B2 PE=1 SV=2
lbm_HQ_transcript_3310	58.0	5.6e-137	sp|Q9FNN2|WDR26_ARATH	WD repeat-containing protein 26 homolog OS=Arabidopsis thaliana OX=3702 GN=WDR26 PE=1 SV=1
lbm_HQ_transcript_3312	64.0	9.9e-235	sp|P46607|HGL2_ARATH	Homeobox-leucine zipper protein GLABRA 2 OS=Arabidopsis thaliana OX=3702 GN=GL2 PE=2 SV=3
lbm_HQ_transcript_3319	54.6	1.0e-175	sp|Q9ZVI7|GAUT7_ARATH	Probable galacturonosyltransferase 7 OS=Arabidopsis thaliana OX=3702 GN=GAUT7 PE=1 SV=2
lbm_HQ_transcript_3320	44.4	4.9e-101	sp|Q94AI1|QWRF2_ARATH	QWRF motif-containing protein 2 OS=Arabidopsis thaliana OX=3702 GN=QWRF2 PE=2 SV=1
lbm_HQ_transcript_3321	57.1	2.5e-209	sp|Q9C552|PUM23_ARATH	Pumilio homolog 23 OS=Arabidopsis thaliana OX=3702 GN=APUM23 PE=1 SV=1
lbm_HQ_transcript_3324	85.4	0.0e+00	sp|Q02028|HSP7S_PEA	Stromal 70 kDa heat shock-related protein, chloroplastic OS=Pisum sativum OX=3888 GN=HSP70 PE=2 SV=1
lbm_HQ_transcript_3326	43.1	6.4e-08	sp|P92555|M1250_ARATH	Uncharacterized mitochondrial protein AtMg01250 OS=Arabidopsis thaliana OX=3702 GN=AtMg01250 PE=4 SV=1
lbm_HQ_transcript_3328	63.9	2.1e-176	sp|Q9C533|ZDHC1_ARATH	Probable protein S-acyltransferase 22 OS=Arabidopsis thaliana OX=3702 GN=PAT22 PE=2 SV=2
lbm_HQ_transcript_3331	38.3	2.3e-106	sp|B8AEH1|ORR23_ORYSI	Two-component response regulator ORR23 OS=Oryza sativa subsp. indica OX=39946 GN=RR23 PE=3 SV=1
lbm_HQ_transcript_3332	50.7	1.9e-177	sp|Q9FG35|TBR_ARATH	Protein trichome birefringence OS=Arabidopsis thaliana OX=3702 GN=TBR PE=1 SV=1
lbm_HQ_transcript_3333	67.3	1.7e-247	sp|Q8W0Z6|AP5M_ARATH	AP-5 complex subunit mu OS=Arabidopsis thaliana OX=3702 GN=AP5M PE=2 SV=1
lbm_HQ_transcript_3335	74.0	1.4e-305	sp|A0A072VMJ3|CN15C_MEDTR	Protein CNGC15c OS=Medicago truncatula OX=3880 GN=CNGC15C PE=1 SV=1
lbm_HQ_transcript_3337	68.3	2.8e-205	sp|Q2TSC7|PCS1_LOTJA	Glutathione gamma-glutamylcysteinyltransferase 1 OS=Lotus japonicus OX=34305 GN=PCS1 PE=2 SV=1
lbm_HQ_transcript_3338	34.9	5.7e-41	sp|Q9FFQ7|FACT_ARATH	Fatty alcohol:caffeoyl-CoA acyltransferase OS=Arabidopsis thaliana OX=3702 GN=FACT PE=2 SV=1
lbm_HQ_transcript_3341	54.1	9.1e-156	sp|Q8L860|TOL9_ARATH	TOM1-like protein 9 OS=Arabidopsis thaliana OX=3702 GN=TOL9 PE=1 SV=1
lbm_HQ_transcript_3344	61.7	8.8e-183	sp|Q8RWS6|FRO6_ARATH	Ferric reduction oxidase 6 OS=Arabidopsis thaliana OX=3702 GN=FRO6 PE=2 SV=1
lbm_HQ_transcript_3348	83.6	0.0e+00	sp|Q8W4M7|ERCC2_ARATH	General transcription and DNA repair factor IIH helicase subunit XPD OS=Arabidopsis thaliana OX=3702 GN=XPD PE=1 SV=1
lbm_HQ_transcript_3349	80.2	5.9e-203	sp|Q39183|D6KL2_ARATH	Serine/threonine-protein kinase D6PKL2 OS=Arabidopsis thaliana OX=3702 GN=D6PKL2 PE=1 SV=1
lbm_HQ_transcript_3357	76.2	2.2e-295	sp|P93026|VSR1_ARATH	Vacuolar-sorting receptor 1 OS=Arabidopsis thaliana OX=3702 GN=VSR1 PE=1 SV=2
lbm_HQ_transcript_3358	44.1	8.8e-127	sp|Q802W4|NOL10_DANRE	Nucleolar protein 10 OS=Danio rerio OX=7955 GN=nol10 PE=2 SV=1
lbm_HQ_transcript_3361	77.6	8.1e-245	sp|Q6NLQ6|CDPKW_ARATH	Calcium-dependent protein kinase 32 OS=Arabidopsis thaliana OX=3702 GN=CPK32 PE=1 SV=1
lbm_HQ_transcript_3362	34.1	1.3e-21	sp|Q9LDD4|ARID2_ARATH	AT-rich interactive domain-containing protein 2 OS=Arabidopsis thaliana OX=3702 GN=ARID2 PE=1 SV=1
lbm_HQ_transcript_3363	28.8	1.9e-07	sp|P0C1S9|DGLB_RAT	Sn1-specific diacylglycerol lipase beta OS=Rattus norvegicus OX=10116 GN=Daglb PE=1 SV=1
lbm_HQ_transcript_3364	58.5	3.2e-225	sp|Q9M2N5|DSLE_ARATH	Zinc finger BED domain-containing protein DAYSLEEPER OS=Arabidopsis thaliana OX=3702 GN=HAT PE=1 SV=1
lbm_HQ_transcript_3367	95.8	2.3e-292	sp|P09469|VATA_DAUCA	V-type proton ATPase catalytic subunit A OS=Daucus carota OX=4039 PE=2 SV=1
lbm_HQ_transcript_3370	69.9	8.9e-135	sp|P42731|PABP2_ARATH	Polyadenylate-binding protein 2 OS=Arabidopsis thaliana OX=3702 GN=PAB2 PE=1 SV=1
lbm_HQ_transcript_3372	35.3	7.1e-15	sp|Q9M2S6|SDIR1_ARATH	E3 ubiquitin-protein ligase SDIR1 OS=Arabidopsis thaliana OX=3702 GN=SDIR1 PE=1 SV=1
lbm_HQ_transcript_3373	73.1	8.3e-234	sp|Q7Y1B6|GAI_SOLLC	DELLA protein GAI OS=Solanum lycopersicum OX=4081 GN=GAI PE=2 SV=1
lbm_HQ_transcript_3374	77.6	6.3e-290	sp|Q9ZU35|AB7G_ARATH	ABC transporter G family member 7 OS=Arabidopsis thaliana OX=3702 GN=ABCG7 PE=2 SV=1
lbm_HQ_transcript_3377	53.8	1.2e-155	sp|Q0JJ01|NPR2_ORYSJ	BTB/POZ domain and ankyrin repeat-containing protein NPR2 OS=Oryza sativa subsp. japonica OX=39947 GN=NPR2 PE=1 SV=1
lbm_HQ_transcript_3378	75.0	5.5e-310	sp|Q8L838|COG4_ARATH	Conserved oligomeric Golgi complex subunit 4 OS=Arabidopsis thaliana OX=3702 GN=COG4 PE=2 SV=1
lbm_HQ_transcript_3379	62.5	4.8e-189	sp|O64843|CID7_ARATH	Polyadenylate-binding protein-interacting protein 7 OS=Arabidopsis thaliana OX=3702 GN=CID7 PE=1 SV=1
lbm_HQ_transcript_3380	49.6	6.1e-168	sp|Q9XEE6|C3H29_ARATH	Zinc finger CCCH domain-containing protein 29 OS=Arabidopsis thaliana OX=3702 GN=At2g40140 PE=1 SV=1
lbm_HQ_transcript_3386	76.6	2.9e-242	sp|Q5QIT3|2AB2B_ARATH	Serine/threonine protein phosphatase 2A regulatory subunit B''beta OS=Arabidopsis thaliana OX=3702 GN=B''BETA PE=1 SV=1
lbm_HQ_transcript_3389	76.2	2.2e-295	sp|P93026|VSR1_ARATH	Vacuolar-sorting receptor 1 OS=Arabidopsis thaliana OX=3702 GN=VSR1 PE=1 SV=2
lbm_HQ_transcript_3392	70.2	5.0e-247	sp|Q9C9V6|Y1790_ARATH	BTB/POZ domain-containing protein At1g67900 OS=Arabidopsis thaliana OX=3702 GN=At1g67900 PE=1 SV=1
lbm_HQ_transcript_3393	54.2	8.2e-149	sp|Q9SDA8|FBL10_ARATH	F-box/LRR-repeat protein 10 OS=Arabidopsis thaliana OX=3702 GN=FBL10 PE=2 SV=1
lbm_HQ_transcript_3396	59.7	2.9e-250	sp|O65709|FAO4A_ARATH	Long-chain-alcohol oxidase FAO4A OS=Arabidopsis thaliana OX=3702 GN=FAO4A PE=3 SV=2
lbm_HQ_transcript_3398	85.1	0.0e+00	sp|B8BMI1|MCM7_ORYSI	DNA replication licensing factor MCM7 OS=Oryza sativa subsp. indica OX=39946 GN=MCM7 PE=3 SV=1
lbm_HQ_transcript_3401	78.0	2.5e-246	sp|Q9FNI7|CSLA2_ARATH	Glucomannan 4-beta-mannosyltransferase 2 OS=Arabidopsis thaliana OX=3702 GN=CSLA2 PE=1 SV=1
lbm_HQ_transcript_3402	63.7	8.0e-96	sp|Q9FXH1|PPR52_ARATH	Pentatricopeptide repeat-containing protein At1g19720 OS=Arabidopsis thaliana OX=3702 GN=DYW7 PE=2 SV=1
lbm_HQ_transcript_3403	79.9	8.8e-300	sp|P36444|MAOC_FLAPR	NADP-dependent malic enzyme, chloroplastic OS=Flaveria pringlei OX=4226 GN=MODA PE=2 SV=1
lbm_HQ_transcript_3404	85.8	4.6e-240	sp|Q94AG2|SERK1_ARATH	Somatic embryogenesis receptor kinase 1 OS=Arabidopsis thaliana OX=3702 GN=SERK1 PE=1 SV=2
lbm_HQ_transcript_3405	64.3	9.4e-177	sp|Q9ASS4|Y5838_ARATH	Probably inactive leucine-rich repeat receptor-like protein kinase At5g48380 OS=Arabidopsis thaliana OX=3702 GN=At5g48380 PE=1 SV=1
lbm_HQ_transcript_3406	87.2	0.0e+00	sp|Q9FX21|STT3B_ARATH	Dolichyl-diphosphooligosaccharide--protein glycosyltransferase subunit STT3B OS=Arabidopsis thaliana OX=3702 GN=STT3B PE=2 SV=1
lbm_HQ_transcript_3407	79.3	7.9e-216	sp|P53683|CDPKJ_ORYSJ	Calcium-dependent protein kinase 19 OS=Oryza sativa subsp. japonica OX=39947 GN=CPK19 PE=2 SV=2
lbm_HQ_transcript_3409	63.3	3.0e-167	sp|Q9LP77|Y1848_ARATH	Probable inactive receptor kinase At1g48480 OS=Arabidopsis thaliana OX=3702 GN=RKL1 PE=1 SV=1
lbm_HQ_transcript_3410	87.1	0.0e+00	sp|Q9SYM5|RHM1_ARATH	Trifunctional UDP-glucose 4,6-dehydratase/UDP-4-keto-6-deoxy-D-glucose 3,5-epimerase/UDP-4-keto-L-rhamnose-reductase RHM1 OS=Arabidopsis thaliana OX=3702 GN=RHM1 PE=1 SV=1
lbm_HQ_transcript_3412	78.7	6.8e-151	sp|O04136|KNAP3_MALDO	Homeobox protein knotted-1-like 3 OS=Malus domestica OX=3750 PE=2 SV=1
lbm_HQ_transcript_3413	45.3	3.7e-40	sp|Q56XP9|ERFL1_ARATH	Ethylene-responsive transcription factor-like protein At4g13040 OS=Arabidopsis thaliana OX=3702 GN=At4g13040 PE=2 SV=2
lbm_HQ_transcript_3415	33.3	1.1e-52	sp|Q9SU30|CPR1_ARATH	F-box protein CPR1 OS=Arabidopsis thaliana OX=3702 GN=CPR1 PE=1 SV=2
lbm_HQ_transcript_3418	56.3	6.4e-117	sp|Q9ZQE5|PP153_ARATH	Pentatricopeptide repeat-containing protein At2g15690, mitochondrial OS=Arabidopsis thaliana OX=3702 GN=PCMP-H66 PE=1 SV=2
lbm_HQ_transcript_3419	66.8	3.4e-219	sp|Q7XJN0|RH17_ARATH	DEAD-box ATP-dependent RNA helicase 17 OS=Arabidopsis thaliana OX=3702 GN=RH17 PE=2 SV=1
lbm_HQ_transcript_3420	71.8	2.6e-283	sp|Q9FYH7|VSR6_ARATH	Vacuolar-sorting receptor 6 OS=Arabidopsis thaliana OX=3702 GN=VSR6 PE=2 SV=3
lbm_HQ_transcript_3421	60.7	9.3e-217	sp|F4HSX9|KLCR3_ARATH	Protein KINESIN LIGHT CHAIN-RELATED 3 OS=Arabidopsis thaliana OX=3702 GN=KLCR3 PE=2 SV=1
lbm_HQ_transcript_3424	75.8	1.5e-211	sp|Q944A6|SNF4_ARATH	Sucrose nonfermenting 4-like protein OS=Arabidopsis thaliana OX=3702 GN=SNF4 PE=1 SV=1
lbm_HQ_transcript_3428	49.7	6.3e-165	sp|Q8VZ79|IDN2_ARATH	Protein INVOLVED IN DE NOVO 2 OS=Arabidopsis thaliana OX=3702 GN=IDN2 PE=1 SV=1
lbm_HQ_transcript_3429	48.3	3.2e-217	sp|Q94A08|RFS2_ARATH	Probable galactinol--sucrose galactosyltransferase 2 OS=Arabidopsis thaliana OX=3702 GN=RFS2 PE=2 SV=2
lbm_HQ_transcript_3433	33.3	1.2e-11	sp|O94400|YQF7_SCHPO	PHD and RING finger domain-containing protein C126.07c OS=Schizosaccharomyces pombe (strain 972 / ATCC 24843) OX=284812 GN=SPCC126.07c PE=4 SV=1
lbm_HQ_transcript_3434	47.4	7.8e-91	sp|Q700D2|IDD10_ARATH	Zinc finger protein JACKDAW OS=Arabidopsis thaliana OX=3702 GN=JKD PE=1 SV=1
lbm_HQ_transcript_3437	73.9	2.9e-234	sp|P55195|PUR6_VIGAC	Phosphoribosylaminoimidazole carboxylase, chloroplastic (Fragment) OS=Vigna aconitifolia OX=3918 GN=PURKE PE=2 SV=1
lbm_HQ_transcript_3442	38.2	1.2e-139	sp|Q7FAZ3|LERK1_ORYSJ	G-type lectin S-receptor-like serine/threonine-protein kinase LECRK1 OS=Oryza sativa subsp. japonica OX=39947 GN=LECRK1 PE=2 SV=1
lbm_HQ_transcript_3444	93.5	0.0e+00	sp|Q03684|BIP4_TOBAC	Luminal-binding protein 4 OS=Nicotiana tabacum OX=4097 GN=BIP4 PE=2 SV=1
lbm_HQ_transcript_3445	61.8	5.3e-204	sp|Q9M895|FTSI3_ARATH	Probable inactive ATP-dependent zinc metalloprotease FTSHI 3, chloroplastic OS=Arabidopsis thaliana OX=3702 GN=FTSHI3 PE=1 SV=1
lbm_HQ_transcript_3446	51.4	2.6e-171	sp|Q9LUZ4|C3H66_ARATH	Zinc finger CCCH domain-containing protein 66 OS=Arabidopsis thaliana OX=3702 GN=At5g58620 PE=2 SV=1
lbm_HQ_transcript_3451	72.4	7.0e-241	sp|Q9C9Z1|ZTP50_ARATH	Putative zinc transporter At3g08650 OS=Arabidopsis thaliana OX=3702 GN=At3g08650 PE=2 SV=2
lbm_HQ_transcript_3454	69.3	8.3e-234	sp|Q9FXA2|PABP8_ARATH	Polyadenylate-binding protein 8 OS=Arabidopsis thaliana OX=3702 GN=PAB8 PE=1 SV=1
lbm_HQ_transcript_3458	44.4	1.0e-90	sp|Q9FVW4|RENT3_ARATH	Regulator of nonsense transcripts UPF3 OS=Arabidopsis thaliana OX=3702 GN=UPF3 PE=1 SV=1
lbm_HQ_transcript_3459	35.4	2.1e-99	sp|Q9LZD3|E70A1_ARATH	Exocyst complex component EXO70A1 OS=Arabidopsis thaliana OX=3702 GN=EXO70A1 PE=1 SV=1
lbm_HQ_transcript_3460	50.9	3.2e-124	sp|Q8W4H1|GAT26_ARATH	GATA transcription factor 26 OS=Arabidopsis thaliana OX=3702 GN=GATA26 PE=2 SV=1
lbm_HQ_transcript_3462	82.9	6.8e-236	sp|Q00081|GLGL1_SOLTU	Glucose-1-phosphate adenylyltransferase large subunit 1 (Fragment) OS=Solanum tuberosum OX=4113 GN=AGPS1 PE=1 SV=1
lbm_HQ_transcript_3465	52.1	4.1e-84	sp|Q9LFE0|DOT2_ARATH	SART-1 family protein DOT2 OS=Arabidopsis thaliana OX=3702 GN=DOT2 PE=1 SV=1
lbm_HQ_transcript_3466	32.6	3.4e-25	sp|P09379|GYP7_YARLI	GTPase-activating protein GYP7 OS=Yarrowia lipolytica (strain CLIB 122 / E 150) OX=284591 GN=GYP7 PE=3 SV=2
lbm_HQ_transcript_3467	78.1	1.6e-269	sp|Q9FXA8|INVA_ARATH	Alkaline/neutral invertase A, mitochondrial OS=Arabidopsis thaliana OX=3702 GN=INVA PE=1 SV=1
lbm_HQ_transcript_3468	96.4	5.9e-256	sp|P0DH99|EF1A1_ARATH	Elongation factor 1-alpha 1 OS=Arabidopsis thaliana OX=3702 GN=A1 PE=1 SV=1
lbm_HQ_transcript_3469	83.3	1.5e-158	sp|O24540|4CL_VANPL	4-coumarate--CoA ligase OS=Vanilla planifolia OX=51239 GN=4CL PE=3 SV=1
lbm_HQ_transcript_3470	66.8	5.3e-196	sp|O24606|EIN3_ARATH	Protein ETHYLENE INSENSITIVE 3 OS=Arabidopsis thaliana OX=3702 GN=EIN3 PE=1 SV=1
lbm_HQ_transcript_3473	26.9	2.4e-23	sp|Q8C0R7|ZMY15_MOUSE	Zinc finger MYND domain-containing protein 15 OS=Mus musculus OX=10090 GN=Zmynd15 PE=1 SV=1
lbm_HQ_transcript_3474	85.1	0.0e+00	sp|Q9C723|NADE_ARATH	Glutamine-dependent NAD(+) synthetase OS=Arabidopsis thaliana OX=3702 GN=At1g55090 PE=2 SV=1
lbm_HQ_transcript_3478	79.5	0.0e+00	sp|Q84N64|ARC5_ARATH	Dynamin-like protein ARC5 OS=Arabidopsis thaliana OX=3702 GN=ARC5 PE=1 SV=2
lbm_HQ_transcript_3482	66.8	5.3e-196	sp|O24606|EIN3_ARATH	Protein ETHYLENE INSENSITIVE 3 OS=Arabidopsis thaliana OX=3702 GN=EIN3 PE=1 SV=1
lbm_HQ_transcript_3483	72.7	4.3e-214	sp|P55217|CGS1_ARATH	Cystathionine gamma-synthase 1, chloroplastic OS=Arabidopsis thaliana OX=3702 GN=CGS1 PE=1 SV=3
lbm_HQ_transcript_3484	78.7	6.7e-151	sp|O04136|KNAP3_MALDO	Homeobox protein knotted-1-like 3 OS=Malus domestica OX=3750 PE=2 SV=1
lbm_HQ_transcript_3490	37.3	1.2e-107	sp|Q9M3B4|RID3_ARATH	Protein ROOT INITIATION DEFECTIVE 3 OS=Arabidopsis thaliana OX=3702 GN=RID3 PE=1 SV=1
lbm_HQ_transcript_3493	74.7	2.7e-224	sp|Q06850|CDPK1_ARATH	Calcium-dependent protein kinase 1 OS=Arabidopsis thaliana OX=3702 GN=CPK1 PE=1 SV=1
lbm_HQ_transcript_3494	70.6	1.7e-239	sp|Q9LUC3|MPK19_ARATH	Mitogen-activated protein kinase 19 OS=Arabidopsis thaliana OX=3702 GN=MPK19 PE=2 SV=2
lbm_HQ_transcript_3495	76.1	3.1e-220	sp|Q9ZVM9|Y1461_ARATH	Probable serine/threonine-protein kinase At1g54610 OS=Arabidopsis thaliana OX=3702 GN=At1g54610 PE=1 SV=1
lbm_HQ_transcript_3496	78.1	1.6e-269	sp|Q9FXA8|INVA_ARATH	Alkaline/neutral invertase A, mitochondrial OS=Arabidopsis thaliana OX=3702 GN=INVA PE=1 SV=1
lbm_HQ_transcript_3497	81.8	3.6e-229	sp|Q9ZUN3|KEA4_ARATH	K(+) efflux antiporter 4 OS=Arabidopsis thaliana OX=3702 GN=KEA4 PE=2 SV=2
lbm_HQ_transcript_3498	35.7	2.0e-107	sp|B9FJG3|RSLE1_ORYSJ	Zinc finger BED domain-containing protein RICESLEEPER 1 OS=Oryza sativa subsp. japonica OX=39947 GN=Os05g0239150 PE=3 SV=1
lbm_HQ_transcript_3499	78.7	0.0e+00	sp|Q9ZUU9|AB3G_ARATH	ABC transporter G family member 3 OS=Arabidopsis thaliana OX=3702 GN=ABCG3 PE=1 SV=2
lbm_HQ_transcript_3500	51.8	4.5e-203	sp|F4HXL0|PLIP2_ARATH	Phospholipase A1 PLIP2, chloroplastic OS=Arabidopsis thaliana OX=3702 GN=PLIP2 PE=1 SV=1
lbm_HQ_transcript_3503	59.9	5.9e-264	sp|Q9LLL8|SBT4E_ARATH	Subtilisin-like protease SBT4.14 OS=Arabidopsis thaliana OX=3702 GN=SBT4.14 PE=2 SV=1
lbm_HQ_transcript_3504	60.3	4.5e-264	sp|B5WWZ9|FAO2_LOTJA	Long-chain-alcohol oxidase FAO2 OS=Lotus japonicus OX=34305 GN=FAO2 PE=2 SV=1
lbm_HQ_transcript_3505	39.9	1.4e-42	sp|Q8GZM7|PIF1_ARATH	Transcription factor PIF1 OS=Arabidopsis thaliana OX=3702 GN=PIF1 PE=1 SV=1
lbm_HQ_transcript_3507	38.3	3.9e-42	sp|F4KGY6|RVE1_ARATH	Protein REVEILLE 1 OS=Arabidopsis thaliana OX=3702 GN=RVE1 PE=2 SV=1
lbm_HQ_transcript_3508	36.8	3.5e-67	sp|Q7Y214|GTE7_ARATH	Transcription factor GTE7 OS=Arabidopsis thaliana OX=3702 GN=GTE7 PE=2 SV=1
lbm_HQ_transcript_3511	51.6	8.5e-138	sp|Q9CAJ0|P2C16_ARATH	Protein phosphatase 2C 16 OS=Arabidopsis thaliana OX=3702 GN=HAB1 PE=1 SV=1
lbm_HQ_transcript_3512	48.4	2.3e-122	sp|C0SVV6|CB60A_ARATH	Calmodulin-binding protein 60 A OS=Arabidopsis thaliana OX=3702 GN=CBP60A PE=2 SV=1
lbm_HQ_transcript_3513	73.3	0.0e+00	sp|O65718|CNGC2_ARATH	Cyclic nucleotide-gated ion channel 2 OS=Arabidopsis thaliana OX=3702 GN=CNGC2 PE=1 SV=1
lbm_HQ_transcript_3515	68.3	5.2e-140	sp|Q6R3K6|YSL6_ARATH	Probable metal-nicotianamine transporter YSL6 OS=Arabidopsis thaliana OX=3702 GN=YSL6 PE=2 SV=2
lbm_HQ_transcript_3516	78.1	2.6e-280	sp|Q9LV93|AB5F_ARATH	ABC transporter F family member 5 OS=Arabidopsis thaliana OX=3702 GN=ABCF5 PE=2 SV=1
lbm_HQ_transcript_3517	61.0	2.5e-278	sp|B5WWZ8|FAO1_LOTJA	Long-chain-alcohol oxidase FAO1 OS=Lotus japonicus OX=34305 GN=FAO1 PE=1 SV=1
lbm_HQ_transcript_3518	49.5	2.3e-164	sp|Q8VZ79|IDN2_ARATH	Protein INVOLVED IN DE NOVO 2 OS=Arabidopsis thaliana OX=3702 GN=IDN2 PE=1 SV=1
lbm_HQ_transcript_3520	54.4	3.2e-193	sp|Q8RXN0|AB11G_ARATH	ABC transporter G family member 11 OS=Arabidopsis thaliana OX=3702 GN=ABCG11 PE=1 SV=1
lbm_HQ_transcript_3525	76.2	7.0e-233	sp|Q852L0|HD16N_ORYSJ	Casein kinase 1-like protein HD16 OS=Oryza sativa subsp. japonica OX=39947 GN=HD16 PE=1 SV=1
lbm_HQ_transcript_3527	79.7	3.0e-215	sp|Q8RY65|NIK2_ARATH	Protein NSP-INTERACTING KINASE 2 OS=Arabidopsis thaliana OX=3702 GN=NIK2 PE=1 SV=1
lbm_HQ_transcript_3533	60.6	1.4e-148	sp|Q9SUK9|P2C55_ARATH	Probable protein phosphatase 2C 55 OS=Arabidopsis thaliana OX=3702 GN=At4g16580 PE=2 SV=2
lbm_HQ_transcript_3535	68.8	1.3e-138	sp|Q9LQQ8|PBL5_ARATH	Probable serine/threonine-protein kinase PBL5 OS=Arabidopsis thaliana OX=3702 GN=PBL5 PE=2 SV=1
lbm_HQ_transcript_3537	85.0	0.0e+00	sp|P45726|PALY_CAMSI	Phenylalanine ammonia-lyase OS=Camellia sinensis OX=4442 GN=PAL PE=2 SV=1
lbm_HQ_transcript_3538	26.2	5.4e-07	sp|Q4WDF1|EPL1_ASPFU	Enhancer of polycomb-like protein 1 OS=Neosartorya fumigata (strain ATCC MYA-4609 / Af293 / CBS 101355 / FGSC A1100) OX=330879 GN=epl1 PE=3 SV=1
lbm_HQ_transcript_3541	71.0	6.1e-152	sp|Q9SNC6|PUB13_ARATH	U-box domain-containing protein 13 OS=Arabidopsis thaliana OX=3702 GN=PUB13 PE=1 SV=1
lbm_HQ_transcript_3543	27.0	6.3e-16	sp|Q8CGZ0|CHERP_MOUSE	Calcium homeostasis endoplasmic reticulum protein OS=Mus musculus OX=10090 GN=Cherp PE=1 SV=1
lbm_HQ_transcript_3544	84.0	6.2e-306	sp|F4K410|SVR3_ARATH	Putative elongation factor TypA-like SVR3, chloroplastic OS=Arabidopsis thaliana OX=3702 GN=SVR3 PE=1 SV=1
lbm_HQ_transcript_3545	71.2	1.3e-90	sp|Q9ZPR4|MRS25_ARATH	Magnesium transporter MRS2-5 OS=Arabidopsis thaliana OX=3702 GN=MRS2-5 PE=2 SV=1
lbm_HQ_transcript_3547	49.6	6.0e-168	sp|Q9XEE6|C3H29_ARATH	Zinc finger CCCH domain-containing protein 29 OS=Arabidopsis thaliana OX=3702 GN=At2g40140 PE=1 SV=1
lbm_HQ_transcript_3550	56.8	4.5e-30	sp|Q9LMT2|PAPS1_ARATH	Nuclear poly(A) polymerase 1 OS=Arabidopsis thaliana OX=3702 GN=PAPS1 PE=1 SV=1
lbm_HQ_transcript_3551	44.7	3.1e-132	sp|Q6YY75|NEK6_ORYSJ	Serine/threonine-protein kinase Nek6 OS=Oryza sativa subsp. japonica OX=39947 GN=NEK6 PE=1 SV=2
lbm_HQ_transcript_3552	79.5	3.1e-281	sp|Q570C0|TIR1_ARATH	Protein TRANSPORT INHIBITOR RESPONSE 1 OS=Arabidopsis thaliana OX=3702 GN=TIR1 PE=1 SV=2
lbm_HQ_transcript_3554	58.1	6.9e-265	sp|Q9M353|CHX20_ARATH	Cation/H(+) antiporter 20 OS=Arabidopsis thaliana OX=3702 GN=CHX20 PE=2 SV=1
lbm_HQ_transcript_3556	55.0	7.9e-213	sp|Q7SIC9|TKTC_MAIZE	Transketolase, chloroplastic OS=Zea mays OX=4577 PE=1 SV=1
lbm_HQ_transcript_3557	61.3	1.1e-204	sp|Q8S9J8|CAP1_ARATH	Probable clathrin assembly protein At4g32285 OS=Arabidopsis thaliana OX=3702 GN=At4g32285 PE=1 SV=2
lbm_HQ_transcript_3558	77.4	0.0e+00	sp|Q39659|MFPA_CUCSA	Glyoxysomal fatty acid beta-oxidation multifunctional protein MFP-a OS=Cucumis sativus OX=3659 PE=1 SV=1
lbm_HQ_transcript_3559	93.6	0.0e+00	sp|P36181|HSP80_SOLLC	Heat shock cognate protein 80 OS=Solanum lycopersicum OX=4081 GN=HSC80 PE=2 SV=1
lbm_HQ_transcript_3560	85.4	0.0e+00	sp|O82392|THIC_ARATH	Phosphomethylpyrimidine synthase, chloroplastic OS=Arabidopsis thaliana OX=3702 GN=THIC PE=1 SV=1
lbm_HQ_transcript_3563	49.5	1.8e-156	sp|Q9SHF3|AGO2_ARATH	Protein argonaute 2 OS=Arabidopsis thaliana OX=3702 GN=AGO2 PE=1 SV=1
lbm_HQ_transcript_3564	48.3	3.2e-217	sp|Q94A08|RFS2_ARATH	Probable galactinol--sucrose galactosyltransferase 2 OS=Arabidopsis thaliana OX=3702 GN=RFS2 PE=2 SV=2
lbm_HQ_transcript_3568	73.6	1.3e-266	sp|F4IHJ0|SFH8_ARATH	Phosphatidylinositol/phosphatidylcholine transfer protein SFH8 OS=Arabidopsis thaliana OX=3702 GN=SFH8 PE=2 SV=1
lbm_HQ_transcript_3571	53.8	1.2e-155	sp|Q0JJ01|NPR2_ORYSJ	BTB/POZ domain and ankyrin repeat-containing protein NPR2 OS=Oryza sativa subsp. japonica OX=39947 GN=NPR2 PE=1 SV=1
lbm_HQ_transcript_3574	37.0	9.5e-89	sp|Q8W1Y0|SSC14_ARATH	Sister chromatid cohesion 1 protein 4 OS=Arabidopsis thaliana OX=3702 GN=SYN4 PE=2 SV=1
lbm_HQ_transcript_3577	40.3	1.4e-111	sp|Q8BKC5|IPO5_MOUSE	Importin-5 OS=Mus musculus OX=10090 GN=Ipo5 PE=1 SV=3
lbm_HQ_transcript_3579	77.6	3.6e-205	sp|Q8LF36|2A5T_ARATH	Serine/threonine protein phosphatase 2A 57 kDa regulatory subunit B' theta isoform OS=Arabidopsis thaliana OX=3702 GN=B'THETA PE=1 SV=2
lbm_HQ_transcript_3584	47.0	1.3e-82	sp|Q9M7Q2|AI5L7_ARATH	ABSCISIC ACID-INSENSITIVE 5-like protein 7 OS=Arabidopsis thaliana OX=3702 GN=ABF4 PE=1 SV=1
lbm_HQ_transcript_3585	23.3	9.7e-17	sp|A6X935|ITIH4_MOUSE	Inter alpha-trypsin inhibitor, heavy chain 4 OS=Mus musculus OX=10090 GN=Itih4 PE=1 SV=2
lbm_HQ_transcript_3587	78.8	0.0e+00	sp|Q8VYR7|BOR1_ARATH	Boron transporter 1 OS=Arabidopsis thaliana OX=3702 GN=BOR1 PE=1 SV=1
lbm_HQ_transcript_3594	75.0	5.4e-310	sp|Q8L838|COG4_ARATH	Conserved oligomeric Golgi complex subunit 4 OS=Arabidopsis thaliana OX=3702 GN=COG4 PE=2 SV=1
lbm_HQ_transcript_3596	58.5	3.4e-147	sp|Q9FMT4|SNF12_ARATH	SWI/SNF complex component SNF12 homolog OS=Arabidopsis thaliana OX=3702 GN=At5g14170 PE=1 SV=1
lbm_HQ_transcript_3597	79.4	1.3e-261	sp|O22907|RH24_ARATH	DEAD-box ATP-dependent RNA helicase 24 OS=Arabidopsis thaliana OX=3702 GN=RH24 PE=1 SV=2
lbm_HQ_transcript_3599	95.7	1.9e-57	sp|P05488|RT13_TOBAC	Ribosomal protein S13, mitochondrial OS=Nicotiana tabacum OX=4097 GN=RPS13 PE=3 SV=2
lbm_HQ_transcript_3601	42.9	5.6e-89	sp|Q7WHB9|Y3289_BORBR	UPF0261 protein BB3289 OS=Bordetella bronchiseptica (strain ATCC BAA-588 / NCTC 13252 / RB50) OX=257310 GN=BB3289 PE=3 SV=1
lbm_HQ_transcript_3603	75.1	0.0e+00	sp|Q94AN2|CHER1_ARATH	Choline transporter protein 1 OS=Arabidopsis thaliana OX=3702 GN=CHER1 PE=1 SV=1
lbm_HQ_transcript_3604	52.4	4.5e-184	sp|Q9LW26|Y3684_ARATH	Acyltransferase-like protein At3g26840, chloroplastic OS=Arabidopsis thaliana OX=3702 GN=At3g26840 PE=1 SV=1
lbm_HQ_transcript_3605	73.8	2.4e-257	sp|Q9SCS2|CAMK5_ARATH	CDPK-related kinase 5 OS=Arabidopsis thaliana OX=3702 GN=CRK5 PE=2 SV=1
lbm_HQ_transcript_3607	60.6	9.6e-158	sp|Q8RY25|NU98A_ARATH	Nuclear pore complex protein NUP98A OS=Arabidopsis thaliana OX=3702 GN=NUP98A PE=1 SV=1
lbm_HQ_transcript_3608	45.9	1.2e-38	sp|Q7Y214|GTE7_ARATH	Transcription factor GTE7 OS=Arabidopsis thaliana OX=3702 GN=GTE7 PE=2 SV=1
lbm_HQ_transcript_3615	73.7	9.8e-219	sp|Q4V398|RRT1_ARATH	Rhamnogalacturonan I rhamnosyltransferase 1 OS=Arabidopsis thaliana OX=3702 GN=RRT1 PE=1 SV=1
lbm_HQ_transcript_3617	78.7	0.0e+00	sp|Q8LPS1|LACS6_ARATH	Long chain acyl-CoA synthetase 6, peroxisomal OS=Arabidopsis thaliana OX=3702 GN=LACS6 PE=1 SV=1
lbm_HQ_transcript_3626	63.2	1.7e-117	sp|Q944Q0|WNK8_ARATH	Serine/threonine-protein kinase WNK8 OS=Arabidopsis thaliana OX=3702 GN=WNK8 PE=1 SV=1
lbm_HQ_transcript_3630	82.9	6.7e-236	sp|Q00081|GLGL1_SOLTU	Glucose-1-phosphate adenylyltransferase large subunit 1 (Fragment) OS=Solanum tuberosum OX=4113 GN=AGPS1 PE=1 SV=1
lbm_HQ_transcript_3631	78.7	1.1e-172	sp|B9DHT4|ARIA_ARATH	ARM REPEAT PROTEIN INTERACTING WITH ABF2 OS=Arabidopsis thaliana OX=3702 GN=ARIA PE=1 SV=2
lbm_HQ_transcript_3632	70.8	2.8e-266	sp|Q9FK88|INVE_ARATH	Alkaline/neutral invertase E, chloroplastic OS=Arabidopsis thaliana OX=3702 GN=INVE PE=1 SV=1
lbm_HQ_transcript_3633	47.0	4.6e-144	sp|F4HQ17|LRL14_ARATH	LEAF RUST 10 DISEASE-RESISTANCE LOCUS RECEPTOR-LIKE PROTEIN KINASE-like 1.4 OS=Arabidopsis thaliana OX=3702 GN=LRK10L-1.4 PE=2 SV=2
lbm_HQ_transcript_3636	30.7	1.9e-25	sp|P80035|LIPG_CANLF	Gastric triacylglycerol lipase OS=Canis lupus familiaris OX=9615 GN=LIPF PE=1 SV=2
lbm_HQ_transcript_3640	37.7	4.3e-62	sp|F4HWL3|RLP4_ARATH	Receptor-like protein 4 OS=Arabidopsis thaliana OX=3702 GN=RLP4 PE=2 SV=1
lbm_HQ_transcript_3642	51.4	2.6e-171	sp|Q9LUZ4|C3H66_ARATH	Zinc finger CCCH domain-containing protein 66 OS=Arabidopsis thaliana OX=3702 GN=At5g58620 PE=2 SV=1
lbm_HQ_transcript_3643	29.6	2.9e-21	sp|Q04980|LTI65_ARATH	Low-temperature-induced 65 kDa protein OS=Arabidopsis thaliana OX=3702 GN=LTI65 PE=2 SV=2
lbm_HQ_transcript_3644	54.1	9.0e-156	sp|Q8L860|TOL9_ARATH	TOM1-like protein 9 OS=Arabidopsis thaliana OX=3702 GN=TOL9 PE=1 SV=1
lbm_HQ_transcript_3645	79.9	1.5e-299	sp|P36444|MAOC_FLAPR	NADP-dependent malic enzyme, chloroplastic OS=Flaveria pringlei OX=4226 GN=MODA PE=2 SV=1
lbm_HQ_transcript_3647	54.1	2.4e-60	sp|Q84W91|C3H32_ARATH	Zinc finger CCCH domain-containing protein 32 OS=Arabidopsis thaliana OX=3702 GN=At2g47850 PE=2 SV=2
lbm_HQ_transcript_3648	80.7	3.3e-198	sp|Q0DCT8|G11A_ORYSJ	Protein kinase G11A OS=Oryza sativa subsp. japonica OX=39947 GN=Os06g0291600 PE=2 SV=1
lbm_HQ_transcript_3649	75.9	8.3e-223	sp|Q9LYU8|AK1_ARATH	Aspartokinase 1, chloroplastic OS=Arabidopsis thaliana OX=3702 GN=AK1 PE=1 SV=1
lbm_HQ_transcript_3651	58.1	2.8e-88	sp|Q9C5G0|SUF4_ARATH	Protein SUPPRESSOR OF FRI 4 OS=Arabidopsis thaliana OX=3702 GN=SUF4 PE=1 SV=1
lbm_HQ_transcript_3654	59.6	1.9e-174	sp|Q9SZL7|FRS9_ARATH	Protein FAR1-RELATED SEQUENCE 9 OS=Arabidopsis thaliana OX=3702 GN=FRS9 PE=2 SV=2
lbm_HQ_transcript_3662	73.2	4.3e-299	sp|Q94FB9|AB1D_ARATH	ABC transporter D family member 1 OS=Arabidopsis thaliana OX=3702 GN=ABCD1 PE=1 SV=1
lbm_HQ_transcript_3663	42.6	6.1e-128	sp|Q9FFY9|TRP4_ARATH	Telomere repeat-binding protein 4 OS=Arabidopsis thaliana OX=3702 GN=TRP4 PE=1 SV=1
lbm_HQ_transcript_3664	60.7	1.1e-230	sp|Q8GUM5|NICA_ARATH	Nicastrin OS=Arabidopsis thaliana OX=3702 GN=At3g52640/At3g52650 PE=2 SV=1
lbm_HQ_transcript_3665	60.7	1.1e-230	sp|Q8GUM5|NICA_ARATH	Nicastrin OS=Arabidopsis thaliana OX=3702 GN=At3g52640/At3g52650 PE=2 SV=1
lbm_HQ_transcript_3666	29.6	2.2e-53	sp|Q8LPT3|MEBL_ARATH	Membrane protein of ER body-like protein OS=Arabidopsis thaliana OX=3702 GN=MEBL PE=2 SV=1
lbm_HQ_transcript_3669	72.0	5.9e-139	sp|Q9FYL3|ALB4_ARATH	ALBINO3-like protein 1, chloroplastic OS=Arabidopsis thaliana OX=3702 GN=ALB4 PE=1 SV=3
lbm_HQ_transcript_3671	78.8	0.0e+00	sp|Q8VYR7|BOR1_ARATH	Boron transporter 1 OS=Arabidopsis thaliana OX=3702 GN=BOR1 PE=1 SV=1
lbm_HQ_transcript_3673	61.2	2.3e-175	sp|Q8RWS6|FRO6_ARATH	Ferric reduction oxidase 6 OS=Arabidopsis thaliana OX=3702 GN=FRO6 PE=2 SV=1
lbm_HQ_transcript_3678	57.8	8.6e-183	sp|Q8W4B1|RCF3_ARATH	RNA-binding KH domain-containing protein RCF3 OS=Arabidopsis thaliana OX=3702 GN=RCF3 PE=1 SV=1
lbm_HQ_transcript_3680	83.2	1.1e-249	sp|Q93YV7|PMT3_ARATH	Probable methyltransferase PMT3 OS=Arabidopsis thaliana OX=3702 GN=At4g14360 PE=2 SV=1
lbm_HQ_transcript_3683	44.2	7.0e-84	sp|Q8L793|CID3_ARATH	Polyadenylate-binding protein-interacting protein 3 OS=Arabidopsis thaliana OX=3702 GN=CID3 PE=2 SV=1
lbm_HQ_transcript_3684	78.8	0.0e+00	sp|Q9AUE0|CALS1_ARATH	Callose synthase 1 OS=Arabidopsis thaliana OX=3702 GN=CALS1 PE=1 SV=2
lbm_HQ_transcript_3685	49.4	2.0e-59	sp|Q8X5V6|DUSA_ECO57	tRNA-dihydrouridine(20/20a) synthase OS=Escherichia coli O157:H7 OX=83334 GN=dusA PE=3 SV=3
lbm_HQ_transcript_3689	28.8	1.8e-07	sp|P0C1S9|DGLB_RAT	Sn1-specific diacylglycerol lipase beta OS=Rattus norvegicus OX=10116 GN=Daglb PE=1 SV=1
lbm_HQ_transcript_3690	83.9	2.1e-285	sp|Q43793|G6PDC_TOBAC	Glucose-6-phosphate 1-dehydrogenase, chloroplastic OS=Nicotiana tabacum OX=4097 PE=2 SV=1
lbm_HQ_transcript_3691	47.2	2.0e-83	sp|Q9M7Q2|AI5L7_ARATH	ABSCISIC ACID-INSENSITIVE 5-like protein 7 OS=Arabidopsis thaliana OX=3702 GN=ABF4 PE=1 SV=1
lbm_HQ_transcript_3693	62.5	2.5e-230	sp|Q9M2S4|LRKS4_ARATH	L-type lectin-domain containing receptor kinase S.4 OS=Arabidopsis thaliana OX=3702 GN=LECRKS4 PE=2 SV=1
lbm_HQ_transcript_3694	55.9	2.4e-201	sp|Q9FG87|KCS20_ARATH	3-ketoacyl-CoA synthase 20 OS=Arabidopsis thaliana OX=3702 GN=KCS20 PE=2 SV=1
lbm_HQ_transcript_3701	43.4	3.1e-100	sp|Q69ZS7|HBS1L_MOUSE	HBS1-like protein OS=Mus musculus OX=10090 GN=Hbs1l PE=1 SV=2
lbm_HQ_transcript_3702	69.7	1.8e-116	sp|Q852L0|HD16N_ORYSJ	Casein kinase 1-like protein HD16 OS=Oryza sativa subsp. japonica OX=39947 GN=HD16 PE=1 SV=1
lbm_HQ_transcript_3703	71.8	0.0e+00	sp|A5JTQ3|XYL2_MEDSV	Beta-xylosidase/alpha-L-arabinofuranosidase 2 OS=Medicago sativa subsp. varia OX=36902 GN=Xyl2 PE=2 SV=1
lbm_HQ_transcript_3704	60.8	1.0e-191	sp|Q9CAU7|NEK2_ARATH	Serine/threonine-protein kinase Nek2 OS=Arabidopsis thaliana OX=3702 GN=NEK2 PE=2 SV=1
lbm_HQ_transcript_3710	84.2	0.0e+00	sp|Q9FYQ8|TMN11_ARATH	Transmembrane 9 superfamily member 11 OS=Arabidopsis thaliana OX=3702 GN=TMN11 PE=2 SV=1
lbm_HQ_transcript_3711	73.0	1.2e-102	sp|Q9SNC6|PUB13_ARATH	U-box domain-containing protein 13 OS=Arabidopsis thaliana OX=3702 GN=PUB13 PE=1 SV=1
lbm_HQ_transcript_3713	34.1	1.3e-74	sp|Q55G83|ABKC_DICDI	Probable serine/threonine-protein kinase abkC OS=Dictyostelium discoideum OX=44689 GN=abkC PE=3 SV=1
lbm_HQ_transcript_3719	63.0	1.1e-94	sp|Q9FNQ0|VIP4_ARATH	Protein LEO1 homolog OS=Arabidopsis thaliana OX=3702 GN=VIP4 PE=1 SV=1
lbm_HQ_transcript_3721	67.8	4.5e-232	sp|P42731|PABP2_ARATH	Polyadenylate-binding protein 2 OS=Arabidopsis thaliana OX=3702 GN=PAB2 PE=1 SV=1
lbm_HQ_transcript_3723	64.2	1.9e-182	sp|Q8VZE7|RAP_ARATH	RAP domain-containing protein, chloroplastic OS=Arabidopsis thaliana OX=3702 GN=RAP PE=1 SV=1
lbm_HQ_transcript_3729	75.4	1.1e-156	sp|Q8L5Z7|SNX2A_ARATH	Sorting nexin 2A OS=Arabidopsis thaliana OX=3702 GN=SNX2A PE=1 SV=1
lbm_HQ_transcript_3730	66.2	3.4e-123	sp|P57681|PCYOX_ARATH	Farnesylcysteine lyase OS=Arabidopsis thaliana OX=3702 GN=FLCY PE=1 SV=1
lbm_HQ_transcript_3731	65.4	2.1e-253	sp|Q8GZ17|COBL7_ARATH	COBRA-like protein 7 OS=Arabidopsis thaliana OX=3702 GN=COBL7 PE=2 SV=2
lbm_HQ_transcript_3732	65.6	3.6e-141	sp|C0LGN2|Y3148_ARATH	Probable leucine-rich repeat receptor-like serine/threonine-protein kinase At3g14840 OS=Arabidopsis thaliana OX=3702 GN=LRR-RLK PE=1 SV=1
lbm_HQ_transcript_3733	35.1	4.1e-108	sp|Q5ZLV4|NSUN2_CHICK	tRNA (cytosine(34)-C(5))-methyltransferase OS=Gallus gallus OX=9031 GN=NSUN2 PE=2 SV=1
lbm_HQ_transcript_3736	58.9	7.3e-142	sp|O64843|CID7_ARATH	Polyadenylate-binding protein-interacting protein 7 OS=Arabidopsis thaliana OX=3702 GN=CID7 PE=1 SV=1
lbm_HQ_transcript_3742	45.6	8.7e-151	sp|O25225|TYPA_HELPY	GTP-binding protein TypA/BipA homolog OS=Helicobacter pylori (strain ATCC 700392 / 26695) OX=85962 GN=typA PE=3 SV=1
lbm_HQ_transcript_3745	54.8	1.0e-58	sp|Q7XTT4|NUCL2_ORYSJ	Nucleolin 2 OS=Oryza sativa subsp. japonica OX=39947 GN=Os04g0620700 PE=2 SV=2
lbm_HQ_transcript_3747	75.0	8.1e-274	sp|Q9SV13|SUT31_ARATH	Sulfate transporter 3.1 OS=Arabidopsis thaliana OX=3702 GN=SULTR3;1 PE=2 SV=1
lbm_HQ_transcript_3748	83.7	4.8e-218	sp|Q9SAK0|PP132_ARATH	Pentatricopeptide repeat-containing protein At1g79490, mitochondrial OS=Arabidopsis thaliana OX=3702 GN=EMB2217 PE=2 SV=1
lbm_HQ_transcript_3750	63.9	4.7e-213	sp|Q9ZPY9|P4KG4_ARATH	Phosphatidylinositol 4-kinase gamma 4 OS=Arabidopsis thaliana OX=3702 GN=PI4KG4 PE=1 SV=1
lbm_HQ_transcript_3751	61.9	1.6e-205	sp|Q9M895|FTSI3_ARATH	Probable inactive ATP-dependent zinc metalloprotease FTSHI 3, chloroplastic OS=Arabidopsis thaliana OX=3702 GN=FTSHI3 PE=1 SV=1
lbm_HQ_transcript_3752	71.3	9.8e-219	sp|P28582|CDPK_DAUCA	Calcium-dependent protein kinase OS=Daucus carota OX=4039 PE=2 SV=2
lbm_HQ_transcript_3758	70.3	3.4e-70	sp|Q9FM80|MTEF9_ARATH	Transcription termination factor MTERF9, chloroplastic OS=Arabidopsis thaliana OX=3702 GN=MTERF9 PE=2 SV=1
lbm_HQ_transcript_3759	67.5	8.9e-172	sp|Q9LVM0|Y5830_ARATH	Probable inactive receptor kinase At5g58300 OS=Arabidopsis thaliana OX=3702 GN=At5g58300 PE=1 SV=1
lbm_HQ_transcript_3762	72.0	8.9e-281	sp|Q93ZQ5|SPXM3_ARATH	SPX domain-containing membrane protein At4g22990 OS=Arabidopsis thaliana OX=3702 GN=At4g22990 PE=2 SV=2
lbm_HQ_transcript_3764	35.0	8.7e-10	sp|Q7TNV0|DEK_MOUSE	Protein DEK OS=Mus musculus OX=10090 GN=Dek PE=1 SV=1
lbm_HQ_transcript_3766	74.1	1.9e-246	sp|Q9XEL8|HMDH2_CAPAN	3-hydroxy-3-methylglutaryl-coenzyme A reductase 2 OS=Capsicum annuum OX=4072 GN=HMGR2 PE=2 SV=1
lbm_HQ_transcript_3770	63.5	2.0e-256	sp|Q9LV16|B3GTJ_ARATH	Hydroxyproline O-galactosyltransferase GALT6 OS=Arabidopsis thaliana OX=3702 GN=GALT6 PE=2 SV=2
lbm_HQ_transcript_3771	73.8	0.0e+00	sp|Q94KD8|BXL2_ARATH	Probable beta-D-xylosidase 2 OS=Arabidopsis thaliana OX=3702 GN=BXL2 PE=2 SV=1
lbm_HQ_transcript_3772	63.9	6.2e-234	sp|P0C7R4|PP110_ARATH	Pentatricopeptide repeat-containing protein At1g69290 OS=Arabidopsis thaliana OX=3702 GN=At1g69290 PE=2 SV=1
lbm_HQ_transcript_3773	84.5	2.3e-180	sp|P36444|MAOC_FLAPR	NADP-dependent malic enzyme, chloroplastic OS=Flaveria pringlei OX=4226 GN=MODA PE=2 SV=1
lbm_HQ_transcript_3780	51.2	3.5e-200	sp|Q94A08|RFS2_ARATH	Probable galactinol--sucrose galactosyltransferase 2 OS=Arabidopsis thaliana OX=3702 GN=RFS2 PE=2 SV=2
lbm_HQ_transcript_3783	68.8	9.2e-161	sp|Q9SCU5|WNK5_ARATH	Probable serine/threonine-protein kinase WNK5 OS=Arabidopsis thaliana OX=3702 GN=WNK5 PE=1 SV=2
lbm_HQ_transcript_3784	70.2	0.0e+00	sp|Q9SCV9|BGAL3_ARATH	Beta-galactosidase 3 OS=Arabidopsis thaliana OX=3702 GN=BGAL3 PE=2 SV=1
lbm_HQ_transcript_3785	41.0	3.8e-146	sp|O65351|SBT17_ARATH	Subtilisin-like protease SBT1.7 OS=Arabidopsis thaliana OX=3702 GN=SBT1.7 PE=1 SV=1
lbm_HQ_transcript_3787	66.8	5.2e-196	sp|O24606|EIN3_ARATH	Protein ETHYLENE INSENSITIVE 3 OS=Arabidopsis thaliana OX=3702 GN=EIN3 PE=1 SV=1
lbm_HQ_transcript_3792	49.6	1.3e-167	sp|Q9XEE6|C3H29_ARATH	Zinc finger CCCH domain-containing protein 29 OS=Arabidopsis thaliana OX=3702 GN=At2g40140 PE=1 SV=1
lbm_HQ_transcript_3793	34.6	6.8e-47	sp|C0LGG7|Y1534_ARATH	Probable LRR receptor-like serine/threonine-protein kinase At1g53420 OS=Arabidopsis thaliana OX=3702 GN=At1g53420 PE=2 SV=2
lbm_HQ_transcript_3797	57.3	1.2e-152	sp|Q9FKE6|CCT15_ARATH	Cyclin-T1-5 OS=Arabidopsis thaliana OX=3702 GN=CYCT1-5 PE=1 SV=2
lbm_HQ_transcript_3799	54.8	1.3e-58	sp|Q7XTT4|NUCL2_ORYSJ	Nucleolin 2 OS=Oryza sativa subsp. japonica OX=39947 GN=Os04g0620700 PE=2 SV=2
lbm_HQ_transcript_3804	65.2	1.0e-220	sp|O23702|CTBP_ARATH	C-terminal binding protein AN OS=Arabidopsis thaliana OX=3702 GN=AN PE=1 SV=1
lbm_HQ_transcript_3814	88.5	0.0e+00	sp|P45733|PAL3_TOBAC	Phenylalanine ammonia-lyase OS=Nicotiana tabacum OX=4097 PE=2 SV=1
lbm_HQ_transcript_3820	69.0	3.6e-250	sp|Q9C7R6|PUB17_ARATH	U-box domain-containing protein 17 OS=Arabidopsis thaliana OX=3702 GN=PUB17 PE=2 SV=1
lbm_HQ_transcript_3821	35.3	1.1e-12	sp|Q3EDF8|PPR28_ARATH	Pentatricopeptide repeat-containing protein At1g09900 OS=Arabidopsis thaliana OX=3702 GN=At1g09900 PE=2 SV=1
lbm_HQ_transcript_3822	44.0	9.3e-105	sp|Q9LU91|SKI14_ARATH	F-box protein SKIP14 OS=Arabidopsis thaliana OX=3702 GN=SKIP14 PE=1 SV=1
lbm_HQ_transcript_3823	29.8	4.3e-33	sp|Q9FN03|UVR8_ARATH	Ultraviolet-B receptor UVR8 OS=Arabidopsis thaliana OX=3702 GN=UVR8 PE=1 SV=1
lbm_HQ_transcript_3824	54.8	5.4e-246	sp|Q9MAP7|SBT35_ARATH	Subtilisin-like protease SBT3.5 OS=Arabidopsis thaliana OX=3702 GN=SBT3.5 PE=1 SV=1
lbm_HQ_transcript_3825	92.9	0.0e+00	sp|Q9LHA8|MD37C_ARATH	Probable mediator of RNA polymerase II transcription subunit 37c OS=Arabidopsis thaliana OX=3702 GN=MED37C PE=1 SV=1
lbm_HQ_transcript_3826	61.4	3.5e-83	sp|Q9SIW1|BLH7_ARATH	BEL1-like homeodomain protein 7 OS=Arabidopsis thaliana OX=3702 GN=BLH7 PE=1 SV=1
lbm_HQ_transcript_3827	56.3	1.2e-213	sp|Q66GN3|NPGR2_ARATH	Protein NPGR2 OS=Arabidopsis thaliana OX=3702 GN=NPGR2 PE=1 SV=1
lbm_HQ_transcript_3828	53.7	1.7e-69	sp|Q9LEW0|UBP22_ARATH	Ubiquitin carboxyl-terminal hydrolase 22 OS=Arabidopsis thaliana OX=3702 GN=UBP22 PE=2 SV=1
lbm_HQ_transcript_3831	40.6	1.2e-30	sp|Q9ZQC5|ICR2_ARATH	Interactor of constitutive active ROPs 2, chloroplastic OS=Arabidopsis thaliana OX=3702 GN=ICR2 PE=1 SV=1
lbm_HQ_transcript_3832	78.6	2.0e-309	sp|Q4VCM1|LCAT2_ARATH	Phospholipid--sterol O-acyltransferase OS=Arabidopsis thaliana OX=3702 GN=PSAT PE=2 SV=2
lbm_HQ_transcript_3833	76.0	7.9e-197	sp|Q39050|CKL11_ARATH	Casein kinase 1-like protein 11 OS=Arabidopsis thaliana OX=3702 GN=CKL11 PE=1 SV=1
lbm_HQ_transcript_3834	35.4	1.5e-99	sp|Q9LZD3|E70A1_ARATH	Exocyst complex component EXO70A1 OS=Arabidopsis thaliana OX=3702 GN=EXO70A1 PE=1 SV=1
lbm_HQ_transcript_3836	67.4	1.5e-275	sp|O22898|LACS1_ARATH	Long chain acyl-CoA synthetase 1 OS=Arabidopsis thaliana OX=3702 GN=LACS1 PE=2 SV=1
lbm_HQ_transcript_3837	67.0	1.7e-199	sp|Q8W4E7|S40A3_ARATH	Solute carrier family 40 member 3, chloroplastic OS=Arabidopsis thaliana OX=3702 GN=IREG3 PE=1 SV=1
lbm_HQ_transcript_3838	61.8	5.1e-204	sp|Q9M895|FTSI3_ARATH	Probable inactive ATP-dependent zinc metalloprotease FTSHI 3, chloroplastic OS=Arabidopsis thaliana OX=3702 GN=FTSHI3 PE=1 SV=1
lbm_HQ_transcript_3841	63.0	5.2e-273	sp|Q8H1H9|AMO_ARATH	Primary amine oxidase OS=Arabidopsis thaliana OX=3702 GN=At1g62810 PE=2 SV=1
lbm_HQ_transcript_3843	29.1	5.3e-23	sp|V5YMB3|DAPB3_PSEMX	Dipeptidyl aminopeptidase BIII OS=Pseudoxanthomonas mexicana OX=128785 GN=dapb3 PE=1 SV=1
lbm_HQ_transcript_3844	68.1	3.4e-280	sp|Q94CD5|ATG7_ARATH	Ubiquitin-like modifier-activating enzyme atg7 OS=Arabidopsis thaliana OX=3702 GN=ATG7 PE=1 SV=1
lbm_HQ_transcript_3846	66.5	2.1e-290	sp|O22941|IDE1_ARATH	Insulin-degrading enzyme-like 1, peroxisomal OS=Arabidopsis thaliana OX=3702 GN=PXM16 PE=2 SV=1
lbm_HQ_transcript_3847	61.8	1.0e-244	sp|Q7Y228|LAMP1_ARATH	Probable glutamate carboxypeptidase LAMP1 OS=Arabidopsis thaliana OX=3702 GN=LAMP1 PE=2 SV=1
lbm_HQ_transcript_3848	34.1	6.0e-75	sp|Q55G83|ABKC_DICDI	Probable serine/threonine-protein kinase abkC OS=Dictyostelium discoideum OX=44689 GN=abkC PE=3 SV=1
lbm_HQ_transcript_3849	66.2	1.2e-219	sp|Q8VYC8|RIN2_ARATH	E3 ubiquitin protein ligase RIN2 OS=Arabidopsis thaliana OX=3702 GN=RIN2 PE=1 SV=1
lbm_HQ_transcript_3851	66.6	2.7e-189	sp|Q7X6P3|RUS1_ARATH	Protein root UVB sensitive 1, chloroplastic OS=Arabidopsis thaliana OX=3702 GN=RUS1 PE=1 SV=1
lbm_HQ_transcript_3852	78.0	0.0e+00	sp|Q8H0V6|AB3F_ARATH	ABC transporter F family member 3 OS=Arabidopsis thaliana OX=3702 GN=ABCF3 PE=1 SV=1
lbm_HQ_transcript_3857	30.1	7.0e-36	sp|Q0WVX5|SSY4_ARATH	Probable starch synthase 4, chloroplastic/amyloplastic OS=Arabidopsis thaliana OX=3702 GN=SS4 PE=1 SV=1
lbm_HQ_transcript_3858	82.6	9.2e-294	sp|O24381|TLC1_SOLTU	Plastidic ATP/ADP-transporter OS=Solanum tuberosum OX=4113 PE=2 SV=2
lbm_HQ_transcript_3862	69.1	6.8e-273	sp|Q9C884|PMTI_ARATH	Probable methyltransferase PMT18 OS=Arabidopsis thaliana OX=3702 GN=At1g33170 PE=2 SV=1
lbm_HQ_transcript_3864	29.0	1.8e-44	sp|Q9LII8|KLCR2_ARATH	Protein KINESIN LIGHT CHAIN-RELATED 2 OS=Arabidopsis thaliana OX=3702 GN=KLCR2 PE=1 SV=1
lbm_HQ_transcript_3865	70.5	1.1e-219	sp|Q84JF4|NAGS1_ARATH	Probable amino-acid acetyltransferase NAGS1, chloroplastic OS=Arabidopsis thaliana OX=3702 GN=NAGS1 PE=2 SV=1
lbm_HQ_transcript_3867	61.2	2.0e-168	sp|F4HRJ4|M3K3A_ARATH	Mitogen-activated protein kinase kinase kinase 3 OS=Arabidopsis thaliana OX=3702 GN=MAPKKK3 PE=1 SV=1
lbm_HQ_transcript_3870	54.8	3.5e-189	sp|Q9SI52|P4KG7_ARATH	Phosphatidylinositol 4-kinase gamma 7 OS=Arabidopsis thaliana OX=3702 GN=PI4KG7 PE=1 SV=2
lbm_HQ_transcript_3871	88.3	0.0e+00	sp|O82150|FTSH_TOBAC	ATP-dependent zinc metalloprotease FTSH, chloroplastic OS=Nicotiana tabacum OX=4097 GN=FTSH PE=2 SV=2
lbm_HQ_transcript_3873	53.8	3.4e-163	sp|Q9LTY1|MAD1_ARATH	Mitotic spindle checkpoint protein MAD1 OS=Arabidopsis thaliana OX=3702 GN=MAD1 PE=1 SV=1
lbm_HQ_transcript_3876	80.7	4.9e-170	sp|Q9LMU1|EGY3_ARATH	Probable zinc metallopeptidase EGY3, chloroplastic OS=Arabidopsis thaliana OX=3702 GN=EGY3 PE=1 SV=1
lbm_HQ_transcript_3878	71.8	2.1e-120	sp|Q0WNR6|ARID5_ARATH	AT-rich interactive domain-containing protein 5 OS=Arabidopsis thaliana OX=3702 GN=ARID5 PE=1 SV=1
lbm_HQ_transcript_3884	56.1	3.2e-113	sp|Q9ASP6|HNRPQ_ARATH	Heterogeneous nuclear ribonucleoprotein Q OS=Arabidopsis thaliana OX=3702 GN=LIF2 PE=1 SV=1
lbm_HQ_transcript_3888	48.1	3.0e-95	sp|Q9LZM8|BLH9_ARATH	BEL1-like homeodomain protein 9 OS=Arabidopsis thaliana OX=3702 GN=BLH9 PE=1 SV=1
lbm_HQ_transcript_3889	45.0	5.4e-28	sp|Q9M1S3|ARP1_ARATH	Probable RNA-binding protein ARP1 OS=Arabidopsis thaliana OX=3702 GN=ARP1 PE=2 SV=1
lbm_HQ_transcript_3894	30.7	3.4e-14	sp|Q8N9H8|MUT7_HUMAN	Exonuclease mut-7 homolog OS=Homo sapiens OX=9606 GN=EXD3 PE=1 SV=3
lbm_HQ_transcript_3896	68.9	2.5e-206	sp|Q84RR0|ARI7_ARATH	Probable E3 ubiquitin-protein ligase ARI7 OS=Arabidopsis thaliana OX=3702 GN=ARI7 PE=2 SV=1
lbm_HQ_transcript_3897	70.2	2.7e-35	sp|Q9LY03|IRK_ARATH	Probable LRR receptor-like serine/threonine-protein kinase IRK OS=Arabidopsis thaliana OX=3702 GN=IRK PE=1 SV=1
lbm_HQ_transcript_3900	84.2	0.0e+00	sp|Q9T074|PCKA_ARATH	Phosphoenolpyruvate carboxykinase (ATP) OS=Arabidopsis thaliana OX=3702 GN=PCKA PE=1 SV=1
lbm_HQ_transcript_3902	53.8	1.2e-155	sp|Q0JJ01|NPR2_ORYSJ	BTB/POZ domain and ankyrin repeat-containing protein NPR2 OS=Oryza sativa subsp. japonica OX=39947 GN=NPR2 PE=1 SV=1
lbm_HQ_transcript_3909	69.4	1.3e-202	sp|Q9M084|SYDC2_ARATH	Aspartate--tRNA ligase 2, cytoplasmic OS=Arabidopsis thaliana OX=3702 GN=IBI1 PE=1 SV=1
lbm_HQ_transcript_3910	66.5	3.8e-167	sp|Q8L707|IRX14_ARATH	Probable beta-1,4-xylosyltransferase IRX14 OS=Arabidopsis thaliana OX=3702 GN=IRX14 PE=2 SV=1
lbm_HQ_transcript_3911	53.2	3.7e-178	sp|Q9M9Y5|GAUT6_ARATH	Probable galacturonosyltransferase 6 OS=Arabidopsis thaliana OX=3702 GN=GAUT6 PE=2 SV=1
lbm_HQ_transcript_3912	51.4	1.5e-118	sp|Q339N5|CSLH1_ORYSJ	Cellulose synthase-like protein H1 OS=Oryza sativa subsp. japonica OX=39947 GN=CSLH1 PE=2 SV=2
lbm_HQ_transcript_3914	86.9	0.0e+00	sp|P37221|MAOM_SOLTU	NAD-dependent malic enzyme 62 kDa isoform, mitochondrial OS=Solanum tuberosum OX=4113 PE=1 SV=1
lbm_HQ_transcript_3915	34.9	9.2e-20	sp|Q96I24|FUBP3_HUMAN	Far upstream element-binding protein 3 OS=Homo sapiens OX=9606 GN=FUBP3 PE=1 SV=2
lbm_HQ_transcript_3916	80.1	1.0e-90	sp|Q9SR06|CLP1_ARATH	Protein CLP1 homolog OS=Arabidopsis thaliana OX=3702 GN=CLPS3 PE=1 SV=1
lbm_HQ_transcript_3917	58.5	7.1e-230	sp|Q8GUH7|CSCLC_ARATH	CSC1-like protein HYP1 OS=Arabidopsis thaliana OX=3702 GN=HYP1 PE=2 SV=1
lbm_HQ_transcript_3919	59.5	3.7e-239	sp|P92949|FRO2_ARATH	Ferric reduction oxidase 2 OS=Arabidopsis thaliana OX=3702 GN=FRO2 PE=1 SV=2
lbm_HQ_transcript_3921	63.9	4.6e-213	sp|Q9ZPY9|P4KG4_ARATH	Phosphatidylinositol 4-kinase gamma 4 OS=Arabidopsis thaliana OX=3702 GN=PI4KG4 PE=1 SV=1
lbm_HQ_transcript_3923	43.1	5.7e-118	sp|D5LXJ0|CIP73_LOTJA	Ubiquitin-like domain-containing protein CIP73 OS=Lotus japonicus OX=34305 GN=CIP73 PE=1 SV=1
lbm_HQ_transcript_3924	66.7	2.0e-144	sp|Q0WT48|DNJ21_ARATH	DnaJ protein ERDJ2A OS=Arabidopsis thaliana OX=3702 GN=ERDJ2A PE=1 SV=1
lbm_HQ_transcript_3927	85.6	2.9e-308	sp|Q39828|SDL5A_SOYBN	Dynamin-related protein 5A OS=Glycine max OX=3847 PE=2 SV=1
lbm_HQ_transcript_3928	54.1	5.4e-153	sp|Q8L860|TOL9_ARATH	TOM1-like protein 9 OS=Arabidopsis thaliana OX=3702 GN=TOL9 PE=1 SV=1
lbm_HQ_transcript_3929	38.4	3.4e-107	sp|B8AEH1|ORR23_ORYSI	Two-component response regulator ORR23 OS=Oryza sativa subsp. indica OX=39946 GN=RR23 PE=3 SV=1
lbm_HQ_transcript_3937	29.3	5.9e-35	sp|Q9S9K4|ASPL2_ARATH	Aspartic proteinase-like protein 2 OS=Arabidopsis thaliana OX=3702 GN=At1g65240 PE=3 SV=2
lbm_HQ_transcript_3938	84.2	8.3e-313	sp|F4KIB2|TMN8_ARATH	Transmembrane 9 superfamily member 8 OS=Arabidopsis thaliana OX=3702 GN=TMN8 PE=2 SV=1
lbm_HQ_transcript_3940	77.2	3.0e-247	sp|Q9LV93|AB5F_ARATH	ABC transporter F family member 5 OS=Arabidopsis thaliana OX=3702 GN=ABCF5 PE=2 SV=1
lbm_HQ_transcript_3941	70.6	3.7e-210	sp|Q84JF4|NAGS1_ARATH	Probable amino-acid acetyltransferase NAGS1, chloroplastic OS=Arabidopsis thaliana OX=3702 GN=NAGS1 PE=2 SV=1
lbm_HQ_transcript_3942	53.7	9.8e-139	sp|Q9C8N5|STOP1_ARATH	Protein SENSITIVE TO PROTON RHIZOTOXICITY 1 OS=Arabidopsis thaliana OX=3702 GN=STOP1 PE=2 SV=1
lbm_HQ_transcript_3944	88.9	0.0e+00	sp|A5B4D2|GUFP_VITVI	Translation factor GUF1 homolog, chloroplastic OS=Vitis vinifera OX=29760 GN=VITISV_013255 PE=3 SV=1
lbm_HQ_transcript_3945	82.1	0.0e+00	sp|Q6R3K6|YSL6_ARATH	Probable metal-nicotianamine transporter YSL6 OS=Arabidopsis thaliana OX=3702 GN=YSL6 PE=2 SV=2
lbm_HQ_transcript_3946	39.6	1.9e-20	sp|O94580|YQ77_SCHPO	Ubiquitin and WLM domain-containing metalloprotease SPCC1442.07c OS=Schizosaccharomyces pombe (strain 972 / ATCC 24843) OX=284812 GN=SPCC1442.07c PE=1 SV=1
lbm_HQ_transcript_3949	80.9	0.0e+00	sp|O65202|ACOX1_ARATH	Peroxisomal acyl-coenzyme A oxidase 1 OS=Arabidopsis thaliana OX=3702 GN=ACX1 PE=1 SV=1
lbm_HQ_transcript_3955	42.1	2.9e-82	sp|Q0WPZ7|GLE1_ARATH	Protein GLE1 OS=Arabidopsis thaliana OX=3702 GN=GLE1 PE=1 SV=1
lbm_HQ_transcript_3957	53.5	2.3e-228	sp|Q651X6|CSLE6_ORYSJ	Cellulose synthase-like protein E6 OS=Oryza sativa subsp. japonica OX=39947 GN=CSLE6 PE=2 SV=1
lbm_HQ_transcript_3960	70.2	9.3e-190	sp|Q9C8M9|SRF6_ARATH	Protein STRUBBELIG-RECEPTOR FAMILY 6 OS=Arabidopsis thaliana OX=3702 GN=SRF6 PE=1 SV=1
lbm_HQ_transcript_3963	84.2	0.0e+00	sp|Q9FYQ8|TMN11_ARATH	Transmembrane 9 superfamily member 11 OS=Arabidopsis thaliana OX=3702 GN=TMN11 PE=2 SV=1
lbm_HQ_transcript_3965	89.2	0.0e+00	sp|B9RUN8|GUF1_RICCO	Translation factor GUF1 homolog, mitochondrial OS=Ricinus communis OX=3988 GN=RCOM_0855130 PE=3 SV=1
lbm_HQ_transcript_3969	75.8	2.1e-266	sp|Q9C6W5|AB14G_ARATH	ABC transporter G family member 14 OS=Arabidopsis thaliana OX=3702 GN=ABCG14 PE=2 SV=1
lbm_HQ_transcript_3970	63.8	2.3e-260	sp|Q9LMG7|PPA2_ARATH	Probable inactive purple acid phosphatase 2 OS=Arabidopsis thaliana OX=3702 GN=PAP2 PE=2 SV=1
lbm_HQ_transcript_3971	61.3	2.4e-206	sp|Q94A73|Y5656_ARATH	BTB/POZ domain-containing protein At5g66560 OS=Arabidopsis thaliana OX=3702 GN=At5g66560 PE=2 SV=2
lbm_HQ_transcript_3972	66.7	9.5e-235	sp|Q9FKL6|CB60B_ARATH	Calmodulin-binding protein 60 B OS=Arabidopsis thaliana OX=3702 GN=CBP60B PE=2 SV=1
lbm_HQ_transcript_3974	49.7	3.9e-119	sp|Q15208|STK38_HUMAN	Serine/threonine-protein kinase 38 OS=Homo sapiens OX=9606 GN=STK38 PE=1 SV=1
lbm_HQ_transcript_3975	49.6	3.4e-75	sp|Q6NPR6|TORL3_ARATH	TORTIFOLIA1-like protein 3 OS=Arabidopsis thaliana OX=3702 GN=TOR1L3 PE=2 SV=1
lbm_HQ_transcript_3977	68.5	1.3e-295	sp|Q84P17|AEE18_ARATH	Probable acyl-activating enzyme 18, peroxisomal OS=Arabidopsis thaliana OX=3702 GN=AAE18 PE=2 SV=1
lbm_HQ_transcript_3980	59.8	9.8e-30	sp|Q9M1S3|ARP1_ARATH	Probable RNA-binding protein ARP1 OS=Arabidopsis thaliana OX=3702 GN=ARP1 PE=2 SV=1
lbm_HQ_transcript_3982	77.9	1.5e-248	sp|Q9SKT6|GAUTA_ARATH	Probable galacturonosyltransferase 10 OS=Arabidopsis thaliana OX=3702 GN=GAUT10 PE=2 SV=2
lbm_HQ_transcript_3984	74.6	2.8e-287	sp|B9DFI7|PMT2_ARATH	Probable methyltransferase PMT2 OS=Arabidopsis thaliana OX=3702 GN=At1g26850 PE=2 SV=2
lbm_HQ_transcript_3988	71.1	1.3e-146	sp|Q8GWE0|PP314_ARATH	Pentatricopeptide repeat-containing protein At4g16390, chloroplastic OS=Arabidopsis thaliana OX=3702 GN=P67 PE=1 SV=3
lbm_HQ_transcript_3992	95.2	2.1e-16	sp|P37707|B2_DAUCA	B2 protein OS=Daucus carota OX=4039 PE=2 SV=1
lbm_HQ_transcript_3995	60.3	6.3e-202	sp|Q0WQF7|ODP21_ARATH	Dihydrolipoyllysine-residue acetyltransferase component 1 of pyruvate dehydrogenase complex, mitochondrial OS=Arabidopsis thaliana OX=3702 GN=LTA3 PE=1 SV=2
lbm_HQ_transcript_3996	52.5	2.0e-176	sp|P0C8Q4|Y4990_ARATH	Uncharacterized protein At4g19900 OS=Arabidopsis thaliana OX=3702 GN=At4g19900 PE=2 SV=1
lbm_HQ_transcript_3999	51.6	6.7e-156	sp|Q944Q0|WNK8_ARATH	Serine/threonine-protein kinase WNK8 OS=Arabidopsis thaliana OX=3702 GN=WNK8 PE=1 SV=1
lbm_HQ_transcript_4003	80.0	8.5e-26	sp|F4KEV7|FHIT_ARATH	Bifunctional bis(5'-adenosyl)-triphosphatase/adenylylsulfatase FHIT OS=Arabidopsis thaliana OX=3702 GN=FHIT PE=1 SV=1
lbm_HQ_transcript_4005	85.4	0.0e+00	sp|Q02028|HSP7S_PEA	Stromal 70 kDa heat shock-related protein, chloroplastic OS=Pisum sativum OX=3888 GN=HSP70 PE=2 SV=1
lbm_HQ_transcript_4006	60.8	5.3e-116	sp|P63154|CRNL1_MOUSE	Crooked neck-like protein 1 OS=Mus musculus OX=10090 GN=Crnkl1 PE=1 SV=1
lbm_HQ_transcript_4011	48.4	2.2e-122	sp|C0SVV6|CB60A_ARATH	Calmodulin-binding protein 60 A OS=Arabidopsis thaliana OX=3702 GN=CBP60A PE=2 SV=1
lbm_HQ_transcript_4014	69.6	7.7e-285	sp|O80462|XLG1_ARATH	Extra-large guanine nucleotide-binding protein 1 OS=Arabidopsis thaliana OX=3702 GN=XLG1 PE=1 SV=2
lbm_HQ_transcript_4017	82.5	1.2e-208	sp|Q9LU89|2A5N_ARATH	Serine/threonine protein phosphatase 2A 59 kDa regulatory subunit B' eta isoform OS=Arabidopsis thaliana OX=3702 GN=B'ETA PE=1 SV=1
lbm_HQ_transcript_4020	57.8	2.1e-210	sp|Q8H2D5|POLH_ARATH	DNA polymerase eta OS=Arabidopsis thaliana OX=3702 GN=POLH PE=1 SV=1
lbm_HQ_transcript_4021	71.9	1.4e-270	sp|Q9FMF5|RPT3_ARATH	Root phototropism protein 3 OS=Arabidopsis thaliana OX=3702 GN=RPT3 PE=1 SV=2
lbm_HQ_transcript_4024	75.5	1.6e-295	sp|Q9ZU35|AB7G_ARATH	ABC transporter G family member 7 OS=Arabidopsis thaliana OX=3702 GN=ABCG7 PE=2 SV=1
lbm_HQ_transcript_4026	91.9	1.4e-39	sp|Q9M5L0|RL35_EUPES	60S ribosomal protein L35 OS=Euphorbia esula OX=3993 GN=RPL35 PE=2 SV=1
lbm_HQ_transcript_4027	78.0	2.6e-264	sp|Q9LV35|AIP12_ARATH	Actin-interacting protein 1-2 OS=Arabidopsis thaliana OX=3702 GN=AIP1-2 PE=2 SV=1
lbm_HQ_transcript_4030	71.3	2.2e-284	sp|F4JQH3|AMPP1_ARATH	Aminopeptidase P1 OS=Arabidopsis thaliana OX=3702 GN=APP1 PE=1 SV=1
lbm_HQ_transcript_4033	54.8	5.3e-246	sp|Q9MAP7|SBT35_ARATH	Subtilisin-like protease SBT3.5 OS=Arabidopsis thaliana OX=3702 GN=SBT3.5 PE=1 SV=1
lbm_HQ_transcript_4034	34.3	1.9e-62	sp|Q6DKB0|5NTC_XENLA	Cytosolic purine 5'-nucleotidase OS=Xenopus laevis OX=8355 GN=nt5c2 PE=2 SV=1
lbm_HQ_transcript_4035	70.1	4.4e-115	sp|Q0WNR6|ARID5_ARATH	AT-rich interactive domain-containing protein 5 OS=Arabidopsis thaliana OX=3702 GN=ARID5 PE=1 SV=1
lbm_HQ_transcript_4037	85.1	0.0e+00	sp|O23482|OPT3_ARATH	Oligopeptide transporter 3 OS=Arabidopsis thaliana OX=3702 GN=OPT3 PE=2 SV=3
lbm_HQ_transcript_4040	32.0	5.3e-60	sp|A8MQN2|LNK1_ARATH	Protein LNK1 OS=Arabidopsis thaliana OX=3702 GN=LNK1 PE=1 SV=1
lbm_HQ_transcript_4043	45.1	4.3e-110	sp|Q6VAA6|U74G1_STERE	UDP-glycosyltransferase 74G1 OS=Stevia rebaudiana OX=55670 GN=UGT74G1 PE=1 SV=1
lbm_HQ_transcript_4044	71.2	1.4e-275	sp|Q9MA55|ACBP4_ARATH	Acyl-CoA-binding domain-containing protein 4 OS=Arabidopsis thaliana OX=3702 GN=ACBP4 PE=1 SV=1
lbm_HQ_transcript_4045	51.7	1.4e-124	sp|Q9FG14|MYOB7_ARATH	Myosin-binding protein 7 OS=Arabidopsis thaliana OX=3702 GN=MYOB7 PE=1 SV=1
lbm_HQ_transcript_4048	58.2	1.6e-245	sp|Q9LNU1|CRSP_ARATH	CO(2)-response secreted protease OS=Arabidopsis thaliana OX=3702 GN=CRSP PE=2 SV=1
lbm_HQ_transcript_4049	80.0	1.6e-157	sp|Q5HZ38|GRIK2_ARATH	Serine/threonine-protein kinase GRIK2 OS=Arabidopsis thaliana OX=3702 GN=GRIK2 PE=1 SV=1
lbm_HQ_transcript_4050	41.3	2.0e-54	sp|P0DKL2|OP10_MAIZE	Protein OPAQUE10 OS=Zea mays OX=4577 GN=O10 PE=1 SV=1
lbm_HQ_transcript_4051	58.7	3.3e-86	sp|Q8LEZ4|NFD5_ARATH	Protein NUCLEAR FUSION DEFECTIVE 5, mitochondrial OS=Arabidopsis thaliana OX=3702 GN=NFD5 PE=2 SV=1
lbm_HQ_transcript_4052	76.3	7.6e-83	sp|Q9LY75|CYP63_ARATH	Peptidyl-prolyl cis-trans isomerase CYP63 OS=Arabidopsis thaliana OX=3702 GN=CYP63 PE=1 SV=1
lbm_HQ_transcript_4057	57.5	3.5e-35	sp|Q9C7S5|PSYR1_ARATH	Tyrosine-sulfated glycopeptide receptor 1 OS=Arabidopsis thaliana OX=3702 GN=PSY1R PE=1 SV=1
lbm_HQ_transcript_4058	86.5	2.1e-295	sp|Q9FV65|CAPPC_FLATR	Phosphoenolpyruvate carboxylase 2 OS=Flaveria trinervia OX=4227 GN=PPCC PE=1 SV=1
lbm_HQ_transcript_4059	81.9	3.8e-300	sp|Q9M4G5|PGMP_SOLTU	Phosphoglucomutase, chloroplastic OS=Solanum tuberosum OX=4113 GN=PGMP PE=2 SV=1
lbm_HQ_transcript_4066	77.9	4.6e-213	sp|Q84N38|PVIP_NICBE	OBERON-like protein OS=Nicotiana benthamiana OX=4100 GN=PVIP PE=1 SV=1
lbm_HQ_transcript_4068	78.5	1.3e-204	sp|Q52T38|ZDH22_ARATH	Protein S-acyltransferase 24 OS=Arabidopsis thaliana OX=3702 GN=PAT24 PE=2 SV=1
lbm_HQ_transcript_4069	76.5	1.5e-280	sp|Q9LYR6|PTR49_ARATH	Protein NRT1/ PTR FAMILY 6.1 OS=Arabidopsis thaliana OX=3702 GN=NPF6.1 PE=2 SV=1
lbm_HQ_transcript_4071	73.3	3.3e-256	sp|F4KAK5|PSD2_ARATH	Phosphatidylserine decarboxylase proenzyme 2 OS=Arabidopsis thaliana OX=3702 GN=PSD2 PE=2 SV=1
lbm_HQ_transcript_4072	47.0	4.9e-48	sp|Q8LPG9|IQD14_ARATH	Protein IQ-DOMAIN 14 OS=Arabidopsis thaliana OX=3702 GN=IQD14 PE=1 SV=1
lbm_HQ_transcript_4073	40.8	2.4e-145	sp|Q9FHA4|SBT19_ARATH	Subtilisin-like protease SBT1.9 OS=Arabidopsis thaliana OX=3702 GN=SBT1.9 PE=2 SV=1
lbm_HQ_transcript_4075	74.0	5.0e-276	sp|Q9C5G5|SAC7_ARATH	Phosphoinositide phosphatase SAC7 OS=Arabidopsis thaliana OX=3702 GN=SAC7 PE=2 SV=1
lbm_HQ_transcript_4076	49.7	2.0e-123	sp|Q0WVD6|ANM3_ARATH	Probable protein arginine N-methyltransferase 3 OS=Arabidopsis thaliana OX=3702 GN=PRMT3 PE=2 SV=1
lbm_HQ_transcript_4079	50.8	4.5e-59	sp|Q84W91|C3H32_ARATH	Zinc finger CCCH domain-containing protein 32 OS=Arabidopsis thaliana OX=3702 GN=At2g47850 PE=2 SV=2
lbm_HQ_transcript_4082	80.0	8.5e-26	sp|F4KEV7|FHIT_ARATH	Bifunctional bis(5'-adenosyl)-triphosphatase/adenylylsulfatase FHIT OS=Arabidopsis thaliana OX=3702 GN=FHIT PE=1 SV=1
lbm_HQ_transcript_4083	69.0	2.1e-250	sp|Q93Y37|MNS3_ARATH	Mannosyl-oligosaccharide 1,2-alpha-mannosidase MNS3 OS=Arabidopsis thaliana OX=3702 GN=MNS3 PE=1 SV=1
lbm_HQ_transcript_4084	77.2	4.3e-219	sp|Q9ZVM9|Y1461_ARATH	Probable serine/threonine-protein kinase At1g54610 OS=Arabidopsis thaliana OX=3702 GN=At1g54610 PE=1 SV=1
lbm_HQ_transcript_4085	61.3	1.0e-204	sp|Q8S9J8|CAP1_ARATH	Probable clathrin assembly protein At4g32285 OS=Arabidopsis thaliana OX=3702 GN=At4g32285 PE=1 SV=2
lbm_HQ_transcript_4086	66.9	5.1e-180	sp|Q944A6|SNF4_ARATH	Sucrose nonfermenting 4-like protein OS=Arabidopsis thaliana OX=3702 GN=SNF4 PE=1 SV=1
lbm_HQ_transcript_4088	56.9	4.9e-122	sp|Q9LTC0|PBL19_ARATH	Probable serine/threonine-protein kinase PBL19 OS=Arabidopsis thaliana OX=3702 GN=PBL19 PE=1 SV=1
lbm_HQ_transcript_4091	27.6	1.6e-32	sp|F4I9E1|NFD4_ARATH	Protein NUCLEAR FUSION DEFECTIVE 4 OS=Arabidopsis thaliana OX=3702 GN=NFD4 PE=3 SV=1
lbm_HQ_transcript_4095	46.7	2.2e-122	sp|Q9SJ41|C3H18_ARATH	Zinc finger CCCH domain-containing protein 18 OS=Arabidopsis thaliana OX=3702 GN=At2g05160 PE=2 SV=1
lbm_HQ_transcript_4096	59.9	4.8e-263	sp|B5WWZ9|FAO2_LOTJA	Long-chain-alcohol oxidase FAO2 OS=Lotus japonicus OX=34305 GN=FAO2 PE=2 SV=1
lbm_HQ_transcript_4101	66.7	4.4e-208	sp|Q9SW44|RH16_ARATH	DEAD-box ATP-dependent RNA helicase 16 OS=Arabidopsis thaliana OX=3702 GN=RH16 PE=2 SV=1
lbm_HQ_transcript_4102	78.5	8.2e-295	sp|Q9ZU35|AB7G_ARATH	ABC transporter G family member 7 OS=Arabidopsis thaliana OX=3702 GN=ABCG7 PE=2 SV=1
lbm_HQ_transcript_4103	77.8	7.7e-261	sp|Q93VK5|LUT5_ARATH	Protein LUTEIN DEFICIENT 5, chloroplastic OS=Arabidopsis thaliana OX=3702 GN=CYP97A3 PE=1 SV=1
lbm_HQ_transcript_4105	26.9	3.0e-07	sp|A2Y5T7|SNAT1_ORYSI	Serotonin N-acetyltransferase 1, chloroplastic OS=Oryza sativa subsp. indica OX=39946 GN=SNAT1 PE=3 SV=3
lbm_HQ_transcript_4111	26.3	4.8e-37	sp|Q9UT45|ENG1_SCHPO	Endo-1,3(4)-beta-glucanase 1 OS=Schizosaccharomyces pombe (strain 972 / ATCC 24843) OX=284812 GN=eng1 PE=3 SV=1
lbm_HQ_transcript_4113	70.3	5.7e-256	sp|Q9FK88|INVE_ARATH	Alkaline/neutral invertase E, chloroplastic OS=Arabidopsis thaliana OX=3702 GN=INVE PE=1 SV=1
lbm_HQ_transcript_4117	46.7	3.8e-151	sp|Q9FN69|GL3_ARATH	Transcription factor GLABRA 3 OS=Arabidopsis thaliana OX=3702 GN=GL3 PE=1 SV=1
lbm_HQ_transcript_4121	88.9	5.0e-26	sp|O22870|FK163_ARATH	Peptidyl-prolyl cis-trans isomerase FKBP16-3, chloroplastic OS=Arabidopsis thaliana OX=3702 GN=FKBP16-3 PE=1 SV=2
lbm_HQ_transcript_4122	73.1	4.4e-14	sp|Q8S9D1|PP395_ARATH	Pentatricopeptide repeat-containing protein At5g21222 OS=Arabidopsis thaliana OX=3702 GN=ATC401 PE=2 SV=1
lbm_HQ_transcript_4125	58.3	3.5e-88	sp|Q0DYP5|C3H17_ORYSJ	Zinc finger CCCH domain-containing protein 17 OS=Oryza sativa subsp. japonica OX=39947 GN=Os02g0677700 PE=2 SV=2
lbm_HQ_transcript_4126	62.4	3.9e-148	sp|Q9MA87|OFT23_ARATH	O-fucosyltransferase 23 OS=Arabidopsis thaliana OX=3702 GN=OFUT23 PE=2 SV=1
lbm_HQ_transcript_4127	88.6	0.0e+00	sp|O78328|DXS_CAPAN	Probable 1-deoxy-D-xylulose-5-phosphate synthase, chloroplastic OS=Capsicum annuum OX=4072 GN=TKT2 PE=2 SV=1
lbm_HQ_transcript_4129	54.8	2.4e-185	sp|Q9SGN6|NSL1_ARATH	MACPF domain-containing protein NSL1 OS=Arabidopsis thaliana OX=3702 GN=NSL1 PE=2 SV=1
lbm_HQ_transcript_4130	53.8	1.1e-155	sp|Q0JJ01|NPR2_ORYSJ	BTB/POZ domain and ankyrin repeat-containing protein NPR2 OS=Oryza sativa subsp. japonica OX=39947 GN=NPR2 PE=1 SV=1
lbm_HQ_transcript_4131	39.5	2.1e-16	sp|A0JNI5|CLASR_BOVIN	CLK4-associating serine/arginine rich protein OS=Bos taurus OX=9913 GN=CLASRP PE=2 SV=1
lbm_HQ_transcript_4132	88.0	0.0e+00	sp|Q655S1|FTSH2_ORYSJ	ATP-dependent zinc metalloprotease FTSH 2, chloroplastic OS=Oryza sativa subsp. japonica OX=39947 GN=FTSH2 PE=3 SV=1
lbm_HQ_transcript_4133	77.9	7.7e-261	sp|Q52JK6|VIP2_NICBE	Probable NOT transcription complex subunit VIP2 (Fragment) OS=Nicotiana benthamiana OX=4100 GN=VIP2 PE=1 SV=1
lbm_HQ_transcript_4134	39.4	3.2e-121	sp|Q8L636|NCL_ARATH	Sodium/calcium exchanger NCL OS=Arabidopsis thaliana OX=3702 GN=NCL PE=2 SV=1
lbm_HQ_transcript_4137	31.4	4.3e-62	sp|Q6ZJM9|EHD3_ORYSJ	PHD finger protein EHD3 OS=Oryza sativa subsp. japonica OX=39947 GN=EHD3 PE=1 SV=1
lbm_HQ_transcript_4139	71.3	1.1e-174	sp|F4HYR4|OFT15_ARATH	O-fucosyltransferase 15 OS=Arabidopsis thaliana OX=3702 GN=OFUT15 PE=2 SV=1
lbm_HQ_transcript_4140	74.2	3.4e-277	sp|Q9C5G5|SAC7_ARATH	Phosphoinositide phosphatase SAC7 OS=Arabidopsis thaliana OX=3702 GN=SAC7 PE=2 SV=1
lbm_HQ_transcript_4141	49.1	1.4e-60	sp|Q8LMR9|Y3209_ORYSJ	B3 domain-containing protein Os03g0120900 OS=Oryza sativa subsp. japonica OX=39947 GN=Os03g0120900 PE=2 SV=1
lbm_HQ_transcript_4143	67.2	1.3e-207	sp|Q93ZY2|ROGF1_ARATH	Rop guanine nucleotide exchange factor 1 OS=Arabidopsis thaliana OX=3702 GN=ROPGEF1 PE=1 SV=2
lbm_HQ_transcript_4145	66.8	2.0e-309	sp|Q9SGZ5|BXL7_ARATH	Probable beta-D-xylosidase 7 OS=Arabidopsis thaliana OX=3702 GN=BXL7 PE=2 SV=2
lbm_HQ_transcript_4146	69.0	1.1e-238	sp|Q8W468|ARI8_ARATH	Probable E3 ubiquitin-protein ligase ARI8 OS=Arabidopsis thaliana OX=3702 GN=ARI8 PE=2 SV=1
lbm_HQ_transcript_4148	54.2	1.6e-189	sp|Q0WVZ1|Y3330_ARATH	Putative metallophosphoesterase At3g03305 OS=Arabidopsis thaliana OX=3702 GN=At3g03305 PE=2 SV=1
lbm_HQ_transcript_4150	63.0	7.2e-41	sp|Q9M8K5|HIP32_ARATH	Heavy metal-associated isoprenylated plant protein 32 OS=Arabidopsis thaliana OX=3702 GN=HIPP32 PE=2 SV=1
lbm_HQ_transcript_4156	49.2	1.2e-64	sp|Q8W034|RNP1_ARATH	Heterogeneous nuclear ribonucleoprotein 1 OS=Arabidopsis thaliana OX=3702 GN=RNP1 PE=1 SV=1
lbm_HQ_transcript_4157	67.1	3.7e-207	sp|Q93ZY2|ROGF1_ARATH	Rop guanine nucleotide exchange factor 1 OS=Arabidopsis thaliana OX=3702 GN=ROPGEF1 PE=1 SV=2
lbm_HQ_transcript_4164	38.7	5.9e-35	sp|Q93V43|TCP2_ARATH	Transcription factor TCP2 OS=Arabidopsis thaliana OX=3702 GN=TCP2 PE=1 SV=1
lbm_HQ_transcript_4165	88.3	5.5e-275	sp|Q8W4I7|CDPKD_ARATH	Calcium-dependent protein kinase 13 OS=Arabidopsis thaliana OX=3702 GN=CPK13 PE=1 SV=2
lbm_HQ_transcript_4168	95.7	0.0e+00	sp|P51819|HSP83_IPONI	Heat shock protein 83 OS=Ipomoea nil OX=35883 GN=HSP83A PE=2 SV=1
lbm_HQ_transcript_4169	51.5	1.7e-106	sp|Q9ZU46|ZAR1_ARATH	Receptor protein kinase-like protein ZAR1 OS=Arabidopsis thaliana OX=3702 GN=ZAR1 PE=1 SV=1
lbm_HQ_transcript_4171	59.3	1.8e-238	sp|Q9FQ09|KU80_ARATH	ATP-dependent DNA helicase 2 subunit KU80 OS=Arabidopsis thaliana OX=3702 GN=KU80 PE=1 SV=1
lbm_HQ_transcript_4173	68.5	4.7e-226	sp|Q8S9J8|CAP1_ARATH	Probable clathrin assembly protein At4g32285 OS=Arabidopsis thaliana OX=3702 GN=At4g32285 PE=1 SV=2
lbm_HQ_transcript_4174	64.9	7.3e-179	sp|Q9SI52|P4KG7_ARATH	Phosphatidylinositol 4-kinase gamma 7 OS=Arabidopsis thaliana OX=3702 GN=PI4KG7 PE=1 SV=2
lbm_HQ_transcript_4176	87.7	0.0e+00	sp|O82150|FTSH_TOBAC	ATP-dependent zinc metalloprotease FTSH, chloroplastic OS=Nicotiana tabacum OX=4097 GN=FTSH PE=2 SV=2
lbm_HQ_transcript_4177	27.9	2.3e-55	sp|Q2TBE0|C19L2_HUMAN	CWF19-like protein 2 OS=Homo sapiens OX=9606 GN=CWF19L2 PE=1 SV=4
lbm_HQ_transcript_4179	76.3	7.6e-83	sp|Q9LY75|CYP63_ARATH	Peptidyl-prolyl cis-trans isomerase CYP63 OS=Arabidopsis thaliana OX=3702 GN=CYP63 PE=1 SV=1
lbm_HQ_transcript_4180	34.5	1.9e-57	sp|Q9SU30|CPR1_ARATH	F-box protein CPR1 OS=Arabidopsis thaliana OX=3702 GN=CPR1 PE=1 SV=2
lbm_HQ_transcript_4185	62.6	6.5e-260	sp|Q9FGN7|SCC4_ARATH	Sister chromatid cohesion protein SCC4 OS=Arabidopsis thaliana OX=3702 GN=SCC4 PE=1 SV=1
lbm_HQ_transcript_4188	68.5	1.1e-275	sp|Q940Z2|ARP5_ARATH	Actin-related protein 5 OS=Arabidopsis thaliana OX=3702 GN=ARP5 PE=1 SV=2
lbm_HQ_transcript_4189	46.3	3.8e-111	sp|Q9FYR7|SCL8_ARATH	Scarecrow-like protein 8 OS=Arabidopsis thaliana OX=3702 GN=SCL8 PE=2 SV=1
lbm_HQ_transcript_4190	63.0	5.1e-273	sp|Q8H1H9|AMO_ARATH	Primary amine oxidase OS=Arabidopsis thaliana OX=3702 GN=At1g62810 PE=2 SV=1
lbm_HQ_transcript_4197	51.2	3.4e-192	sp|Q9SA76|PPR64_ARATH	Pentatricopeptide repeat-containing protein At1g30610, chloroplastic OS=Arabidopsis thaliana OX=3702 GN=EMB2279 PE=3 SV=1
lbm_HQ_transcript_4198	79.2	4.9e-276	sp|Q9C6I8|NOG1_ARATH	Nucleolar GTP-binding protein 1 OS=Arabidopsis thaliana OX=3702 GN=At1g50920 PE=2 SV=1
lbm_HQ_transcript_4204	46.5	6.1e-101	sp|Q9LH89|Y3885_ARATH	Uncharacterized protein At3g28850 OS=Arabidopsis thaliana OX=3702 GN=At3g28850 PE=4 SV=1
lbm_HQ_transcript_4205	78.5	2.1e-266	sp|Q9ZVF7|ESMD1_ARATH	Protein ESMERALDA 1 OS=Arabidopsis thaliana OX=3702 GN=ESMD1 PE=2 SV=1
lbm_HQ_transcript_4211	53.6	4.8e-231	sp|Q9MAP7|SBT35_ARATH	Subtilisin-like protease SBT3.5 OS=Arabidopsis thaliana OX=3702 GN=SBT3.5 PE=1 SV=1
lbm_HQ_transcript_4213	95.8	0.0e+00	sp|P31405|VATA_GOSHI	V-type proton ATPase catalytic subunit A OS=Gossypium hirsutum OX=3635 GN=CVA69.24 PE=2 SV=1
lbm_HQ_transcript_4218	43.6	3.2e-41	sp|Q8RWK8|COIL_ARATH	Coilin OS=Arabidopsis thaliana OX=3702 GN=COIL PE=1 SV=1
lbm_HQ_transcript_4219	34.3	1.9e-62	sp|Q6DKB0|5NTC_XENLA	Cytosolic purine 5'-nucleotidase OS=Xenopus laevis OX=8355 GN=nt5c2 PE=2 SV=1
lbm_HQ_transcript_4220	55.7	7.4e-38	sp|Q9FKT1|LLG1_ARATH	GPI-anchored protein LLG1 OS=Arabidopsis thaliana OX=3702 GN=LLG1 PE=1 SV=1
lbm_HQ_transcript_4221	52.5	6.5e-159	sp|P58223|Y4837_ARATH	KH domain-containing protein At4g18375 OS=Arabidopsis thaliana OX=3702 GN=At4g18375 PE=2 SV=1
lbm_HQ_transcript_4222	32.7	2.1e-61	sp|Q9LTA6|WAV3_ARATH	E3 ubiquitin-protein ligase WAV3 OS=Arabidopsis thaliana OX=3702 GN=WAV3 PE=1 SV=1
lbm_HQ_transcript_4224	66.3	6.5e-143	sp|Q9FYG3|PLST2_ARATH	Probable plastidic glucose transporter 2 OS=Arabidopsis thaliana OX=3702 GN=At1g67300 PE=2 SV=1
lbm_HQ_transcript_4228	66.1	1.3e-252	sp|Q8RY46|AB26B_ARATH	ABC transporter B family member 26, chloroplastic OS=Arabidopsis thaliana OX=3702 GN=ABCB26 PE=1 SV=1
lbm_HQ_transcript_4231	80.2	2.3e-289	sp|Q9LZD3|E70A1_ARATH	Exocyst complex component EXO70A1 OS=Arabidopsis thaliana OX=3702 GN=EXO70A1 PE=1 SV=1
lbm_HQ_transcript_4234	61.7	1.0e-252	sp|Q8H1H9|AMO_ARATH	Primary amine oxidase OS=Arabidopsis thaliana OX=3702 GN=At1g62810 PE=2 SV=1
lbm_HQ_transcript_4235	49.9	6.9e-129	sp|Q8VYB7|PGTA1_ARATH	Geranylgeranyl transferase type-2 subunit alpha 1 OS=Arabidopsis thaliana OX=3702 GN=RGTA1 PE=1 SV=1
lbm_HQ_transcript_4240	81.3	3.0e-273	sp|Q40545|KPYA_TOBAC	Pyruvate kinase isozyme A, chloroplastic OS=Nicotiana tabacum OX=4097 PE=2 SV=1
lbm_HQ_transcript_4243	66.8	9.7e-256	sp|Q9C9C0|SPPA1_ARATH	Serine protease SPPA, chloroplastic OS=Arabidopsis thaliana OX=3702 GN=SPPA PE=2 SV=1
lbm_HQ_transcript_4245	72.9	1.0e-252	sp|Q9SLF3|TC132_ARATH	Translocase of chloroplast 132, chloroplastic OS=Arabidopsis thaliana OX=3702 GN=TOC132 PE=1 SV=1
lbm_HQ_transcript_4246	47.0	4.6e-32	sp|Q5QLR5|ZFP1_ORYSJ	Probable E3 ubiquitin-protein ligase ZFP1 OS=Oryza sativa subsp. japonica OX=39947 GN=ZFP1 PE=1 SV=1
lbm_HQ_transcript_4247	75.0	8.1e-287	sp|Q9LMX4|PPA1_ARATH	Probable inactive purple acid phosphatase 1 OS=Arabidopsis thaliana OX=3702 GN=PAP1 PE=2 SV=1
lbm_HQ_transcript_4249	55.3	3.5e-136	sp|Q9SL49|AKB9B_ARATH	RNA demethylase ALKBH9B OS=Arabidopsis thaliana OX=3702 GN=ALKBH9B PE=1 SV=1
lbm_HQ_transcript_4251	32.1	5.9e-24	sp|Q9SEV0|BAN_ARATH	Anthocyanidin reductase OS=Arabidopsis thaliana OX=3702 GN=BAN PE=1 SV=2
lbm_HQ_transcript_4256	78.6	1.1e-304	sp|Q9C5X3|KEULE_ARATH	SNARE-interacting protein KEULE OS=Arabidopsis thaliana OX=3702 GN=KEU PE=1 SV=2
lbm_HQ_transcript_4257	75.4	2.1e-290	sp|Q1PDW5|FTSH6_ARATH	ATP-dependent zinc metalloprotease FTSH 6, chloroplastic OS=Arabidopsis thaliana OX=3702 GN=FTSH6 PE=2 SV=1
lbm_HQ_transcript_4259	56.3	6.1e-117	sp|Q9ZQE5|PP153_ARATH	Pentatricopeptide repeat-containing protein At2g15690, mitochondrial OS=Arabidopsis thaliana OX=3702 GN=PCMP-H66 PE=1 SV=2
lbm_HQ_transcript_4260	63.8	5.5e-211	sp|Q9FZD1|PPR58_ARATH	Pentatricopeptide repeat-containing protein At1g26460, mitochondrial OS=Arabidopsis thaliana OX=3702 GN=At1g26460 PE=1 SV=1
lbm_HQ_transcript_4261	62.9	2.0e-213	sp|Q42961|PGKH_TOBAC	Phosphoglycerate kinase, chloroplastic OS=Nicotiana tabacum OX=4097 PE=2 SV=1
lbm_HQ_transcript_4263	85.3	0.0e+00	sp|O82392|THIC_ARATH	Phosphomethylpyrimidine synthase, chloroplastic OS=Arabidopsis thaliana OX=3702 GN=THIC PE=1 SV=1
lbm_HQ_transcript_4265	62.6	1.2e-202	sp|Q54V77|PYRG_DICDI	CTP synthase OS=Dictyostelium discoideum OX=44689 GN=ctps PE=3 SV=1
lbm_HQ_transcript_4268	85.3	1.0e-289	sp|Q9FHT4|TMN4_ARATH	Transmembrane 9 superfamily member 4 OS=Arabidopsis thaliana OX=3702 GN=TMN4 PE=2 SV=1
lbm_HQ_transcript_4269	76.9	1.5e-224	sp|Q9LYU8|AK1_ARATH	Aspartokinase 1, chloroplastic OS=Arabidopsis thaliana OX=3702 GN=AK1 PE=1 SV=1
lbm_HQ_transcript_4272	52.1	8.0e-101	sp|Q9M2C9|SKIP4_ARATH	F-box/kelch-repeat protein SKIP4 OS=Arabidopsis thaliana OX=3702 GN=SKIP4 PE=1 SV=1
lbm_HQ_transcript_4273	64.4	6.7e-23	sp|Q93VH6|GIF3_ARATH	GRF1-interacting factor 3 OS=Arabidopsis thaliana OX=3702 GN=GIF3 PE=1 SV=1
lbm_HQ_transcript_4274	71.9	1.8e-153	sp|P93006|P2C27_ARATH	Probable protein phosphatase 2C 27 OS=Arabidopsis thaliana OX=3702 GN=PP2C27 PE=2 SV=1
lbm_HQ_transcript_4276	63.1	4.3e-232	sp|Q94LW6|SUT35_ARATH	Probable sulfate transporter 3.5 OS=Arabidopsis thaliana OX=3702 GN=SULTR3;5 PE=2 SV=1
lbm_HQ_transcript_4277	70.2	6.5e-252	sp|Q8L6H7|SFR2_ORYSJ	Beta-glucosidase-like SFR2, chloroplastic OS=Oryza sativa subsp. japonica OX=39947 GN=SFR2 PE=2 SV=1
lbm_HQ_transcript_4278	50.8	1.6e-170	sp|Q9LUZ4|C3H66_ARATH	Zinc finger CCCH domain-containing protein 66 OS=Arabidopsis thaliana OX=3702 GN=At5g58620 PE=2 SV=1
lbm_HQ_transcript_4281	51.8	2.1e-149	sp|Q9SZD1|TCX5_ARATH	Protein tesmin/TSO1-like CXC 5 OS=Arabidopsis thaliana OX=3702 GN=TCX5 PE=1 SV=1
lbm_HQ_transcript_4283	75.9	7.3e-296	sp|Q9M1H3|AB4F_ARATH	ABC transporter F family member 4 OS=Arabidopsis thaliana OX=3702 GN=ABCF4 PE=2 SV=1
lbm_HQ_transcript_4284	79.9	1.7e-239	sp|Q9FJR0|RENT1_ARATH	Regulator of nonsense transcripts 1 homolog OS=Arabidopsis thaliana OX=3702 GN=UPF1 PE=1 SV=2
lbm_HQ_transcript_4286	64.7	5.8e-245	sp|P29001|INVA_VIGRR	Acid beta-fructofuranosidase OS=Vigna radiata var. radiata OX=3916 GN=INVA PE=1 SV=1
lbm_HQ_transcript_4288	23.3	1.7e-18	sp|Q9URZ0|AGAL_SCHPO	Alpha-galactosidase mel1 OS=Schizosaccharomyces pombe (strain 972 / ATCC 24843) OX=284812 GN=mel1 PE=3 SV=1
lbm_HQ_transcript_4290	55.8	8.0e-77	sp|Q56X72|RTNLS_ARATH	Reticulon-like protein B21 OS=Arabidopsis thaliana OX=3702 GN=RTNLB21 PE=2 SV=2
lbm_HQ_transcript_4291	51.4	4.5e-80	sp|Q7XIM0|CDPKH_ORYSJ	Calcium-dependent protein kinase 17 OS=Oryza sativa subsp. japonica OX=39947 GN=CPK17 PE=2 SV=1
lbm_HQ_transcript_4296	66.4	2.3e-265	sp|Q9C5J8|OEP80_ARATH	Outer envelope protein 80, chloroplastic OS=Arabidopsis thaliana OX=3702 GN=OEP80 PE=2 SV=1
lbm_HQ_transcript_4299	41.9	7.6e-144	sp|O80742|PUB19_ARATH	U-box domain-containing protein 19 OS=Arabidopsis thaliana OX=3702 GN=PUB19 PE=2 SV=1
lbm_HQ_transcript_4303	44.4	5.2e-68	sp|Q9SS80|OPS_ARATH	Protein OCTOPUS OS=Arabidopsis thaliana OX=3702 GN=OPS PE=1 SV=1
lbm_HQ_transcript_4304	46.2	6.7e-92	sp|Q6LA43|APRR2_ARATH	Two-component response regulator-like APRR2 OS=Arabidopsis thaliana OX=3702 GN=APRR2 PE=2 SV=2
lbm_HQ_transcript_4305	59.4	9.8e-160	sp|Q058N0|IQM5_ARATH	IQ domain-containing protein IQM5 OS=Arabidopsis thaliana OX=3702 GN=IQM5 PE=2 SV=1
lbm_HQ_transcript_4306	76.5	1.5e-280	sp|Q9LYR6|PTR49_ARATH	Protein NRT1/ PTR FAMILY 6.1 OS=Arabidopsis thaliana OX=3702 GN=NPF6.1 PE=2 SV=1
lbm_HQ_transcript_4307	67.0	1.4e-153	sp|Q9ASP6|HNRPQ_ARATH	Heterogeneous nuclear ribonucleoprotein Q OS=Arabidopsis thaliana OX=3702 GN=LIF2 PE=1 SV=1
lbm_HQ_transcript_4308	51.6	1.4e-81	sp|Q7XIM0|CDPKH_ORYSJ	Calcium-dependent protein kinase 17 OS=Oryza sativa subsp. japonica OX=39947 GN=CPK17 PE=2 SV=1
lbm_HQ_transcript_4309	70.1	3.9e-273	sp|P43254|COP1_ARATH	E3 ubiquitin-protein ligase COP1 OS=Arabidopsis thaliana OX=3702 GN=COP1 PE=1 SV=2
lbm_HQ_transcript_4310	39.5	1.3e-148	sp|Q59536|PTRB_MORLA	Protease 2 OS=Moraxella lacunata OX=477 GN=ptrB PE=3 SV=1
lbm_HQ_transcript_4316	44.3	6.1e-109	sp|D5LXJ0|CIP73_LOTJA	Ubiquitin-like domain-containing protein CIP73 OS=Lotus japonicus OX=34305 GN=CIP73 PE=1 SV=1
lbm_HQ_transcript_4319	61.8	8.3e-175	sp|Q8RWS6|FRO6_ARATH	Ferric reduction oxidase 6 OS=Arabidopsis thaliana OX=3702 GN=FRO6 PE=2 SV=1
lbm_HQ_transcript_4320	59.4	5.5e-243	sp|F4HTQ1|MPRO1_ARATH	Probable thimet oligopeptidase OS=Arabidopsis thaliana OX=3702 GN=At1g67690 PE=3 SV=1
lbm_HQ_transcript_4324	83.6	5.0e-236	sp|Q9FKW4|CDPKS_ARATH	Calcium-dependent protein kinase 28 OS=Arabidopsis thaliana OX=3702 GN=CPK28 PE=1 SV=1
lbm_HQ_transcript_4326	96.2	4.1e-222	sp|P43282|METK3_SOLLC	S-adenosylmethionine synthase 3 OS=Solanum lycopersicum OX=4081 GN=SAM3 PE=2 SV=1
lbm_HQ_transcript_4329	57.2	9.9e-176	sp|Q94AT5|EXEC2_ARATH	Protein EXECUTER 2, chloroplastic OS=Arabidopsis thaliana OX=3702 GN=EX2 PE=2 SV=1
lbm_HQ_transcript_4331	86.9	0.0e+00	sp|P37221|MAOM_SOLTU	NAD-dependent malic enzyme 62 kDa isoform, mitochondrial OS=Solanum tuberosum OX=4113 PE=1 SV=1
lbm_HQ_transcript_4332	23.8	1.3e-13	sp|Q02527|MGAT3_RAT	Beta-1,4-mannosyl-glycoprotein 4-beta-N-acetylglucosaminyltransferase OS=Rattus norvegicus OX=10116 GN=Mgat3 PE=1 SV=2
lbm_HQ_transcript_4334	31.5	1.4e-81	sp|Q7TMR0|PCP_MOUSE	Lysosomal Pro-X carboxypeptidase OS=Mus musculus OX=10090 GN=Prcp PE=1 SV=2
lbm_HQ_transcript_4336	56.3	2.0e-136	sp|F4HTQ1|MPRO1_ARATH	Probable thimet oligopeptidase OS=Arabidopsis thaliana OX=3702 GN=At1g67690 PE=3 SV=1
lbm_HQ_transcript_4338	43.7	3.3e-131	sp|Q9FG77|WRKY2_ARATH	Probable WRKY transcription factor 2 OS=Arabidopsis thaliana OX=3702 GN=WRKY2 PE=1 SV=1
lbm_HQ_transcript_4342	43.0	2.7e-24	sp|Q8LPN7|RNG1L_ARATH	E3 ubiquitin-protein ligase RING1-like OS=Arabidopsis thaliana OX=3702 GN=At3g19950 PE=1 SV=1
lbm_HQ_transcript_4343	81.0	0.0e+00	sp|O65202|ACOX1_ARATH	Peroxisomal acyl-coenzyme A oxidase 1 OS=Arabidopsis thaliana OX=3702 GN=ACX1 PE=1 SV=1
lbm_HQ_transcript_4347	52.1	2.1e-61	sp|Q9SVW8|PIRL4_ARATH	Plant intracellular Ras-group-related LRR protein 4 OS=Arabidopsis thaliana OX=3702 GN=PIRL4 PE=1 SV=1
lbm_HQ_transcript_4348	74.4	2.5e-227	sp|O65837|LCYE_SOLLC	Lycopene epsilon cyclase, chloroplastic OS=Solanum lycopersicum OX=4081 GN=CRTL-E-1 PE=2 SV=1
lbm_HQ_transcript_4351	31.7	1.8e-52	sp|Q8W4B1|RCF3_ARATH	RNA-binding KH domain-containing protein RCF3 OS=Arabidopsis thaliana OX=3702 GN=RCF3 PE=1 SV=1
lbm_HQ_transcript_4357	34.2	1.7e-66	sp|Q9MA55|ACBP4_ARATH	Acyl-CoA-binding domain-containing protein 4 OS=Arabidopsis thaliana OX=3702 GN=ACBP4 PE=1 SV=1
lbm_HQ_transcript_4362	67.5	1.3e-175	sp|Q8VYU3|GCH1_SOLLC	GTP cyclohydrolase 1 OS=Solanum lycopersicum OX=4081 GN=GCH1 PE=1 SV=1
lbm_HQ_transcript_4364	41.9	6.9e-153	sp|Q9FIN7|MIP2_ARATH	MAG2-interacting protein 2 OS=Arabidopsis thaliana OX=3702 GN=MIP2 PE=1 SV=1
lbm_HQ_transcript_4366	60.0	1.2e-221	sp|F4I096|MED13_ARATH	Mediator of RNA polymerase II transcription subunit 13 OS=Arabidopsis thaliana OX=3702 GN=MED13 PE=1 SV=1
lbm_HQ_transcript_4368	51.7	7.5e-67	sp|Q84M94|FBK15_ARATH	F-box/kelch-repeat protein At1g26930 OS=Arabidopsis thaliana OX=3702 GN=At1g26930 PE=2 SV=1
lbm_HQ_transcript_4369	83.3	7.8e-290	sp|P80093|PDS_CAPAN	15-cis-phytoene desaturase, chloroplastic/chromoplastic OS=Capsicum annuum OX=4072 GN=PDS PE=1 SV=1
lbm_HQ_transcript_4370	85.5	4.3e-107	sp|A0A347|CEMA_COFAR	Chloroplast envelope membrane protein OS=Coffea arabica OX=13443 GN=cemA PE=3 SV=1
lbm_HQ_transcript_4372	81.5	2.9e-151	sp|Q9C7A2|ITN1_ARATH	Ankyrin repeat-containing protein ITN1 OS=Arabidopsis thaliana OX=3702 GN=ITN1 PE=1 SV=1
lbm_HQ_transcript_4376	44.8	5.4e-17	sp|P34913|HYES_HUMAN	Bifunctional epoxide hydrolase 2 OS=Homo sapiens OX=9606 GN=EPHX2 PE=1 SV=2
lbm_HQ_transcript_4377	36.6	3.4e-104	sp|Q9SUM4|VIL2_ARATH	VIN3-like protein 2 OS=Arabidopsis thaliana OX=3702 GN=VIL2 PE=1 SV=1
lbm_HQ_transcript_4378	74.6	2.8e-287	sp|B9DFI7|PMT2_ARATH	Probable methyltransferase PMT2 OS=Arabidopsis thaliana OX=3702 GN=At1g26850 PE=2 SV=2
lbm_HQ_transcript_4379	77.8	1.7e-260	sp|Q52JK6|VIP2_NICBE	Probable NOT transcription complex subunit VIP2 (Fragment) OS=Nicotiana benthamiana OX=4100 GN=VIP2 PE=1 SV=1
lbm_HQ_transcript_4381	45.2	3.1e-81	sp|Q9M7Q4|AI5L5_ARATH	ABSCISIC ACID-INSENSITIVE 5-like protein 5 OS=Arabidopsis thaliana OX=3702 GN=ABF2 PE=1 SV=1
lbm_HQ_transcript_4382	76.3	2.6e-75	sp|Q9ZVJ2|AMERL_ARATH	Uncharacterized protein At2g38710 OS=Arabidopsis thaliana OX=3702 GN=At2g38710 PE=2 SV=1
lbm_HQ_transcript_4383	62.0	1.8e-259	sp|Q9ZPI6|AIM1_ARATH	Peroxisomal fatty acid beta-oxidation multifunctional protein AIM1 OS=Arabidopsis thaliana OX=3702 GN=AIM1 PE=1 SV=1
lbm_HQ_transcript_4385	56.2	1.0e-116	sp|A2WNF5|GLU2B_ORYSI	Glucosidase 2 subunit beta OS=Oryza sativa subsp. indica OX=39946 GN=OsI_01383 PE=3 SV=1
lbm_HQ_transcript_4387	45.1	1.8e-81	sp|Q9SK03|RAP27_ARATH	Ethylene-responsive transcription factor RAP2-7 OS=Arabidopsis thaliana OX=3702 GN=RAP2-7 PE=2 SV=2
lbm_HQ_transcript_4389	54.9	3.1e-206	sp|Q9S793|FRS8_ARATH	Protein FAR1-RELATED SEQUENCE 8 OS=Arabidopsis thaliana OX=3702 GN=FRS8 PE=2 SV=2
lbm_HQ_transcript_4391	68.8	6.9e-161	sp|Q9SCU5|WNK5_ARATH	Probable serine/threonine-protein kinase WNK5 OS=Arabidopsis thaliana OX=3702 GN=WNK5 PE=1 SV=2
lbm_HQ_transcript_4393	88.3	0.0e+00	sp|P28723|FTHS_SPIOL	Formate--tetrahydrofolate ligase OS=Spinacia oleracea OX=3562 PE=1 SV=3
lbm_HQ_transcript_4394	49.2	2.1e-149	sp|A2AJL3|FGGY_MOUSE	FGGY carbohydrate kinase domain-containing protein OS=Mus musculus OX=10090 GN=Fggy PE=1 SV=1
lbm_HQ_transcript_4395	86.3	2.2e-111	sp|Q9T0J6|DUS3L_ARATH	tRNA-dihydrouridine(47) synthase [NAD(P)(+)]-like OS=Arabidopsis thaliana OX=3702 GN=At4g38890 PE=1 SV=2
lbm_HQ_transcript_4396	69.4	1.5e-224	sp|Q8S4W7|GAI1_VITVI	DELLA protein GAI1 OS=Vitis vinifera OX=29760 GN=GAI1 PE=2 SV=1
lbm_HQ_transcript_4399	60.3	3.0e-193	sp|Q54V77|PYRG_DICDI	CTP synthase OS=Dictyostelium discoideum OX=44689 GN=ctps PE=3 SV=1
lbm_HQ_transcript_4401	71.0	1.3e-225	sp|Q7DMA9|PAS1_ARATH	Peptidyl-prolyl cis-trans isomerase PASTICCINO1 OS=Arabidopsis thaliana OX=3702 GN=PAS1 PE=1 SV=2
lbm_HQ_transcript_4402	63.7	1.5e-200	sp|Q9SR86|AGT23_ARATH	Alanine--glyoxylate aminotransferase 2 homolog 3, mitochondrial OS=Arabidopsis thaliana OX=3702 GN=At3g08860 PE=2 SV=1
lbm_HQ_transcript_4404	57.4	2.5e-211	sp|Q9LJI2|CCX3_ARATH	Cation/calcium exchanger 3 OS=Arabidopsis thaliana OX=3702 GN=CCX3 PE=2 SV=1
lbm_HQ_transcript_4406	66.9	4.9e-260	sp|Q9LFH9|LRK81_ARATH	L-type lectin-domain containing receptor kinase VIII.1 OS=Arabidopsis thaliana OX=3702 GN=LECRK81 PE=2 SV=1
lbm_HQ_transcript_4407	50.4	7.2e-203	sp|Q0WVN5|CSLG3_ARATH	Cellulose synthase-like protein G3 OS=Arabidopsis thaliana OX=3702 GN=CSLG3 PE=2 SV=2
lbm_HQ_transcript_4409	72.3	2.4e-235	sp|F4JTP5|STY46_ARATH	Serine/threonine-protein kinase STY46 OS=Arabidopsis thaliana OX=3702 GN=STY46 PE=1 SV=1
lbm_HQ_transcript_4412	79.9	1.6e-282	sp|O24023|NCED1_SOLLC	9-cis-epoxycarotenoid dioxygenase NCED1, chloroplastic OS=Solanum lycopersicum OX=4081 GN=NCED1 PE=1 SV=2
lbm_HQ_transcript_4413	72.1	2.8e-239	sp|Q8W468|ARI8_ARATH	Probable E3 ubiquitin-protein ligase ARI8 OS=Arabidopsis thaliana OX=3702 GN=ARI8 PE=2 SV=1
lbm_HQ_transcript_4415	53.6	1.1e-150	sp|Q6DR03|ZDHC3_ARATH	Protein S-acyltransferase 21 OS=Arabidopsis thaliana OX=3702 GN=PAT21 PE=2 SV=1
lbm_HQ_transcript_4416	63.6	1.1e-267	sp|Q9SSG3|HIPL1_ARATH	HIPL1 protein OS=Arabidopsis thaliana OX=3702 GN=HIPL1 PE=3 SV=2
lbm_HQ_transcript_4417	58.9	2.5e-203	sp|Q9FII2|FK117_ARATH	F-box/kelch-repeat protein At5g42350 OS=Arabidopsis thaliana OX=3702 GN=At5g42350 PE=2 SV=1
lbm_HQ_transcript_4418	61.1	1.0e-108	sp|Q66GP0|SR1P1_ARATH	BTB/POZ domain-containing protein SR1IP1 OS=Arabidopsis thaliana OX=3702 GN=SR1IP1 PE=1 SV=2
lbm_HQ_transcript_4419	51.6	6.6e-156	sp|Q944Q0|WNK8_ARATH	Serine/threonine-protein kinase WNK8 OS=Arabidopsis thaliana OX=3702 GN=WNK8 PE=1 SV=1
lbm_HQ_transcript_4428	55.0	1.2e-101	sp|Q8RWD5|SCD2_ARATH	Coiled-coil domain-containing protein SCD2 OS=Arabidopsis thaliana OX=3702 GN=SCD2 PE=1 SV=1
lbm_HQ_transcript_4429	64.3	5.2e-177	sp|Q9ASS4|Y5838_ARATH	Probably inactive leucine-rich repeat receptor-like protein kinase At5g48380 OS=Arabidopsis thaliana OX=3702 GN=At5g48380 PE=1 SV=1
lbm_HQ_transcript_4430	84.7	1.7e-297	sp|Q9SMJ3|ZDS_CAPAN	Zeta-carotene desaturase, chloroplastic/chromoplastic OS=Capsicum annuum OX=4072 GN=ZDS PE=1 SV=1
lbm_HQ_transcript_4434	32.3	1.8e-28	sp|Q08E13|RNF10_BOVIN	RING finger protein 10 OS=Bos taurus OX=9913 GN=RNF10 PE=2 SV=1
lbm_HQ_transcript_4435	66.2	9.2e-142	sp|Q9LDZ5|PBL21_ARATH	Probable serine/threonine-protein kinase PBL21 OS=Arabidopsis thaliana OX=3702 GN=PBL21 PE=1 SV=1
lbm_HQ_transcript_4436	69.8	4.7e-53	sp|Q8S8Q6|TET8_ARATH	Tetraspanin-8 OS=Arabidopsis thaliana OX=3702 GN=TET8 PE=2 SV=1
lbm_HQ_transcript_4437	30.3	2.8e-08	sp|Q7SFD8|MIC60_NEUCR	MICOS complex subunit mic60 OS=Neurospora crassa (strain ATCC 24698 / 74-OR23-1A / CBS 708.71 / DSM 1257 / FGSC 987) OX=367110 GN=mic60 PE=3 SV=1
lbm_HQ_transcript_4439	80.2	2.5e-232	sp|F4I3M3|BSK7_ARATH	Serine/threonine-protein kinase BSK7 OS=Arabidopsis thaliana OX=3702 GN=BSK7 PE=3 SV=1
lbm_HQ_transcript_4441	82.6	8.8e-294	sp|O24381|TLC1_SOLTU	Plastidic ATP/ADP-transporter OS=Solanum tuberosum OX=4113 PE=2 SV=2
lbm_HQ_transcript_4447	80.2	2.3e-289	sp|Q9LZD3|E70A1_ARATH	Exocyst complex component EXO70A1 OS=Arabidopsis thaliana OX=3702 GN=EXO70A1 PE=1 SV=1
lbm_HQ_transcript_4451	32.3	2.1e-32	sp|Q9FY48|KEG_ARATH	E3 ubiquitin-protein ligase KEG OS=Arabidopsis thaliana OX=3702 GN=KEG PE=1 SV=2
lbm_HQ_transcript_4452	33.4	1.5e-99	sp|Q68FP9|COG6_RAT	Conserved oligomeric Golgi complex subunit 6 OS=Rattus norvegicus OX=10116 GN=Cog6 PE=2 SV=1
lbm_HQ_transcript_4453	66.0	4.9e-119	sp|Q940Y3|ARID3_ARATH	AT-rich interactive domain-containing protein 3 OS=Arabidopsis thaliana OX=3702 GN=ARID3 PE=1 SV=1
lbm_HQ_transcript_4455	74.2	5.1e-286	sp|Q8RY11|AMPP2_ARATH	Aminopeptidase P2 OS=Arabidopsis thaliana OX=3702 GN=APP2 PE=2 SV=1
lbm_HQ_transcript_4456	73.0	3.1e-195	sp|P92981|APR2_ARATH	5'-adenylylsulfate reductase 2, chloroplastic OS=Arabidopsis thaliana OX=3702 GN=APR2 PE=1 SV=2
lbm_HQ_transcript_4457	49.8	3.5e-202	sp|Q339N5|CSLH1_ORYSJ	Cellulose synthase-like protein H1 OS=Oryza sativa subsp. japonica OX=39947 GN=CSLH1 PE=2 SV=2
lbm_HQ_transcript_4459	42.1	6.1e-162	sp|Q9SS87|SEOB_ARATH	Protein SIEVE ELEMENT OCCLUSION B OS=Arabidopsis thaliana OX=3702 GN=SEOB PE=1 SV=1
lbm_HQ_transcript_4460	70.3	5.2e-193	sp|O04376|2A5B_ARATH	Serine/threonine protein phosphatase 2A 57 kDa regulatory subunit B' beta isoform OS=Arabidopsis thaliana OX=3702 GN=B'BETA PE=1 SV=1
lbm_HQ_transcript_4461	73.0	5.2e-286	sp|F4JJT9|SYDM_ARATH	Aspartate--tRNA ligase, chloroplastic/mitochondrial OS=Arabidopsis thaliana OX=3702 GN=At4g33760 PE=2 SV=1
lbm_HQ_transcript_4462	62.0	1.9e-259	sp|Q9ZPI6|AIM1_ARATH	Peroxisomal fatty acid beta-oxidation multifunctional protein AIM1 OS=Arabidopsis thaliana OX=3702 GN=AIM1 PE=1 SV=1
lbm_HQ_transcript_4464	88.5	1.8e-291	sp|P51850|PDC1_PEA	Pyruvate decarboxylase 1 OS=Pisum sativum OX=3888 GN=PDC1 PE=2 SV=1
lbm_HQ_transcript_4469	58.6	6.4e-220	sp|Q9ZP55|DRP4C_ARATH	Dynamin-related protein 4C OS=Arabidopsis thaliana OX=3702 GN=DRP4C PE=2 SV=1
lbm_HQ_transcript_4471	55.7	9.7e-192	sp|Q651X6|CSLE6_ORYSJ	Cellulose synthase-like protein E6 OS=Oryza sativa subsp. japonica OX=39947 GN=CSLE6 PE=2 SV=1
lbm_HQ_transcript_4472	71.7	2.0e-192	sp|Q6K8D9|SKIPA_ORYSJ	SNW/SKI-interacting protein A OS=Oryza sativa subsp. japonica OX=39947 GN=SKIPA PE=1 SV=1
lbm_HQ_transcript_4474	88.3	0.0e+00	sp|P21342|PFPA_SOLTU	Pyrophosphate--fructose 6-phosphate 1-phosphotransferase subunit alpha OS=Solanum tuberosum OX=4113 GN=PFP-ALPHA PE=1 SV=2
lbm_HQ_transcript_4477	77.1	1.3e-300	sp|Q9C6S7|PMTK_ARATH	Probable methyltransferase PMT20 OS=Arabidopsis thaliana OX=3702 GN=At1g31850 PE=2 SV=1
lbm_HQ_transcript_4479	64.7	6.8e-129	sp|Q56Z59|PATL3_ARATH	Patellin-3 OS=Arabidopsis thaliana OX=3702 GN=PATL3 PE=1 SV=2
lbm_HQ_transcript_4483	62.6	4.3e-224	sp|O80763|NRX1_ARATH	Probable nucleoredoxin 1 OS=Arabidopsis thaliana OX=3702 GN=At1g60420 PE=1 SV=1
lbm_HQ_transcript_4484	35.2	6.7e-100	sp|Q9LZD3|E70A1_ARATH	Exocyst complex component EXO70A1 OS=Arabidopsis thaliana OX=3702 GN=EXO70A1 PE=1 SV=1
lbm_HQ_transcript_4485	80.4	9.8e-301	sp|Q38890|GUN25_ARATH	Endoglucanase 25 OS=Arabidopsis thaliana OX=3702 GN=KOR PE=1 SV=1
lbm_HQ_transcript_4490	35.8	6.0e-24	sp|Q9S7V4|HA22A_ARATH	HVA22-like protein a OS=Arabidopsis thaliana OX=3702 GN=HVA22A PE=2 SV=1
lbm_HQ_transcript_4491	84.4	7.0e-166	sp|P53681|CRK_DAUCA	CDPK-related protein kinase OS=Daucus carota OX=4039 GN=CRK PE=2 SV=1
lbm_HQ_transcript_4493	73.4	4.1e-179	sp|O24160|TGA21_TOBAC	TGACG-sequence-specific DNA-binding protein TGA-2.1 OS=Nicotiana tabacum OX=4097 GN=TGA21 PE=1 SV=1
lbm_HQ_transcript_4497	36.3	1.5e-131	sp|P98183|C71DC_CATRO	Tabersonine 16-hydroxylase 1 OS=Catharanthus roseus OX=4058 GN=CYP71D12 PE=1 SV=2
lbm_HQ_transcript_4498	73.2	8.2e-175	sp|Q84W89|RH37_ARATH	DEAD-box ATP-dependent RNA helicase 37 OS=Arabidopsis thaliana OX=3702 GN=RH37 PE=2 SV=2
lbm_HQ_transcript_4499	25.7	1.6e-53	sp|F4KDN0|HEN4_ARATH	KH domain-containing protein HEN4 OS=Arabidopsis thaliana OX=3702 GN=HEN4 PE=1 SV=1
lbm_HQ_transcript_4500	34.1	1.2e-13	sp|P37707|B2_DAUCA	B2 protein OS=Daucus carota OX=4039 PE=2 SV=1
lbm_HQ_transcript_4502	56.6	2.0e-168	sp|Q9M548|DRM2_ARATH	DNA (cytosine-5)-methyltransferase DRM2 OS=Arabidopsis thaliana OX=3702 GN=DRM2 PE=1 SV=1
lbm_HQ_transcript_4505	70.8	4.1e-150	sp|Q8GZA4|CBSX6_ARATH	CBS domain-containing protein CBSX6 OS=Arabidopsis thaliana OX=3702 GN=CBSX6 PE=1 SV=1
lbm_HQ_transcript_4506	42.4	2.0e-152	sp|Q9ZSB0|SBT39_ARATH	Subtilisin-like protease SBT3.9 OS=Arabidopsis thaliana OX=3702 GN=SBT3.9 PE=3 SV=1
lbm_HQ_transcript_4507	74.4	4.8e-255	sp|Q94KJ7|VPS33_ARATH	Vacuolar protein-sorting-associated protein 33 homolog OS=Arabidopsis thaliana OX=3702 GN=VPS33 PE=1 SV=1
lbm_HQ_transcript_4508	69.4	1.0e-185	sp|Q9LPR8|SCL3_ARATH	Scarecrow-like protein 3 OS=Arabidopsis thaliana OX=3702 GN=SCL3 PE=1 SV=1
lbm_HQ_transcript_4511	74.3	1.3e-148	sp|Q8H184|PT106_ARATH	Probable sugar phosphate/phosphate translocator At1g06470 OS=Arabidopsis thaliana OX=3702 GN=At1g06470 PE=2 SV=1
lbm_HQ_transcript_4512	73.8	1.2e-255	sp|Q9SJG9|MPK20_ARATH	Mitogen-activated protein kinase 20 OS=Arabidopsis thaliana OX=3702 GN=MPK20 PE=1 SV=2
lbm_HQ_transcript_4513	32.4	8.4e-95	sp|F4KDN0|HEN4_ARATH	KH domain-containing protein HEN4 OS=Arabidopsis thaliana OX=3702 GN=HEN4 PE=1 SV=1
lbm_HQ_transcript_4515	55.6	3.3e-83	sp|O23144|PPI1_ARATH	Proton pump-interactor 1 OS=Arabidopsis thaliana OX=3702 GN=PPI1 PE=1 SV=2
lbm_HQ_transcript_4519	80.7	3.1e-198	sp|Q0DCT8|G11A_ORYSJ	Protein kinase G11A OS=Oryza sativa subsp. japonica OX=39947 GN=Os06g0291600 PE=2 SV=1
lbm_HQ_transcript_4522	31.7	8.3e-26	sp|P09379|GYP7_YARLI	GTPase-activating protein GYP7 OS=Yarrowia lipolytica (strain CLIB 122 / E 150) OX=284591 GN=GYP7 PE=3 SV=2
lbm_HQ_transcript_4523	58.5	1.7e-135	sp|Q6Z2G9|TLP5_ORYSJ	Tubby-like F-box protein 5 OS=Oryza sativa subsp. japonica OX=39947 GN=TULP5 PE=2 SV=1
lbm_HQ_transcript_4528	32.7	1.6e-29	sp|P73212|DFRA_SYNY3	Putative dihydroflavonol 4-reductase OS=Synechocystis sp. (strain PCC 6803 / Kazusa) OX=1111708 GN=dfrA PE=3 SV=1
lbm_HQ_transcript_4529	65.5	6.0e-170	sp|Q9M8L9|AVT6E_ARATH	Amino acid transporter AVT6E OS=Arabidopsis thaliana OX=3702 GN=AVT6E PE=2 SV=1
lbm_HQ_transcript_4530	72.8	1.0e-137	sp|Q6NPS8|NDOR1_ARATH	NADPH-dependent diflavin oxidoreductase 1 OS=Arabidopsis thaliana OX=3702 GN=ATR3 PE=1 SV=1
lbm_HQ_transcript_4532	88.1	2.0e-274	sp|Q8W4I7|CDPKD_ARATH	Calcium-dependent protein kinase 13 OS=Arabidopsis thaliana OX=3702 GN=CPK13 PE=1 SV=2
lbm_HQ_transcript_4535	31.9	2.3e-23	sp|Q3U0V1|FUBP2_MOUSE	Far upstream element-binding protein 2 OS=Mus musculus OX=10090 GN=Khsrp PE=1 SV=2
lbm_HQ_transcript_4536	80.8	1.3e-217	sp|C0LGT1|Y5129_ARATH	Probable LRR receptor-like serine/threonine-protein kinase At5g10290 OS=Arabidopsis thaliana OX=3702 GN=At5g10290 PE=1 SV=1
lbm_HQ_transcript_4537	55.1	2.3e-241	sp|Q0WVN5|CSLG3_ARATH	Cellulose synthase-like protein G3 OS=Arabidopsis thaliana OX=3702 GN=CSLG3 PE=2 SV=2
lbm_HQ_transcript_4538	71.2	6.4e-236	sp|B6ETT4|SYT2_ARATH	Synaptotagmin-2 OS=Arabidopsis thaliana OX=3702 GN=SYT2 PE=2 SV=1
lbm_HQ_transcript_4539	54.4	3.9e-84	sp|Q9LS25|PP420_ARATH	Pentatricopeptide repeat-containing protein At5g46580, chloroplastic OS=Arabidopsis thaliana OX=3702 GN=At5g46580 PE=2 SV=1
lbm_HQ_transcript_4540	35.9	5.2e-12	sp|O76767|ERD2_DROME	ER lumen protein-retaining receptor OS=Drosophila melanogaster OX=7227 GN=KdelR PE=2 SV=1
lbm_HQ_transcript_4541	29.8	2.0e-35	sp|Q9S9K4|ASPL2_ARATH	Aspartic proteinase-like protein 2 OS=Arabidopsis thaliana OX=3702 GN=At1g65240 PE=3 SV=2
lbm_HQ_transcript_4544	23.3	1.9e-09	sp|Q8LGM7|MOCOS_SOLLC	Molybdenum cofactor sulfurase OS=Solanum lycopersicum OX=4081 GN=FLACCA PE=2 SV=1
lbm_HQ_transcript_4545	77.8	0.0e+00	sp|O23627|SYGM1_ARATH	Glycine--tRNA ligase, mitochondrial 1 OS=Arabidopsis thaliana OX=3702 GN=At1g29880 PE=1 SV=1
lbm_HQ_transcript_4546	61.7	2.3e-209	sp|Q8RWS6|FRO6_ARATH	Ferric reduction oxidase 6 OS=Arabidopsis thaliana OX=3702 GN=FRO6 PE=2 SV=1
lbm_HQ_transcript_4548	68.5	6.0e-226	sp|Q8S9J8|CAP1_ARATH	Probable clathrin assembly protein At4g32285 OS=Arabidopsis thaliana OX=3702 GN=At4g32285 PE=1 SV=2
lbm_HQ_transcript_4554	70.5	6.9e-238	sp|Q84WV0|GLYC7_ARATH	Serine hydroxymethyltransferase 7 OS=Arabidopsis thaliana OX=3702 GN=SHM7 PE=2 SV=1
lbm_HQ_transcript_4555	95.0	0.0e+00	sp|Q3C1N4|YCF2_NICSY	Protein Ycf2 OS=Nicotiana sylvestris OX=4096 GN=ycf2-A PE=3 SV=1
lbm_HQ_transcript_4558	35.8	6.0e-24	sp|Q9S7V4|HA22A_ARATH	HVA22-like protein a OS=Arabidopsis thaliana OX=3702 GN=HVA22A PE=2 SV=1
lbm_HQ_transcript_4559	79.4	1.5e-136	sp|Q06801|DPEP_SOLTU	4-alpha-glucanotransferase, chloroplastic/amyloplastic OS=Solanum tuberosum OX=4113 GN=DPEP PE=1 SV=1
lbm_HQ_transcript_4561	63.1	1.1e-219	sp|Q9SFX3|OST1A_ARATH	Dolichyl-diphosphooligosaccharide--protein glycosyltransferase subunit 1A OS=Arabidopsis thaliana OX=3702 GN=OST1A PE=2 SV=1
lbm_HQ_transcript_4562	47.9	5.7e-43	sp|Q8LPG9|IQD14_ARATH	Protein IQ-DOMAIN 14 OS=Arabidopsis thaliana OX=3702 GN=IQD14 PE=1 SV=1
lbm_HQ_transcript_4565	54.1	2.6e-213	sp|Q9M1S8|GCP2_ARATH	Probable glutamate carboxypeptidase AMP1 OS=Arabidopsis thaliana OX=3702 GN=AMP1 PE=1 SV=3
lbm_HQ_transcript_4567	94.7	0.0e+00	sp|Q03684|BIP4_TOBAC	Luminal-binding protein 4 OS=Nicotiana tabacum OX=4097 GN=BIP4 PE=2 SV=1
lbm_HQ_transcript_4568	34.8	2.5e-46	sp|Q9LDQ3|CRK35_ARATH	Putative cysteine-rich receptor-like protein kinase 35 OS=Arabidopsis thaliana OX=3702 GN=CRK35 PE=3 SV=3
lbm_HQ_transcript_4570	74.2	1.7e-281	sp|Q9LW86|SUT34_ARATH	Probable sulfate transporter 3.4 OS=Arabidopsis thaliana OX=3702 GN=SULTR3;4 PE=2 SV=1
lbm_HQ_transcript_4573	94.2	0.0e+00	sp|Q9FGX1|ACLB2_ARATH	ATP-citrate synthase beta chain protein 2 OS=Arabidopsis thaliana OX=3702 GN=ACLB-2 PE=1 SV=1
lbm_HQ_transcript_4574	63.0	4.2e-203	sp|Q66GP0|SR1P1_ARATH	BTB/POZ domain-containing protein SR1IP1 OS=Arabidopsis thaliana OX=3702 GN=SR1IP1 PE=1 SV=2
lbm_HQ_transcript_4575	67.5	1.1e-171	sp|Q9LVM0|Y5830_ARATH	Probable inactive receptor kinase At5g58300 OS=Arabidopsis thaliana OX=3702 GN=At5g58300 PE=1 SV=1
lbm_HQ_transcript_4576	68.6	3.0e-225	sp|B9FMJ3|KN13A_ORYSJ	Kinesin-like protein KIN-13A OS=Oryza sativa subsp. japonica OX=39947 GN=KIN13A PE=1 SV=1
lbm_HQ_transcript_4577	71.2	4.7e-122	sp|Q9SVE7|DTX45_ARATH	Protein DETOXIFICATION 45, chloroplastic OS=Arabidopsis thaliana OX=3702 GN=DTX45 PE=2 SV=2
lbm_HQ_transcript_4578	34.0	4.9e-63	sp|Q3V1L4|5NTC_MOUSE	Cytosolic purine 5'-nucleotidase OS=Mus musculus OX=10090 GN=Nt5c2 PE=1 SV=2
lbm_HQ_transcript_4584	34.1	1.2e-13	sp|P37707|B2_DAUCA	B2 protein OS=Daucus carota OX=4039 PE=2 SV=1
lbm_HQ_transcript_4585	71.3	1.1e-296	sp|I1SSI5|MAX2A_PETHY	F-box/LRR-repeat MAX2 homolog A OS=Petunia hybrida OX=4102 GN=MAX2A PE=1 SV=1
lbm_HQ_transcript_4588	55.7	9.6e-192	sp|Q651X6|CSLE6_ORYSJ	Cellulose synthase-like protein E6 OS=Oryza sativa subsp. japonica OX=39947 GN=CSLE6 PE=2 SV=1
lbm_HQ_transcript_4590	77.0	3.9e-286	sp|Q00775|SSG1_SOLTU	Granule-bound starch synthase 1, chloroplastic/amyloplastic OS=Solanum tuberosum OX=4113 GN=WAXY PE=1 SV=1
lbm_HQ_transcript_4592	75.8	2.4e-235	sp|P55242|GLGL2_SOLTU	Glucose-1-phosphate adenylyltransferase large subunit 2, chloroplastic/amyloplastic OS=Solanum tuberosum OX=4113 GN=AGPS2 PE=2 SV=1
lbm_HQ_transcript_4593	29.2	4.4e-67	sp|Q9LYX1|LRK82_ARATH	L-type lectin-domain containing receptor kinase VIII.2 OS=Arabidopsis thaliana OX=3702 GN=LECRK82 PE=2 SV=1
lbm_HQ_transcript_4598	52.9	4.4e-160	sp|A5YVF1|SGS3_SOLLC	Protein SUPPRESSOR OF GENE SILENCING 3 OS=Solanum lycopersicum OX=4081 GN=SGS3 PE=1 SV=1
lbm_HQ_transcript_4600	81.8	2.5e-301	sp|O23627|SYGM1_ARATH	Glycine--tRNA ligase, mitochondrial 1 OS=Arabidopsis thaliana OX=3702 GN=At1g29880 PE=1 SV=1
lbm_HQ_transcript_4601	78.0	2.0e-261	sp|Q93VK5|LUT5_ARATH	Protein LUTEIN DEFICIENT 5, chloroplastic OS=Arabidopsis thaliana OX=3702 GN=CYP97A3 PE=1 SV=1
lbm_HQ_transcript_4603	65.9	3.3e-06	sp|Q9FJH5|HIP3_ARATH	Heavy metal-associated isoprenylated plant protein 3 OS=Arabidopsis thaliana OX=3702 GN=HIPP03 PE=1 SV=1
lbm_HQ_transcript_4604	85.1	0.0e+00	sp|Q01899|HSP7M_PHAVU	Heat shock 70 kDa protein, mitochondrial OS=Phaseolus vulgaris OX=3885 PE=2 SV=1
lbm_HQ_transcript_4605	69.3	8.9e-214	sp|Q9C9P4|KASC2_ARATH	3-oxoacyl-[acyl-carrier-protein] synthase II, chloroplastic OS=Arabidopsis thaliana OX=3702 GN=KAS2 PE=1 SV=1
lbm_HQ_transcript_4606	28.9	4.2e-38	sp|P40390|PGM_NEIGO	Phosphoglucomutase OS=Neisseria gonorrhoeae OX=485 GN=pgm PE=3 SV=1
lbm_HQ_transcript_4610	52.9	2.0e-144	sp|Q940M4|OCT7_ARATH	Organic cation/carnitine transporter 7 OS=Arabidopsis thaliana OX=3702 GN=OCT7 PE=2 SV=1
lbm_HQ_transcript_4612	91.6	0.0e+00	sp|Q8LPJ4|AB2E_ARATH	ABC transporter E family member 2 OS=Arabidopsis thaliana OX=3702 GN=ABCE2 PE=2 SV=1
lbm_HQ_transcript_4613	37.2	6.8e-97	sp|Q9LYE3|ASI1_ARATH	Protein ANTI-SILENCING 1 OS=Arabidopsis thaliana OX=3702 GN=ASI1 PE=4 SV=2
lbm_HQ_transcript_4619	76.5	2.8e-260	sp|O82261|DEGP2_ARATH	Protease Do-like 2, chloroplastic OS=Arabidopsis thaliana OX=3702 GN=DEGP2 PE=1 SV=2
lbm_HQ_transcript_4621	58.5	1.1e-224	sp|Q93Z16|RPN2_ARATH	Dolichyl-diphosphooligosaccharide--protein glycosyltransferase subunit 2 OS=Arabidopsis thaliana OX=3702 GN=RPN2 PE=1 SV=1
lbm_HQ_transcript_4622	77.7	6.9e-275	sp|Q0WQE7|AUG3_ARATH	AUGMIN subunit 3 OS=Arabidopsis thaliana OX=3702 GN=AUG3 PE=1 SV=1
lbm_HQ_transcript_4623	64.0	1.8e-193	sp|Q9LVH5|OE64C_ARATH	Outer envelope protein 64, chloroplastic OS=Arabidopsis thaliana OX=3702 GN=OEP64 PE=1 SV=1
lbm_HQ_transcript_4624	65.7	2.9e-204	sp|Q9ZVD0|SRRT_ARATH	Serrate RNA effector molecule OS=Arabidopsis thaliana OX=3702 GN=SE PE=1 SV=2
lbm_HQ_transcript_4627	76.3	8.7e-169	sp|Q39027|MPK7_ARATH	Mitogen-activated protein kinase 7 OS=Arabidopsis thaliana OX=3702 GN=MPK7 PE=1 SV=2
lbm_HQ_transcript_4630	68.1	1.0e-156	sp|Q9LYT3|DTX41_ARATH	Protein DETOXIFICATION 41 OS=Arabidopsis thaliana OX=3702 GN=DTX41 PE=2 SV=1
lbm_HQ_transcript_4632	65.4	2.8e-300	sp|Q9C8H3|FTIP4_ARATH	FT-interacting protein 4 OS=Arabidopsis thaliana OX=3702 GN=FTIP4 PE=1 SV=1
lbm_HQ_transcript_4634	70.2	1.6e-231	sp|Q9ZUZ2|CAMK3_ARATH	CDPK-related kinase 3 OS=Arabidopsis thaliana OX=3702 GN=CRK3 PE=1 SV=1
lbm_HQ_transcript_4635	85.5	6.9e-81	sp|Q65CJ7|HPPR_PLESU	Hydroxyphenylpyruvate reductase OS=Plectranthus scutellarioides OX=4142 GN=HPPR PE=1 SV=2
lbm_HQ_transcript_4637	67.8	9.4e-288	sp|Q84P17|AEE18_ARATH	Probable acyl-activating enzyme 18, peroxisomal OS=Arabidopsis thaliana OX=3702 GN=AAE18 PE=2 SV=1
lbm_HQ_transcript_4639	67.7	6.5e-273	sp|Q9XIA9|LACS2_ARATH	Long chain acyl-CoA synthetase 2 OS=Arabidopsis thaliana OX=3702 GN=LACS2 PE=2 SV=1
lbm_HQ_transcript_4640	47.4	2.3e-76	sp|Q8BGC4|PTGR3_MOUSE	Prostaglandin reductase-3 OS=Mus musculus OX=10090 GN=Zadh2 PE=1 SV=1
lbm_HQ_transcript_4645	60.7	2.0e-141	sp|Q9LP77|Y1848_ARATH	Probable inactive receptor kinase At1g48480 OS=Arabidopsis thaliana OX=3702 GN=RKL1 PE=1 SV=1
lbm_HQ_transcript_4646	86.8	3.6e-122	sp|Q9SP07|1433_LILLO	14-3-3-like protein OS=Lilium longiflorum OX=4690 PE=2 SV=1
lbm_HQ_transcript_4651	45.3	3.3e-67	sp|Q9C658|DCP5_ARATH	Protein decapping 5 OS=Arabidopsis thaliana OX=3702 GN=DCP5 PE=1 SV=1
lbm_HQ_transcript_4653	30.4	1.8e-76	sp|A7LXU3|BGH3B_BACO1	Beta-glucosidase BoGH3B OS=Bacteroides ovatus (strain ATCC 8483 / DSM 1896 / JCM 5824 / NCTC 11153) OX=411476 GN=BACOVA_02659 PE=1 SV=1
lbm_HQ_transcript_4656	71.9	1.2e-263	sp|Q9C9B9|TTM1_ARATH	Inorganic pyrophosphatase TTM1 OS=Arabidopsis thaliana OX=3702 GN=TTM1 PE=1 SV=1
lbm_HQ_transcript_4658	66.8	3.2e-219	sp|Q7XJN0|RH17_ARATH	DEAD-box ATP-dependent RNA helicase 17 OS=Arabidopsis thaliana OX=3702 GN=RH17 PE=2 SV=1
lbm_HQ_transcript_4660	35.9	1.7e-23	sp|O82170|IKU1_ARATH	Protein HAIKU1 OS=Arabidopsis thaliana OX=3702 GN=IKU1 PE=1 SV=1
lbm_HQ_transcript_4664	85.4	0.0e+00	sp|O82392|THIC_ARATH	Phosphomethylpyrimidine synthase, chloroplastic OS=Arabidopsis thaliana OX=3702 GN=THIC PE=1 SV=1
lbm_HQ_transcript_4665	39.4	1.1e-107	sp|Q8RY59|RCD1_ARATH	Inactive poly [ADP-ribose] polymerase RCD1 OS=Arabidopsis thaliana OX=3702 GN=RCD1 PE=1 SV=1
lbm_HQ_transcript_4666	81.7	1.1e-240	sp|P40781|CYPR4_CYNCA	Protein CYPRO4 OS=Cynara cardunculus OX=4265 GN=CYPRO4 PE=2 SV=1
lbm_HQ_transcript_4668	66.9	1.1e-57	sp|Q84M94|FBK15_ARATH	F-box/kelch-repeat protein At1g26930 OS=Arabidopsis thaliana OX=3702 GN=At1g26930 PE=2 SV=1
lbm_HQ_transcript_4671	81.5	2.2e-151	sp|Q9C7A2|ITN1_ARATH	Ankyrin repeat-containing protein ITN1 OS=Arabidopsis thaliana OX=3702 GN=ITN1 PE=1 SV=1
lbm_HQ_transcript_4672	59.5	8.0e-130	sp|Q941Q3|C3H37_ARATH	Zinc finger CCCH domain-containing protein 37 OS=Arabidopsis thaliana OX=3702 GN=HUA1 PE=1 SV=1
lbm_HQ_transcript_4674	48.6	3.7e-119	sp|Q9SA22|P2C06_ARATH	Probable protein phosphatase 2C 6 OS=Arabidopsis thaliana OX=3702 GN=At1g16220 PE=2 SV=1
lbm_HQ_transcript_4675	63.2	4.7e-146	sp|Q9LS25|PP420_ARATH	Pentatricopeptide repeat-containing protein At5g46580, chloroplastic OS=Arabidopsis thaliana OX=3702 GN=At5g46580 PE=2 SV=1
lbm_HQ_transcript_4676	55.4	5.7e-136	sp|Q9C8N5|STOP1_ARATH	Protein SENSITIVE TO PROTON RHIZOTOXICITY 1 OS=Arabidopsis thaliana OX=3702 GN=STOP1 PE=2 SV=1
lbm_HQ_transcript_4678	70.4	3.2e-280	sp|Q9SG80|ASD1_ARATH	Alpha-L-arabinofuranosidase 1 OS=Arabidopsis thaliana OX=3702 GN=ASD1 PE=1 SV=1
lbm_HQ_transcript_4680	47.6	2.7e-101	sp|Q9M8L9|AVT6E_ARATH	Amino acid transporter AVT6E OS=Arabidopsis thaliana OX=3702 GN=AVT6E PE=2 SV=1
lbm_HQ_transcript_4681	52.3	6.8e-89	sp|Q2MHE4|HT1_ARATH	Serine/threonine/tyrosine-protein kinase HT1 OS=Arabidopsis thaliana OX=3702 GN=HT1 PE=1 SV=1
lbm_HQ_transcript_4682	69.4	1.2e-202	sp|Q9M084|SYDC2_ARATH	Aspartate--tRNA ligase 2, cytoplasmic OS=Arabidopsis thaliana OX=3702 GN=IBI1 PE=1 SV=1
lbm_HQ_transcript_4688	67.9	4.6e-194	sp|Q9SJQ1|PXC1_ARATH	Leucine-rich repeat receptor-like protein kinase PXC1 OS=Arabidopsis thaliana OX=3702 GN=PXC1 PE=1 SV=1
lbm_HQ_transcript_4691	60.7	1.8e-190	sp|B7ZWR7|OFUT7_ARATH	O-fucosyltransferase 7 OS=Arabidopsis thaliana OX=3702 GN=OFUT7 PE=2 SV=1
lbm_HQ_transcript_4693	45.4	1.2e-112	sp|Q6NPR6|TORL3_ARATH	TORTIFOLIA1-like protein 3 OS=Arabidopsis thaliana OX=3702 GN=TOR1L3 PE=2 SV=1
lbm_HQ_transcript_4694	41.6	3.3e-144	sp|O80742|PUB19_ARATH	U-box domain-containing protein 19 OS=Arabidopsis thaliana OX=3702 GN=PUB19 PE=2 SV=1
lbm_HQ_transcript_4698	26.7	1.4e-25	sp|P0C896|PP209_ARATH	Pentatricopeptide repeat-containing protein At3g02650, mitochondrial OS=Arabidopsis thaliana OX=3702 GN=At3g02650 PE=2 SV=1
lbm_HQ_transcript_4700	61.5	1.4e-182	sp|Q9C9Z7|Y3857_ARATH	BTB/POZ domain-containing protein At3g08570 OS=Arabidopsis thaliana OX=3702 GN=At3g08570 PE=2 SV=2
lbm_HQ_transcript_4701	41.8	4.3e-51	sp|Q640H3|OTU5B_XENLA	OTU domain-containing protein 5-B OS=Xenopus laevis OX=8355 GN=otud5-b PE=2 SV=1
lbm_HQ_transcript_4705	62.5	4.5e-189	sp|O64843|CID7_ARATH	Polyadenylate-binding protein-interacting protein 7 OS=Arabidopsis thaliana OX=3702 GN=CID7 PE=1 SV=1
lbm_HQ_transcript_4706	68.4	1.3e-209	sp|Q9SQT8|DHQSD_ARATH	Bifunctional 3-dehydroquinate dehydratase/shikimate dehydrogenase, chloroplastic OS=Arabidopsis thaliana OX=3702 GN=EMB3004 PE=1 SV=1
lbm_HQ_transcript_4707	47.7	8.2e-151	sp|Q8H1Q5|AT18H_ARATH	Autophagy-related protein 18h OS=Arabidopsis thaliana OX=3702 GN=ATG18H PE=2 SV=1
lbm_HQ_transcript_4709	48.8	8.1e-106	sp|Q9C658|DCP5_ARATH	Protein decapping 5 OS=Arabidopsis thaliana OX=3702 GN=DCP5 PE=1 SV=1
lbm_HQ_transcript_4711	64.3	3.9e-177	sp|Q9ASS4|Y5838_ARATH	Probably inactive leucine-rich repeat receptor-like protein kinase At5g48380 OS=Arabidopsis thaliana OX=3702 GN=At5g48380 PE=1 SV=1
lbm_HQ_transcript_4714	56.8	4.2e-171	sp|Q94AT5|EXEC2_ARATH	Protein EXECUTER 2, chloroplastic OS=Arabidopsis thaliana OX=3702 GN=EX2 PE=2 SV=1
lbm_HQ_transcript_4715	33.6	3.3e-91	sp|Q0WVX5|SSY4_ARATH	Probable starch synthase 4, chloroplastic/amyloplastic OS=Arabidopsis thaliana OX=3702 GN=SS4 PE=1 SV=1
lbm_HQ_transcript_4720	22.8	6.2e-13	sp|Q9JI13|SAS10_MOUSE	Something about silencing protein 10 OS=Mus musculus OX=10090 GN=Utp3 PE=1 SV=1
lbm_HQ_transcript_4721	32.4	2.7e-13	sp|Q8CD15|RIOX2_MOUSE	Ribosomal oxygenase 2 OS=Mus musculus OX=10090 GN=Riox2 PE=1 SV=2
lbm_HQ_transcript_4722	84.2	0.0e+00	sp|Q9FYQ8|TMN11_ARATH	Transmembrane 9 superfamily member 11 OS=Arabidopsis thaliana OX=3702 GN=TMN11 PE=2 SV=1
lbm_HQ_transcript_4727	74.5	1.7e-151	sp|Q9LYC1|GID1B_ARATH	Gibberellin receptor GID1B OS=Arabidopsis thaliana OX=3702 GN=GID1B PE=1 SV=1
lbm_HQ_transcript_4729	54.1	1.3e-111	sp|Q0WVN5|CSLG3_ARATH	Cellulose synthase-like protein G3 OS=Arabidopsis thaliana OX=3702 GN=CSLG3 PE=2 SV=2
lbm_HQ_transcript_4732	72.6	5.3e-166	sp|Q689D6|RPD1_ARATH	Protein ROOT PRIMORDIUM DEFECTIVE 1 OS=Arabidopsis thaliana OX=3702 GN=RPD1 PE=1 SV=1
lbm_HQ_transcript_4733	83.9	4.9e-87	sp|Q9ZWA6|IDD3_ARATH	Zinc finger protein MAGPIE OS=Arabidopsis thaliana OX=3702 GN=MGP PE=1 SV=1
lbm_HQ_transcript_4734	37.7	9.4e-46	sp|Q9LU68|CIA2_ARATH	Protein CHLOROPLAST IMPORT APPARATUS 2 OS=Arabidopsis thaliana OX=3702 GN=CIA2 PE=1 SV=1
lbm_HQ_transcript_4735	31.1	2.5e-43	sp|Q9FN03|UVR8_ARATH	Ultraviolet-B receptor UVR8 OS=Arabidopsis thaliana OX=3702 GN=UVR8 PE=1 SV=1
lbm_HQ_transcript_4736	58.8	8.9e-113	sp|Q3ECP0|TFB1A_ARATH	General transcription and DNA repair factor IIH subunit TFB1-1 OS=Arabidopsis thaliana OX=3702 GN=TFB1-1 PE=2 SV=1
lbm_HQ_transcript_4738	83.6	2.7e-279	sp|P21240|CPNB1_ARATH	Chaperonin 60 subunit beta 1, chloroplastic OS=Arabidopsis thaliana OX=3702 GN=CPN60B1 PE=1 SV=3
lbm_HQ_transcript_4744	42.9	3.8e-71	sp|Q9FY82|NAC82_ARATH	NAC domain-containing protein 82 OS=Arabidopsis thaliana OX=3702 GN=NAC082 PE=1 SV=1
lbm_HQ_transcript_4747	54.7	4.0e-57	sp|F4KEW8|NET4A_ARATH	Protein NETWORKED 4A OS=Arabidopsis thaliana OX=3702 GN=NET4A PE=2 SV=1
lbm_HQ_transcript_4748	67.1	5.4e-267	sp|Q6R3L0|YSL1_ARATH	Metal-nicotianamine transporter YSL1 OS=Arabidopsis thaliana OX=3702 GN=YSL1 PE=2 SV=2
lbm_HQ_transcript_4750	65.8	1.1e-49	sp|O64823|MCU2_ARATH	Calcium uniporter protein 2, mitochondrial OS=Arabidopsis thaliana OX=3702 GN=At2g23790 PE=2 SV=1
lbm_HQ_transcript_4751	52.3	6.8e-89	sp|Q2MHE4|HT1_ARATH	Serine/threonine/tyrosine-protein kinase HT1 OS=Arabidopsis thaliana OX=3702 GN=HT1 PE=1 SV=1
lbm_HQ_transcript_4752	47.6	2.2e-26	sp|Q39263|ZFP4_ARATH	Zinc finger protein 4 OS=Arabidopsis thaliana OX=3702 GN=ZFP4 PE=2 SV=2
lbm_HQ_transcript_4753	58.1	2.8e-90	sp|O04336|WRK21_ARATH	Probable WRKY transcription factor 21 OS=Arabidopsis thaliana OX=3702 GN=WRKY21 PE=2 SV=1
lbm_HQ_transcript_4757	59.0	8.0e-207	sp|F4IFD0|MAIL2_ARATH	Protein MAIN-LIKE 2 OS=Arabidopsis thaliana OX=3702 GN=At2g04865 PE=1 SV=1
lbm_HQ_transcript_4759	61.7	1.8e-89	sp|Q8RXW0|RBL14_ARATH	Rhomboid-like protein 14, mitochondrial OS=Arabidopsis thaliana OX=3702 GN=RBL14 PE=2 SV=1
lbm_HQ_transcript_4760	43.2	1.2e-114	sp|Q84WU6|ARFQ_ARATH	Auxin response factor 17 OS=Arabidopsis thaliana OX=3702 GN=ARF17 PE=2 SV=1
lbm_HQ_transcript_4763	79.3	7.3e-216	sp|P53683|CDPKJ_ORYSJ	Calcium-dependent protein kinase 19 OS=Oryza sativa subsp. japonica OX=39947 GN=CPK19 PE=2 SV=2
lbm_HQ_transcript_4765	80.8	3.3e-224	sp|Q4V3C8|PDPK2_ARATH	3-phosphoinositide-dependent protein kinase 2 OS=Arabidopsis thaliana OX=3702 GN=PDPK2 PE=1 SV=1
lbm_HQ_transcript_4766	46.3	7.6e-173	sp|P92949|FRO2_ARATH	Ferric reduction oxidase 2 OS=Arabidopsis thaliana OX=3702 GN=FRO2 PE=1 SV=2
lbm_HQ_transcript_4769	89.8	0.0e+00	sp|P34811|EFGC1_SOYBN	Elongation factor G-1, chloroplastic OS=Glycine max OX=3847 GN=fusA1 PE=3 SV=2
lbm_HQ_transcript_4772	52.5	9.3e-179	sp|Q7G193|ALDO1_ARATH	Indole-3-acetaldehyde oxidase OS=Arabidopsis thaliana OX=3702 GN=AAO1 PE=1 SV=2
lbm_HQ_transcript_4777	74.3	0.0e+00	sp|O04630|SYTM1_ARATH	Threonine--tRNA ligase, mitochondrial 1 OS=Arabidopsis thaliana OX=3702 GN=THRRS PE=1 SV=3
lbm_HQ_transcript_4778	61.9	3.8e-164	sp|Q9LQ89|ROGF2_ARATH	Rop guanine nucleotide exchange factor 2 OS=Arabidopsis thaliana OX=3702 GN=ROPGEF2 PE=1 SV=2
lbm_HQ_transcript_4780	72.5	4.2e-256	sp|Q8RXF8|MIRO1_ARATH	Mitochondrial Rho GTPase 1 OS=Arabidopsis thaliana OX=3702 GN=MIRO1 PE=1 SV=1
lbm_HQ_transcript_4781	74.8	2.5e-224	sp|Q56XP4|NHX2_ARATH	Sodium/hydrogen exchanger 2 OS=Arabidopsis thaliana OX=3702 GN=NHX2 PE=2 SV=2
lbm_HQ_transcript_4782	26.2	3.9e-12	sp|Q9NYP3|DONS_HUMAN	Protein downstream neighbor of Son OS=Homo sapiens OX=9606 GN=DONSON PE=1 SV=2
lbm_HQ_transcript_4784	53.6	1.5e-107	sp|C0LGX3|HSL2_ARATH	LRR receptor-like serine/threonine-protein kinase HSL2 OS=Arabidopsis thaliana OX=3702 GN=HSL2 PE=1 SV=1
lbm_HQ_transcript_4786	56.6	5.1e-97	sp|Q9SW80|BLH2_ARATH	BEL1-like homeodomain protein 2 OS=Arabidopsis thaliana OX=3702 GN=BLH2 PE=1 SV=3
lbm_HQ_transcript_4790	82.4	1.6e-252	sp|O04130|SERA2_ARATH	D-3-phosphoglycerate dehydrogenase 2, chloroplastic OS=Arabidopsis thaliana OX=3702 GN=PGDH2 PE=1 SV=2
lbm_HQ_transcript_4793	70.5	2.7e-239	sp|Q9LS42|CASP_ARATH	Protein CASP OS=Arabidopsis thaliana OX=3702 GN=CASP PE=1 SV=2
lbm_HQ_transcript_4795	42.7	3.5e-146	sp|Q8L636|NCL_ARATH	Sodium/calcium exchanger NCL OS=Arabidopsis thaliana OX=3702 GN=NCL PE=2 SV=1
lbm_HQ_transcript_4797	64.3	5.1e-177	sp|Q9ASS4|Y5838_ARATH	Probably inactive leucine-rich repeat receptor-like protein kinase At5g48380 OS=Arabidopsis thaliana OX=3702 GN=At5g48380 PE=1 SV=1
lbm_HQ_transcript_4798	86.1	7.7e-234	sp|O82150|FTSH_TOBAC	ATP-dependent zinc metalloprotease FTSH, chloroplastic OS=Nicotiana tabacum OX=4097 GN=FTSH PE=2 SV=2
lbm_HQ_transcript_4799	65.4	3.6e-218	sp|O80605|SUC3_ARATH	Sucrose transport protein SUC3 OS=Arabidopsis thaliana OX=3702 GN=SUC3 PE=1 SV=1
lbm_HQ_transcript_4800	85.2	0.0e+00	sp|P45726|PALY_CAMSI	Phenylalanine ammonia-lyase OS=Camellia sinensis OX=4442 GN=PAL PE=2 SV=1
lbm_HQ_transcript_4801	81.2	5.1e-121	sp|Q9SS90|RGLG1_ARATH	E3 ubiquitin-protein ligase RGLG1 OS=Arabidopsis thaliana OX=3702 GN=RGLG1 PE=1 SV=1
lbm_HQ_transcript_4805	72.9	1.3e-193	sp|Q9FE20|PBS1_ARATH	Serine/threonine-protein kinase PBS1 OS=Arabidopsis thaliana OX=3702 GN=PBS1 PE=1 SV=1
lbm_HQ_transcript_4807	71.4	3.3e-184	sp|Q8L7A0|TAUE3_ARATH	Sulfite exporter TauE/SafE family protein 3 OS=Arabidopsis thaliana OX=3702 GN=At2g25737 PE=2 SV=1
lbm_HQ_transcript_4814	36.1	2.5e-136	sp|Q8VYR4|CSLG2_ARATH	Cellulose synthase-like protein G2 OS=Arabidopsis thaliana OX=3702 GN=CSLG2 PE=2 SV=1
lbm_HQ_transcript_4815	62.1	1.0e-201	sp|Q9SR86|AGT23_ARATH	Alanine--glyoxylate aminotransferase 2 homolog 3, mitochondrial OS=Arabidopsis thaliana OX=3702 GN=At3g08860 PE=2 SV=1
lbm_HQ_transcript_4816	38.5	9.5e-06	sp|Q94EG6|Y5224_ARATH	Uncharacterized protein At5g02240 OS=Arabidopsis thaliana OX=3702 GN=At5g02240 PE=1 SV=1
lbm_HQ_transcript_4820	82.1	3.1e-307	sp|Q8W4D0|CPY71_ARATH	Peptidyl-prolyl cis-trans isomerase CYP71 OS=Arabidopsis thaliana OX=3702 GN=CYP71 PE=1 SV=1
lbm_HQ_transcript_4821	50.1	6.0e-109	sp|Q9LVQ7|IDD1_ARATH	Zinc finger protein ENHYDROUS OS=Arabidopsis thaliana OX=3702 GN=ENY PE=1 SV=1
lbm_HQ_transcript_4823	52.5	6.2e-159	sp|P58223|Y4837_ARATH	KH domain-containing protein At4g18375 OS=Arabidopsis thaliana OX=3702 GN=At4g18375 PE=2 SV=1
lbm_HQ_transcript_4824	84.8	3.5e-218	sp|A2YQU8|SLU7_ORYSI	Pre-mRNA-splicing factor SLU7 OS=Oryza sativa subsp. indica OX=39946 GN=OsI_27673 PE=3 SV=2
lbm_HQ_transcript_4826	41.7	3.0e-76	sp|Q9M9G6|CTF64_ARATH	Cleavage stimulating factor 64 OS=Arabidopsis thaliana OX=3702 GN=CSTF64 PE=1 SV=1
lbm_HQ_transcript_4830	71.7	3.0e-12	sp|Q3BAI2|YCX91_PHAAO	Uncharacterized protein ORF91 OS=Phalaenopsis aphrodite subsp. formosana OX=308872 PE=4 SV=1
lbm_HQ_transcript_4831	81.0	8.0e-287	sp|Q9LIR4|ILVD_ARATH	Dihydroxy-acid dehydratase, chloroplastic OS=Arabidopsis thaliana OX=3702 GN=DHAD PE=1 SV=1
lbm_HQ_transcript_4836	88.6	0.0e+00	sp|O78328|DXS_CAPAN	Probable 1-deoxy-D-xylulose-5-phosphate synthase, chloroplastic OS=Capsicum annuum OX=4072 GN=TKT2 PE=2 SV=1
lbm_HQ_transcript_4843	69.3	1.0e-209	sp|Q9C9P4|KASC2_ARATH	3-oxoacyl-[acyl-carrier-protein] synthase II, chloroplastic OS=Arabidopsis thaliana OX=3702 GN=KAS2 PE=1 SV=1
lbm_HQ_transcript_4844	35.3	1.1e-86	sp|Q3ECY6|SDG41_ARATH	Protein SET DOMAIN GROUP 41 OS=Arabidopsis thaliana OX=3702 GN=SDG41 PE=2 SV=1
lbm_HQ_transcript_4846	72.7	5.9e-125	sp|B7ZWR7|OFUT7_ARATH	O-fucosyltransferase 7 OS=Arabidopsis thaliana OX=3702 GN=OFUT7 PE=2 SV=1
lbm_HQ_transcript_4854	59.0	5.2e-65	sp|F4JN35|NTL9_ARATH	Protein NTM1-like 9 OS=Arabidopsis thaliana OX=3702 GN=NTL9 PE=1 SV=1
lbm_HQ_transcript_4856	55.4	7.3e-107	sp|Q9C9A6|PUB10_ARATH	U-box domain-containing protein 10 OS=Arabidopsis thaliana OX=3702 GN=PUB10 PE=2 SV=1
lbm_HQ_transcript_4858	49.4	1.6e-138	sp|Q9SCK0|AT13A_ARATH	Autophagy-related protein 13a OS=Arabidopsis thaliana OX=3702 GN=ATG13A PE=1 SV=1
lbm_HQ_transcript_4859	54.4	1.5e-232	sp|Q0WVN5|CSLG3_ARATH	Cellulose synthase-like protein G3 OS=Arabidopsis thaliana OX=3702 GN=CSLG3 PE=2 SV=2
lbm_HQ_transcript_4861	52.2	4.9e-79	sp|Q9SJU4|ALFP1_ARATH	Fructose-bisphosphate aldolase 1, chloroplastic OS=Arabidopsis thaliana OX=3702 GN=FBA1 PE=1 SV=2
lbm_HQ_transcript_4862	39.8	7.1e-65	sp|Q6DBG8|ARAD1_ARATH	Probable arabinosyltransferase ARAD1 OS=Arabidopsis thaliana OX=3702 GN=ARAD1 PE=1 SV=1
lbm_HQ_transcript_4863	41.8	4.3e-51	sp|Q640H3|OTU5B_XENLA	OTU domain-containing protein 5-B OS=Xenopus laevis OX=8355 GN=otud5-b PE=2 SV=1
lbm_HQ_transcript_4865	40.4	2.9e-39	sp|Q9FF41|PMI15_ARATH	Protein PLASTID MOVEMENT IMPAIRED 15 OS=Arabidopsis thaliana OX=3702 GN=PMI15 PE=2 SV=3
lbm_HQ_transcript_4868	77.4	3.1e-275	sp|F4K410|SVR3_ARATH	Putative elongation factor TypA-like SVR3, chloroplastic OS=Arabidopsis thaliana OX=3702 GN=SVR3 PE=1 SV=1
lbm_HQ_transcript_4870	75.0	2.1e-26	sp|A0A1S4AX27|SCI1A_TOBAC	Style cell-cycle inhibitor 1-A OS=Nicotiana tabacum OX=4097 GN=SCI1A PE=2 SV=2
lbm_HQ_transcript_4871	79.8	0.0e+00	sp|Q9M8D3|PUR4_ARATH	Probable phosphoribosylformylglycinamidine synthase, chloroplastic/mitochondrial OS=Arabidopsis thaliana OX=3702 GN=At1g74260 PE=2 SV=3
lbm_HQ_transcript_4873	55.2	5.7e-88	sp|Q0WVU0|PP278_ARATH	Pentatricopeptide repeat-containing protein At3g51320 OS=Arabidopsis thaliana OX=3702 GN=At3g51320 PE=2 SV=1
lbm_HQ_transcript_4874	65.3	1.4e-147	sp|F4I3V3|LRL15_ARATH	LEAF RUST 10 DISEASE-RESISTANCE LOCUS RECEPTOR-LIKE PROTEIN KINASE-like 1.5 OS=Arabidopsis thaliana OX=3702 GN=LRK10L-1.5 PE=3 SV=1
lbm_HQ_transcript_4875	75.9	8.1e-268	sp|O23247|SYRM_ARATH	Arginine--tRNA ligase, chloroplastic/mitochondrial OS=Arabidopsis thaliana OX=3702 GN=EMB1027 PE=1 SV=1
lbm_HQ_transcript_4876	84.7	1.5e-290	sp|O04059|DHBK_SOLLC	Putative 3,4-dihydroxy-2-butanone kinase OS=Solanum lycopersicum OX=4081 GN=DHBK PE=2 SV=1
lbm_HQ_transcript_4877	71.6	1.7e-270	sp|Q8RXF8|MIRO1_ARATH	Mitochondrial Rho GTPase 1 OS=Arabidopsis thaliana OX=3702 GN=MIRO1 PE=1 SV=1
lbm_HQ_transcript_4879	69.4	9.9e-274	sp|Q9C884|PMTI_ARATH	Probable methyltransferase PMT18 OS=Arabidopsis thaliana OX=3702 GN=At1g33170 PE=2 SV=1
lbm_HQ_transcript_4880	42.7	4.2e-91	sp|Q94J16|HFA4B_ORYSJ	Heat stress transcription factor A-4b OS=Oryza sativa subsp. japonica OX=39947 GN=HSFA4B PE=2 SV=1
lbm_HQ_transcript_4884	85.4	1.7e-217	sp|Q7X999|RCA2_LARTR	Ribulose bisphosphate carboxylase/oxygenase activase 2, chloroplastic OS=Larrea tridentata OX=66636 GN=RCA2 PE=2 SV=1
lbm_HQ_transcript_4885	38.5	1.5e-11	sp|O60885|BRD4_HUMAN	Bromodomain-containing protein 4 OS=Homo sapiens OX=9606 GN=BRD4 PE=1 SV=2
lbm_HQ_transcript_4886	59.4	2.5e-184	sp|Q56WM6|ROGFE_ARATH	Rop guanine nucleotide exchange factor 14 OS=Arabidopsis thaliana OX=3702 GN=ROPGEF14 PE=1 SV=1
lbm_HQ_transcript_4888	75.6	4.1e-243	sp|Q8L706|SYT5_ARATH	Synaptotagmin-5 OS=Arabidopsis thaliana OX=3702 GN=SYT5 PE=2 SV=1
lbm_HQ_transcript_4894	82.2	2.5e-293	sp|Q9SXA1|P4KA1_ARATH	Phosphatidylinositol 4-kinase alpha 1 OS=Arabidopsis thaliana OX=3702 GN=PI4KA1 PE=1 SV=2
lbm_HQ_transcript_4896	54.5	1.6e-114	sp|Q9C6L8|ALMT4_ARATH	Aluminum-activated malate transporter 4 OS=Arabidopsis thaliana OX=3702 GN=ALMT4 PE=3 SV=1
lbm_HQ_transcript_4906	57.7	8.6e-193	sp|Q9FJ62|GPDL4_ARATH	Glycerophosphodiester phosphodiesterase GDPDL4 OS=Arabidopsis thaliana OX=3702 GN=GDPDL4 PE=1 SV=1
lbm_HQ_transcript_4909	84.1	2.4e-243	sp|P11043|AROA_PETHY	3-phosphoshikimate 1-carboxyvinyltransferase, chloroplastic OS=Petunia hybrida OX=4102 PE=1 SV=1
lbm_HQ_transcript_4910	71.1	1.9e-46	sp|Q9SY00|WDR5B_ARATH	COMPASS-like H3K4 histone methylase component WDR5B OS=Arabidopsis thaliana OX=3702 GN=WDR5B PE=1 SV=1
lbm_HQ_transcript_4912	89.9	0.0e+00	sp|Q6ZDY8|SDHA_ORYSJ	Succinate dehydrogenase [ubiquinone] flavoprotein subunit, mitochondrial OS=Oryza sativa subsp. japonica OX=39947 GN=SDH1 PE=1 SV=1
lbm_HQ_transcript_4915	73.5	2.6e-189	sp|Q8VZR6|INT1_ARATH	Inositol transporter 1 OS=Arabidopsis thaliana OX=3702 GN=INT1 PE=1 SV=1
lbm_HQ_transcript_4916	65.7	2.9e-132	sp|Q9M209|CER7_ARATH	Exosome complex component RRP45B OS=Arabidopsis thaliana OX=3702 GN=RRP45B PE=2 SV=1
lbm_HQ_transcript_4919	69.8	5.9e-210	sp|Q9C9P4|KASC2_ARATH	3-oxoacyl-[acyl-carrier-protein] synthase II, chloroplastic OS=Arabidopsis thaliana OX=3702 GN=KAS2 PE=1 SV=1
lbm_HQ_transcript_4920	88.3	0.0e+00	sp|P28723|FTHS_SPIOL	Formate--tetrahydrofolate ligase OS=Spinacia oleracea OX=3562 PE=1 SV=3
lbm_HQ_transcript_4924	28.0	2.6e-48	sp|Q8KN28|TFDB_DELAC	2,4-dichlorophenol 6-monooxygenase OS=Delftia acidovorans OX=80866 GN=tfdB PE=1 SV=3
lbm_HQ_transcript_4927	74.4	7.2e-309	sp|Q9T0A0|LACS4_ARATH	Long chain acyl-CoA synthetase 4 OS=Arabidopsis thaliana OX=3702 GN=LACS4 PE=2 SV=1
lbm_HQ_transcript_4930	85.8	1.2e-300	sp|Q8RWG1|AB1K1_ARATH	Protein ACTIVITY OF BC1 COMPLEX KINASE 1, chloroplastic OS=Arabidopsis thaliana OX=3702 GN=ABC1K1 PE=1 SV=1
lbm_HQ_transcript_4933	79.6	9.1e-195	sp|P52420|PUR2_ARATH	Phosphoribosylamine--glycine ligase, chloroplastic OS=Arabidopsis thaliana OX=3702 GN=PUR2 PE=2 SV=2
lbm_HQ_transcript_4934	77.1	1.3e-12	sp|O03982|HIP39_ARATH	Heavy metal-associated isoprenylated plant protein 39 OS=Arabidopsis thaliana OX=3702 GN=HIPP39 PE=2 SV=1
lbm_HQ_transcript_4935	77.5	7.2e-208	sp|Q9LM25|HRD3A_ARATH	ERAD-associated E3 ubiquitin-protein ligase component HRD3A OS=Arabidopsis thaliana OX=3702 GN=HRD3A PE=1 SV=1
lbm_HQ_transcript_4937	60.4	1.4e-206	sp|Q9FNN2|WDR26_ARATH	WD repeat-containing protein 26 homolog OS=Arabidopsis thaliana OX=3702 GN=WDR26 PE=1 SV=1
lbm_HQ_transcript_4940	86.9	3.1e-312	sp|O24661|ASNS_TRIVS	Asparagine synthetase [glutamine-hydrolyzing] OS=Triphysaria versicolor OX=64093 GN=AS PE=2 SV=3
lbm_HQ_transcript_4941	73.6	9.4e-248	sp|Q9S713|STT7_ARATH	Serine/threonine-protein kinase STN7, chloroplastic OS=Arabidopsis thaliana OX=3702 GN=STN7 PE=1 SV=1
lbm_HQ_transcript_4944	61.3	1.2e-191	sp|Q9FGV1|ARFH_ARATH	Auxin response factor 8 OS=Arabidopsis thaliana OX=3702 GN=ARF8 PE=1 SV=2
lbm_HQ_transcript_4951	56.0	3.6e-159	sp|Q9SR96|DNJ63_ARATH	DnaJ protein ERDJ3A OS=Arabidopsis thaliana OX=3702 GN=ERDJ3A PE=1 SV=1
lbm_HQ_transcript_4952	68.4	1.8e-158	sp|Q93Z24|BGA17_ARATH	Beta-galactosidase 17 OS=Arabidopsis thaliana OX=3702 GN=BGAL17 PE=2 SV=1
lbm_HQ_transcript_4953	84.9	1.7e-281	sp|Q9FJH6|AB1F_ARATH	ABC transporter F family member 1 OS=Arabidopsis thaliana OX=3702 GN=ABCF1 PE=2 SV=1
lbm_HQ_transcript_4956	29.0	2.8e-71	sp|A7LXU3|BGH3B_BACO1	Beta-glucosidase BoGH3B OS=Bacteroides ovatus (strain ATCC 8483 / DSM 1896 / JCM 5824 / NCTC 11153) OX=411476 GN=BACOVA_02659 PE=1 SV=1
lbm_HQ_transcript_4958	47.2	2.9e-47	sp|Q640H3|OTU5B_XENLA	OTU domain-containing protein 5-B OS=Xenopus laevis OX=8355 GN=otud5-b PE=2 SV=1
lbm_HQ_transcript_4959	76.2	3.3e-120	sp|Q9FH87|PP447_ARATH	Putative pentatricopeptide repeat-containing protein At5g65820 OS=Arabidopsis thaliana OX=3702 GN=At5g65820 PE=3 SV=1
lbm_HQ_transcript_4962	50.1	1.6e-93	sp|Q9SJ04|SKIP6_ARATH	F-box/kelch-repeat protein SKIP6 OS=Arabidopsis thaliana OX=3702 GN=SKIP6 PE=1 SV=1
lbm_HQ_transcript_4964	71.2	4.7e-175	sp|Q9SRH7|Y3130_ARATH	Receptor-like serine/threonine-protein kinase At3g01300 OS=Arabidopsis thaliana OX=3702 GN=At3g01300 PE=2 SV=1
lbm_HQ_transcript_4965	23.6	6.6e-20	sp|Q640K1|NCDN_XENLA	Neurochondrin OS=Xenopus laevis OX=8355 GN=ncdn PE=2 SV=1
lbm_HQ_transcript_4966	53.6	5.7e-64	sp|Q9C5D2|FBL4_ARATH	F-box/LRR-repeat protein 4 OS=Arabidopsis thaliana OX=3702 GN=FBL4 PE=2 SV=1
lbm_HQ_transcript_4967	29.0	4.8e-34	sp|Q8TBZ3|WDR20_HUMAN	WD repeat-containing protein 20 OS=Homo sapiens OX=9606 GN=WDR20 PE=1 SV=2
lbm_HQ_transcript_4970	37.6	4.6e-37	sp|P33731|SRP72_CANLF	Signal recognition particle subunit SRP72 OS=Canis lupus familiaris OX=9615 GN=SRP72 PE=1 SV=3
lbm_HQ_transcript_4971	67.4	1.4e-195	sp|Q8VZR6|INT1_ARATH	Inositol transporter 1 OS=Arabidopsis thaliana OX=3702 GN=INT1 PE=1 SV=1
lbm_HQ_transcript_4972	80.9	9.7e-298	sp|P21342|PFPA_SOLTU	Pyrophosphate--fructose 6-phosphate 1-phosphotransferase subunit alpha OS=Solanum tuberosum OX=4113 GN=PFP-ALPHA PE=1 SV=2
lbm_HQ_transcript_4973	58.2	2.5e-184	sp|Q5FV35|MORC2_ARATH	Protein MICRORCHIDIA 2 OS=Arabidopsis thaliana OX=3702 GN=MORC2 PE=1 SV=1
lbm_HQ_transcript_4977	66.5	9.1e-70	sp|Q9LJF5|DRB3_ARATH	Double-stranded RNA-binding protein 3 OS=Arabidopsis thaliana OX=3702 GN=DRB3 PE=1 SV=1
lbm_HQ_transcript_4978	67.1	5.4e-54	sp|Q0JG75|PSB28_ORYSJ	Photosystem II reaction center PSB28 protein, chloroplastic OS=Oryza sativa subsp. japonica OX=39947 GN=PSB28 PE=2 SV=2
lbm_HQ_transcript_4979	44.2	2.3e-113	sp|Q5EB92|WDR70_RAT	WD repeat-containing protein 70 OS=Rattus norvegicus OX=10116 GN=Wdr70 PE=1 SV=1
lbm_HQ_transcript_4982	72.9	6.7e-238	sp|Q9FWA4|GAUT9_ARATH	Probable galacturonosyltransferase 9 OS=Arabidopsis thaliana OX=3702 GN=GAUT9 PE=2 SV=1
lbm_HQ_transcript_4983	39.1	2.0e-93	sp|B4F769|SMAL1_RAT	SWI/SNF-related matrix-associated actin-dependent regulator of chromatin subfamily A-like protein 1 OS=Rattus norvegicus OX=10116 GN=Smarcal1 PE=2 SV=1
lbm_HQ_transcript_4984	56.9	1.2e-165	sp|O65431|GALS3_ARATH	Galactan beta-1,4-galactosyltransferase GALS3 OS=Arabidopsis thaliana OX=3702 GN=GALS3 PE=2 SV=1
lbm_HQ_transcript_4986	81.0	0.0e+00	sp|Q94KD3|VP52A_ARATH	Vacuolar protein sorting-associated protein 52 A OS=Arabidopsis thaliana OX=3702 GN=VPS52 PE=1 SV=1
lbm_HQ_transcript_4987	49.4	1.1e-128	sp|Q9FPS3|UBP24_ARATH	Ubiquitin carboxyl-terminal hydrolase 24 OS=Arabidopsis thaliana OX=3702 GN=UBP24 PE=1 SV=1
lbm_HQ_transcript_4988	76.4	1.2e-191	sp|Q9LFP7|PIX7_ARATH	Probable serine/threonine-protein kinase PIX7 OS=Arabidopsis thaliana OX=3702 GN=PIX7 PE=1 SV=1
lbm_HQ_transcript_4993	31.5	3.7e-63	sp|Q6NZ07|NCLN_DANRE	Nicalin-1 OS=Danio rerio OX=7955 GN=ncl1 PE=2 SV=1
lbm_HQ_transcript_4994	70.3	1.2e-263	sp|Q8RXN5|TYW1_ARATH	S-adenosyl-L-methionine-dependent tRNA 4-demethylwyosine synthase OS=Arabidopsis thaliana OX=3702 GN=TYW1 PE=2 SV=1
lbm_HQ_transcript_4996	86.5	1.5e-274	sp|Q940G0|TMN1_ARATH	Transmembrane 9 superfamily member 1 OS=Arabidopsis thaliana OX=3702 GN=TMN1 PE=1 SV=1
lbm_HQ_transcript_4997	39.6	3.0e-20	sp|O94580|YQ77_SCHPO	Ubiquitin and WLM domain-containing metalloprotease SPCC1442.07c OS=Schizosaccharomyces pombe (strain 972 / ATCC 24843) OX=284812 GN=SPCC1442.07c PE=1 SV=1
lbm_HQ_transcript_4999	81.1	4.1e-219	sp|Q9SRU7|TRM2_ARATH	Probable tRNA (guanine(26)-N(2))-dimethyltransferase 2 OS=Arabidopsis thaliana OX=3702 GN=At3g02320 PE=2 SV=3
lbm_HQ_transcript_5001	68.3	8.5e-84	sp|Q9LZP3|PP293_ARATH	Pentatricopeptide repeat-containing protein At3g62470, mitochondrial OS=Arabidopsis thaliana OX=3702 GN=At3g62470 PE=2 SV=1
lbm_HQ_transcript_5002	73.5	2.0e-290	sp|Q8VYR7|BOR1_ARATH	Boron transporter 1 OS=Arabidopsis thaliana OX=3702 GN=BOR1 PE=1 SV=1
lbm_HQ_transcript_5006	67.8	3.9e-254	sp|Q39054|CNX1_ARATH	Molybdopterin biosynthesis protein CNX1 OS=Arabidopsis thaliana OX=3702 GN=CNX1 PE=1 SV=2
lbm_HQ_transcript_5007	54.3	3.3e-213	sp|Q651X6|CSLE6_ORYSJ	Cellulose synthase-like protein E6 OS=Oryza sativa subsp. japonica OX=39947 GN=CSLE6 PE=2 SV=1
lbm_HQ_transcript_5010	57.0	8.5e-217	sp|Q9LG26|PARN_ARATH	Poly(A)-specific ribonuclease PARN OS=Arabidopsis thaliana OX=3702 GN=PARN PE=1 SV=2
lbm_HQ_transcript_5014	72.5	3.7e-196	sp|Q94CA0|LAZH1_ARATH	Protein LAZ1 homolog 1 OS=Arabidopsis thaliana OX=3702 GN=At1g77220 PE=2 SV=1
lbm_HQ_transcript_5015	77.9	3.0e-262	sp|Q9LF46|HACL_ARATH	2-hydroxyacyl-CoA lyase OS=Arabidopsis thaliana OX=3702 GN=HACL PE=1 SV=1
lbm_HQ_transcript_5017	59.6	5.9e-186	sp|Q9LNU1|CRSP_ARATH	CO(2)-response secreted protease OS=Arabidopsis thaliana OX=3702 GN=CRSP PE=2 SV=1
lbm_HQ_transcript_5019	62.4	4.7e-175	sp|Q6H601|RH22_ORYSJ	DEAD-box ATP-dependent RNA helicase 22 OS=Oryza sativa subsp. japonica OX=39947 GN=Os09g0383400 PE=2 SV=2
lbm_HQ_transcript_5020	39.6	1.2e-21	sp|Q8RWR2|LRP1B_ARATH	La-related protein 1B OS=Arabidopsis thaliana OX=3702 GN=LARP1B PE=1 SV=2
lbm_HQ_transcript_5021	86.5	1.5e-274	sp|Q940G0|TMN1_ARATH	Transmembrane 9 superfamily member 1 OS=Arabidopsis thaliana OX=3702 GN=TMN1 PE=1 SV=1
lbm_HQ_transcript_5023	82.2	0.0e+00	sp|Q9T074|PCKA_ARATH	Phosphoenolpyruvate carboxykinase (ATP) OS=Arabidopsis thaliana OX=3702 GN=PCKA PE=1 SV=1
lbm_HQ_transcript_5025	64.4	4.2e-30	sp|Q94F39|AFP3_ARATH	Ninja-family protein AFP3 OS=Arabidopsis thaliana OX=3702 GN=AFP3 PE=1 SV=1
lbm_HQ_transcript_5029	68.5	1.4e-248	sp|Q9SGE9|SYFB_ARATH	Phenylalanine--tRNA ligase beta subunit, cytoplasmic OS=Arabidopsis thaliana OX=3702 GN=At1g72550 PE=2 SV=1
lbm_HQ_transcript_5031	88.4	2.0e-205	sp|Q9LFV5|FK111_ARATH	F-box/kelch-repeat protein At5g15710 OS=Arabidopsis thaliana OX=3702 GN=At5g15710 PE=2 SV=1
lbm_HQ_transcript_5033	73.8	4.4e-282	sp|Q00775|SSG1_SOLTU	Granule-bound starch synthase 1, chloroplastic/amyloplastic OS=Solanum tuberosum OX=4113 GN=WAXY PE=1 SV=1
lbm_HQ_transcript_5039	76.4	3.0e-246	sp|Q949Q1|GAUTB_ARATH	Probable galacturonosyltransferase 11 OS=Arabidopsis thaliana OX=3702 GN=GAUT11 PE=2 SV=1
lbm_HQ_transcript_5041	27.1	3.2e-06	sp|Q9SYG2|ASIL1_ARATH	Trihelix transcription factor ASIL1 OS=Arabidopsis thaliana OX=3702 GN=ASIL1 PE=1 SV=1
lbm_HQ_transcript_5045	30.0	6.4e-23	sp|O82345|BAG6_ARATH	BAG family molecular chaperone regulator 6 OS=Arabidopsis thaliana OX=3702 GN=BAG6 PE=1 SV=1
lbm_HQ_transcript_5047	63.3	3.1e-195	sp|Q9FK30|OFT36_ARATH	O-fucosyltransferase 36 OS=Arabidopsis thaliana OX=3702 GN=OFUT36 PE=2 SV=1
lbm_HQ_transcript_5050	69.0	7.1e-232	sp|Q8H1E6|OFUT9_ARATH	O-fucosyltransferase 9 OS=Arabidopsis thaliana OX=3702 GN=OFUT9 PE=2 SV=1
lbm_HQ_transcript_5054	28.3	3.3e-19	sp|Q9FGP9|RER1_ARATH	Protein RETICULATA-RELATED 1, chloroplastic OS=Arabidopsis thaliana OX=3702 GN=RER1 PE=1 SV=1
lbm_HQ_transcript_5058	79.3	6.9e-227	sp|P28582|CDPK_DAUCA	Calcium-dependent protein kinase OS=Daucus carota OX=4039 PE=2 SV=2
lbm_HQ_transcript_5059	37.6	4.0e-49	sp|Q6AVN2|SIRP1_ORYSJ	E3 ubiquitin-protein ligase SIRP1 OS=Oryza sativa subsp. japonica OX=39947 GN=SIRP1 PE=1 SV=1
lbm_HQ_transcript_5061	48.6	5.9e-117	sp|Q15208|STK38_HUMAN	Serine/threonine-protein kinase 38 OS=Homo sapiens OX=9606 GN=STK38 PE=1 SV=1
lbm_HQ_transcript_5062	94.3	6.0e-13	sp|Q9ZW86|P4H1_ARATH	Prolyl 4-hydroxylase 1 OS=Arabidopsis thaliana OX=3702 GN=P4H1 PE=1 SV=1
lbm_HQ_transcript_5064	67.8	1.1e-237	sp|F4JF21|PTA10_ARATH	Protein PLASTID TRANSCRIPTIONALLY ACTIVE 10 OS=Arabidopsis thaliana OX=3702 GN=PTAC10 PE=1 SV=1
lbm_HQ_transcript_5065	32.9	1.6e-66	sp|P33731|SRP72_CANLF	Signal recognition particle subunit SRP72 OS=Canis lupus familiaris OX=9615 GN=SRP72 PE=1 SV=3
lbm_HQ_transcript_5066	75.0	5.6e-253	sp|Q9M8Z7|U80A2_ARATH	Sterol 3-beta-glucosyltransferase UGT80A2 OS=Arabidopsis thaliana OX=3702 GN=UGT80A2 PE=1 SV=1
lbm_HQ_transcript_5067	68.4	7.7e-53	sp|Q9FIF5|P2C78_ARATH	Probable protein phosphatase 2C 78 OS=Arabidopsis thaliana OX=3702 GN=SAG113 PE=1 SV=1
lbm_HQ_transcript_5068	75.1	3.9e-73	sp|P54773|PSBS_SOLLC	Photosystem II 22 kDa protein, chloroplastic OS=Solanum lycopersicum OX=4081 GN=PSBS PE=3 SV=1
lbm_HQ_transcript_5069	24.6	6.7e-09	sp|Q6NUQ4|TM214_HUMAN	Transmembrane protein 214 OS=Homo sapiens OX=9606 GN=TMEM214 PE=1 SV=2
lbm_HQ_transcript_5070	45.0	1.4e-115	sp|Q5N6V8|ORR26_ORYSJ	Two-component response regulator ORR26 OS=Oryza sativa subsp. japonica OX=39947 GN=RR26 PE=3 SV=2
lbm_HQ_transcript_5073	57.4	5.5e-192	sp|B9S2H4|Y232_RICCO	Glycosyltransferase family 92 protein RCOM_0530710 OS=Ricinus communis OX=3988 GN=RCOM_0699480 PE=3 SV=1
lbm_HQ_transcript_5074	82.2	8.7e-230	sp|A5A7I7|CDPK4_SOLTU	Calcium-dependent protein kinase 4 OS=Solanum tuberosum OX=4113 GN=CPK4 PE=2 SV=1
lbm_HQ_transcript_5075	47.5	4.4e-189	sp|Q8RWS6|FRO6_ARATH	Ferric reduction oxidase 6 OS=Arabidopsis thaliana OX=3702 GN=FRO6 PE=2 SV=1
lbm_HQ_transcript_5076	70.5	2.2e-116	sp|Q8GZD4|NAT3_ARATH	Nucleobase-ascorbate transporter 3 OS=Arabidopsis thaliana OX=3702 GN=NAT3 PE=2 SV=2
lbm_HQ_transcript_5077	70.3	3.2e-224	sp|F4KFT7|TENAC_ARATH	Bifunctional TH2 protein, mitochondrial OS=Arabidopsis thaliana OX=3702 GN=TH2 PE=1 SV=1
lbm_HQ_transcript_5079	32.8	4.4e-24	sp|P77806|YBDL_ECOLI	Methionine aminotransferase OS=Escherichia coli (strain K12) OX=83333 GN=ybdL PE=1 SV=1
lbm_HQ_transcript_5080	39.4	1.1e-107	sp|Q8RY59|RCD1_ARATH	Inactive poly [ADP-ribose] polymerase RCD1 OS=Arabidopsis thaliana OX=3702 GN=RCD1 PE=1 SV=1
lbm_HQ_transcript_5081	74.1	6.8e-134	sp|Q8GT20|BEBT_TOBAC	Benzyl alcohol O-benzoyltransferase OS=Nicotiana tabacum OX=4097 GN=HSR201 PE=1 SV=1
lbm_HQ_transcript_5085	29.5	1.1e-17	sp|Q84K34|SIL10_ARATH	E3 ubiquitin-protein ligase SINA-like 10 OS=Arabidopsis thaliana OX=3702 GN=At5g37930 PE=2 SV=1
lbm_HQ_transcript_5086	40.7	6.0e-37	sp|Q8W034|RNP1_ARATH	Heterogeneous nuclear ribonucleoprotein 1 OS=Arabidopsis thaliana OX=3702 GN=RNP1 PE=1 SV=1
lbm_HQ_transcript_5089	79.9	3.0e-283	sp|A0A1J6KGJ9|JAR4_NICAT	Jasmonoyl--L-amino acid synthetase JAR4 OS=Nicotiana attenuata OX=49451 GN=JAR4 PE=1 SV=1
lbm_HQ_transcript_5091	62.9	1.9e-213	sp|Q42961|PGKH_TOBAC	Phosphoglycerate kinase, chloroplastic OS=Nicotiana tabacum OX=4097 PE=2 SV=1
lbm_HQ_transcript_5093	53.1	1.9e-139	sp|F4IFD0|MAIL2_ARATH	Protein MAIN-LIKE 2 OS=Arabidopsis thaliana OX=3702 GN=At2g04865 PE=1 SV=1
lbm_HQ_transcript_5095	48.0	3.5e-21	sp|Q8GUK7|RMA3_ARATH	E3 ubiquitin-protein ligase RMA3 OS=Arabidopsis thaliana OX=3702 GN=RMA3 PE=1 SV=1
lbm_HQ_transcript_5097	64.7	1.5e-250	sp|Q8RX28|HDA5_ARATH	Histone deacetylase 5 OS=Arabidopsis thaliana OX=3702 GN=HDA5 PE=1 SV=1
lbm_HQ_transcript_5099	91.4	0.0e+00	sp|P09189|HSP7C_PETHY	Heat shock cognate 70 kDa protein OS=Petunia hybrida OX=4102 GN=HSP70 PE=2 SV=1
lbm_HQ_transcript_5100	85.8	1.0e-275	sp|Q39601|SSRP1_CATRO	FACT complex subunit SSRP1 OS=Catharanthus roseus OX=4058 GN=SSRP1 PE=2 SV=1
lbm_HQ_transcript_5102	85.2	6.8e-283	sp|Q8H103|G6PIP_ARATH	Glucose-6-phosphate isomerase 1, chloroplastic OS=Arabidopsis thaliana OX=3702 GN=PGI1 PE=1 SV=1
lbm_HQ_transcript_5103	90.7	1.4e-86	sp|Q9LVQ7|IDD1_ARATH	Zinc finger protein ENHYDROUS OS=Arabidopsis thaliana OX=3702 GN=ENY PE=1 SV=1
lbm_HQ_transcript_5104	63.5	8.4e-217	sp|P93050|RKF3_ARATH	Probable LRR receptor-like serine/threonine-protein kinase RKF3 OS=Arabidopsis thaliana OX=3702 GN=RKF3 PE=2 SV=1
lbm_HQ_transcript_5105	67.7	3.0e-230	sp|Q9FH80|BAM8_ARATH	Beta-amylase 8 OS=Arabidopsis thaliana OX=3702 GN=BAM8 PE=1 SV=1
lbm_HQ_transcript_5109	77.9	0.0e+00	sp|F4KD71|DUR3_ARATH	Urea-proton symporter DUR3 OS=Arabidopsis thaliana OX=3702 GN=DUR3 PE=1 SV=1
lbm_HQ_transcript_5110	36.9	6.1e-90	sp|Q93Z92|RING4_ARATH	E3 ubiquitin-protein ligase At4g11680 OS=Arabidopsis thaliana OX=3702 GN=At4g11680 PE=2 SV=1
lbm_HQ_transcript_5111	98.6	3.2e-75	sp|A0A398|RK2B_COFAR	50S ribosomal protein L2-B, chloroplastic OS=Coffea arabica OX=13443 GN=rpl2-B PE=3 SV=1
lbm_HQ_transcript_5112	82.1	1.2e-260	sp|B9SQR9|GATB_RICCO	Glutamyl-tRNA(Gln) amidotransferase subunit B, chloroplastic/mitochondrial OS=Ricinus communis OX=3988 GN=GATB PE=3 SV=1
lbm_HQ_transcript_5113	79.5	2.8e-281	sp|Q570C0|TIR1_ARATH	Protein TRANSPORT INHIBITOR RESPONSE 1 OS=Arabidopsis thaliana OX=3702 GN=TIR1 PE=1 SV=2
lbm_HQ_transcript_5117	68.4	1.4e-197	sp|Q8W4F0|DAR1_ARATH	Protein DA1-related 1 OS=Arabidopsis thaliana OX=3702 GN=DAR1 PE=1 SV=3
lbm_HQ_transcript_5118	75.7	3.5e-271	sp|Q9M4G5|PGMP_SOLTU	Phosphoglucomutase, chloroplastic OS=Solanum tuberosum OX=4113 GN=PGMP PE=2 SV=1
lbm_HQ_transcript_5119	21.1	3.8e-15	sp|Q15061|WDR43_HUMAN	WD repeat-containing protein 43 OS=Homo sapiens OX=9606 GN=WDR43 PE=1 SV=3
lbm_HQ_transcript_5120	82.9	1.1e-213	sp|A2X6S3|ARP3_ORYSI	Actin-related protein 3 OS=Oryza sativa subsp. indica OX=39946 GN=ARP3 PE=3 SV=2
lbm_HQ_transcript_5121	25.8	2.9e-15	sp|Q9LNG5|PPP7L_ARATH	Serine/threonine-protein phosphatase 7 long form homolog OS=Arabidopsis thaliana OX=3702 GN=MAIL3 PE=2 SV=1
lbm_HQ_transcript_5123	68.0	4.6e-215	sp|F4I2J8|CATIN_ARATH	Cactin OS=Arabidopsis thaliana OX=3702 GN=CTN PE=1 SV=1
lbm_HQ_transcript_5124	68.3	7.7e-53	sp|Q8LAL2|IAA26_ARATH	Auxin-responsive protein IAA26 OS=Arabidopsis thaliana OX=3702 GN=IAA26 PE=1 SV=2
lbm_HQ_transcript_5125	94.8	8.3e-140	sp|Q42954|KPYC_TOBAC	Pyruvate kinase, cytosolic isozyme OS=Nicotiana tabacum OX=4097 PE=2 SV=1
lbm_HQ_transcript_5127	85.6	1.0e-150	sp|Q27GI3|NAT6_ARATH	Nucleobase-ascorbate transporter 6 OS=Arabidopsis thaliana OX=3702 GN=NAT6 PE=2 SV=2
lbm_HQ_transcript_5132	60.5	1.7e-124	sp|Q9FKJ0|FK132_ARATH	F-box/kelch-repeat protein At5g60570 OS=Arabidopsis thaliana OX=3702 GN=At5g60570 PE=2 SV=1
lbm_HQ_transcript_5134	45.8	4.6e-138	sp|Q8VY27|E70H1_ARATH	Exocyst complex component EXO70H1 OS=Arabidopsis thaliana OX=3702 GN=EXO70H1 PE=1 SV=1
lbm_HQ_transcript_5135	40.2	5.1e-105	sp|P13443|DHGY_CUCSA	Glycerate dehydrogenase OS=Cucumis sativus OX=3659 GN=HPR-A PE=2 SV=1
lbm_HQ_transcript_5137	65.7	7.0e-70	sp|F4JVI3|MTEF5_ARATH	Transcription termination factor MTERF5, chloroplastic OS=Arabidopsis thaliana OX=3702 GN=MTERF5 PE=2 SV=1
lbm_HQ_transcript_5139	43.5	1.4e-54	sp|Q8LAL2|IAA26_ARATH	Auxin-responsive protein IAA26 OS=Arabidopsis thaliana OX=3702 GN=IAA26 PE=1 SV=2
lbm_HQ_transcript_5140	81.8	2.5e-301	sp|O23627|SYGM1_ARATH	Glycine--tRNA ligase, mitochondrial 1 OS=Arabidopsis thaliana OX=3702 GN=At1g29880 PE=1 SV=1
lbm_HQ_transcript_5144	67.8	1.6e-146	sp|F4IHL3|MTEF2_ARATH	Transcription termination factor MTERF2, chloroplastic OS=Arabidopsis thaliana OX=3702 GN=MTERF2 PE=3 SV=1
lbm_HQ_transcript_5145	85.2	0.0e+00	sp|O82392|THIC_ARATH	Phosphomethylpyrimidine synthase, chloroplastic OS=Arabidopsis thaliana OX=3702 GN=THIC PE=1 SV=1
lbm_HQ_transcript_5146	78.7	5.2e-259	sp|Q9LSG3|GAUT8_ARATH	Galacturonosyltransferase 8 OS=Arabidopsis thaliana OX=3702 GN=GAUT8 PE=1 SV=1
lbm_HQ_transcript_5147	49.6	5.6e-168	sp|Q9XEE6|C3H29_ARATH	Zinc finger CCCH domain-containing protein 29 OS=Arabidopsis thaliana OX=3702 GN=At2g40140 PE=1 SV=1
lbm_HQ_transcript_5149	81.0	6.2e-236	sp|Q9FL12|DEGP9_ARATH	Protease Do-like 9 OS=Arabidopsis thaliana OX=3702 GN=DEGP9 PE=1 SV=1
lbm_HQ_transcript_5150	81.7	3.7e-281	sp|Q9FNX5|DRP1E_ARATH	Dynamin-related protein 1E OS=Arabidopsis thaliana OX=3702 GN=DRP1E PE=1 SV=1
lbm_HQ_transcript_5156	46.7	2.3e-65	sp|P11796|SODM_NICPL	Superoxide dismutase [Mn], mitochondrial OS=Nicotiana plumbaginifolia OX=4092 GN=SODA PE=1 SV=1
lbm_HQ_transcript_5159	72.4	1.8e-198	sp|Q84JF4|NAGS1_ARATH	Probable amino-acid acetyltransferase NAGS1, chloroplastic OS=Arabidopsis thaliana OX=3702 GN=NAGS1 PE=2 SV=1
lbm_HQ_transcript_5160	43.3	1.6e-135	sp|Q9S9M5|WAKLA_ARATH	Wall-associated receptor kinase-like 1 OS=Arabidopsis thaliana OX=3702 GN=WAKL1 PE=2 SV=1
lbm_HQ_transcript_5161	54.2	3.3e-181	sp|Q9FNE1|CRK42_ARATH	Cysteine-rich receptor-like protein kinase 42 OS=Arabidopsis thaliana OX=3702 GN=CRK42 PE=2 SV=1
lbm_HQ_transcript_5162	45.2	1.2e-178	sp|Q339N5|CSLH1_ORYSJ	Cellulose synthase-like protein H1 OS=Oryza sativa subsp. japonica OX=39947 GN=CSLH1 PE=2 SV=2
lbm_HQ_transcript_5163	43.3	2.1e-37	sp|P32793|YSC84_YEAST	Protein YSC84 OS=Saccharomyces cerevisiae (strain ATCC 204508 / S288c) OX=559292 GN=YSC84 PE=1 SV=2
lbm_HQ_transcript_5166	41.7	2.9e-76	sp|Q9M9G6|CTF64_ARATH	Cleavage stimulating factor 64 OS=Arabidopsis thaliana OX=3702 GN=CSTF64 PE=1 SV=1
lbm_HQ_transcript_5167	30.7	1.7e-31	sp|Q9FN03|UVR8_ARATH	Ultraviolet-B receptor UVR8 OS=Arabidopsis thaliana OX=3702 GN=UVR8 PE=1 SV=1
lbm_HQ_transcript_5168	79.5	1.5e-234	sp|Q9LV37|MPK9_ARATH	Mitogen-activated protein kinase 9 OS=Arabidopsis thaliana OX=3702 GN=MPK9 PE=2 SV=2
lbm_HQ_transcript_5169	47.0	3.3e-88	sp|Q43772|UGPA_HORVU	UTP--glucose-1-phosphate uridylyltransferase OS=Hordeum vulgare OX=4513 PE=2 SV=1
lbm_HQ_transcript_5170	49.3	3.3e-144	sp|Q9FRK5|Y1514_ARATH	Uncharacterized membrane protein At1g75140 OS=Arabidopsis thaliana OX=3702 GN=At1g75140 PE=1 SV=3
lbm_HQ_transcript_5171	69.8	7.7e-69	sp|Q9S7G7|MB3R1_ARATH	Transcription factor MYB3R-1 OS=Arabidopsis thaliana OX=3702 GN=MYB3R1 PE=2 SV=1
lbm_HQ_transcript_5172	74.6	2.6e-287	sp|B9DFI7|PMT2_ARATH	Probable methyltransferase PMT2 OS=Arabidopsis thaliana OX=3702 GN=At1g26850 PE=2 SV=2
lbm_HQ_transcript_5174	67.0	7.3e-160	sp|O80644|ACR9_ARATH	ACT domain-containing protein ACR9 OS=Arabidopsis thaliana OX=3702 GN=ACR9 PE=2 SV=1
lbm_HQ_transcript_5177	68.6	5.7e-221	sp|Q10D00|SUV3M_ORYSJ	ATP-dependent RNA helicase SUV3, mitochondrial OS=Oryza sativa subsp. japonica OX=39947 GN=SUV3 PE=1 SV=1
lbm_HQ_transcript_5178	85.3	0.0e+00	sp|O82392|THIC_ARATH	Phosphomethylpyrimidine synthase, chloroplastic OS=Arabidopsis thaliana OX=3702 GN=THIC PE=1 SV=1
lbm_HQ_transcript_5180	29.3	3.0e-12	sp|Q9Y4D2|DGLA_HUMAN	Sn1-specific diacylglycerol lipase alpha OS=Homo sapiens OX=9606 GN=DAGLA PE=1 SV=3
lbm_HQ_transcript_5183	27.8	1.3e-20	sp|Q8GXC7|FBK50_ARATH	F-box/kelch-repeat protein At3g06240 OS=Arabidopsis thaliana OX=3702 GN=At3g06240 PE=2 SV=1
lbm_HQ_transcript_5184	84.7	6.9e-211	sp|Q93VD3|CIPKN_ARATH	CBL-interacting serine/threonine-protein kinase 23 OS=Arabidopsis thaliana OX=3702 GN=CIPK23 PE=1 SV=1
lbm_HQ_transcript_5187	46.4	1.8e-141	sp|Q9XEE6|C3H29_ARATH	Zinc finger CCCH domain-containing protein 29 OS=Arabidopsis thaliana OX=3702 GN=At2g40140 PE=1 SV=1
lbm_HQ_transcript_5188	49.1	2.3e-166	sp|P0C5E2|LRL12_ARATH	LEAF RUST 10 DISEASE-RESISTANCE LOCUS RECEPTOR-LIKE PROTEIN KINASE-like 1.2 OS=Arabidopsis thaliana OX=3702 GN=LRK10L-1.2 PE=2 SV=3
lbm_HQ_transcript_5191	36.3	1.3e-132	sp|Q8VYR4|CSLG2_ARATH	Cellulose synthase-like protein G2 OS=Arabidopsis thaliana OX=3702 GN=CSLG2 PE=2 SV=1
lbm_HQ_transcript_5193	93.8	8.9e-118	sp|Q49KZ4|NDHK_EUCGG	NAD(P)H-quinone oxidoreductase subunit K, chloroplastic OS=Eucalyptus globulus subsp. globulus OX=71271 GN=ndhK PE=3 SV=2
lbm_HQ_transcript_5196	65.0	2.2e-76	sp|Q84K71|DTX44_ARATH	Protein DETOXIFICATION 44, chloroplastic OS=Arabidopsis thaliana OX=3702 GN=DTX44 PE=2 SV=1
lbm_HQ_transcript_5198	36.7	7.7e-69	sp|Q00004|SRP68_CANLF	Signal recognition particle subunit SRP68 OS=Canis lupus familiaris OX=9615 GN=SRP68 PE=1 SV=1
lbm_HQ_transcript_5199	53.2	2.1e-175	sp|Q9M0X5|CRK25_ARATH	Cysteine-rich receptor-like protein kinase 25 OS=Arabidopsis thaliana OX=3702 GN=CRK25 PE=3 SV=1
lbm_HQ_transcript_5200	57.3	2.5e-96	sp|F4HQX1|JAL3_ARATH	Jacalin-related lectin 3 OS=Arabidopsis thaliana OX=3702 GN=JAL3 PE=2 SV=1
lbm_HQ_transcript_5206	61.3	9.0e-102	sp|Q9SKN2|DRB2_ARATH	Double-stranded RNA-binding protein 2 OS=Arabidopsis thaliana OX=3702 GN=DRB2 PE=1 SV=1
lbm_HQ_transcript_5211	28.4	1.1e-09	sp|A0JNC2|R3HD2_BOVIN	R3H domain-containing protein 2 OS=Bos taurus OX=9913 GN=R3HDM2 PE=2 SV=1
lbm_HQ_transcript_5212	48.0	1.1e-187	sp|Q8VY13|FRO8_ARATH	Ferric reduction oxidase 8, mitochondrial OS=Arabidopsis thaliana OX=3702 GN=FRO8 PE=1 SV=1
lbm_HQ_transcript_5213	41.9	6.9e-46	sp|Q49I57|TGA1B_MAIZE	Teosinte glume architecture 1 OS=Zea mays OX=4577 GN=TGA1 PE=3 SV=1
lbm_HQ_transcript_5216	39.8	7.4e-88	sp|Q7T0U6|SCM1B_XENLA	Calcium-binding mitochondrial carrier protein SCaMC-1-B OS=Xenopus laevis OX=8355 GN=slc25a24-b PE=2 SV=1
lbm_HQ_transcript_5217	74.1	1.4e-275	sp|Q5MAU8|PPA27_ARATH	Probable inactive purple acid phosphatase 27 OS=Arabidopsis thaliana OX=3702 GN=PAP27 PE=2 SV=1
lbm_HQ_transcript_5222	68.1	6.8e-227	sp|Q9LT75|PTN2A_ARATH	Phosphatidylinositol 3,4,5-trisphosphate 3-phosphatase and protein-tyrosine-phosphatase PTEN2A OS=Arabidopsis thaliana OX=3702 GN=PTEN2A PE=1 SV=1
lbm_HQ_transcript_5225	66.5	1.7e-113	sp|Q8W595|SUVR4_ARATH	Histone-lysine N-methyltransferase SUVR4 OS=Arabidopsis thaliana OX=3702 GN=SUVR4 PE=1 SV=2
lbm_HQ_transcript_5227	67.0	1.5e-266	sp|Q6R3L0|YSL1_ARATH	Metal-nicotianamine transporter YSL1 OS=Arabidopsis thaliana OX=3702 GN=YSL1 PE=2 SV=2
lbm_HQ_transcript_5231	84.7	1.1e-288	sp|P34796|G6PI1_CLALE	Glucose-6-phosphate isomerase, cytosolic 1A OS=Clarkia lewisii OX=3936 GN=PGIC1-A PE=3 SV=1
lbm_HQ_transcript_5232	65.4	3.4e-218	sp|O80605|SUC3_ARATH	Sucrose transport protein SUC3 OS=Arabidopsis thaliana OX=3702 GN=SUC3 PE=1 SV=1
lbm_HQ_transcript_5235	58.6	1.7e-185	sp|Q5FV35|MORC2_ARATH	Protein MICRORCHIDIA 2 OS=Arabidopsis thaliana OX=3702 GN=MORC2 PE=1 SV=1
lbm_HQ_transcript_5236	84.8	2.1e-305	sp|P51850|PDC1_PEA	Pyruvate decarboxylase 1 OS=Pisum sativum OX=3888 GN=PDC1 PE=2 SV=1
lbm_HQ_transcript_5238	34.5	1.5e-16	sp|P37707|B2_DAUCA	B2 protein OS=Daucus carota OX=4039 PE=2 SV=1
lbm_HQ_transcript_5241	67.6	3.6e-244	sp|Q7XJJ7|FAAH_ARATH	Fatty acid amide hydrolase OS=Arabidopsis thaliana OX=3702 GN=FAAH PE=1 SV=1
lbm_HQ_transcript_5242	89.9	0.0e+00	sp|Q6ZDY8|SDHA_ORYSJ	Succinate dehydrogenase [ubiquinone] flavoprotein subunit, mitochondrial OS=Oryza sativa subsp. japonica OX=39947 GN=SDH1 PE=1 SV=1
lbm_HQ_transcript_5244	48.7	6.7e-81	sp|F4KDH9|FIPS5_ARATH	FIP1[V]-like protein OS=Arabidopsis thaliana OX=3702 GN=FIPS5 PE=1 SV=1
lbm_HQ_transcript_5248	29.8	3.9e-33	sp|Q9FN03|UVR8_ARATH	Ultraviolet-B receptor UVR8 OS=Arabidopsis thaliana OX=3702 GN=UVR8 PE=1 SV=1
lbm_HQ_transcript_5249	71.2	1.4e-171	sp|O82264|NPL42_ARATH	NPL4-like protein 2 OS=Arabidopsis thaliana OX=3702 GN=At2g47970 PE=1 SV=1
lbm_HQ_transcript_5251	68.7	6.4e-193	sp|Q9LYT3|DTX41_ARATH	Protein DETOXIFICATION 41 OS=Arabidopsis thaliana OX=3702 GN=DTX41 PE=2 SV=1
lbm_HQ_transcript_5253	44.5	7.0e-139	sp|Q9EQN5|SMBP2_RAT	DNA-binding protein SMUBP-2 OS=Rattus norvegicus OX=10116 GN=Ighmbp2 PE=1 SV=1
lbm_HQ_transcript_5255	82.3	7.9e-308	sp|Q8W4D0|CPY71_ARATH	Peptidyl-prolyl cis-trans isomerase CYP71 OS=Arabidopsis thaliana OX=3702 GN=CYP71 PE=1 SV=1
lbm_HQ_transcript_5258	62.4	3.2e-179	sp|Q9LQ10|1A110_ARATH	Probable aminotransferase ACS10 OS=Arabidopsis thaliana OX=3702 GN=ACS10 PE=1 SV=1
lbm_HQ_transcript_5262	39.8	3.2e-27	sp|Q9BRD0|BUD13_HUMAN	BUD13 homolog OS=Homo sapiens OX=9606 GN=BUD13 PE=1 SV=1
lbm_HQ_transcript_5265	83.1	1.7e-270	sp|Q9FLW9|PKP2_ARATH	Plastidial pyruvate kinase 2 OS=Arabidopsis thaliana OX=3702 GN=PKP2 PE=1 SV=1
lbm_HQ_transcript_5266	92.9	0.0e+00	sp|Q9LHA8|MD37C_ARATH	Probable mediator of RNA polymerase II transcription subunit 37c OS=Arabidopsis thaliana OX=3702 GN=MED37C PE=1 SV=1
lbm_HQ_transcript_5267	41.3	5.0e-36	sp|Q9ZQF1|PP152_ARATH	Pentatricopeptide repeat-containing protein At2g15630, mitochondrial OS=Arabidopsis thaliana OX=3702 GN=At2g15630 PE=3 SV=1
lbm_HQ_transcript_5268	59.5	2.1e-207	sp|B4XT64|NAL1_ORYSJ	Protein NARROW LEAF 1 OS=Oryza sativa subsp. japonica OX=39947 GN=NAL1 PE=1 SV=1
lbm_HQ_transcript_5270	35.3	8.3e-07	sp|P35659|DEK_HUMAN	Protein DEK OS=Homo sapiens OX=9606 GN=DEK PE=1 SV=1
lbm_HQ_transcript_5272	81.9	1.2e-101	sp|Q8H112|PGL1A_ARATH	PGR5-like protein 1A, chloroplastic OS=Arabidopsis thaliana OX=3702 GN=PGRL1A PE=1 SV=1
lbm_HQ_transcript_5275	62.9	3.1e-155	sp|Q0WTB4|Y3725_ARATH	GTP-binding protein At3g49725, chloroplastic OS=Arabidopsis thaliana OX=3702 GN=At3g49725 PE=2 SV=2
lbm_HQ_transcript_5278	77.5	4.6e-223	sp|Q9M2F9|RH52_ARATH	DEAD-box ATP-dependent RNA helicase 52 OS=Arabidopsis thaliana OX=3702 GN=RH52 PE=1 SV=1
lbm_HQ_transcript_5280	60.1	9.3e-192	sp|Q93X23|MYRS_QUEIL	Myrcene synthase, chloroplastic OS=Quercus ilex OX=58334 PE=1 SV=1
lbm_HQ_transcript_5281	44.0	1.5e-72	sp|Q45FA5|SRPK_PHYPO	Serine/threonine-protein kinase SRPK OS=Physarum polycephalum OX=5791 PE=1 SV=1
lbm_HQ_transcript_5282	84.7	6.4e-233	sp|Q7X9A0|RCA1_LARTR	Ribulose bisphosphate carboxylase/oxygenase activase 1, chloroplastic OS=Larrea tridentata OX=66636 GN=RCA1 PE=1 SV=1
lbm_HQ_transcript_5284	49.7	1.4e-75	sp|Q9M9C5|Y1680_ARATH	Probable leucine-rich repeat receptor-like protein kinase At1g68400 OS=Arabidopsis thaliana OX=3702 GN=At1g68400 PE=1 SV=1
lbm_HQ_transcript_5287	63.3	4.2e-136	sp|Q9LJ87|CDC73_ARATH	Protein CDC73 homolog OS=Arabidopsis thaliana OX=3702 GN=CDC73 PE=1 SV=1
lbm_HQ_transcript_5289	60.2	3.1e-163	sp|P0C8Q8|PP394_ARATH	Pentatricopeptide repeat-containing protein At5g19020, mitochondrial OS=Arabidopsis thaliana OX=3702 GN=PCMP-E42 PE=2 SV=1
lbm_HQ_transcript_5291	40.0	4.4e-08	sp|Q9LL45|TBP1_ORYSJ	Telomere-binding protein 1 OS=Oryza sativa subsp. japonica OX=39947 GN=TBP1 PE=1 SV=2
lbm_HQ_transcript_5293	50.5	1.5e-165	sp|Q9LZB8|AB29B_ARATH	ABC transporter B family member 29, chloroplastic OS=Arabidopsis thaliana OX=3702 GN=ABCB29 PE=1 SV=1
lbm_HQ_transcript_5294	43.0	4.3e-56	sp|Q0WP01|PTR9_ARATH	Protein NRT1/ PTR FAMILY 5.10 OS=Arabidopsis thaliana OX=3702 GN=NPF5.10 PE=2 SV=1
lbm_HQ_transcript_5298	70.7	8.4e-201	sp|Q93ZW0|G6PD4_ARATH	Inactive glucose-6-phosphate 1-dehydrogenase 4, chloroplastic OS=Arabidopsis thaliana OX=3702 GN=G6PD4 PE=1 SV=1
lbm_HQ_transcript_5299	76.5	5.1e-275	sp|Q9SL48|SLY1_ARATH	SEC1 family transport protein SLY1 OS=Arabidopsis thaliana OX=3702 GN=SLY1 PE=1 SV=1
lbm_HQ_transcript_5302	73.8	1.3e-270	sp|D2WL32|GLGB3_ARATH	1,4-alpha-glucan-branching enzyme 3, chloroplastic/amyloplastic OS=Arabidopsis thaliana OX=3702 GN=SBE3 PE=1 SV=1
lbm_HQ_transcript_5304	78.5	0.0e+00	sp|Q9SYM5|RHM1_ARATH	Trifunctional UDP-glucose 4,6-dehydratase/UDP-4-keto-6-deoxy-D-glucose 3,5-epimerase/UDP-4-keto-L-rhamnose-reductase RHM1 OS=Arabidopsis thaliana OX=3702 GN=RHM1 PE=1 SV=1
lbm_HQ_transcript_5308	62.3	9.2e-208	sp|Q9FNF8|P4KG3_ARATH	Phosphatidylinositol 4-kinase gamma 3 OS=Arabidopsis thaliana OX=3702 GN=PI4KG3 PE=2 SV=1
lbm_HQ_transcript_5309	37.7	9.2e-46	sp|Q9LU68|CIA2_ARATH	Protein CHLOROPLAST IMPORT APPARATUS 2 OS=Arabidopsis thaliana OX=3702 GN=CIA2 PE=1 SV=1
lbm_HQ_transcript_5310	28.4	3.1e-46	sp|F4I9E1|NFD4_ARATH	Protein NUCLEAR FUSION DEFECTIVE 4 OS=Arabidopsis thaliana OX=3702 GN=NFD4 PE=3 SV=1
lbm_HQ_transcript_5311	71.5	4.2e-208	sp|Q9FK07|CLPX1_ARATH	CLP protease regulatory subunit CLPX1, mitochondrial OS=Arabidopsis thaliana OX=3702 GN=CLPX1 PE=2 SV=1
lbm_HQ_transcript_5314	76.5	1.4e-280	sp|Q9LYR6|PTR49_ARATH	Protein NRT1/ PTR FAMILY 6.1 OS=Arabidopsis thaliana OX=3702 GN=NPF6.1 PE=2 SV=1
lbm_HQ_transcript_5315	29.5	1.0e-49	sp|Q58CQ5|ANKZ1_BOVIN	Ankyrin repeat and zinc finger domain-containing protein 1 OS=Bos taurus OX=9913 GN=ANKZF1 PE=2 SV=2
lbm_HQ_transcript_5316	46.1	1.1e-56	sp|Q6VWJ6|WRK46_HORVU	WRKY transcription factor SUSIBA2 OS=Hordeum vulgare OX=4513 GN=WRKY46 PE=1 SV=1
lbm_HQ_transcript_5318	67.8	1.5e-194	sp|Q9LDL7|PAT1_ARATH	Scarecrow-like transcription factor PAT1 OS=Arabidopsis thaliana OX=3702 GN=PAT1 PE=2 SV=1
lbm_HQ_transcript_5319	82.9	6.2e-236	sp|Q00081|GLGL1_SOLTU	Glucose-1-phosphate adenylyltransferase large subunit 1 (Fragment) OS=Solanum tuberosum OX=4113 GN=AGPS1 PE=1 SV=1
lbm_HQ_transcript_5320	38.0	2.0e-69	sp|Q9SQT8|DHQSD_ARATH	Bifunctional 3-dehydroquinate dehydratase/shikimate dehydrogenase, chloroplastic OS=Arabidopsis thaliana OX=3702 GN=EMB3004 PE=1 SV=1
lbm_HQ_transcript_5322	69.7	6.5e-246	sp|Q94BU1|Y1181_ARATH	Uncharacterized aarF domain-containing protein kinase At1g71810, chloroplastic OS=Arabidopsis thaliana OX=3702 GN=At1g71810 PE=1 SV=1
lbm_HQ_transcript_5323	45.4	1.3e-76	sp|Q66GP4|PP379_ARATH	Pentatricopeptide repeat-containing protein At5g13770, chloroplastic OS=Arabidopsis thaliana OX=3702 GN=At5g13770 PE=2 SV=1
lbm_HQ_transcript_5328	64.7	3.4e-210	sp|Q84WU9|C3H64_ARATH	Zinc finger CCCH domain-containing protein 64 OS=Arabidopsis thaliana OX=3702 GN=At5g56900 PE=2 SV=1
lbm_HQ_transcript_5329	50.1	2.9e-190	sp|F4HQX1|JAL3_ARATH	Jacalin-related lectin 3 OS=Arabidopsis thaliana OX=3702 GN=JAL3 PE=2 SV=1
lbm_HQ_transcript_5331	36.8	1.6e-87	sp|Q99JW2|ACY1_MOUSE	Aminoacylase-1 OS=Mus musculus OX=10090 GN=Acy1 PE=1 SV=1
lbm_HQ_transcript_5332	81.2	3.1e-288	sp|Q0WSF1|AL221_ARATH	Aldehyde dehydrogenase 22A1 OS=Arabidopsis thaliana OX=3702 GN=ALDH22A1 PE=2 SV=2
lbm_HQ_transcript_5334	67.8	3.0e-214	sp|F4I2J8|CATIN_ARATH	Cactin OS=Arabidopsis thaliana OX=3702 GN=CTN PE=1 SV=1
lbm_HQ_transcript_5335	56.1	7.9e-175	sp|Q8VZK9|CSLE1_ARATH	Cellulose synthase-like protein E1 OS=Arabidopsis thaliana OX=3702 GN=CSLE1 PE=2 SV=1
lbm_HQ_transcript_5337	83.6	3.4e-242	sp|P37107|SR54C_ARATH	Signal recognition particle 54 kDa protein, chloroplastic OS=Arabidopsis thaliana OX=3702 GN=FFC PE=1 SV=1
lbm_HQ_transcript_5338	73.2	1.2e-135	sp|B5X4Z4|NAGS2_ARATH	Probable amino-acid acetyltransferase NAGS2, chloroplastic OS=Arabidopsis thaliana OX=3702 GN=NAGS2 PE=1 SV=1
lbm_HQ_transcript_5339	49.8	3.5e-159	sp|Q9M358|UVSSA_ARATH	UV-stimulated scaffold protein A homolog OS=Arabidopsis thaliana OX=3702 GN=At3g61800 PE=3 SV=1
lbm_HQ_transcript_5340	75.1	1.2e-258	sp|Q9FIH8|SPP_ARATH	Stromal processing peptidase, chloroplastic OS=Arabidopsis thaliana OX=3702 GN=SPP PE=2 SV=1
lbm_HQ_transcript_5341	69.7	2.3e-230	sp|O04197|COI1_ARATH	Coronatine-insensitive protein 1 OS=Arabidopsis thaliana OX=3702 GN=COI1 PE=1 SV=1
lbm_HQ_transcript_5344	69.4	1.5e-202	sp|Q9M084|SYDC2_ARATH	Aspartate--tRNA ligase 2, cytoplasmic OS=Arabidopsis thaliana OX=3702 GN=IBI1 PE=1 SV=1
lbm_HQ_transcript_5347	26.1	1.1e-35	sp|F4I9E1|NFD4_ARATH	Protein NUCLEAR FUSION DEFECTIVE 4 OS=Arabidopsis thaliana OX=3702 GN=NFD4 PE=3 SV=1
lbm_HQ_transcript_5348	74.4	4.6e-292	sp|P43254|COP1_ARATH	E3 ubiquitin-protein ligase COP1 OS=Arabidopsis thaliana OX=3702 GN=COP1 PE=1 SV=2
lbm_HQ_transcript_5350	78.8	1.6e-236	sp|Q84R21|Y1559_ARATH	DUF21 domain-containing protein At1g55930, chloroplastic OS=Arabidopsis thaliana OX=3702 GN=CBSDUFCH2 PE=2 SV=2
lbm_HQ_transcript_5352	53.8	2.6e-117	sp|P47927|AP2_ARATH	Floral homeotic protein APETALA 2 OS=Arabidopsis thaliana OX=3702 GN=AP2 PE=1 SV=1
lbm_HQ_transcript_5354	66.1	2.4e-232	sp|P53393|SUT3_STYHA	Low affinity sulfate transporter 3 OS=Stylosanthes hamata OX=37660 GN=ST3 PE=2 SV=1
lbm_HQ_transcript_5355	84.9	5.4e-224	sp|Q0DIV0|HEMH2_ORYSJ	Ferrochelatase-2, chloroplastic OS=Oryza sativa subsp. japonica OX=39947 GN=Os05g0361200 PE=2 SV=1
lbm_HQ_transcript_5356	50.5	4.9e-84	sp|Q9ZWA6|IDD3_ARATH	Zinc finger protein MAGPIE OS=Arabidopsis thaliana OX=3702 GN=MGP PE=1 SV=1
lbm_HQ_transcript_5357	32.1	2.0e-69	sp|Q8N9R8|SCAI_HUMAN	Protein SCAI OS=Homo sapiens OX=9606 GN=SCAI PE=1 SV=2
lbm_HQ_transcript_5359	34.8	6.9e-46	sp|Q5XVC7|Y2048_ARATH	WEB family protein At2g40480 OS=Arabidopsis thaliana OX=3702 GN=At2g40480 PE=2 SV=1
lbm_HQ_transcript_5361	29.3	2.9e-12	sp|Q9Y4D2|DGLA_HUMAN	Sn1-specific diacylglycerol lipase alpha OS=Homo sapiens OX=9606 GN=DAGLA PE=1 SV=3
lbm_HQ_transcript_5364	31.1	1.9e-51	sp|Q8GYD9|SDE3_ARATH	Probable RNA helicase SDE3 OS=Arabidopsis thaliana OX=3702 GN=SDE3 PE=1 SV=1
lbm_HQ_transcript_5368	88.8	3.3e-269	sp|P28769|TCPA_ARATH	T-complex protein 1 subunit alpha OS=Arabidopsis thaliana OX=3702 GN=CCT1 PE=1 SV=1
lbm_HQ_transcript_5372	68.6	4.9e-193	sp|Q9LZV4|STN8_ARATH	Serine/threonine-protein kinase STN8, chloroplastic OS=Arabidopsis thaliana OX=3702 GN=STN8 PE=2 SV=1
lbm_HQ_transcript_5373	72.2	9.3e-184	sp|Q39050|CKL11_ARATH	Casein kinase 1-like protein 11 OS=Arabidopsis thaliana OX=3702 GN=CKL11 PE=1 SV=1
lbm_HQ_transcript_5376	61.7	2.0e-178	sp|O04567|Y1719_ARATH	Probable inactive receptor kinase At1g27190 OS=Arabidopsis thaliana OX=3702 GN=At1g27190 PE=1 SV=1
lbm_HQ_transcript_5381	81.2	4.3e-266	sp|Q9LIN9|PAGR_ARATH	Protein PECTIC ARABINOGALACTAN SYNTHESIS-RELATED OS=Arabidopsis thaliana OX=3702 GN=PAGR PE=2 SV=1
lbm_HQ_transcript_5386	69.0	3.3e-266	sp|Q8H1Z0|CER3_ARATH	Very-long-chain aldehyde decarbonylase CER3 OS=Arabidopsis thaliana OX=3702 GN=CER3 PE=1 SV=1
lbm_HQ_transcript_5390	74.6	2.4e-293	sp|P43254|COP1_ARATH	E3 ubiquitin-protein ligase COP1 OS=Arabidopsis thaliana OX=3702 GN=COP1 PE=1 SV=2
lbm_HQ_transcript_5391	82.2	6.5e-294	sp|P34105|MAOX_POPTR	NADP-dependent malic enzyme OS=Populus trichocarpa OX=3694 PE=2 SV=3
lbm_HQ_transcript_5392	68.0	2.5e-205	sp|B9DFS6|SNX2B_ARATH	Sorting nexin 2B OS=Arabidopsis thaliana OX=3702 GN=SNX2B PE=1 SV=1
lbm_HQ_transcript_5394	80.7	3.6e-252	sp|Q42438|CDPK8_ARATH	Calcium-dependent protein kinase 8 OS=Arabidopsis thaliana OX=3702 GN=CPK8 PE=1 SV=1
lbm_HQ_transcript_5395	61.2	3.7e-148	sp|Q9LI61|AVT6A_ARATH	Amino acid transporter AVT6A OS=Arabidopsis thaliana OX=3702 GN=AVT6A PE=2 SV=1
lbm_HQ_transcript_5396	82.4	1.1e-237	sp|Q8RWU6|NHX6_ARATH	Sodium/hydrogen exchanger 6 OS=Arabidopsis thaliana OX=3702 GN=NHX6 PE=1 SV=3
lbm_HQ_transcript_5397	80.9	2.9e-262	sp|Q6F2U9|SYK_ORYSJ	Lysine--tRNA ligase OS=Oryza sativa subsp. japonica OX=39947 GN=Os03g0586800 PE=2 SV=1
lbm_HQ_transcript_5400	66.9	2.5e-226	sp|Q9FKL6|CB60B_ARATH	Calmodulin-binding protein 60 B OS=Arabidopsis thaliana OX=3702 GN=CBP60B PE=2 SV=1
lbm_HQ_transcript_5401	53.9	2.2e-169	sp|Q0WVD6|ANM3_ARATH	Probable protein arginine N-methyltransferase 3 OS=Arabidopsis thaliana OX=3702 GN=PRMT3 PE=2 SV=1
lbm_HQ_transcript_5402	63.9	2.2e-217	sp|Q9M5Q1|FUT1_PEA	Galactoside 2-alpha-L-fucosyltransferase OS=Pisum sativum OX=3888 GN=FT1 PE=2 SV=1
lbm_HQ_transcript_5403	49.2	2.0e-149	sp|A2AJL3|FGGY_MOUSE	FGGY carbohydrate kinase domain-containing protein OS=Mus musculus OX=10090 GN=Fggy PE=1 SV=1
lbm_HQ_transcript_5404	44.4	5.2e-142	sp|Q8L612|MACP1_ARATH	MACPF domain-containing protein At1g14780 OS=Arabidopsis thaliana OX=3702 GN=At1g14780 PE=2 SV=1
lbm_HQ_transcript_5407	61.7	6.3e-249	sp|Q9SSG3|HIPL1_ARATH	HIPL1 protein OS=Arabidopsis thaliana OX=3702 GN=HIPL1 PE=3 SV=2
lbm_HQ_transcript_5408	73.5	8.1e-180	sp|Q9LI61|AVT6A_ARATH	Amino acid transporter AVT6A OS=Arabidopsis thaliana OX=3702 GN=AVT6A PE=2 SV=1
lbm_HQ_transcript_5409	61.4	1.4e-176	sp|Q9XIA4|CCS1_ARATH	Cytochrome c biogenesis protein CCS1, chloroplastic OS=Arabidopsis thaliana OX=3702 GN=CCS1 PE=1 SV=1
lbm_HQ_transcript_5412	35.4	1.1e-43	sp|Q9FH18|WIP2_ARATH	WPP domain-interacting protein 2 OS=Arabidopsis thaliana OX=3702 GN=WIP2 PE=1 SV=1
lbm_HQ_transcript_5413	50.2	7.4e-141	sp|F4J8V5|AT13B_ARATH	Autophagy-related protein 13b OS=Arabidopsis thaliana OX=3702 GN=ATG13B PE=2 SV=1
lbm_HQ_transcript_5415	77.9	3.9e-198	sp|Q9FE20|PBS1_ARATH	Serine/threonine-protein kinase PBS1 OS=Arabidopsis thaliana OX=3702 GN=PBS1 PE=1 SV=1
lbm_HQ_transcript_5417	63.1	1.0e-182	sp|Q8VZE7|RAP_ARATH	RAP domain-containing protein, chloroplastic OS=Arabidopsis thaliana OX=3702 GN=RAP PE=1 SV=1
lbm_HQ_transcript_5418	80.1	3.2e-269	sp|O04973|LEU1A_SOLPN	2-isopropylmalate synthase A OS=Solanum pennellii OX=28526 GN=IPMSA PE=2 SV=1
lbm_HQ_transcript_5420	94.5	0.0e+00	sp|P27322|HSP72_SOLLC	Heat shock cognate 70 kDa protein 2 OS=Solanum lycopersicum OX=4081 GN=HSC-2 PE=2 SV=1
lbm_HQ_transcript_5421	72.7	3.9e-275	sp|Q9C6W5|AB14G_ARATH	ABC transporter G family member 14 OS=Arabidopsis thaliana OX=3702 GN=ABCG14 PE=2 SV=1
lbm_HQ_transcript_5422	41.0	7.0e-115	sp|P51281|YCF45_PORPU	Uncharacterized protein ycf45 OS=Porphyra purpurea OX=2787 GN=ycf45 PE=3 SV=1
lbm_HQ_transcript_5423	78.7	1.2e-226	sp|Q9SEK2|HXK1_TOBAC	Hexokinase-1 OS=Nicotiana tabacum OX=4097 GN=HXK1 PE=2 SV=1
lbm_HQ_transcript_5424	40.4	2.8e-39	sp|Q9FF41|PMI15_ARATH	Protein PLASTID MOVEMENT IMPAIRED 15 OS=Arabidopsis thaliana OX=3702 GN=PMI15 PE=2 SV=3
lbm_HQ_transcript_5427	45.2	2.7e-98	sp|Q99089|CPRF1_PETCR	Common plant regulatory factor 1 OS=Petroselinum crispum OX=4043 GN=CPRF1 PE=2 SV=1
lbm_HQ_transcript_5431	32.3	1.9e-32	sp|Q9FY48|KEG_ARATH	E3 ubiquitin-protein ligase KEG OS=Arabidopsis thaliana OX=3702 GN=KEG PE=1 SV=2
lbm_HQ_transcript_5432	61.7	1.5e-234	sp|Q9STL8|UFSP_ARATH	Probable Ufm1-specific protease OS=Arabidopsis thaliana OX=3702 GN=At3g48380 PE=1 SV=2
lbm_HQ_transcript_5433	85.8	0.0e+00	sp|Q9LIC2|TMN7_ARATH	Transmembrane 9 superfamily member 7 OS=Arabidopsis thaliana OX=3702 GN=TMN7 PE=2 SV=1
lbm_HQ_transcript_5434	66.2	8.8e-142	sp|Q9LDZ5|PBL21_ARATH	Probable serine/threonine-protein kinase PBL21 OS=Arabidopsis thaliana OX=3702 GN=PBL21 PE=1 SV=1
lbm_HQ_transcript_5435	70.1	8.3e-156	sp|Q9LW77|HRD1A_ARATH	ERAD-associated E3 ubiquitin-protein ligase HRD1A OS=Arabidopsis thaliana OX=3702 GN=HRD1A PE=2 SV=1
lbm_HQ_transcript_5437	80.4	8.5e-230	sp|Q1PDV6|PBL27_ARATH	Serine/threonine-protein kinase PBL27 OS=Arabidopsis thaliana OX=3702 GN=PBL27 PE=1 SV=1
lbm_HQ_transcript_5438	57.1	3.0e-166	sp|O65431|GALS3_ARATH	Galactan beta-1,4-galactosyltransferase GALS3 OS=Arabidopsis thaliana OX=3702 GN=GALS3 PE=2 SV=1
lbm_HQ_transcript_5448	68.0	3.7e-241	sp|Q9FH80|BAM8_ARATH	Beta-amylase 8 OS=Arabidopsis thaliana OX=3702 GN=BAM8 PE=1 SV=1
lbm_HQ_transcript_5450	58.8	1.0e-225	sp|Q93Z16|RPN2_ARATH	Dolichyl-diphosphooligosaccharide--protein glycosyltransferase subunit 2 OS=Arabidopsis thaliana OX=3702 GN=RPN2 PE=1 SV=1
lbm_HQ_transcript_5451	59.2	5.6e-229	sp|Q7Y228|LAMP1_ARATH	Probable glutamate carboxypeptidase LAMP1 OS=Arabidopsis thaliana OX=3702 GN=LAMP1 PE=2 SV=1
lbm_HQ_transcript_5454	61.0	1.1e-208	sp|Q9C7N2|CAD1_ARATH	MACPF domain-containing protein CAD1 OS=Arabidopsis thaliana OX=3702 GN=CAD1 PE=2 SV=1
lbm_HQ_transcript_5455	56.2	3.9e-198	sp|F4K460|MED17_ARATH	Mediator of RNA polymerase II transcription subunit 17 OS=Arabidopsis thaliana OX=3702 GN=MED17 PE=1 SV=1
lbm_HQ_transcript_5458	32.4	2.5e-72	sp|Q969N2|PIGT_HUMAN	GPI transamidase component PIG-T OS=Homo sapiens OX=9606 GN=PIGT PE=1 SV=1
lbm_HQ_transcript_5461	49.9	2.2e-161	sp|F4JH53|FDM2_ARATH	Factor of DNA methylation 2 OS=Arabidopsis thaliana OX=3702 GN=FDM2 PE=1 SV=1
lbm_HQ_transcript_5463	76.9	6.2e-281	sp|Q94AY1|NADB_ARATH	L-aspartate oxidase, chloroplastic OS=Arabidopsis thaliana OX=3702 GN=AO PE=1 SV=1
lbm_HQ_transcript_5464	41.2	8.3e-92	sp|Q92F42|RADA_LISIN	DNA repair protein RadA OS=Listeria innocua serovar 6a (strain ATCC BAA-680 / CLIP 11262) OX=272626 GN=radA PE=3 SV=1
lbm_HQ_transcript_5465	42.1	4.3e-96	sp|Q9ZW74|PUX11_ARATH	Plant UBX domain-containing protein 11 OS=Arabidopsis thaliana OX=3702 GN=PUX11 PE=1 SV=2
lbm_HQ_transcript_5469	78.7	1.6e-215	sp|Q9SNV9|NRAM3_ARATH	Metal transporter Nramp3 OS=Arabidopsis thaliana OX=3702 GN=NRAMP3 PE=1 SV=2
lbm_HQ_transcript_5473	59.0	7.8e-207	sp|F4IFD0|MAIL2_ARATH	Protein MAIN-LIKE 2 OS=Arabidopsis thaliana OX=3702 GN=At2g04865 PE=1 SV=1
lbm_HQ_transcript_5476	48.0	3.4e-21	sp|Q8GUK7|RMA3_ARATH	E3 ubiquitin-protein ligase RMA3 OS=Arabidopsis thaliana OX=3702 GN=RMA3 PE=1 SV=1
lbm_HQ_transcript_5478	71.9	2.3e-219	sp|Q9SKX5|PAO2_ARATH	Polyamine oxidase 2 OS=Arabidopsis thaliana OX=3702 GN=PAO2 PE=1 SV=1
lbm_HQ_transcript_5479	78.3	3.5e-66	sp|Q8RWG2|CF107_ARATH	Protein high chlorophyll fluorescent 107 OS=Arabidopsis thaliana OX=3702 GN=HCF107 PE=1 SV=1
lbm_HQ_transcript_5481	27.9	6.4e-52	sp|F4J9Q6|FKB43_ARATH	Peptidyl-prolyl cis-trans isomerase FKBP43 OS=Arabidopsis thaliana OX=3702 GN=FKBP43 PE=2 SV=1
lbm_HQ_transcript_5484	67.3	1.5e-229	sp|Q8W4D4|BAGP1_ARATH	BAG-associated GRAM protein 1 OS=Arabidopsis thaliana OX=3702 GN=BAGP1 PE=1 SV=1
lbm_HQ_transcript_5485	55.1	5.0e-137	sp|Q93ZY2|ROGF1_ARATH	Rop guanine nucleotide exchange factor 1 OS=Arabidopsis thaliana OX=3702 GN=ROPGEF1 PE=1 SV=2
lbm_HQ_transcript_5487	78.5	0.0e+00	sp|Q9SYM5|RHM1_ARATH	Trifunctional UDP-glucose 4,6-dehydratase/UDP-4-keto-6-deoxy-D-glucose 3,5-epimerase/UDP-4-keto-L-rhamnose-reductase RHM1 OS=Arabidopsis thaliana OX=3702 GN=RHM1 PE=1 SV=1
lbm_HQ_transcript_5488	62.4	3.2e-237	sp|F4J0W4|MIRO2_ARATH	Mitochondrial Rho GTPase 2 OS=Arabidopsis thaliana OX=3702 GN=MIRO2 PE=2 SV=1
lbm_HQ_transcript_5493	72.1	3.2e-253	sp|Q9SA69|Y1301_ARATH	BTB/POZ domain-containing protein At1g03010 OS=Arabidopsis thaliana OX=3702 GN=At1g03010 PE=2 SV=1
lbm_HQ_transcript_5495	74.4	4.6e-292	sp|P43254|COP1_ARATH	E3 ubiquitin-protein ligase COP1 OS=Arabidopsis thaliana OX=3702 GN=COP1 PE=1 SV=2
lbm_HQ_transcript_5497	32.5	7.6e-53	sp|Q8W4B1|RCF3_ARATH	RNA-binding KH domain-containing protein RCF3 OS=Arabidopsis thaliana OX=3702 GN=RCF3 PE=1 SV=1
lbm_HQ_transcript_5498	54.1	5.0e-113	sp|Q08DZ2|PRP4B_BOVIN	Serine/threonine-protein kinase PRP4 homolog OS=Bos taurus OX=9913 GN=PRPF4B PE=2 SV=1
lbm_HQ_transcript_5499	25.7	1.5e-53	sp|F4KDN0|HEN4_ARATH	KH domain-containing protein HEN4 OS=Arabidopsis thaliana OX=3702 GN=HEN4 PE=1 SV=1
lbm_HQ_transcript_5502	71.8	4.7e-204	sp|Q8VYT3|Y4052_ARATH	Probable LRR receptor-like serine/threonine-protein kinase At4g30520 OS=Arabidopsis thaliana OX=3702 GN=At4g30520 PE=1 SV=1
lbm_HQ_transcript_5506	62.7	1.7e-97	sp|Q9SZT8|PP354_ARATH	Pentatricopeptide repeat-containing protein ELI1, chloroplastic OS=Arabidopsis thaliana OX=3702 GN=ELI1 PE=3 SV=1
lbm_HQ_transcript_5509	53.6	2.1e-143	sp|Q4FE47|XB35_ARATH	Putative E3 ubiquitin-protein ligase XBAT35 OS=Arabidopsis thaliana OX=3702 GN=XBAT35 PE=2 SV=1
lbm_HQ_transcript_5510	72.7	3.9e-275	sp|Q9C6W5|AB14G_ARATH	ABC transporter G family member 14 OS=Arabidopsis thaliana OX=3702 GN=ABCG14 PE=2 SV=1
lbm_HQ_transcript_5511	45.1	1.3e-52	sp|Q93WJ9|KAN1_ARATH	Transcription repressor KAN1 OS=Arabidopsis thaliana OX=3702 GN=KAN1 PE=1 SV=1
lbm_HQ_transcript_5514	59.0	2.2e-137	sp|Q9SVE7|DTX45_ARATH	Protein DETOXIFICATION 45, chloroplastic OS=Arabidopsis thaliana OX=3702 GN=DTX45 PE=2 SV=2
lbm_HQ_transcript_5517	68.0	4.7e-236	sp|Q84RR2|ARI2_ARATH	Probable E3 ubiquitin-protein ligase ARI2 OS=Arabidopsis thaliana OX=3702 GN=ARI2 PE=2 SV=1
lbm_HQ_transcript_5521	32.1	9.3e-67	sp|Q9BQ70|TCF25_HUMAN	Transcription factor 25 OS=Homo sapiens OX=9606 GN=TCF25 PE=1 SV=1
lbm_HQ_transcript_5522	76.1	3.2e-216	sp|P93834|HXK2_ARATH	Hexokinase-2 OS=Arabidopsis thaliana OX=3702 GN=HXK2 PE=1 SV=1
lbm_HQ_transcript_5524	60.5	1.3e-193	sp|Q54V77|PYRG_DICDI	CTP synthase OS=Dictyostelium discoideum OX=44689 GN=ctps PE=3 SV=1
lbm_HQ_transcript_5526	60.6	1.3e-148	sp|Q9SUK9|P2C55_ARATH	Probable protein phosphatase 2C 55 OS=Arabidopsis thaliana OX=3702 GN=At4g16580 PE=2 SV=2
lbm_HQ_transcript_5529	84.5	2.0e-287	sp|P34796|G6PI1_CLALE	Glucose-6-phosphate isomerase, cytosolic 1A OS=Clarkia lewisii OX=3936 GN=PGIC1-A PE=3 SV=1
lbm_HQ_transcript_5531	82.0	6.0e-305	sp|O80585|MTHR2_ARATH	Methylenetetrahydrofolate reductase 2 OS=Arabidopsis thaliana OX=3702 GN=MTHFR2 PE=1 SV=2
lbm_HQ_transcript_5532	60.8	6.6e-174	sp|Q0IZQ2|CPS11_ORYSJ	Cysteine--tRNA ligase CPS1 homolog, chloroplastic/mitochondrial OS=Oryza sativa subsp. japonica OX=39947 GN=Os09g0556500 PE=2 SV=1
lbm_HQ_transcript_5534	73.6	3.4e-29	sp|Q9SDN0|DNJ20_ARATH	Chaperone protein dnaJ 20, chloroplastic OS=Arabidopsis thaliana OX=3702 GN=ATJ20 PE=1 SV=2
lbm_HQ_transcript_5536	65.5	2.0e-101	sp|Q94ID2|IPT5_ARATH	Adenylate isopentenyltransferase 5, chloroplastic OS=Arabidopsis thaliana OX=3702 GN=IPT5 PE=1 SV=2
lbm_HQ_transcript_5539	77.5	3.3e-250	sp|Q9SU63|AL2B4_ARATH	Aldehyde dehydrogenase family 2 member B4, mitochondrial OS=Arabidopsis thaliana OX=3702 GN=ALDH2B4 PE=1 SV=1
lbm_HQ_transcript_5540	38.5	9.1e-06	sp|Q94EG6|Y5224_ARATH	Uncharacterized protein At5g02240 OS=Arabidopsis thaliana OX=3702 GN=At5g02240 PE=1 SV=1
lbm_HQ_transcript_5542	51.1	2.7e-18	sp|Q9SYG2|ASIL1_ARATH	Trihelix transcription factor ASIL1 OS=Arabidopsis thaliana OX=3702 GN=ASIL1 PE=1 SV=1
lbm_HQ_transcript_5545	26.7	9.1e-06	sp|Q9LQI7|CIA30_ARATH	Probable complex I intermediate-associated protein 30 OS=Arabidopsis thaliana OX=3702 GN=At1g17350 PE=1 SV=2
lbm_HQ_transcript_5549	53.8	1.9e-136	sp|Q3TIX9|SNUT2_MOUSE	U4/U6.U5 tri-snRNP-associated protein 2 OS=Mus musculus OX=10090 GN=Usp39 PE=1 SV=2
lbm_HQ_transcript_5550	64.3	4.9e-177	sp|Q9ASS4|Y5838_ARATH	Probably inactive leucine-rich repeat receptor-like protein kinase At5g48380 OS=Arabidopsis thaliana OX=3702 GN=At5g48380 PE=1 SV=1
lbm_HQ_transcript_5552	28.7	1.1e-22	sp|Q65XS5|BC10_ORYSJ	Glycosyltransferase BC10 OS=Oryza sativa subsp. japonica OX=39947 GN=BC10 PE=1 SV=1
lbm_HQ_transcript_5553	63.1	3.0e-219	sp|Q9FK05|PME61_ARATH	Probable pectinesterase/pectinesterase inhibitor 61 OS=Arabidopsis thaliana OX=3702 GN=PME61 PE=2 SV=1
lbm_HQ_transcript_5554	46.3	1.0e-86	sp|Q9CAJ0|P2C16_ARATH	Protein phosphatase 2C 16 OS=Arabidopsis thaliana OX=3702 GN=HAB1 PE=1 SV=1
lbm_HQ_transcript_5556	32.9	2.9e-12	sp|P35659|DEK_HUMAN	Protein DEK OS=Homo sapiens OX=9606 GN=DEK PE=1 SV=1
lbm_HQ_transcript_5558	68.4	9.6e-258	sp|Q9SKI4|RFA1A_ARATH	Replication protein A 70 kDa DNA-binding subunit A OS=Arabidopsis thaliana OX=3702 GN=RPA1A PE=1 SV=1
lbm_HQ_transcript_5560	56.8	4.3e-104	sp|Q9SII8|DSK2B_ARATH	Ubiquitin domain-containing protein DSK2b OS=Arabidopsis thaliana OX=3702 GN=DSK2B PE=1 SV=1
lbm_HQ_transcript_5562	50.0	2.0e-82	sp|Q8TC07|TBC15_HUMAN	TBC1 domain family member 15 OS=Homo sapiens OX=9606 GN=TBC1D15 PE=1 SV=2
lbm_HQ_transcript_5563	28.4	3.3e-16	sp|Q754F0|SYM1_ASHGO	Protein SYM1 OS=Ashbya gossypii (strain ATCC 10895 / CBS 109.51 / FGSC 9923 / NRRL Y-1056) OX=284811 GN=SYM1 PE=3 SV=1
lbm_HQ_transcript_5564	70.9	2.9e-193	sp|Q93YU2|RUS6_ARATH	Protein root UVB sensitive 6 OS=Arabidopsis thaliana OX=3702 GN=RUS6 PE=2 SV=1
lbm_HQ_transcript_5565	67.8	2.5e-213	sp|O81629|KLCR1_ARATH	Protein KINESIN LIGHT CHAIN-RELATED 1 OS=Arabidopsis thaliana OX=3702 GN=KLCR1 PE=1 SV=1
lbm_HQ_transcript_5566	75.4	1.6e-119	sp|Q9ZU96|Y2168_ARATH	Ankyrin repeat-containing protein At2g01680 OS=Arabidopsis thaliana OX=3702 GN=At2g01680 PE=2 SV=1
lbm_HQ_transcript_5568	59.3	8.0e-87	sp|P42751|CCD11_ARATH	Cyclin-D1-1 OS=Arabidopsis thaliana OX=3702 GN=CYCD1-1 PE=1 SV=3
lbm_HQ_transcript_5571	59.5	1.1e-208	sp|Q9LZW3|PUB16_ARATH	U-box domain-containing protein 16 OS=Arabidopsis thaliana OX=3702 GN=PUB16 PE=2 SV=1
lbm_HQ_transcript_5572	70.3	1.3e-251	sp|Q8H0V1|CK5P1_ARATH	CDK5RAP1-like protein OS=Arabidopsis thaliana OX=3702 GN=At4g36390 PE=2 SV=1
lbm_HQ_transcript_5575	76.5	7.2e-237	sp|O48651|ERG1_PANGI	Squalene monooxygenase OS=Panax ginseng OX=4054 PE=2 SV=1
lbm_HQ_transcript_5576	48.1	2.7e-95	sp|Q9LZM8|BLH9_ARATH	BEL1-like homeodomain protein 9 OS=Arabidopsis thaliana OX=3702 GN=BLH9 PE=1 SV=1
lbm_HQ_transcript_5582	68.5	6.7e-227	sp|Q949U4|OFT16_ARATH	O-fucosyltransferase 16 OS=Arabidopsis thaliana OX=3702 GN=OFUT16 PE=2 SV=1
lbm_HQ_transcript_5587	70.6	2.8e-180	sp|Q8RX87|RFS6_ARATH	Probable galactinol--sucrose galactosyltransferase 6 OS=Arabidopsis thaliana OX=3702 GN=RFS6 PE=2 SV=2
lbm_HQ_transcript_5588	30.7	3.4e-53	sp|Q6NU91|NOC4B_XENLA	Nucleolar complex protein 4 homolog B OS=Xenopus laevis OX=8355 GN=noc4l-b PE=2 SV=1
lbm_HQ_transcript_5595	77.5	9.3e-253	sp|P45350|DRTS_DAUCA	Bifunctional dihydrofolate reductase-thymidylate synthase OS=Daucus carota OX=4039 PE=2 SV=1
lbm_HQ_transcript_5596	63.0	4.0e-203	sp|Q66GP0|SR1P1_ARATH	BTB/POZ domain-containing protein SR1IP1 OS=Arabidopsis thaliana OX=3702 GN=SR1IP1 PE=1 SV=2
lbm_HQ_transcript_5598	66.7	3.8e-28	sp|Q70II3|EF110_ARATH	Ethylene-responsive transcription factor ERF110 OS=Arabidopsis thaliana OX=3702 GN=ERF110 PE=2 SV=2
lbm_HQ_transcript_5600	79.9	7.1e-269	sp|Q9FNU2|AB25B_ORYSJ	ABC transporter B family member 25 OS=Oryza sativa subsp. japonica OX=39947 GN=ABCB25 PE=2 SV=1
lbm_HQ_transcript_5601	62.3	4.7e-127	sp|Q9LDD5|PYRP2_ARATH	5-amino-6-(5-phospho-D-ribitylamino)uracil phosphatase, chloroplastic OS=Arabidopsis thaliana OX=3702 GN=PYRP2 PE=1 SV=1
lbm_HQ_transcript_5602	59.6	1.0e-230	sp|Q0WQD2|GAUT3_ARATH	Probable galacturonosyltransferase 3 OS=Arabidopsis thaliana OX=3702 GN=GAUT3 PE=2 SV=2
lbm_HQ_transcript_5610	56.5	6.1e-111	sp|Q9XI90|WRKY4_ARATH	Probable WRKY transcription factor 4 OS=Arabidopsis thaliana OX=3702 GN=WRKY4 PE=1 SV=2
lbm_HQ_transcript_5622	34.0	4.4e-13	sp|Q9Y4W2|LAS1L_HUMAN	Ribosomal biogenesis protein LAS1L OS=Homo sapiens OX=9606 GN=LAS1L PE=1 SV=2
lbm_HQ_transcript_5623	68.0	1.3e-201	sp|Q8VY89|APC7_ARATH	Anaphase-promoting complex subunit 7 OS=Arabidopsis thaliana OX=3702 GN=APC7 PE=2 SV=1
lbm_HQ_transcript_5632	41.8	1.3e-110	sp|O23386|CSLB6_ARATH	Cellulose synthase-like protein B6 OS=Arabidopsis thaliana OX=3702 GN=CSLB6 PE=2 SV=2
lbm_HQ_transcript_5635	64.3	8.7e-243	sp|Q8GUU3|CPS3B_ARATH	Cleavage and polyadenylation specificity factor subunit 3-II OS=Arabidopsis thaliana OX=3702 GN=CPSF73-II PE=1 SV=2
lbm_HQ_transcript_5637	49.4	1.8e-78	sp|Q8LPG9|IQD14_ARATH	Protein IQ-DOMAIN 14 OS=Arabidopsis thaliana OX=3702 GN=IQD14 PE=1 SV=1
lbm_HQ_transcript_5638	86.0	4.3e-282	sp|Q9LJE4|CPNB2_ARATH	Chaperonin 60 subunit beta 2, chloroplastic OS=Arabidopsis thaliana OX=3702 GN=CPN60B2 PE=1 SV=1
lbm_HQ_transcript_5640	78.5	3.9e-227	sp|Q9FIV6|DGP10_ARATH	Protease Do-like 10, mitochondrial OS=Arabidopsis thaliana OX=3702 GN=DEGP10 PE=2 SV=1
lbm_HQ_transcript_5641	30.6	4.9e-52	sp|F4I9E1|NFD4_ARATH	Protein NUCLEAR FUSION DEFECTIVE 4 OS=Arabidopsis thaliana OX=3702 GN=NFD4 PE=3 SV=1
lbm_HQ_transcript_5644	53.8	2.5e-117	sp|P47927|AP2_ARATH	Floral homeotic protein APETALA 2 OS=Arabidopsis thaliana OX=3702 GN=AP2 PE=1 SV=1
lbm_HQ_transcript_5648	67.9	3.8e-81	sp|Q8VWK4|TRB1_ARATH	Telomere repeat-binding factor 1 OS=Arabidopsis thaliana OX=3702 GN=TRB1 PE=1 SV=1
lbm_HQ_transcript_5650	75.0	9.1e-200	sp|Q9LF97|Y3295_ARATH	CBS domain-containing protein CBSCBSPB3 OS=Arabidopsis thaliana OX=3702 GN=CBSCBSPB3 PE=1 SV=1
lbm_HQ_transcript_5651	73.0	1.5e-186	sp|Q5XEP2|HSOP2_ARATH	Hsp70-Hsp90 organizing protein 2 OS=Arabidopsis thaliana OX=3702 GN=HOP2 PE=1 SV=1
lbm_HQ_transcript_5656	42.9	3.6e-71	sp|Q9FY82|NAC82_ARATH	NAC domain-containing protein 82 OS=Arabidopsis thaliana OX=3702 GN=NAC082 PE=1 SV=1
lbm_HQ_transcript_5657	66.8	2.5e-189	sp|Q84R11|CRSH_ARATH	Probable GTP diphosphokinase CRSH, chloroplastic OS=Arabidopsis thaliana OX=3702 GN=CRSH PE=2 SV=1
lbm_HQ_transcript_5658	65.8	6.8e-38	sp|Q6S4P4|RF2B_ORYSJ	Transcription factor RF2b OS=Oryza sativa subsp. japonica OX=39947 GN=RF2b PE=1 SV=2
lbm_HQ_transcript_5662	78.6	1.0e-214	sp|Q84K11|PPP5_SOLLC	Serine/threonine-protein phosphatase 5 OS=Solanum lycopersicum OX=4081 GN=PP5 PE=1 SV=1
lbm_HQ_transcript_5667	50.8	2.8e-07	sp|Q9CZJ9|DJC18_MOUSE	DnaJ homolog subfamily C member 18 OS=Mus musculus OX=10090 GN=Dnajc18 PE=2 SV=1
lbm_HQ_transcript_5668	31.7	3.0e-41	sp|P69735|RB3GP_RAT	Rab3 GTPase-activating protein catalytic subunit (Fragments) OS=Rattus norvegicus OX=10116 GN=Rab3gap1 PE=1 SV=2
lbm_HQ_transcript_5669	46.1	2.5e-141	sp|P51567|AFC2_ARATH	Serine/threonine-protein kinase AFC2 OS=Arabidopsis thaliana OX=3702 GN=AFC2 PE=1 SV=1
lbm_HQ_transcript_5673	45.5	1.2e-10	sp|Q6JN46|EIX2_SOLLC	Receptor-like protein EIX2 OS=Solanum lycopersicum OX=4081 GN=EIX2 PE=1 SV=2
lbm_HQ_transcript_5676	81.3	7.5e-154	sp|P94026|RBCMT_TOBAC	Ribulose-1,5 bisphosphate carboxylase/oxygenase large subunit N-methyltransferase, chloroplastic OS=Nicotiana tabacum OX=4097 GN=RBCMT PE=2 SV=1
lbm_HQ_transcript_5678	63.3	2.2e-161	sp|Q9SA22|P2C06_ARATH	Probable protein phosphatase 2C 6 OS=Arabidopsis thaliana OX=3702 GN=At1g16220 PE=2 SV=1
lbm_HQ_transcript_5680	77.1	9.8e-287	sp|Q00775|SSG1_SOLTU	Granule-bound starch synthase 1, chloroplastic/amyloplastic OS=Solanum tuberosum OX=4113 GN=WAXY PE=1 SV=1
lbm_HQ_transcript_5681	88.7	4.5e-180	sp|P27754|RT03_OENBE	Ribosomal protein S3, mitochondrial OS=Oenothera berteroana OX=3950 GN=RPS3 PE=3 SV=2
lbm_HQ_transcript_5682	38.3	1.5e-58	sp|Q93VV5|PTR16_ARATH	Protein NRT1/ PTR FAMILY 4.3 OS=Arabidopsis thaliana OX=3702 GN=NPF4.3 PE=2 SV=1
lbm_HQ_transcript_5683	35.5	1.3e-49	sp|B0UV30|TAL_HISS2	Transaldolase OS=Histophilus somni (strain 2336) OX=228400 GN=tal PE=3 SV=1
lbm_HQ_transcript_5684	69.6	2.0e-175	sp|Q6DBP4|PAE8_ARATH	Pectin acetylesterase 8 OS=Arabidopsis thaliana OX=3702 GN=PAE8 PE=2 SV=1
lbm_HQ_transcript_5685	66.3	2.1e-79	sp|Q6AWW5|Y5262_ARATH	Ankyrin repeat-containing protein At5g02620 OS=Arabidopsis thaliana OX=3702 GN=At5g02620 PE=1 SV=1
lbm_HQ_transcript_5687	68.4	2.8e-196	sp|Q9FE59|SUC4_ARATH	Sucrose transport protein SUC4 OS=Arabidopsis thaliana OX=3702 GN=SUC4 PE=1 SV=2
lbm_HQ_transcript_5689	56.9	1.1e-59	sp|Q9LFD5|BPA1_ARATH	Binding partner of ACD11 1 OS=Arabidopsis thaliana OX=3702 GN=BPA1 PE=1 SV=1
lbm_HQ_transcript_5691	57.0	6.6e-174	sp|Q69VG1|CIGR1_ORYSJ	Chitin-inducible gibberellin-responsive protein 1 OS=Oryza sativa subsp. japonica OX=39947 GN=CIGR1 PE=2 SV=1
lbm_HQ_transcript_5693	41.0	3.9e-33	sp|O49500|MBR2_ARATH	E3 ubiquitin-protein ligase MBR2 OS=Arabidopsis thaliana OX=3702 GN=MBR2 PE=1 SV=1
lbm_HQ_transcript_5695	63.2	1.5e-48	sp|O22210|MYBC1_ARATH	Transcription factor MYBC1 OS=Arabidopsis thaliana OX=3702 GN=MYBC1 PE=1 SV=1
lbm_HQ_transcript_5697	40.2	2.0e-85	sp|C0SVV6|CB60A_ARATH	Calmodulin-binding protein 60 A OS=Arabidopsis thaliana OX=3702 GN=CBP60A PE=2 SV=1
lbm_HQ_transcript_5698	48.0	1.6e-71	sp|Q9LIN5|IF4B1_ARATH	Eukaryotic translation initiation factor 4B1 OS=Arabidopsis thaliana OX=3702 GN=EIF4B1 PE=1 SV=1
lbm_HQ_transcript_5699	58.0	3.9e-219	sp|Q9FNB5|AB6G_ARATH	ABC transporter G family member 6 OS=Arabidopsis thaliana OX=3702 GN=ABCG6 PE=2 SV=1
lbm_HQ_transcript_5701	73.7	9.1e-301	sp|P0CZ23|ACOX3_ARATH	Acyl-coenzyme A oxidase 3, peroxisomal OS=Arabidopsis thaliana OX=3702 GN=ACX3 PE=1 SV=1
lbm_HQ_transcript_5702	82.6	1.6e-236	sp|A2YQU8|SLU7_ORYSI	Pre-mRNA-splicing factor SLU7 OS=Oryza sativa subsp. indica OX=39946 GN=OsI_27673 PE=3 SV=2
lbm_HQ_transcript_5703	42.8	1.0e-126	sp|F4HVW5|VAD1_ARATH	Protein VASCULAR ASSOCIATED DEATH 1, chloroplastic OS=Arabidopsis thaliana OX=3702 GN=VAD1 PE=1 SV=1
lbm_HQ_transcript_5706	72.5	7.4e-226	sp|Q8VYL1|KAD5_ARATH	Adenylate kinase 5, chloroplastic OS=Arabidopsis thaliana OX=3702 GN=At5g35170 PE=1 SV=1
lbm_HQ_transcript_5709	45.4	1.6e-151	sp|Q8LPF1|PP387_ARATH	Pentatricopeptide repeat-containing protein At5g15980, mitochondrial OS=Arabidopsis thaliana OX=3702 GN=At5g15980 PE=2 SV=1
lbm_HQ_transcript_5711	30.9	4.7e-23	sp|Q9FN03|UVR8_ARATH	Ultraviolet-B receptor UVR8 OS=Arabidopsis thaliana OX=3702 GN=UVR8 PE=1 SV=1
lbm_HQ_transcript_5712	56.7	2.0e-167	sp|Q9SDQ3|SCL1_ARATH	Scarecrow-like protein 1 OS=Arabidopsis thaliana OX=3702 GN=SCL1 PE=2 SV=1
lbm_HQ_transcript_5715	76.4	1.1e-256	sp|Q9FJX0|PPIL2_ARATH	Peptidyl-prolyl cis-trans isomerase CYP65 OS=Arabidopsis thaliana OX=3702 GN=CYP65 PE=2 SV=1
lbm_HQ_transcript_5720	42.6	1.2e-90	sp|O65573|Y5872_ARATH	SMR domain-containing protein At5g58720 OS=Arabidopsis thaliana OX=3702 GN=PIPC PE=1 SV=1
lbm_HQ_transcript_5721	54.3	3.1e-83	sp|Q9LUA9|COL10_ARATH	Zinc finger protein CONSTANS-LIKE 10 OS=Arabidopsis thaliana OX=3702 GN=COL10 PE=1 SV=1
lbm_HQ_transcript_5728	81.2	4.3e-210	sp|Q9STV4|CIPK8_ARATH	CBL-interacting serine/threonine-protein kinase 8 OS=Arabidopsis thaliana OX=3702 GN=CIPK8 PE=1 SV=1
lbm_HQ_transcript_5731	56.8	2.3e-166	sp|Q8L4B0|GAUTF_ARATH	Probable galacturonosyltransferase 15 OS=Arabidopsis thaliana OX=3702 GN=GAUT15 PE=2 SV=1
lbm_HQ_transcript_5732	52.8	2.0e-162	sp|Q8L636|NCL_ARATH	Sodium/calcium exchanger NCL OS=Arabidopsis thaliana OX=3702 GN=NCL PE=2 SV=1
lbm_HQ_transcript_5736	78.8	1.6e-225	sp|Q9LFS4|NIK1_ARATH	Protein NSP-INTERACTING KINASE 1 OS=Arabidopsis thaliana OX=3702 GN=NIK1 PE=1 SV=1
lbm_HQ_transcript_5738	64.2	4.1e-51	sp|Q9LD95|SIGF_ARATH	RNA polymerase sigma factor sigF, chloroplastic OS=Arabidopsis thaliana OX=3702 GN=SIGF PE=1 SV=1
lbm_HQ_transcript_5741	54.3	4.3e-157	sp|Q9CAJ0|P2C16_ARATH	Protein phosphatase 2C 16 OS=Arabidopsis thaliana OX=3702 GN=HAB1 PE=1 SV=1
lbm_HQ_transcript_5743	82.3	2.1e-244	sp|Q9STG9|ASE2_ARATH	Amidophosphoribosyltransferase 2, chloroplastic OS=Arabidopsis thaliana OX=3702 GN=ASE2 PE=1 SV=1
lbm_HQ_transcript_5744	76.5	2.5e-189	sp|A8MRC7|B3GT2_ARATH	Probable beta-1,3-galactosyltransferase 2 OS=Arabidopsis thaliana OX=3702 GN=B3GALT2 PE=2 SV=1
lbm_HQ_transcript_5745	24.9	2.8e-07	sp|F4JSE7|EDR2_ARATH	Protein ENHANCED DISEASE RESISTANCE 2 OS=Arabidopsis thaliana OX=3702 GN=EDR2 PE=2 SV=1
lbm_HQ_transcript_5746	76.7	7.5e-154	sp|O22478|IMA_SOLLC	Importin subunit alpha OS=Solanum lycopersicum OX=4081 PE=2 SV=2
lbm_HQ_transcript_5750	79.3	2.3e-264	sp|Q8LP17|CCD1_PEA	Carotenoid 9,10(9',10')-cleavage dioxygenase 1 OS=Pisum sativum OX=3888 GN=CCD1 PE=2 SV=1
lbm_HQ_transcript_5753	56.1	5.9e-167	sp|O65431|GALS3_ARATH	Galactan beta-1,4-galactosyltransferase GALS3 OS=Arabidopsis thaliana OX=3702 GN=GALS3 PE=2 SV=1
lbm_HQ_transcript_5755	62.5	1.6e-127	sp|Q9SR13|FLK_ARATH	Flowering locus K homology domain OS=Arabidopsis thaliana OX=3702 GN=FLK PE=1 SV=1
lbm_HQ_transcript_28780	93.4	5.6e-98	sp|Q38912|RAC3_ARATH	Rac-like GTP-binding protein ARAC3 OS=Arabidopsis thaliana OX=3702 GN=ARAC3 PE=1 SV=1
lbm_HQ_transcript_28785	59.3	3.9e-69	sp|Q9LZX1|LOR15_ARATH	Protein LURP-one-related 15 OS=Arabidopsis thaliana OX=3702 GN=At5g01750 PE=1 SV=1
lbm_HQ_transcript_28788	37.3	2.4e-39	sp|Q8N6M0|OTU6B_HUMAN	Deubiquitinase OTUD6B OS=Homo sapiens OX=9606 GN=OTUD6B PE=1 SV=1
lbm_HQ_transcript_28790	76.9	3.0e-98	sp|O24473|IF2B_WHEAT	Eukaryotic translation initiation factor 2 subunit beta OS=Triticum aestivum OX=4565 PE=1 SV=1
lbm_HQ_transcript_28791	59.9	6.6e-61	sp|Q38851|MYB6_ARATH	Transcription repressor MYB6 OS=Arabidopsis thaliana OX=3702 GN=MYB6 PE=1 SV=1
lbm_HQ_transcript_28793	72.2	2.9e-109	sp|O48916|FAH1_ARATH	Dihydroceramide fatty acyl 2-hydroxylase FAH1 OS=Arabidopsis thaliana OX=3702 GN=FAH1 PE=1 SV=1
lbm_HQ_transcript_28795	44.0	9.3e-31	sp|Q9SZ06|EF109_ARATH	Ethylene-responsive transcription factor ERF109 OS=Arabidopsis thaliana OX=3702 GN=ERF109 PE=1 SV=1
lbm_HQ_transcript_28798	75.9	1.0e-85	sp|Q8L9G7|APH1_ARATH	Gamma-secretase subunit APH1-like OS=Arabidopsis thaliana OX=3702 GN=At2g31440 PE=2 SV=2
lbm_HQ_transcript_28809	68.7	6.7e-130	sp|Q8L7W8|FUCO2_ARATH	Alpha-L-fucosidase 2 OS=Arabidopsis thaliana OX=3702 GN=FUC95A PE=1 SV=1
lbm_HQ_transcript_28810	74.6	1.8e-106	sp|F4I4P3|MED23_ARATH	Mediator of RNA polymerase II transcription subunit 23 OS=Arabidopsis thaliana OX=3702 GN=MED23 PE=1 SV=1
lbm_HQ_transcript_28811	45.2	2.0e-33	sp|K4BIZ9|WRK70_SOLLC	WRKY DNA-binding transcription factor 70 OS=Solanum lycopersicum OX=4081 GN=WRKY70 PE=2 SV=1
lbm_HQ_transcript_28812	30.5	8.0e-14	sp|Q7NXD4|35NBP_CHRVO	3',5'-nucleoside bisphosphate phosphatase OS=Chromobacterium violaceum (strain ATCC 12472 / DSM 30191 / JCM 1249 / NBRC 12614 / NCIMB 9131 / NCTC 9757) OX=243365 GN=CV_1693 PE=1 SV=1
lbm_HQ_transcript_28814	37.2	1.2e-33	sp|Q9JHB5|TSNAX_RAT	Translin-associated protein X OS=Rattus norvegicus OX=10116 GN=Tsnax PE=1 SV=1
lbm_HQ_transcript_28818	86.4	8.4e-48	sp|Q0WRJ7|FK202_ARATH	Peptidyl-prolyl cis-trans isomerase FKBP20-2, chloroplastic OS=Arabidopsis thaliana OX=3702 GN=FKBP20-2 PE=1 SV=1
lbm_HQ_transcript_28822	38.6	5.8e-25	sp|Q2KIY1|PXMP2_BOVIN	Peroxisomal membrane protein 2 OS=Bos taurus OX=9913 GN=PXMP2 PE=2 SV=3
lbm_HQ_transcript_28826	41.7	1.9e-39	sp|O48915|NDR1_ARATH	Protein NDR1 OS=Arabidopsis thaliana OX=3702 GN=NDR1 PE=1 SV=1
lbm_HQ_transcript_28832	51.4	4.5e-33	sp|Q8L9W3|ATL23_ARATH	E3 ubiquitin-protein ligase ATL23 OS=Arabidopsis thaliana OX=3702 GN=ATL23 PE=1 SV=2
lbm_HQ_transcript_28833	73.3	1.1e-97	sp|Q9SYL9|RK13_ARATH	50S ribosomal protein L13, chloroplastic OS=Arabidopsis thaliana OX=3702 GN=RPL13 PE=2 SV=1
lbm_HQ_transcript_28843	58.9	2.5e-84	sp|P50165|TRNH_DATST	Tropinone reductase homolog OS=Datura stramonium OX=4076 PE=2 SV=1
lbm_HQ_transcript_28848	85.7	5.3e-95	sp|Q9ZPW2|APC10_ARATH	Anaphase-promoting complex subunit 10 OS=Arabidopsis thaliana OX=3702 GN=APC10 PE=1 SV=2
lbm_HQ_transcript_28851	76.3	2.6e-97	sp|O49292|PPD4_ARATH	PsbP domain-containing protein 4, chloroplastic OS=Arabidopsis thaliana OX=3702 GN=PPD4 PE=1 SV=2
lbm_HQ_transcript_28853	88.3	2.5e-52	sp|Q38859|NRPBB_ARATH	DNA-directed RNA polymerases II, IV and V subunit 11 OS=Arabidopsis thaliana OX=3702 GN=NRPB11 PE=1 SV=1
lbm_HQ_transcript_28856	47.5	2.5e-52	sp|P46604|HAT22_ARATH	Homeobox-leucine zipper protein HAT22 OS=Arabidopsis thaliana OX=3702 GN=HAT22 PE=1 SV=1
lbm_HQ_transcript_28858	64.5	2.6e-94	sp|Q8LG95|PP332_ARATH	Pentatricopeptide repeat-containing protein At4g21190 OS=Arabidopsis thaliana OX=3702 GN=EMB1417 PE=2 SV=1
lbm_HQ_transcript_28860	41.5	2.3e-37	sp|Q59YL9|ESF2_CANAL	Pre-rRNA-processing protein ESF2 OS=Candida albicans (strain SC5314 / ATCC MYA-2876) OX=237561 GN=ESF2 PE=3 SV=2
lbm_HQ_transcript_28873	48.7	2.6e-89	sp|Q9XGY6|WAXS1_SIMCH	Long-chain-alcohol O-fatty-acyltransferase OS=Simmondsia chinensis OX=3999 PE=1 SV=1
lbm_HQ_transcript_28875	64.8	4.7e-51	sp|Q8RYE9|GPPL3_ARATH	Haloacid dehalogenase-like hydrolase domain-containing protein At2g33255 OS=Arabidopsis thaliana OX=3702 GN=At2g33255 PE=1 SV=1
lbm_HQ_transcript_28877	42.7	1.5e-73	sp|Q5NUF4|HIDM_GLYEC	2-hydroxyisoflavanone dehydratase OS=Glycyrrhiza echinata OX=46348 GN=HIDM PE=1 SV=1
lbm_HQ_transcript_28891	56.2	4.5e-78	sp|O48781|SPX2_ARATH	SPX domain-containing protein 2 OS=Arabidopsis thaliana OX=3702 GN=SPX2 PE=2 SV=1
lbm_HQ_transcript_28892	48.9	2.2e-43	sp|Q9ZSY8|IAA27_ARATH	Auxin-responsive protein IAA27 OS=Arabidopsis thaliana OX=3702 GN=IAA27 PE=1 SV=1
lbm_HQ_transcript_28893	39.7	2.2e-48	sp|C8VK14|HXNY_EMENI	2-oxoglutarate-Fe(II) type oxidoreductase hxnY OS=Emericella nidulans (strain FGSC A4 / ATCC 38163 / CBS 112.46 / NRRL 194 / M139) OX=227321 GN=hxnY PE=2 SV=1
lbm_HQ_transcript_28897	66.6	9.1e-95	sp|Q8VZ10|SOQ1_ARATH	Protein SUPPRESSOR OF QUENCHING 1, chloroplastic OS=Arabidopsis thaliana OX=3702 GN=SOQ1 PE=1 SV=1
lbm_HQ_transcript_28898	52.4	1.8e-98	sp|Q0WRW8|B561K_ARATH	Cytochrome b561 and DOMON domain-containing protein At3g07570 OS=Arabidopsis thaliana OX=3702 GN=At3g07570 PE=2 SV=1
lbm_HQ_transcript_28901	66.1	8.8e-82	sp|Q9C7Y2|MORF5_ARATH	Multiple organellar RNA editing factor 5, chloroplastic/mitochondrial OS=Arabidopsis thaliana OX=3702 GN=MORF5 PE=1 SV=1
lbm_HQ_transcript_28910	72.8	3.5e-139	sp|Q9THX6|TL29_SOLLC	Thylakoid lumenal 29 kDa protein, chloroplastic OS=Solanum lycopersicum OX=4081 GN=CLEB3J9 PE=3 SV=1
lbm_HQ_transcript_28912	71.4	1.9e-12	sp|Q8VYF4|GATL7_ARATH	Probable galacturonosyltransferase-like 7 OS=Arabidopsis thaliana OX=3702 GN=GATL7 PE=2 SV=1
lbm_HQ_transcript_28913	60.0	3.4e-41	sp|Q9C8Z9|BH148_ARATH	Transcription factor bHLH148 OS=Arabidopsis thaliana OX=3702 GN=BHLH148 PE=1 SV=1
lbm_HQ_transcript_28919	40.7	3.1e-18	sp|P53163|MNP1_YEAST	54S ribosomal protein L12, mitochondrial OS=Saccharomyces cerevisiae (strain ATCC 204508 / S288c) OX=559292 GN=MNP1 PE=1 SV=1
lbm_HQ_transcript_28920	82.1	2.7e-54	sp|Q8VYA5|RSZ33_ARATH	Serine/arginine-rich splicing factor RS2Z33 OS=Arabidopsis thaliana OX=3702 GN=RS2Z33 PE=1 SV=1
lbm_HQ_transcript_28926	44.4	1.3e-08	sp|Q9LJB7|BBX32_ARATH	B-box zinc finger protein 32 OS=Arabidopsis thaliana OX=3702 GN=BBX32 PE=1 SV=1
lbm_HQ_transcript_28928	77.3	3.2e-100	sp|Q9LX74|EXOS5_ARATH	Exosome complex exonuclease RRP46 homolog OS=Arabidopsis thaliana OX=3702 GN=RRP46 PE=2 SV=1
lbm_HQ_transcript_28934	84.1	1.6e-134	sp|P43287|PIP22_ARATH	Aquaporin PIP2-2 OS=Arabidopsis thaliana OX=3702 GN=PIP2-2 PE=1 SV=2
lbm_HQ_transcript_28938	70.1	7.8e-107	sp|Q8GZ79|TI201_ARATH	Protein TIC 20-I, chloroplastic OS=Arabidopsis thaliana OX=3702 GN=TIC20-I PE=1 SV=1
lbm_HQ_transcript_28941	74.5	5.2e-130	sp|Q8GWL1|HSA32_ARATH	Protein HEAT-STRESS-ASSOCIATED 32 OS=Arabidopsis thaliana OX=3702 GN=HSA32 PE=2 SV=1
lbm_HQ_transcript_28942	68.3	7.1e-15	sp|P46897|ATHB7_ARATH	Homeobox-leucine zipper protein ATHB-7 OS=Arabidopsis thaliana OX=3702 GN=ATHB-7 PE=1 SV=2
lbm_HQ_transcript_28948	66.3	7.5e-25	sp|Q8RWA2|MED9_ARATH	Mediator of RNA polymerase II transcription subunit 9 OS=Arabidopsis thaliana OX=3702 GN=MED9 PE=1 SV=1
lbm_HQ_transcript_28950	80.0	4.6e-110	sp|H9BFQ2|TPRL3_ERYCB	Tropinone reductase-like 3 OS=Erythroxylum coca OX=289672 PE=2 SV=1
lbm_HQ_transcript_28953	45.2	1.0e-82	sp|Q8L5A7|SOT15_ARATH	Cytosolic sulfotransferase 15 OS=Arabidopsis thaliana OX=3702 GN=SOT15 PE=1 SV=1
lbm_HQ_transcript_28954	73.2	1.4e-106	sp|Q9LHT0|TRNHF_ARATH	Tropinone reductase homolog At5g06060 OS=Arabidopsis thaliana OX=3702 GN=At5g06060 PE=2 SV=1
lbm_HQ_transcript_28961	41.8	5.8e-57	sp|Q9XGY6|WAXS1_SIMCH	Long-chain-alcohol O-fatty-acyltransferase OS=Simmondsia chinensis OX=3999 PE=1 SV=1
lbm_HQ_transcript_28978	70.7	2.5e-121	sp|Q9FX85|PER10_ARATH	Peroxidase 10 OS=Arabidopsis thaliana OX=3702 GN=PER10 PE=1 SV=1
lbm_HQ_transcript_28984	85.7	9.0e-127	sp|Q9C920|KDSB_ARATH	3-deoxy-manno-octulosonate cytidylyltransferase, mitochondrial OS=Arabidopsis thaliana OX=3702 GN=KDSB PE=1 SV=1
lbm_HQ_transcript_28987	49.2	6.3e-32	sp|Q9FMV4|MED30_ARATH	Mediator of RNA polymerase II transcription subunit 30 OS=Arabidopsis thaliana OX=3702 GN=MED30 PE=1 SV=1
lbm_HQ_transcript_28989	80.3	6.3e-141	sp|Q8H1Z0|CER3_ARATH	Very-long-chain aldehyde decarbonylase CER3 OS=Arabidopsis thaliana OX=3702 GN=CER3 PE=1 SV=1
lbm_HQ_transcript_29002	70.0	8.6e-53	sp|Q9SB04|ARR5_ARATH	Two-component response regulator ARR5 OS=Arabidopsis thaliana OX=3702 GN=ARR5 PE=1 SV=2
lbm_HQ_transcript_29006	70.6	3.2e-124	sp|E1U332|ALL12_OLEEU	Isoflavone reductase-like protein OS=Olea europaea OX=4146 PE=1 SV=1
lbm_HQ_transcript_29007	59.1	1.5e-94	sp|Q9M2E2|SDR1_ARATH	(+)-neomenthol dehydrogenase OS=Arabidopsis thaliana OX=3702 GN=SDR1 PE=1 SV=1
lbm_HQ_transcript_29010	64.8	1.2e-25	sp|Q00423|HMGYA_SOYBN	HMG-Y-related protein A OS=Glycine max OX=3847 PE=2 SV=1
lbm_HQ_transcript_29011	67.6	8.8e-98	sp|Q8LG95|PP332_ARATH	Pentatricopeptide repeat-containing protein At4g21190 OS=Arabidopsis thaliana OX=3702 GN=EMB1417 PE=2 SV=1
lbm_HQ_transcript_29016	67.6	2.1e-19	sp|Q0V7V2|P2C42_ARATH	Probable protein phosphatase 2C 42 OS=Arabidopsis thaliana OX=3702 GN=At3g17090 PE=2 SV=1
lbm_HQ_transcript_29028	74.8	3.2e-132	sp|Q84V25|ENOXE_FRAAN	2-methylene-furan-3-one reductase OS=Fragaria ananassa OX=3747 GN=EO PE=1 SV=1
lbm_HQ_transcript_29031	25.6	6.4e-08	sp|Q8G4L4|SPEE_BIFLO	Probable polyamine aminopropyl transferase OS=Bifidobacterium longum (strain NCC 2705) OX=206672 GN=speE PE=3 SV=1
lbm_HQ_transcript_29044	70.1	1.3e-79	sp|Q9LQY3|P24D9_ARATH	Transmembrane emp24 domain-containing protein p24delta9 OS=Arabidopsis thaliana OX=3702 GN=At1g26690 PE=2 SV=1
lbm_HQ_transcript_29055	86.2	1.2e-46	sp|Q9SKI2|VPS2A_ARATH	Vacuolar protein sorting-associated protein 2 homolog 1 OS=Arabidopsis thaliana OX=3702 GN=VPS2.1 PE=1 SV=2
lbm_HQ_transcript_29057	54.7	4.3e-97	sp|Q5NUF4|HIDM_GLYEC	2-hydroxyisoflavanone dehydratase OS=Glycyrrhiza echinata OX=46348 GN=HIDM PE=1 SV=1
lbm_HQ_transcript_29058	82.7	4.9e-117	sp|O80934|Y2766_ARATH	Uncharacterized protein At2g37660, chloroplastic OS=Arabidopsis thaliana OX=3702 GN=At2g37660 PE=1 SV=2
lbm_HQ_transcript_29060	56.5	7.0e-79	sp|Q9SS37|RTNLH_ARATH	Reticulon-like protein B8 OS=Arabidopsis thaliana OX=3702 GN=RTNLB8 PE=2 SV=1
lbm_HQ_transcript_29066	80.9	7.6e-134	sp|Q9SKZ2|CAF1G_ARATH	Probable CCR4-associated factor 1 homolog 7 OS=Arabidopsis thaliana OX=3702 GN=CAF1-7 PE=2 SV=2
lbm_HQ_transcript_29069	57.8	1.9e-28	sp|O22218|ACA4_ARATH	Calcium-transporting ATPase 4, plasma membrane-type OS=Arabidopsis thaliana OX=3702 GN=ACA4 PE=1 SV=1
lbm_HQ_transcript_29071	84.4	1.2e-147	sp|Q9LQ04|RMLCD_ARATH	Bifunctional dTDP-4-dehydrorhamnose 3,5-epimerase/dTDP-4-dehydrorhamnose reductase OS=Arabidopsis thaliana OX=3702 GN=NRS/ER PE=1 SV=1
lbm_HQ_transcript_29073	80.1	2.5e-68	sp|Q8LE10|HA22I_ARATH	HVA22-like protein i OS=Arabidopsis thaliana OX=3702 GN=HVA22I PE=2 SV=2
lbm_HQ_transcript_29081	30.6	1.6e-30	sp|G4N286|RED1_MAGO7	Short-chain dehydrogenase RED1 OS=Magnaporthe oryzae (strain 70-15 / ATCC MYA-4617 / FGSC 8958) OX=242507 GN=RED1 PE=2 SV=1
lbm_HQ_transcript_29083	43.7	5.2e-42	sp|Q32LJ2|ARFRP_BOVIN	ADP-ribosylation factor-related protein 1 OS=Bos taurus OX=9913 GN=ARFRP1 PE=2 SV=1
lbm_HQ_transcript_29084	80.0	2.9e-77	sp|Q9LVM2|NDHN_ARATH	NAD(P)H-quinone oxidoreductase subunit N, chloroplastic OS=Arabidopsis thaliana OX=3702 GN=ndhN PE=2 SV=1
lbm_HQ_transcript_29086	68.8	1.4e-71	sp|Q9FLB6|PR1B3_ARATH	PRA1 family protein B3 OS=Arabidopsis thaliana OX=3702 GN=PRA1B3 PE=1 SV=1
lbm_HQ_transcript_29090	50.9	4.1e-103	sp|Q7XU38|C87A3_ORYSJ	Cytochrome P450 87A3 OS=Oryza sativa subsp. japonica OX=39947 GN=CYP87A3 PE=2 SV=3
lbm_HQ_transcript_29100	59.0	6.7e-74	sp|Q9LSE4|CCB1_ARATH	Protein COFACTOR ASSEMBLY OF COMPLEX C SUBUNIT B CCB1, chloroplastic OS=Arabidopsis thaliana OX=3702 GN=CCB1 PE=1 SV=1
lbm_HQ_transcript_29104	41.2	1.4e-55	sp|Q8S9K8|MES10_ARATH	Methylesterase 10 OS=Arabidopsis thaliana OX=3702 GN=MES10 PE=2 SV=1
lbm_HQ_transcript_29109	64.9	1.0e-42	sp|Q9LYD3|DREB3_ARATH	Dehydration-responsive element-binding protein 3 OS=Arabidopsis thaliana OX=3702 GN=DREB3 PE=2 SV=1
lbm_HQ_transcript_29113	69.7	2.0e-89	sp|P22778|ATPO_IPOBA	ATP synthase subunit O, mitochondrial OS=Ipomoea batatas OX=4120 PE=1 SV=1
lbm_HQ_transcript_29117	76.8	7.9e-123	sp|Q9SKZ2|CAF1G_ARATH	Probable CCR4-associated factor 1 homolog 7 OS=Arabidopsis thaliana OX=3702 GN=CAF1-7 PE=2 SV=2
lbm_HQ_transcript_29122	56.7	1.2e-54	sp|Q9MA63|Y3550_ARATH	REF/SRPP-like protein At3g05500 OS=Arabidopsis thaliana OX=3702 GN=At3g05500 PE=1 SV=1
lbm_HQ_transcript_29124	68.4	6.4e-48	sp|O48850|VA725_ARATH	Vesicle-associated membrane protein 725 OS=Arabidopsis thaliana OX=3702 GN=VAMP725 PE=2 SV=2
lbm_HQ_transcript_29128	63.3	6.9e-111	sp|Q9ZUN4|ACCO1_ARATH	1-aminocyclopropane-1-carboxylate oxidase 1 OS=Arabidopsis thaliana OX=3702 GN=ACO1 PE=2 SV=1
lbm_HQ_transcript_29146	80.7	2.5e-52	sp|Q8L5T5|LBD15_ARATH	LOB domain-containing protein 15 OS=Arabidopsis thaliana OX=3702 GN=LBD15 PE=1 SV=2
lbm_HQ_transcript_29148	43.3	1.2e-62	sp|A6QP05|DHR12_BOVIN	Dehydrogenase/reductase SDR family member 12 OS=Bos taurus OX=9913 GN=DHRS12 PE=2 SV=1
lbm_HQ_transcript_29150	66.5	6.4e-80	sp|Q9M2W2|GSTL2_ARATH	Glutathione S-transferase L2, chloroplastic OS=Arabidopsis thaliana OX=3702 GN=GSTL2 PE=2 SV=1
lbm_HQ_transcript_29151	80.3	8.5e-133	sp|F4JZ24|P4H10_ARATH	Probable prolyl 4-hydroxylase 10 OS=Arabidopsis thaliana OX=3702 GN=P4H10 PE=3 SV=1
lbm_HQ_transcript_29152	90.8	8.8e-105	sp|Q9SN35|RAA1D_ARATH	Ras-related protein RABA1d OS=Arabidopsis thaliana OX=3702 GN=RABA1D PE=2 SV=1
lbm_HQ_transcript_29156	73.3	5.2e-135	sp|Q9FH04|ADHL7_ARATH	Alcohol dehydrogenase-like 7 OS=Arabidopsis thaliana OX=3702 GN=At5g42250 PE=2 SV=1
lbm_HQ_transcript_29158	65.3	7.7e-62	sp|Q8VYN9|PHO32_ARATH	Universal stress protein PHOS32 OS=Arabidopsis thaliana OX=3702 GN=PHOS32 PE=1 SV=1
lbm_HQ_transcript_29162	29.5	5.8e-17	sp|Q6GPH4|XAF1_HUMAN	XIAP-associated factor 1 OS=Homo sapiens OX=9606 GN=XAF1 PE=1 SV=1
lbm_HQ_transcript_29164	63.6	1.4e-44	sp|P0C8Z0|Y8359_ORYSI	Uncharacterized protein OsI_027940 OS=Oryza sativa subsp. indica OX=39946 GN=OsI_027940 PE=1 SV=2
lbm_HQ_transcript_29170	76.7	7.3e-113	sp|Q93YU8|NRG2_ARATH	Nitrate regulatory gene2 protein OS=Arabidopsis thaliana OX=3702 GN=NRG2 PE=1 SV=1
lbm_HQ_transcript_29176	28.1	1.7e-16	sp|Q9CWP6|MSPD2_MOUSE	Motile sperm domain-containing protein 2 OS=Mus musculus OX=10090 GN=Mospd2 PE=1 SV=2
lbm_HQ_transcript_29181	39.5	8.3e-32	sp|Q8GRN0|FLZ13_ARATH	FCS-Like Zinc finger 13 OS=Arabidopsis thaliana OX=3702 GN=FLZ13 PE=1 SV=1
lbm_HQ_transcript_29184	69.4	5.1e-82	sp|P57108|GSTZ_EUPES	Glutathione S-transferase zeta class OS=Euphorbia esula OX=3993 PE=2 SV=1
lbm_HQ_transcript_29187	91.2	2.1e-123	sp|Q08480|KAD4_ORYSJ	Adenylate kinase 4 OS=Oryza sativa subsp. japonica OX=39947 GN=ADK-B PE=2 SV=1
lbm_HQ_transcript_29188	77.0	1.8e-90	sp|Q9SX28|GDT15_ARATH	GDT1-like protein 5 OS=Arabidopsis thaliana OX=3702 GN=At1g68650 PE=1 SV=1
lbm_HQ_transcript_29190	63.7	1.3e-61	sp|P07858|CATB_HUMAN	Cathepsin B OS=Homo sapiens OX=9606 GN=CTSB PE=1 SV=3
lbm_HQ_transcript_29196	32.8	8.1e-27	sp|Q54YW1|ELMOA_DICDI	ELMO domain-containing protein A OS=Dictyostelium discoideum OX=44689 GN=elmoA PE=1 SV=1
lbm_HQ_transcript_29197	63.0	4.1e-63	sp|Q9SRN0|NHL1_ARATH	NDR1/HIN1-like protein 1 OS=Arabidopsis thaliana OX=3702 GN=NHL1 PE=2 SV=1
lbm_HQ_transcript_29204	29.5	1.5e-12	sp|Q5CZL1|GDAP2_XENTR	Ganglioside-induced differentiation-associated protein 2 OS=Xenopus tropicalis OX=8364 PE=2 SV=1
lbm_HQ_transcript_29212	49.4	7.1e-15	sp|Q6ZRY4|RBPS2_HUMAN	RNA-binding protein with multiple splicing 2 OS=Homo sapiens OX=9606 GN=RBPMS2 PE=1 SV=1
lbm_HQ_transcript_29217	85.3	6.7e-90	sp|Q8H5N9|PIP21_ORYSJ	Probable aquaporin PIP2-1 OS=Oryza sativa subsp. japonica OX=39947 GN=PIP2-1 PE=2 SV=1
lbm_HQ_transcript_29218	69.4	9.4e-68	sp|O22827|MOC2B_ARATH	Molybdopterin synthase catalytic subunit OS=Arabidopsis thaliana OX=3702 GN=MOCS2 PE=2 SV=1
lbm_HQ_transcript_29224	77.9	2.1e-99	sp|P30361|UCRIA_TOBAC	Cytochrome b6-f complex iron-sulfur subunit 1, chloroplastic OS=Nicotiana tabacum OX=4097 GN=petC1 PE=2 SV=2
lbm_HQ_transcript_29230	35.2	1.4e-07	sp|A1L209|AT7L3_DANRE	Ataxin-7-like protein 3 OS=Danio rerio OX=7955 GN=atxn7l3 PE=2 SV=1
lbm_HQ_transcript_29231	84.4	1.7e-69	sp|Q5TKD8|TRL2_ORYSJ	Thioredoxin-like 2, chloroplastic OS=Oryza sativa subsp. japonica OX=39947 GN=Os05g0200100 PE=2 SV=1
lbm_HQ_transcript_29235	50.5	6.2e-51	sp|Q9M392|RTNLL_ARATH	Reticulon-like protein B12 OS=Arabidopsis thaliana OX=3702 GN=RTNLB12 PE=2 SV=1
lbm_HQ_transcript_29236	53.2	1.4e-23	sp|Q0VFP5|CWC15_XENTR	Protein CWC15 homolog OS=Xenopus tropicalis OX=8364 GN=cwc15 PE=2 SV=1
lbm_HQ_transcript_29238	52.3	3.2e-55	sp|Q6ZY51|PWD_ARATH	Phosphoglucan, water dikinase, chloroplastic OS=Arabidopsis thaliana OX=3702 GN=GWD3 PE=1 SV=1
lbm_HQ_transcript_29241	76.0	2.3e-82	sp|O48646|GPX6_ARATH	Probable phospholipid hydroperoxide glutathione peroxidase 6, mitochondrial OS=Arabidopsis thaliana OX=3702 GN=GPX6 PE=2 SV=2
lbm_HQ_transcript_29246	88.1	1.8e-122	sp|Q9SP07|1433_LILLO	14-3-3-like protein OS=Lilium longiflorum OX=4690 PE=2 SV=1
lbm_HQ_transcript_29248	59.4	2.2e-77	sp|Q9SYX1|LIL31_ARATH	Light-harvesting complex-like protein 3 isotype 1, chloroplastic OS=Arabidopsis thaliana OX=3702 GN=LIL3.1 PE=1 SV=1
lbm_HQ_transcript_29255	66.3	5.5e-108	sp|Q9SZ63|NUD14_ARATH	Nudix hydrolase 14, chloroplastic OS=Arabidopsis thaliana OX=3702 GN=NUDT14 PE=1 SV=2
lbm_HQ_transcript_29256	75.1	2.7e-131	sp|Q9SEE4|PIRL_SOLLC	Pirin-like protein OS=Solanum lycopersicum OX=4081 PE=2 SV=1
lbm_HQ_transcript_29257	94.4	1.1e-121	sp|Q9SPB3|RL10_VITRI	60S ribosomal protein L10 OS=Vitis riparia OX=96939 GN=RPL10 PE=2 SV=1
lbm_HQ_transcript_29258	74.5	5.1e-130	sp|Q8GWL1|HSA32_ARATH	Protein HEAT-STRESS-ASSOCIATED 32 OS=Arabidopsis thaliana OX=3702 GN=HSA32 PE=2 SV=1
lbm_HQ_transcript_29259	75.9	6.9e-87	sp|Q9SAC0|ZCIS_ARATH	15-cis-zeta-carotene isomerase, chloroplastic OS=Arabidopsis thaliana OX=3702 GN=Z-ISO PE=1 SV=1
lbm_HQ_transcript_29260	99.4	2.0e-78	sp|A0A381|RR7_COFAR	30S ribosomal protein S7, chloroplastic OS=Coffea arabica OX=13443 GN=rps7 PE=3 SV=1
lbm_HQ_transcript_29262	39.0	2.5e-36	sp|Q55DL2|MET18_DICDI	Histidine protein methyltransferase 1 homolog OS=Dictyostelium discoideum OX=44689 GN=DDB_G0270580 PE=3 SV=1
lbm_HQ_transcript_29265	36.4	1.2e-30	sp|Q9WTL7|LYPA2_MOUSE	Acyl-protein thioesterase 2 OS=Mus musculus OX=10090 GN=Lypla2 PE=1 SV=1
lbm_HQ_transcript_29267	67.7	9.6e-97	sp|Q8LG95|PP332_ARATH	Pentatricopeptide repeat-containing protein At4g21190 OS=Arabidopsis thaliana OX=3702 GN=EMB1417 PE=2 SV=1
lbm_HQ_transcript_29271	63.4	1.8e-111	sp|P51074|ANX4_FRAAN	Annexin-like protein RJ4 OS=Fragaria ananassa OX=3747 PE=2 SV=2
lbm_HQ_transcript_29272	64.0	4.8e-80	sp|Q94EI3|PE192_ARATH	Peroxisome biogenesis protein 19-2 OS=Arabidopsis thaliana OX=3702 GN=PEX19-2 PE=1 SV=1
lbm_HQ_transcript_29274	68.9	2.0e-73	sp|Q9M5P8|SNAA_SOLTU	Alpha-soluble NSF attachment protein OS=Solanum tuberosum OX=4113 PE=2 SV=1
lbm_HQ_transcript_29277	66.3	1.2e-118	sp|P17541|CHIA_CUCSA	Acidic endochitinase OS=Cucumis sativus OX=3659 PE=1 SV=1
lbm_HQ_transcript_29282	65.4	1.7e-101	sp|Q9LZT4|EXLA1_ARATH	Expansin-like A1 OS=Arabidopsis thaliana OX=3702 GN=EXLA1 PE=2 SV=1
lbm_HQ_transcript_29284	91.6	1.3e-170	sp|Q40459|PSBO_TOBAC	Oxygen-evolving enhancer protein 1, chloroplastic OS=Nicotiana tabacum OX=4097 GN=PSBO PE=2 SV=1
lbm_HQ_transcript_29285	29.5	1.2e-17	sp|P53603|FTCD_PIG	Formimidoyltransferase-cyclodeaminase OS=Sus scrofa OX=9823 GN=FTCD PE=1 SV=1
lbm_HQ_transcript_29288	88.8	1.2e-46	sp|A0A382|NU5C_COFAR	NAD(P)H-quinone oxidoreductase subunit 5, chloroplastic OS=Coffea arabica OX=13443 GN=ndhF PE=3 SV=1
lbm_HQ_transcript_29289	27.9	3.0e-13	sp|Q54EH6|PSF3_DICDI	Probable DNA replication complex GINS protein PSF3 OS=Dictyostelium discoideum OX=44689 GN=gins3 PE=3 SV=1
lbm_HQ_transcript_29290	37.5	1.2e-25	sp|O42901|YBA9_SCHPO	Uncharacterized protein C119.09c OS=Schizosaccharomyces pombe (strain 972 / ATCC 24843) OX=284812 GN=SPBC119.09c PE=2 SV=3
lbm_HQ_transcript_29291	81.7	5.1e-114	sp|Q42538|SAT5_ARATH	Serine acetyltransferase 5 OS=Arabidopsis thaliana OX=3702 GN=SAT5 PE=1 SV=1
lbm_HQ_transcript_29293	53.8	9.1e-47	sp|Q9SEU6|TRXM4_ARATH	Thioredoxin M4, chloroplastic OS=Arabidopsis thaliana OX=3702 GN=At3g15360 PE=2 SV=2
lbm_HQ_transcript_29297	67.1	3.9e-53	sp|Q9ZVL3|NFYC3_ARATH	Nuclear transcription factor Y subunit C-3 OS=Arabidopsis thaliana OX=3702 GN=NFYC3 PE=1 SV=1
lbm_HQ_transcript_29299	31.1	7.5e-41	sp|P34913|HYES_HUMAN	Bifunctional epoxide hydrolase 2 OS=Homo sapiens OX=9606 GN=EPHX2 PE=1 SV=2
lbm_HQ_transcript_29300	46.6	2.4e-39	sp|Q9ZT66|E134_MAIZE	Endo-1,3;1,4-beta-D-glucanase OS=Zea mays OX=4577 PE=1 SV=1
lbm_HQ_transcript_29301	46.2	2.8e-64	sp|Q80XC2|TRM61_MOUSE	tRNA (adenine(58)-N(1))-methyltransferase catalytic subunit TRMT61A OS=Mus musculus OX=10090 GN=Trmt61a PE=1 SV=1
lbm_HQ_transcript_29302	79.9	5.5e-118	sp|O22765|TRPA1_ARATH	Tryptophan synthase alpha chain OS=Arabidopsis thaliana OX=3702 GN=TRPA1 PE=1 SV=2
lbm_HQ_transcript_29303	29.1	4.1e-23	sp|Q84X53|MTEF1_ARATH	Transcription termination factor MTEF1, chloroplastic OS=Arabidopsis thaliana OX=3702 GN=MTERF1 PE=2 SV=2
lbm_HQ_transcript_29304	45.3	3.3e-52	sp|Q7XJE6|MCA1_ARATH	Metacaspase-1 OS=Arabidopsis thaliana OX=3702 GN=AMC1 PE=1 SV=1
lbm_HQ_transcript_29305	67.2	3.4e-78	sp|Q9SE33|RAR1_ARATH	Cysteine and histidine-rich domain-containing protein RAR1 OS=Arabidopsis thaliana OX=3702 GN=RAR1 PE=1 SV=1
lbm_HQ_transcript_29307	66.5	6.1e-91	sp|Q9ZVJ5|SGGP_ARATH	Haloacid dehalogenase-like hydrolase domain-containing protein Sgpp OS=Arabidopsis thaliana OX=3702 GN=SGPP PE=1 SV=2
lbm_HQ_transcript_29312	60.9	2.4e-111	sp|Q9M7I7|CLH2_ARATH	Chlorophyllase-2, chloroplastic OS=Arabidopsis thaliana OX=3702 GN=CLH2 PE=1 SV=1
lbm_HQ_transcript_29316	63.3	9.7e-65	sp|P82869|CYP37_ARATH	Peptidyl-prolyl cis-trans isomerase CYP37, chloroplastic OS=Arabidopsis thaliana OX=3702 GN=CYP37 PE=1 SV=3
lbm_HQ_transcript_29318	87.1	2.0e-94	sp|Q9CB01|RABF1_ARATH	Ras-related protein RABF1 OS=Arabidopsis thaliana OX=3702 GN=RABF1 PE=1 SV=1
lbm_HQ_transcript_29319	59.7	2.6e-65	sp|Q39056|CNX3_ARATH	Cyclic pyranopterin monophosphate synthase, mitochondrial OS=Arabidopsis thaliana OX=3702 GN=CNX3 PE=1 SV=1
lbm_HQ_transcript_29324	71.8	1.9e-92	sp|Q852S5|NDK2_TOBAC	Nucleoside diphosphate kinase 2, chloroplastic OS=Nicotiana tabacum OX=4097 GN=NDPK2 PE=1 SV=1
lbm_HQ_transcript_29325	83.8	1.4e-159	sp|P48387|CHS2_CAMSI	Chalcone synthase 2 OS=Camellia sinensis OX=4442 GN=CHS2 PE=2 SV=1
lbm_HQ_transcript_29329	88.5	6.9e-159	sp|Q9AWA5|GWD1_SOLTU	Alpha-glucan water dikinase, chloroplastic OS=Solanum tuberosum OX=4113 GN=R1 PE=1 SV=2
lbm_HQ_transcript_29331	68.1	1.4e-95	sp|F4J7A7|PPD7_ARATH	PsbP domain-containing protein 7, chloroplastic OS=Arabidopsis thaliana OX=3702 GN=PPD7 PE=2 SV=1
lbm_HQ_transcript_29335	49.7	4.6e-30	sp|Q9FN11|LBD37_ARATH	LOB domain-containing protein 37 OS=Arabidopsis thaliana OX=3702 GN=LBD37 PE=2 SV=1
lbm_HQ_transcript_29338	55.7	6.7e-82	sp|Q45223|HBD_BRADU	3-hydroxybutyryl-CoA dehydrogenase OS=Bradyrhizobium diazoefficiens (strain JCM 10833 / IAM 13628 / NBRC 14792 / USDA 110) OX=224911 GN=hbdA PE=3 SV=1
lbm_HQ_transcript_29339	85.9	1.9e-57	sp|Q8LFL8|LSM1B_ARATH	Sm-like protein LSM1B OS=Arabidopsis thaliana OX=3702 GN=LSM1B PE=1 SV=1
lbm_HQ_transcript_29349	66.5	1.2e-46	sp|Q9LYD3|DREB3_ARATH	Dehydration-responsive element-binding protein 3 OS=Arabidopsis thaliana OX=3702 GN=DREB3 PE=2 SV=1
lbm_HQ_transcript_29357	37.6	1.6e-22	sp|Q9LI74|CHUP1_ARATH	Protein CHUP1, chloroplastic OS=Arabidopsis thaliana OX=3702 GN=CHUP1 PE=1 SV=1
lbm_HQ_transcript_29364	76.7	2.1e-123	sp|O24496|GLO2C_ARATH	Hydroxyacylglutathione hydrolase cytoplasmic OS=Arabidopsis thaliana OX=3702 GN=GLX2-2 PE=1 SV=2
lbm_HQ_transcript_29365	98.3	2.7e-99	sp|P51823|ARF2_ORYSJ	ADP-ribosylation factor 2 OS=Oryza sativa subsp. japonica OX=39947 GN=ARF PE=2 SV=2
lbm_HQ_transcript_29366	81.7	3.8e-146	sp|P52581|IFRH_LUPAL	Isoflavone reductase homolog OS=Lupinus albus OX=3870 PE=2 SV=1
lbm_HQ_transcript_29369	49.7	1.7e-45	sp|Q9LT10|CXE18_ARATH	Probable carboxylesterase 18 OS=Arabidopsis thaliana OX=3702 GN=CXE18 PE=1 SV=1
lbm_HQ_transcript_29370	61.0	6.4e-85	sp|Q8VZ42|SAP11_ARATH	Zinc finger AN1 and C2H2 domain-containing stress-associated protein 11 OS=Arabidopsis thaliana OX=3702 GN=SAP11 PE=2 SV=1
lbm_HQ_transcript_29374	53.8	4.1e-95	sp|Q945B6|AOP1L_ARATH	Probable 2-oxoglutarate-dependent dioxygenase AOP1.2 OS=Arabidopsis thaliana OX=3702 GN=AOP1.2 PE=2 SV=1
lbm_HQ_transcript_29380	45.5	2.8e-48	sp|P92949|FRO2_ARATH	Ferric reduction oxidase 2 OS=Arabidopsis thaliana OX=3702 GN=FRO2 PE=1 SV=2
lbm_HQ_transcript_29383	76.0	4.1e-79	sp|Q8LDS5|THO7A_ARATH	THO complex subunit 7A OS=Arabidopsis thaliana OX=3702 GN=THO7A PE=1 SV=1
lbm_HQ_transcript_29384	83.7	3.9e-106	sp|Q9M4W3|ISPF_CATRO	2-C-methyl-D-erythritol 2,4-cyclodiphosphate synthase, chloroplastic OS=Catharanthus roseus OX=4058 GN=ISPF PE=2 SV=1
lbm_HQ_transcript_29388	90.5	4.4e-142	sp|P46300|RS4_SOLTU	40S ribosomal protein S4 OS=Solanum tuberosum OX=4113 GN=RPS4 PE=2 SV=1
lbm_HQ_transcript_29389	78.7	3.2e-92	sp|Q5XEM9|ALFL5_ARATH	PHD finger protein ALFIN-LIKE 5 OS=Arabidopsis thaliana OX=3702 GN=AL5 PE=2 SV=1
lbm_HQ_transcript_29391	44.9	8.1e-19	sp|P9WLH5|RNHPH_MYCTU	Bifunctional protein Rv2228c OS=Mycobacterium tuberculosis (strain ATCC 25618 / H37Rv) OX=83332 GN=Rv2228c PE=1 SV=1
lbm_HQ_transcript_29392	81.3	6.2e-80	sp|Q9SMP0|NFYC1_ARATH	Nuclear transcription factor Y subunit C-1 OS=Arabidopsis thaliana OX=3702 GN=NFYC1 PE=1 SV=1
lbm_HQ_transcript_29394	51.4	5.2e-34	sp|Q9SI09|XERIC_ARATH	Probable E3 ubiquitin-protein ligase XERICO OS=Arabidopsis thaliana OX=3702 GN=XERICO PE=1 SV=1
lbm_HQ_transcript_29397	49.2	3.3e-28	sp|O74978|YQL5_SCHPO	Uncharacterized RNA-binding protein C1827.05c OS=Schizosaccharomyces pombe (strain 972 / ATCC 24843) OX=284812 GN=SPCC1827.05c PE=4 SV=1
lbm_HQ_transcript_29415	81.3	3.3e-89	sp|Q42857|SSG1_IPOBA	Granule-bound starch synthase 1, chloroplastic/amyloplastic OS=Ipomoea batatas OX=4120 GN=WAXY PE=2 SV=2
lbm_HQ_transcript_29421	59.7	1.6e-72	sp|Q9SHC8|VAP12_ARATH	Vesicle-associated protein 1-2 OS=Arabidopsis thaliana OX=3702 GN=PVA12 PE=1 SV=1
lbm_HQ_transcript_29422	85.0	2.8e-51	sp|C0SVM5|BBX19_ARATH	B-box zinc finger protein 19 OS=Arabidopsis thaliana OX=3702 GN=BBX19 PE=1 SV=1
lbm_HQ_transcript_29426	68.0	2.3e-119	sp|Q9C6K9|LRL11_ARATH	LEAF RUST 10 DISEASE-RESISTANCE LOCUS RECEPTOR-LIKE PROTEIN KINASE-like 1.1 OS=Arabidopsis thaliana OX=3702 GN=LRK10L-1.1 PE=2 SV=1
lbm_HQ_transcript_29428	59.1	4.2e-63	sp|Q9FG89|PNSB5_ARATH	Photosynthetic NDH subunit of subcomplex B 5, chloroplastic OS=Arabidopsis thaliana OX=3702 GN=PNSB5 PE=2 SV=1
lbm_HQ_transcript_29430	69.5	2.4e-68	sp|Q8VY97|Y4213_ARATH	ER membrane protein complex subunit 7 homolog OS=Arabidopsis thaliana OX=3702 GN=At4g32130 PE=2 SV=1
lbm_HQ_transcript_29437	47.2	3.0e-37	sp|Q8TBZ6|TM10A_HUMAN	tRNA methyltransferase 10 homolog A OS=Homo sapiens OX=9606 GN=TRMT10A PE=1 SV=1
lbm_HQ_transcript_29440	91.2	1.4e-108	sp|P28186|RAE1C_ARATH	Ras-related protein RABE1c OS=Arabidopsis thaliana OX=3702 GN=RABE1C PE=1 SV=1
lbm_HQ_transcript_29443	42.2	8.2e-13	sp|O75937|DNJC8_HUMAN	DnaJ homolog subfamily C member 8 OS=Homo sapiens OX=9606 GN=DNAJC8 PE=1 SV=2
lbm_HQ_transcript_29447	67.2	1.6e-64	sp|P22798|RK15_SPIOL	50S ribosomal protein L15, chloroplastic OS=Spinacia oleracea OX=3562 GN=RPL15 PE=1 SV=3
lbm_HQ_transcript_29450	63.4	2.2e-85	sp|Q7FRS8|CNBLA_ARATH	Calcineurin B-like protein 10 OS=Arabidopsis thaliana OX=3702 GN=CBL10 PE=1 SV=1
lbm_HQ_transcript_29455	29.0	6.4e-16	sp|Q58E26|TMX2_XENLA	Thioredoxin-related transmembrane protein 2 OS=Xenopus laevis OX=8355 GN=tmx2 PE=2 SV=1
lbm_HQ_transcript_29459	58.5	3.0e-61	sp|Q84JH7|SIRB_ARATH	Sirohydrochlorin ferrochelatase, chloroplastic OS=Arabidopsis thaliana OX=3702 GN=SIRB PE=1 SV=1
lbm_HQ_transcript_29460	50.0	4.5e-25	sp|Q9SAG8|DNAJ8_ARATH	Chaperone protein dnaJ 8, chloroplastic OS=Arabidopsis thaliana OX=3702 GN=ATJ8 PE=2 SV=1
lbm_HQ_transcript_29461	78.7	3.2e-92	sp|Q5XEM9|ALFL5_ARATH	PHD finger protein ALFIN-LIKE 5 OS=Arabidopsis thaliana OX=3702 GN=AL5 PE=2 SV=1
lbm_HQ_transcript_29462	37.2	1.5e-20	sp|Q6NQH9|CID6_ARATH	Polyadenylate-binding protein-interacting protein 6 OS=Arabidopsis thaliana OX=3702 GN=CID6 PE=2 SV=1
lbm_HQ_transcript_29463	79.9	7.7e-70	sp|Q9SEL7|DEGP5_ARATH	Protease Do-like 5, chloroplastic OS=Arabidopsis thaliana OX=3702 GN=DEGP5 PE=1 SV=3
lbm_HQ_transcript_29464	77.8	7.6e-134	sp|Q8GXV5|UGHY_ARATH	(S)-ureidoglycine aminohydrolase OS=Arabidopsis thaliana OX=3702 GN=UGLYAH PE=1 SV=1
lbm_HQ_transcript_29485	47.6	9.3e-84	sp|Q5NUF4|HIDM_GLYEC	2-hydroxyisoflavanone dehydratase OS=Glycyrrhiza echinata OX=46348 GN=HIDM PE=1 SV=1
lbm_HQ_transcript_29490	46.4	9.6e-33	sp|Q6ICB0|DESI1_HUMAN	Desumoylating isopeptidase 1 OS=Homo sapiens OX=9606 GN=DESI1 PE=1 SV=1
lbm_HQ_transcript_29501	32.1	2.8e-11	sp|Q3B561|Y637_CHLL7	UPF0301 protein Plut_0637 OS=Chlorobium luteolum (strain DSM 273 / 2530) OX=319225 GN=Plut_0637 PE=3 SV=1
lbm_HQ_transcript_29503	82.1	1.1e-103	sp|Q9SP08|RRP41_ARATH	Exosome complex component RRP41 homolog OS=Arabidopsis thaliana OX=3702 GN=RRP41 PE=1 SV=1
lbm_HQ_transcript_29508	26.3	9.8e-17	sp|Q8K4F5|ABHDB_MOUSE	Protein ABHD11 OS=Mus musculus OX=10090 GN=Abhd11 PE=1 SV=1
lbm_HQ_transcript_29511	71.0	1.5e-46	sp|Q96262|PCAP1_ARATH	Plasma membrane-associated cation-binding protein 1 OS=Arabidopsis thaliana OX=3702 GN=PCAP1 PE=1 SV=1
lbm_HQ_transcript_29513	43.2	3.0e-50	sp|Q7SXW4|EMC3_DANRE	ER membrane protein complex subunit 3 OS=Danio rerio OX=7955 GN=emc3 PE=2 SV=1
lbm_HQ_transcript_29514	38.1	4.4e-17	sp|Q02758|ATPD_PEA	ATP synthase delta chain, chloroplastic OS=Pisum sativum OX=3888 GN=ATPD PE=1 SV=1
lbm_HQ_transcript_29519	25.1	6.2e-11	sp|A6XIG6|SLMH_HYDIT	4-sulfomuconolactone hydrolase OS=Hydrogenophaga intermedia OX=65786 PE=1 SV=1
lbm_HQ_transcript_29525	56.5	1.6e-59	sp|Q66L33|MK16A_XENLA	Protein MAK16 homolog A OS=Xenopus laevis OX=8355 GN=mak16-a PE=2 SV=1
lbm_HQ_transcript_29536	66.4	4.4e-33	sp|Q94A32|FAX2_ARATH	Protein FATTY ACID EXPORT 2, chloroplastic OS=Arabidopsis thaliana OX=3702 GN=FAX2 PE=2 SV=1
lbm_HQ_transcript_29538	84.8	2.0e-70	sp|Q9STT2|VPS29_ARATH	Vacuolar protein sorting-associated protein 29 OS=Arabidopsis thaliana OX=3702 GN=VPS29 PE=2 SV=1
lbm_HQ_transcript_29542	39.9	2.7e-46	sp|Q96266|GSTF8_ARATH	Glutathione S-transferase F8, chloroplastic OS=Arabidopsis thaliana OX=3702 GN=GSTF8 PE=1 SV=3
lbm_HQ_transcript_29545	37.8	1.2e-11	sp|Q9SUS5|RHA1B_ARATH	E3 ubiquitin-protein ligase RHA1B OS=Arabidopsis thaliana OX=3702 GN=RHA1B PE=2 SV=1
lbm_HQ_transcript_29546	67.1	3.8e-53	sp|Q9ZVL3|NFYC3_ARATH	Nuclear transcription factor Y subunit C-3 OS=Arabidopsis thaliana OX=3702 GN=NFYC3 PE=1 SV=1
lbm_HQ_transcript_29548	53.3	2.4e-47	sp|Q9C595|YLMG2_ARATH	YlmG homolog protein 2, chloroplastic OS=Arabidopsis thaliana OX=3702 GN=YLMG2 PE=2 SV=1
lbm_HQ_transcript_29553	75.9	3.3e-113	sp|Q41350|OLP1_SOLLC	Osmotin-like protein OS=Solanum lycopersicum OX=4081 PE=1 SV=1
lbm_HQ_transcript_29554	58.1	8.0e-59	sp|Q8VXU6|DI194_ARATH	Protein DEHYDRATION-INDUCED 19 homolog 4 OS=Arabidopsis thaliana OX=3702 GN=DI19-4 PE=1 SV=1
lbm_HQ_transcript_29561	57.3	3.5e-59	sp|P22778|ATPO_IPOBA	ATP synthase subunit O, mitochondrial OS=Ipomoea batatas OX=4120 PE=1 SV=1
lbm_HQ_transcript_29562	83.4	4.4e-102	sp|Q67VP4|RAC4_ORYSJ	Rac-like GTP-binding protein 4 OS=Oryza sativa subsp. japonica OX=39947 GN=RAC4 PE=2 SV=1
lbm_HQ_transcript_29569	71.4	3.8e-45	sp|Q9SDN0|DNJ20_ARATH	Chaperone protein dnaJ 20, chloroplastic OS=Arabidopsis thaliana OX=3702 GN=ATJ20 PE=1 SV=2
lbm_HQ_transcript_29572	67.9	3.6e-80	sp|Q8L9J7|SWET1_ARATH	Bidirectional sugar transporter SWEET1 OS=Arabidopsis thaliana OX=3702 GN=SWEET1 PE=1 SV=1
lbm_HQ_transcript_29573	50.8	4.5e-94	sp|Q0ZPV7|CXE1_ACTER	Carboxylesterase 1 OS=Actinidia eriantha OX=165200 GN=CXE1 PE=1 SV=1
lbm_HQ_transcript_29577	69.4	2.6e-110	sp|Q8VZJ7|P4H9_ARATH	Probable prolyl 4-hydroxylase 9 OS=Arabidopsis thaliana OX=3702 GN=P4H9 PE=2 SV=1
lbm_HQ_transcript_29586	54.8	1.1e-79	sp|Q8LDU4|RCCR_ARATH	Red chlorophyll catabolite reductase, chloroplastic OS=Arabidopsis thaliana OX=3702 GN=RCCR PE=1 SV=2
lbm_HQ_transcript_29590	38.9	5.8e-38	sp|Q5RJV0|COQ9_XENTR	Ubiquinone biosynthesis protein COQ9, mitochondrial OS=Xenopus tropicalis OX=8364 GN=coq9 PE=2 SV=1
lbm_HQ_transcript_29600	57.6	1.4e-100	sp|B2X050|MNR1_CAPAN	(+)-neomenthol dehydrogenase OS=Capsicum annuum OX=4072 GN=MNR1 PE=1 SV=1
lbm_HQ_transcript_29604	70.5	5.3e-95	sp|Q9SY73|PTALR_ARATH	NADPH-dependent pterin aldehyde reductase OS=Arabidopsis thaliana OX=3702 GN=At1g10310 PE=1 SV=1
lbm_HQ_transcript_29606	64.4	1.5e-65	sp|O24542|AX22D_VIGRR	Auxin-induced protein 22D OS=Vigna radiata var. radiata OX=3916 GN=AUX22D PE=2 SV=1
lbm_HQ_transcript_29607	27.9	1.2e-06	sp|Q3T090|TSR2_BOVIN	Pre-rRNA-processing protein TSR2 homolog OS=Bos taurus OX=9913 GN=TSR2 PE=2 SV=1
lbm_HQ_transcript_29610	43.8	3.9e-37	sp|O74362|ESF2_SCHPO	Pre-rRNA-processing protein esf2 OS=Schizosaccharomyces pombe (strain 972 / ATCC 24843) OX=284812 GN=esf2 PE=1 SV=1
lbm_HQ_transcript_29612	55.7	3.3e-41	sp|Q9FJ90|ERF25_ARATH	Ethylene-responsive transcription factor ERF025 OS=Arabidopsis thaliana OX=3702 GN=ERF025 PE=2 SV=1
lbm_HQ_transcript_29614	67.2	6.7e-82	sp|Q9C9Q8|PMTT_ARATH	Probable pectin methyltransferase QUA2 OS=Arabidopsis thaliana OX=3702 GN=QUA2 PE=1 SV=2
lbm_HQ_transcript_29616	53.2	6.1e-43	sp|P35132|UBC9_ARATH	SUMO-conjugating enzyme UBC9 OS=Arabidopsis thaliana OX=3702 GN=UBC9 PE=1 SV=1
lbm_HQ_transcript_29617	88.7	9.7e-142	sp|Q9FM19|HIR1_ARATH	Hypersensitive-induced response protein 1 OS=Arabidopsis thaliana OX=3702 GN=HIR1 PE=1 SV=1
lbm_HQ_transcript_29618	79.8	1.1e-116	sp|Q9M3B0|PME34_ARATH	Probable pectinesterase/pectinesterase inhibitor 34 OS=Arabidopsis thaliana OX=3702 GN=PME34 PE=2 SV=1
lbm_HQ_transcript_29619	52.7	4.3e-89	sp|Q8L936|CAP16_ARATH	Putative clathrin assembly protein At4g40080 OS=Arabidopsis thaliana OX=3702 GN=At4g40080 PE=2 SV=2
lbm_HQ_transcript_29626	43.5	5.7e-33	sp|O82632|GATA9_ARATH	GATA transcription factor 9 OS=Arabidopsis thaliana OX=3702 GN=GATA9 PE=2 SV=1
lbm_HQ_transcript_29629	47.5	7.9e-67	sp|Q9ZQ19|RFA2A_ARATH	Replication protein A 32 kDa subunit A OS=Arabidopsis thaliana OX=3702 GN=RPA2A PE=1 SV=2
lbm_HQ_transcript_29631	67.7	6.5e-101	sp|Q9LMX8|6PGL1_ARATH	Probable 6-phosphogluconolactonase 1 OS=Arabidopsis thaliana OX=3702 GN=PGL1 PE=2 SV=1
lbm_HQ_transcript_29632	96.6	3.0e-82	sp|Q94F47|UBC28_ARATH	Ubiquitin-conjugating enzyme E2 28 OS=Arabidopsis thaliana OX=3702 GN=UBC28 PE=1 SV=1
lbm_HQ_transcript_29645	57.5	4.0e-26	sp|Q9CAX1|TBL8_ARATH	Protein trichome birefringence-like 8 OS=Arabidopsis thaliana OX=3702 GN=TBL8 PE=2 SV=1
lbm_HQ_transcript_29650	70.9	5.1e-90	sp|O49605|CP21A_ARATH	Peptidyl-prolyl cis-trans isomerase CYP21-1 OS=Arabidopsis thaliana OX=3702 GN=CYP21-1 PE=2 SV=1
lbm_HQ_transcript_29658	71.5	3.8e-53	sp|Q8L7R5|CSPLG_ARATH	CASP-like protein 5B3 OS=Arabidopsis thaliana OX=3702 GN=At3g23200 PE=2 SV=1
lbm_HQ_transcript_29661	93.3	2.9e-146	sp|Q5GI04|HIR1_CAPAN	Hypersensitive-induced reaction 1 protein OS=Capsicum annuum OX=4072 GN=HIR1 PE=1 SV=1
lbm_HQ_transcript_29664	85.5	1.4e-100	sp|Q9FMR5|VA714_ARATH	Vesicle-associated membrane protein 714 OS=Arabidopsis thaliana OX=3702 GN=VAMP714 PE=1 SV=1
lbm_HQ_transcript_29665	46.6	1.5e-09	sp|Q9SZL4|ATL18_ARATH	RING-H2 finger protein ATL18 OS=Arabidopsis thaliana OX=3702 GN=ATL18 PE=2 SV=1
lbm_HQ_transcript_29668	35.8	2.6e-17	sp|Q14691|PSF1_HUMAN	DNA replication complex GINS protein PSF1 OS=Homo sapiens OX=9606 GN=GINS1 PE=1 SV=1
lbm_HQ_transcript_29674	63.6	1.5e-44	sp|P0C8Z0|Y8359_ORYSI	Uncharacterized protein OsI_027940 OS=Oryza sativa subsp. indica OX=39946 GN=OsI_027940 PE=1 SV=2
lbm_HQ_transcript_29675	69.6	1.6e-67	sp|Q8VY97|Y4213_ARATH	ER membrane protein complex subunit 7 homolog OS=Arabidopsis thaliana OX=3702 GN=At4g32130 PE=2 SV=1
lbm_HQ_transcript_29680	42.2	6.7e-34	sp|A3PA63|GRPE_PROM0	Protein GrpE OS=Prochlorococcus marinus (strain MIT 9301) OX=167546 GN=grpE PE=3 SV=1
lbm_HQ_transcript_29692	31.7	2.1e-11	sp|O22799|Y2349_ARATH	Uncharacterized protein At2g33490 OS=Arabidopsis thaliana OX=3702 GN=At2g33490 PE=4 SV=2
lbm_HQ_transcript_29693	48.1	2.4e-60	sp|Q9ZVD2|NHL13_ARATH	NDR1/HIN1-like protein 13 OS=Arabidopsis thaliana OX=3702 GN=NHL13 PE=2 SV=1
lbm_HQ_transcript_29694	83.8	1.2e-102	sp|Q5XEM9|ALFL5_ARATH	PHD finger protein ALFIN-LIKE 5 OS=Arabidopsis thaliana OX=3702 GN=AL5 PE=2 SV=1
lbm_HQ_transcript_29706	76.2	1.5e-89	sp|Q8GW64|PTHC_ARATH	Peptidyl-tRNA hydrolase, chloroplastic OS=Arabidopsis thaliana OX=3702 GN=At1g18440 PE=2 SV=2
lbm_HQ_transcript_29708	72.3	4.0e-84	sp|O48850|VA725_ARATH	Vesicle-associated membrane protein 725 OS=Arabidopsis thaliana OX=3702 GN=VAMP725 PE=2 SV=2
lbm_HQ_transcript_29710	64.5	2.7e-67	sp|Q9ZRT5|GSTT1_ARATH	Glutathione S-transferase T1 OS=Arabidopsis thaliana OX=3702 GN=GSTT1 PE=2 SV=1
lbm_HQ_transcript_29712	70.3	1.3e-74	sp|A2XID3|AOC_ORYSI	Allene oxide cyclase, chloroplastic OS=Oryza sativa subsp. indica OX=39946 GN=AOC PE=2 SV=1
lbm_HQ_transcript_29717	63.1	6.8e-103	sp|P35694|XTH2_SOYBN	Xyloglucan endotransglucosylase/hydrolase 2 OS=Glycine max OX=3847 PE=2 SV=1
lbm_HQ_transcript_29721	75.1	1.7e-93	sp|Q8GYD2|MND1_ARATH	Meiotic nuclear division protein 1 homolog OS=Arabidopsis thaliana OX=3702 GN=MND1 PE=1 SV=1
lbm_HQ_transcript_29725	72.0	2.6e-110	sp|F4IK01|AUG1_ARATH	AUGMIN subunit 1 OS=Arabidopsis thaliana OX=3702 GN=AUG1 PE=1 SV=1
lbm_HQ_transcript_29729	23.7	9.3e-07	sp|Q6NUJ1|SAPL1_HUMAN	Proactivator polypeptide-like 1 OS=Homo sapiens OX=9606 GN=PSAPL1 PE=2 SV=2
lbm_HQ_transcript_29730	80.8	6.4e-69	sp|Q9LM71|FKB18_ARATH	Peptidyl-prolyl cis-trans isomerase FKBP18, chloroplastic OS=Arabidopsis thaliana OX=3702 GN=FKBP18 PE=1 SV=2
lbm_HQ_transcript_29732	62.5	2.1e-19	sp|O04425|FCA_ARATH	Flowering time control protein FCA OS=Arabidopsis thaliana OX=3702 GN=FCA PE=1 SV=3
lbm_HQ_transcript_29735	68.9	1.5e-100	sp|Q94JT5|CYL2_ARATH	Cyclase-like protein 2 OS=Arabidopsis thaliana OX=3702 GN=CYCLASE2 PE=2 SV=1
lbm_HQ_transcript_29737	89.7	4.1e-108	sp|Q43187|IPYR_SOLTU	Soluble inorganic pyrophosphatase PPA1 OS=Solanum tuberosum OX=4113 GN=PPA1 PE=1 SV=1
lbm_HQ_transcript_29744	51.7	1.8e-47	sp|Q93V66|FAX1_ARATH	Protein FATTY ACID EXPORT 1, chloroplastic OS=Arabidopsis thaliana OX=3702 GN=FAX1 PE=1 SV=1
lbm_HQ_transcript_29747	78.1	3.6e-128	sp|Q9FJ82|DAPB3_ARATH	Dihydrodipicolinate reductase-like protein CRR1, chloroplastic OS=Arabidopsis thaliana OX=3702 GN=DAPB3 PE=2 SV=1
lbm_HQ_transcript_29748	36.0	3.5e-22	sp|Q9CQK7|RWDD1_MOUSE	RWD domain-containing protein 1 OS=Mus musculus OX=10090 GN=Rwdd1 PE=1 SV=1
lbm_HQ_transcript_29752	46.1	5.5e-52	sp|Q9UKD2|MRT4_HUMAN	mRNA turnover protein 4 homolog OS=Homo sapiens OX=9606 GN=MRTO4 PE=1 SV=2
lbm_HQ_transcript_29754	64.4	1.1e-65	sp|O24542|AX22D_VIGRR	Auxin-induced protein 22D OS=Vigna radiata var. radiata OX=3916 GN=AUX22D PE=2 SV=1
lbm_HQ_transcript_29756	81.5	8.7e-106	sp|Q9LQ73|PX11C_ARATH	Peroxisomal membrane protein 11C OS=Arabidopsis thaliana OX=3702 GN=PEX11C PE=1 SV=1
lbm_HQ_transcript_29758	54.0	1.4e-31	sp|Q9FNR1|RBG3_ARATH	Glycine-rich RNA-binding protein 3, mitochondrial OS=Arabidopsis thaliana OX=3702 GN=RBG3 PE=1 SV=1
lbm_HQ_transcript_29760	92.5	4.5e-83	sp|Q9AXJ4|IF5A_MANES	Eukaryotic translation initiation factor 5A OS=Manihot esculenta OX=3983 PE=2 SV=2
lbm_HQ_transcript_29763	77.6	1.3e-125	sp|O04202|EIF3F_ARATH	Eukaryotic translation initiation factor 3 subunit F OS=Arabidopsis thaliana OX=3702 GN=TIF3F1 PE=1 SV=1
lbm_HQ_transcript_29768	31.5	3.7e-24	sp|Q55EX9|Y8948_DICDI	Putative methyltransferase DDB_G0268948 OS=Dictyostelium discoideum OX=44689 GN=DDB_G0268948 PE=1 SV=2
lbm_HQ_transcript_29769	55.9	5.9e-38	sp|Q9SYQ0|IDM3_ARATH	Increased DNA methylation 3 OS=Arabidopsis thaliana OX=3702 GN=IDM3 PE=1 SV=1
lbm_HQ_transcript_29770	44.3	2.7e-43	sp|F4K3G5|EDM2_ARATH	Protein ENHANCED DOWNY MILDEW 2 OS=Arabidopsis thaliana OX=3702 GN=EDM2 PE=1 SV=1
lbm_HQ_transcript_29777	92.9	1.8e-66	sp|A2Y3I2|G1L9_ORYSI	Protein G1-like9 OS=Oryza sativa subsp. indica OX=39946 GN=OsI_19565 PE=3 SV=1
lbm_HQ_transcript_29778	44.2	1.0e-29	sp|Q55E69|SYS1_DICDI	Protein SYS1 homolog OS=Dictyostelium discoideum OX=44689 GN=sys1 PE=3 SV=1
lbm_HQ_transcript_29782	65.3	1.5e-86	sp|Q9SL43|MSRA5_ARATH	Peptide methionine sulfoxide reductase A5 OS=Arabidopsis thaliana OX=3702 GN=MSRA5 PE=2 SV=1
lbm_HQ_transcript_29785	47.1	1.9e-76	sp|Q9FX94|CXE5_ARATH	Probable carboxylesterase 5 OS=Arabidopsis thaliana OX=3702 GN=CXE5 PE=2 SV=1
lbm_HQ_transcript_29787	93.9	1.8e-18	sp|P06183|PSBR_SOLTU	Photosystem II 10 kDa polypeptide, chloroplastic OS=Solanum tuberosum OX=4113 GN=PSBR PE=2 SV=1
lbm_HQ_transcript_29789	51.5	8.4e-53	sp|Q9SZE8|LBD39_ARATH	LOB domain-containing protein 39 OS=Arabidopsis thaliana OX=3702 GN=LBD39 PE=2 SV=1
lbm_HQ_transcript_29792	59.9	8.5e-37	sp|Q1PDV2|SRC28_ARATH	Serine/arginine-rich SC35-like splicing factor SCL28 OS=Arabidopsis thaliana OX=3702 GN=SCL28 PE=1 SV=1
lbm_HQ_transcript_29794	75.0	8.7e-66	sp|O82234|IF32_ARATH	Translation initiation factor IF3-2, chloroplastic OS=Arabidopsis thaliana OX=3702 GN=IF3-2 PE=2 SV=1
lbm_HQ_transcript_29795	77.6	7.5e-110	sp|Q9SXA5|SCAM5_ARATH	Secretory carrier-associated membrane protein 5 OS=Arabidopsis thaliana OX=3702 GN=SCAMP5 PE=2 SV=2
lbm_HQ_transcript_29798	85.7	2.5e-62	sp|Q9S7R3|LSH10_ARATH	Protein LIGHT-DEPENDENT SHORT HYPOCOTYLS 10 OS=Arabidopsis thaliana OX=3702 GN=LSH10 PE=1 SV=1
lbm_HQ_transcript_29803	27.0	1.4e-07	sp|G5DBJ0|CPP1_NICBE	Protein CHAPERONE-LIKE PROTEIN OF POR1, chloroplastic OS=Nicotiana benthamiana OX=4100 GN=CPP1 PE=1 SV=1
lbm_HQ_transcript_29806	70.6	2.1e-128	sp|Q8LDW9|XTH9_ARATH	Xyloglucan endotransglucosylase/hydrolase protein 9 OS=Arabidopsis thaliana OX=3702 GN=XTH9 PE=2 SV=2
lbm_HQ_transcript_29807	77.0	3.1e-71	sp|Q8GT74|NIP2_ARATH	NEP1-interacting protein 2 OS=Arabidopsis thaliana OX=3702 GN=NIP2 PE=1 SV=1
lbm_HQ_transcript_29817	91.2	1.4e-108	sp|P28186|RAE1C_ARATH	Ras-related protein RABE1c OS=Arabidopsis thaliana OX=3702 GN=RABE1C PE=1 SV=1
lbm_HQ_transcript_29819	68.2	4.4e-70	sp|Q9SGQ0|VOZ1_ARATH	Transcription factor VOZ1 OS=Arabidopsis thaliana OX=3702 GN=VOZ1 PE=1 SV=1
lbm_HQ_transcript_29820	67.4	1.5e-97	sp|Q8LEF6|AB11I_ARATH	ABC transporter I family member 11, chloroplastic OS=Arabidopsis thaliana OX=3702 GN=ABCI11 PE=2 SV=1
lbm_HQ_transcript_29821	51.6	2.0e-46	sp|Q84K79|IDM2L_ARATH	Alpha-crystallin domain-containing protein 22.3 OS=Arabidopsis thaliana OX=3702 GN=ACD22.3 PE=1 SV=1
lbm_HQ_transcript_29822	45.6	9.3e-07	sp|P85192|UP1_HELAN	Unknown protein 1 OS=Helianthus annuus OX=4232 PE=1 SV=1
lbm_HQ_transcript_29823	42.2	3.9e-42	sp|Q5NQQ2|EFP_ZYMMO	Elongation factor P OS=Zymomonas mobilis subsp. mobilis (strain ATCC 31821 / ZM4 / CP4) OX=264203 GN=efp PE=3 SV=1
lbm_HQ_transcript_29824	81.6	5.9e-123	sp|Q9SGW3|PSD8A_ARATH	26S proteasome non-ATPase regulatory subunit 8 homolog A OS=Arabidopsis thaliana OX=3702 GN=RPN12A PE=1 SV=1
lbm_HQ_transcript_29826	72.1	8.1e-96	sp|Q42539|PIMT1_ARATH	Protein-L-isoaspartate O-methyltransferase 1 OS=Arabidopsis thaliana OX=3702 GN=PIMT1 PE=1 SV=3
lbm_HQ_transcript_29827	37.8	1.5e-22	sp|Q9M160|Y4095_ARATH	Uncharacterized protein At4g00950 OS=Arabidopsis thaliana OX=3702 GN=At4g00950 PE=2 SV=1
lbm_HQ_transcript_29829	39.5	1.5e-49	sp|Q9KG32|Y283_BACHD	Uncharacterized isomerase BH0283 OS=Bacillus halodurans (strain ATCC BAA-125 / DSM 18197 / FERM 7344 / JCM 9153 / C-125) OX=272558 GN=BH0283 PE=3 SV=1
lbm_HQ_transcript_29830	80.2	6.4e-66	sp|Q8GW46|YAB5_ARATH	Axial regulator YABBY 5 OS=Arabidopsis thaliana OX=3702 GN=YAB5 PE=1 SV=1
lbm_HQ_transcript_29831	69.8	2.5e-73	sp|Q32PD0|FCF1_BOVIN	rRNA-processing protein FCF1 homolog OS=Bos taurus OX=9913 GN=FCF1 PE=2 SV=1
lbm_HQ_transcript_29834	69.8	1.8e-34	sp|Q6NKP9|AMSH2_ARATH	AMSH-like ubiquitin thioesterase 2 OS=Arabidopsis thaliana OX=3702 GN=AMSH2 PE=2 SV=1
lbm_HQ_transcript_29837	59.4	2.2e-77	sp|Q9SYX1|LIL31_ARATH	Light-harvesting complex-like protein 3 isotype 1, chloroplastic OS=Arabidopsis thaliana OX=3702 GN=LIL3.1 PE=1 SV=1
lbm_HQ_transcript_29838	65.4	5.4e-108	sp|Q9SGS4|CDSP_ARATH	Thioredoxin-like protein CDSP32, chloroplastic OS=Arabidopsis thaliana OX=3702 GN=CDSP32 PE=1 SV=1
lbm_HQ_transcript_29841	71.1	3.5e-54	sp|Q922K7|NOP2_MOUSE	Probable 28S rRNA (cytosine-C(5))-methyltransferase OS=Mus musculus OX=10090 GN=Nop2 PE=1 SV=1
lbm_HQ_transcript_29845	47.3	3.7e-64	sp|Q8L817|ATCA7_ARATH	Alpha carbonic anhydrase 7 OS=Arabidopsis thaliana OX=3702 GN=ACA7 PE=2 SV=1
lbm_HQ_transcript_29846	57.2	4.1e-68	sp|Q9LSS3|SEN22_ARATH	tRNA-splicing endonuclease subunit Sen2-2 OS=Arabidopsis thaliana OX=3702 GN=SEN2 PE=2 SV=1
lbm_HQ_transcript_29848	26.0	5.5e-12	sp|Q96E22|NGBR_HUMAN	Dehydrodolichyl diphosphate synthase complex subunit NUS1 OS=Homo sapiens OX=9606 GN=NUS1 PE=1 SV=1
lbm_HQ_transcript_29852	35.0	7.7e-30	sp|Q8K2U2|ALKB6_MOUSE	Alpha-ketoglutarate-dependent dioxygenase alkB homolog 6 OS=Mus musculus OX=10090 GN=Alkbh6 PE=2 SV=3
lbm_HQ_transcript_29856	43.6	7.9e-51	sp|Q9SAH7|WRK40_ARATH	Probable WRKY transcription factor 40 OS=Arabidopsis thaliana OX=3702 GN=WRKY40 PE=1 SV=1
lbm_HQ_transcript_29857	38.2	5.0e-37	sp|Q6IQE9|ALKB6_DANRE	Alpha-ketoglutarate-dependent dioxygenase alkB homolog 6 OS=Danio rerio OX=7955 GN=alkbh6 PE=2 SV=1
lbm_HQ_transcript_29859	67.7	5.4e-100	sp|Q8LB72|PHR2_ARATH	Blue-light photoreceptor PHR2 OS=Arabidopsis thaliana OX=3702 GN=PHR2 PE=2 SV=2
lbm_HQ_transcript_29861	81.5	8.6e-98	sp|Q94B60|CLPP4_ARATH	ATP-dependent Clp protease proteolytic subunit 4, chloroplastic OS=Arabidopsis thaliana OX=3702 GN=CLPP4 PE=1 SV=1
lbm_HQ_transcript_29865	41.7	1.9e-39	sp|O48915|NDR1_ARATH	Protein NDR1 OS=Arabidopsis thaliana OX=3702 GN=NDR1 PE=1 SV=1
lbm_HQ_transcript_29867	90.5	5.1e-98	sp|P31583|RHN1_NICPL	Ras-related protein RHN1 OS=Nicotiana plumbaginifolia OX=4092 GN=RHN1 PE=2 SV=1
lbm_HQ_transcript_29872	46.6	1.5e-09	sp|Q9SZL4|ATL18_ARATH	RING-H2 finger protein ATL18 OS=Arabidopsis thaliana OX=3702 GN=ATL18 PE=2 SV=1
lbm_HQ_transcript_29876	64.7	3.0e-58	sp|Q8W583|ALT3_ARATH	Acyl-acyl carrier protein thioesterase ATL3, chloroplastic OS=Arabidopsis thaliana OX=3702 GN=ALT3 PE=2 SV=1
lbm_HQ_transcript_29880	88.6	8.6e-44	sp|Q9FPJ5|LRR1_ARATH	Leucine-rich repeat protein 1 OS=Arabidopsis thaliana OX=3702 GN=LRR1 PE=1 SV=1
lbm_HQ_transcript_29884	65.1	1.5e-110	sp|Q9M0G0|GAGT3_ARATH	Glutathione hydrolase 3 OS=Arabidopsis thaliana OX=3702 GN=GGT3 PE=2 SV=1
lbm_HQ_transcript_29885	53.3	1.3e-66	sp|D9J034|WHY2_SOLTU	Single-stranded DNA-binding protein WHY2, mitochondrial OS=Solanum tuberosum OX=4113 GN=WHY2 PE=1 SV=1
lbm_HQ_transcript_29888	58.6	3.5e-59	sp|Q9LX82|MYB48_ARATH	Transcription factor MYB48 OS=Arabidopsis thaliana OX=3702 GN=MYB48 PE=2 SV=1
lbm_HQ_transcript_29892	90.1	6.3e-141	sp|P27522|CB13_SOLLC	Chlorophyll a-b binding protein 8, chloroplastic OS=Solanum lycopersicum OX=4081 GN=CAB8 PE=3 SV=1
lbm_HQ_transcript_29893	49.8	4.2e-52	sp|Q5HZH2|TSR3_MOUSE	Ribosome biogenesis protein TSR3 homolog OS=Mus musculus OX=10090 GN=Tsr3 PE=1 SV=1
lbm_HQ_transcript_29899	71.7	6.6e-71	sp|Q9ZRT5|GSTT1_ARATH	Glutathione S-transferase T1 OS=Arabidopsis thaliana OX=3702 GN=GSTT1 PE=2 SV=1
lbm_HQ_transcript_29901	57.0	2.1e-75	sp|F4IXJ7|MED6_ARATH	Mediator of RNA polymerase II transcription subunit 6 OS=Arabidopsis thaliana OX=3702 GN=MED6 PE=1 SV=1
lbm_HQ_transcript_29903	88.5	1.1e-97	sp|Q9ZRD6|YKT61_ARATH	VAMP-like protein YKT61 OS=Arabidopsis thaliana OX=3702 GN=YKT61 PE=2 SV=1
lbm_HQ_transcript_29907	63.2	1.1e-55	sp|A2YEZ6|SAP8_ORYSI	Zinc finger A20 and AN1 domain-containing stress-associated protein 8 OS=Oryza sativa subsp. indica OX=39946 GN=SAP8 PE=2 SV=2
lbm_HQ_transcript_29912	90.0	7.6e-123	sp|P93207|14310_SOLLC	14-3-3 protein 10 OS=Solanum lycopersicum OX=4081 GN=TFT10 PE=2 SV=2
lbm_HQ_transcript_29915	35.2	4.1e-23	sp|Q9CQF6|ADPPT_MOUSE	L-aminoadipate-semialdehyde dehydrogenase-phosphopantetheinyl transferase OS=Mus musculus OX=10090 GN=Aasdhppt PE=1 SV=1
lbm_HQ_transcript_29922	83.4	4.7e-102	sp|Q67VP4|RAC4_ORYSJ	Rac-like GTP-binding protein 4 OS=Oryza sativa subsp. japonica OX=39947 GN=RAC4 PE=2 SV=1
lbm_HQ_transcript_29924	29.0	1.3e-13	sp|P33324|YKJ1_YEAST	CRAL-TRIO domain-containing protein YKL091C OS=Saccharomyces cerevisiae (strain ATCC 204508 / S288c) OX=559292 GN=YKL091C PE=1 SV=2
lbm_HQ_transcript_29929	60.0	3.3e-41	sp|Q9C8Z9|BH148_ARATH	Transcription factor bHLH148 OS=Arabidopsis thaliana OX=3702 GN=BHLH148 PE=1 SV=1
lbm_HQ_transcript_29937	84.3	2.3e-143	sp|Q9SS48|SDP6_ARATH	Glycerol-3-phosphate dehydrogenase SDP6, mitochondrial OS=Arabidopsis thaliana OX=3702 GN=SDP6 PE=1 SV=1
lbm_HQ_transcript_29946	59.6	1.7e-61	sp|Q54760|EFP_SYNE7	Elongation factor P OS=Synechococcus elongatus (strain PCC 7942) OX=1140 GN=efp PE=3 SV=1
lbm_HQ_transcript_29949	69.4	2.4e-100	sp|Q94JT5|CYL2_ARATH	Cyclase-like protein 2 OS=Arabidopsis thaliana OX=3702 GN=CYCLASE2 PE=2 SV=1
lbm_HQ_transcript_29955	58.3	1.5e-73	sp|Q10S65|NAC22_ORYSJ	NAC domain-containing protein 22 OS=Oryza sativa subsp. japonica OX=39947 GN=NAC022 PE=2 SV=1
lbm_HQ_transcript_29956	56.7	5.7e-73	sp|B4FUS3|CNR8_MAIZE	Cell number regulator 8 OS=Zea mays OX=4577 GN=CNR8 PE=2 SV=1
lbm_HQ_transcript_29957	69.3	1.9e-97	sp|P82715|PPD5_ARATH	PsbP domain-containing protein 5, chloroplastic OS=Arabidopsis thaliana OX=3702 GN=PPD5 PE=1 SV=3
lbm_HQ_transcript_29959	27.6	6.1e-11	sp|Q9VCX3|RM45_DROME	Probable 39S ribosomal protein L45, mitochondrial OS=Drosophila melanogaster OX=7227 GN=mRpL45 PE=2 SV=1
lbm_HQ_transcript_29962	42.4	5.5e-44	sp|Q9FNJ9|CA1P_ARATH	Probable 2-carboxy-D-arabinitol-1-phosphatase OS=Arabidopsis thaliana OX=3702 GN=At5g22620 PE=1 SV=1
lbm_HQ_transcript_29963	81.0	4.1e-100	sp|Q94HF1|EIF3K_ORYSJ	Eukaryotic translation initiation factor 3 subunit K OS=Oryza sativa subsp. japonica OX=39947 GN=TIF3K1 PE=2 SV=1
lbm_HQ_transcript_29964	65.1	6.3e-109	sp|Q9LVG9|Y5600_ARATH	BTB/POZ domain-containing protein At5g60050 OS=Arabidopsis thaliana OX=3702 GN=At5g60050 PE=2 SV=1
lbm_HQ_transcript_29965	74.5	1.1e-60	sp|Q9LKA4|UBA2C_ARATH	UBP1-associated protein 2C OS=Arabidopsis thaliana OX=3702 GN=UBA2C PE=2 SV=1
lbm_HQ_transcript_29967	59.0	1.3e-53	sp|Q6YXH5|ZHD1_ORYSJ	Zinc-finger homeodomain protein 1 OS=Oryza sativa subsp. japonica OX=39947 GN=ZHD1 PE=2 SV=1
lbm_HQ_transcript_29970	64.4	1.1e-65	sp|O24542|AX22D_VIGRR	Auxin-induced protein 22D OS=Vigna radiata var. radiata OX=3916 GN=AUX22D PE=2 SV=1
lbm_HQ_transcript_29972	80.2	1.8e-119	sp|Q9M9G7|CAPZB_ARATH	Probable F-actin-capping protein subunit beta OS=Arabidopsis thaliana OX=3702 GN=At1g71790 PE=1 SV=1
lbm_HQ_transcript_29977	94.5	1.8e-55	sp|P93407|SODCP_ORYSJ	Superoxide dismutase [Cu-Zn], chloroplastic OS=Oryza sativa subsp. japonica OX=39947 GN=SODCP PE=1 SV=1
lbm_HQ_transcript_29983	63.2	1.8e-105	sp|P35694|XTH2_SOYBN	Xyloglucan endotransglucosylase/hydrolase 2 OS=Glycine max OX=3847 PE=2 SV=1
lbm_HQ_transcript_29986	64.8	9.8e-49	sp|Q3HRP0|CNBL7_ORYSJ	Calcineurin B-like protein 7 OS=Oryza sativa subsp. japonica OX=39947 GN=CBL7 PE=2 SV=1
lbm_HQ_transcript_29991	94.0	1.4e-111	sp|P28186|RAE1C_ARATH	Ras-related protein RABE1c OS=Arabidopsis thaliana OX=3702 GN=RABE1C PE=1 SV=1
lbm_HQ_transcript_29992	83.3	3.2e-105	sp|O23429|VA724_ARATH	Vesicle-associated membrane protein 724 OS=Arabidopsis thaliana OX=3702 GN=VAMP724 PE=2 SV=2
lbm_HQ_transcript_29994	76.0	8.5e-69	sp|Q9M2Z4|MSBP2_ARATH	Membrane steroid-binding protein 2 OS=Arabidopsis thaliana OX=3702 GN=MSBP2 PE=1 SV=1
lbm_HQ_transcript_30003	63.8	9.9e-118	sp|F4JJL0|ENDO4_ARATH	Endonuclease 4 OS=Arabidopsis thaliana OX=3702 GN=ENDO4 PE=1 SV=1
lbm_HQ_transcript_30005	55.7	1.6e-67	sp|A2X7Q3|YAB4_ORYSI	Protein YABBY 4 OS=Oryza sativa subsp. indica OX=39946 GN=YAB4 PE=3 SV=1
lbm_HQ_transcript_30006	57.5	5.3e-31	sp|Q9SD84|PDCB2_ARATH	PLASMODESMATA CALLOSE-BINDING PROTEIN 2 OS=Arabidopsis thaliana OX=3702 GN=PDCB2 PE=1 SV=1
lbm_HQ_transcript_30007	40.1	3.1e-15	sp|Q9ZVM9|Y1461_ARATH	Probable serine/threonine-protein kinase At1g54610 OS=Arabidopsis thaliana OX=3702 GN=At1g54610 PE=1 SV=1
lbm_HQ_transcript_30008	74.9	1.1e-116	sp|Q9LTB0|EX84B_ARATH	Exocyst complex component EXO84B OS=Arabidopsis thaliana OX=3702 GN=EXO84B PE=1 SV=1
lbm_HQ_transcript_30010	56.5	7.1e-79	sp|Q9SS37|RTNLH_ARATH	Reticulon-like protein B8 OS=Arabidopsis thaliana OX=3702 GN=RTNLB8 PE=2 SV=1
lbm_HQ_transcript_30014	57.6	6.6e-58	sp|Q8VXU6|DI194_ARATH	Protein DEHYDRATION-INDUCED 19 homolog 4 OS=Arabidopsis thaliana OX=3702 GN=DI19-4 PE=1 SV=1
lbm_HQ_transcript_30016	76.7	1.9e-60	sp|Q9LQI7|CIA30_ARATH	Probable complex I intermediate-associated protein 30 OS=Arabidopsis thaliana OX=3702 GN=At1g17350 PE=1 SV=2
lbm_HQ_transcript_30017	85.7	6.3e-114	sp|P49688|RS23_ARATH	40S ribosomal protein S2-3 OS=Arabidopsis thaliana OX=3702 GN=RPS2C PE=1 SV=2
lbm_HQ_transcript_30018	54.6	2.1e-64	sp|Q9LXD1|RLF_ARATH	Cytochrome b5 domain-containing protein RLF OS=Arabidopsis thaliana OX=3702 GN=RLF PE=2 SV=1
lbm_HQ_transcript_30019	40.5	1.4e-07	sp|F4K956|A70_ARATH	Pathogen-associated molecular patterns-induced protein A70 OS=Arabidopsis thaliana OX=3702 GN=A70 PE=1 SV=1
lbm_HQ_transcript_30020	95.4	1.0e-77	sp|P62302|RS13_SOYBN	40S ribosomal protein S13 OS=Glycine max OX=3847 GN=RPS13 PE=2 SV=1
lbm_HQ_transcript_30022	27.1	2.9e-21	sp|Q76NW7|HGH1_DICDI	Protein HGH1 homolog OS=Dictyostelium discoideum OX=44689 GN=DDB_G0276861 PE=3 SV=1
lbm_HQ_transcript_30023	58.3	5.4e-68	sp|P0DKJ4|SWT2A_SORBI	Bidirectional sugar transporter SWEET2a OS=Sorghum bicolor OX=4558 GN=SWEET2A PE=3 SV=1
lbm_HQ_transcript_30026	80.3	2.5e-73	sp|Q67XG0|GLB3_ARATH	Two-on-two hemoglobin-3 OS=Arabidopsis thaliana OX=3702 GN=GLB3 PE=1 SV=1
lbm_HQ_transcript_30033	78.9	2.7e-59	sp|Q94A65|STR14_ARATH	Rhodanese-like domain-containing protein 14, chloroplastic OS=Arabidopsis thaliana OX=3702 GN=At4g27700 PE=2 SV=1
lbm_HQ_transcript_30034	38.1	9.8e-25	sp|Q8IVV7|GID4_HUMAN	Glucose-induced degradation protein 4 homolog OS=Homo sapiens OX=9606 GN=GID4 PE=1 SV=1
lbm_HQ_transcript_30036	81.7	1.9e-121	sp|Q9LUM0|FAB1B_ARATH	1-phosphatidylinositol-3-phosphate 5-kinase FAB1B OS=Arabidopsis thaliana OX=3702 GN=FAB1B PE=2 SV=1
lbm_HQ_transcript_30039	58.5	3.4e-78	sp|Q5C9I9|ISPD_MENPI	(-)-isopiperitenol/(-)-carveol dehydrogenase, mitochondrial OS=Mentha piperita OX=34256 PE=1 SV=1
lbm_HQ_transcript_30042	35.0	1.8e-23	sp|Q6NUH2|NAA40_XENLA	N-alpha-acetyltransferase 40 OS=Xenopus laevis OX=8355 GN=naa40 PE=2 SV=1
lbm_HQ_transcript_30048	89.1	4.4e-99	sp|O04834|SAR1A_ARATH	GTP-binding protein SAR1A OS=Arabidopsis thaliana OX=3702 GN=SAR1A PE=2 SV=1
lbm_HQ_transcript_30050	44.2	1.1e-47	sp|Q54W07|BUD32_DICDI	EKC/KEOPS complex subunit bud32 OS=Dictyostelium discoideum OX=44689 GN=bud32 PE=3 SV=1
lbm_HQ_transcript_30051	39.0	1.2e-35	sp|Q9XEF0|BH051_ARATH	Transcription factor bHLH51 OS=Arabidopsis thaliana OX=3702 GN=BHLH51 PE=2 SV=1
lbm_HQ_transcript_30054	37.4	2.6e-30	sp|Q56XJ7|Y4276_ARATH	Uncharacterized protein At4g22758 OS=Arabidopsis thaliana OX=3702 GN=At4g22758 PE=2 SV=1
lbm_HQ_transcript_30056	46.6	2.2e-13	sp|B8CXL0|DNAJ_HALOH	Chaperone protein DnaJ OS=Halothermothrix orenii (strain H 168 / OCM 544 / DSM 9562) OX=373903 GN=dnaJ PE=3 SV=1
lbm_HQ_transcript_30057	43.5	2.9e-21	sp|Q5XPJ9|SCAR2_ARATH	Protein SCAR2 OS=Arabidopsis thaliana OX=3702 GN=SCAR2 PE=1 SV=1
lbm_HQ_transcript_30061	76.0	1.5e-70	sp|Q9FI73|TDPC2_ARATH	Mitochondrial thiamine diphosphate carrier 2 OS=Arabidopsis thaliana OX=3702 GN=At5g48970 PE=2 SV=1
lbm_HQ_transcript_30066	71.0	6.1e-80	sp|O81263|KITH_ORYSJ	Thymidine kinase OS=Oryza sativa subsp. japonica OX=39947 GN=TK PE=2 SV=2
lbm_HQ_transcript_30069	69.7	1.9e-89	sp|P22778|ATPO_IPOBA	ATP synthase subunit O, mitochondrial OS=Ipomoea batatas OX=4120 PE=1 SV=1
lbm_HQ_transcript_30072	52.5	2.9e-37	sp|P0AF49|YJBQ_ECO57	UPF0047 protein YjbQ OS=Escherichia coli O157:H7 OX=83334 GN=yjbQ PE=3 SV=1
lbm_HQ_transcript_30073	69.1	1.7e-53	sp|Q9SJ81|FLA7_ARATH	Fasciclin-like arabinogalactan protein 7 OS=Arabidopsis thaliana OX=3702 GN=FLA7 PE=2 SV=1
lbm_HQ_transcript_30075	76.0	2.3e-82	sp|O48646|GPX6_ARATH	Probable phospholipid hydroperoxide glutathione peroxidase 6, mitochondrial OS=Arabidopsis thaliana OX=3702 GN=GPX6 PE=2 SV=2
lbm_HQ_transcript_30076	78.5	1.7e-106	sp|Q8GXB7|TRMB_ARATH	tRNA (guanine-N(7)-)-methyltransferase OS=Arabidopsis thaliana OX=3702 GN=At5g24840 PE=2 SV=1
lbm_HQ_transcript_30077	63.1	4.6e-75	sp|Q9SW70|SRP_VITRI	Stress-related protein OS=Vitis riparia OX=96939 GN=SRP PE=2 SV=1
lbm_HQ_transcript_30081	80.5	3.0e-106	sp|Q9FN42|CLPP2_ARATH	ATP-dependent Clp protease proteolytic subunit 2, mitochondrial OS=Arabidopsis thaliana OX=3702 GN=CLPP2 PE=1 SV=1
lbm_HQ_transcript_30089	43.3	1.2e-62	sp|A6QP05|DHR12_BOVIN	Dehydrogenase/reductase SDR family member 12 OS=Bos taurus OX=9913 GN=DHRS12 PE=2 SV=1
lbm_HQ_transcript_30090	28.2	1.8e-10	sp|Q8C1C1|SAPL1_MOUSE	Proactivator polypeptide-like 1 OS=Mus musculus OX=10090 GN=Psapl1 PE=1 SV=2
lbm_HQ_transcript_30097	29.4	1.1e-15	sp|Q5TC12|ATPF1_HUMAN	ATP synthase mitochondrial F1 complex assembly factor 1 OS=Homo sapiens OX=9606 GN=ATPAF1 PE=1 SV=1
lbm_HQ_transcript_30101	72.0	4.8e-141	sp|P36907|CHIX_PEA	Endochitinase OS=Pisum sativum OX=3888 PE=2 SV=1
lbm_HQ_transcript_30106	70.5	1.2e-51	sp|Q9LHP2|SL30A_ARATH	Serine/arginine-rich SC35-like splicing factor SCL30A OS=Arabidopsis thaliana OX=3702 GN=SCL30A PE=1 SV=1
lbm_HQ_transcript_30108	72.1	3.4e-94	sp|Q9FV54|DEF1B_SOLLC	Peptide deformylase 1B, chloroplastic OS=Solanum lycopersicum OX=4081 GN=PDF1B PE=2 SV=1
lbm_HQ_transcript_30109	64.8	2.3e-95	sp|Q9LL85|WHY1_SOLTU	Single-stranded DNA-binding protein WHY1, chloroplastic OS=Solanum tuberosum OX=4113 GN=WHY1 PE=1 SV=1
lbm_HQ_transcript_30111	74.7	2.0e-86	sp|Q38832|IAA14_ARATH	Auxin-responsive protein IAA14 OS=Arabidopsis thaliana OX=3702 GN=IAA14 PE=1 SV=2
lbm_HQ_transcript_30112	70.5	7.2e-89	sp|Q9ZQH0|COAE_ARATH	Dephospho-CoA kinase OS=Arabidopsis thaliana OX=3702 GN=COAE PE=2 SV=1
lbm_HQ_transcript_30113	53.7	3.0e-82	sp|Q6DJ03|MEMO1_XENTR	Protein MEMO1 OS=Xenopus tropicalis OX=8364 GN=memo1 PE=2 SV=1
lbm_HQ_transcript_30114	76.0	3.1e-79	sp|Q8LDS5|THO7A_ARATH	THO complex subunit 7A OS=Arabidopsis thaliana OX=3702 GN=THO7A PE=1 SV=1
lbm_HQ_transcript_30120	57.5	5.4e-31	sp|Q9SD84|PDCB2_ARATH	PLASMODESMATA CALLOSE-BINDING PROTEIN 2 OS=Arabidopsis thaliana OX=3702 GN=PDCB2 PE=1 SV=1
lbm_HQ_transcript_30124	50.0	6.5e-37	sp|Q0P5L0|RBM42_BOVIN	RNA-binding protein 42 OS=Bos taurus OX=9913 GN=RBM42 PE=2 SV=1
lbm_HQ_transcript_30126	90.1	3.8e-114	sp|O82531|PSB1_PETHY	Proteasome subunit beta type-1 OS=Petunia hybrida OX=4102 GN=PBF1 PE=2 SV=1
lbm_HQ_transcript_30127	73.3	1.4e-97	sp|Q9SYL9|RK13_ARATH	50S ribosomal protein L13, chloroplastic OS=Arabidopsis thaliana OX=3702 GN=RPL13 PE=2 SV=1
lbm_HQ_transcript_30128	72.4	5.4e-100	sp|Q8LAD0|PDX2_ARATH	Probable pyridoxal 5'-phosphate synthase subunit PDX2 OS=Arabidopsis thaliana OX=3702 GN=PDX2 PE=1 SV=1
lbm_HQ_transcript_30135	88.9	3.3e-118	sp|P93004|PIP27_ARATH	Aquaporin PIP2-7 OS=Arabidopsis thaliana OX=3702 GN=PIP2-7 PE=1 SV=2
lbm_HQ_transcript_30136	78.1	7.3e-113	sp|Q9LDR9|EXP10_ARATH	Expansin-A10 OS=Arabidopsis thaliana OX=3702 GN=EXPA10 PE=2 SV=1
lbm_HQ_transcript_30137	80.3	2.5e-73	sp|Q67XG0|GLB3_ARATH	Two-on-two hemoglobin-3 OS=Arabidopsis thaliana OX=3702 GN=GLB3 PE=1 SV=1
lbm_HQ_transcript_30138	69.0	5.7e-94	sp|Q2HIW2|MAPR4_ARATH	Membrane-associated progesterone-binding protein 4 OS=Arabidopsis thaliana OX=3702 GN=MAPR4 PE=2 SV=1
lbm_HQ_transcript_30142	62.8	3.7e-109	sp|Q8LC45|XTH33_ARATH	Probable xyloglucan endotransglucosylase/hydrolase protein 33 OS=Arabidopsis thaliana OX=3702 GN=XTH33 PE=2 SV=2
lbm_HQ_transcript_30146	56.8	4.1e-55	sp|Q9M0L0|DRE1A_ARATH	Dehydration-responsive element-binding protein 1A OS=Arabidopsis thaliana OX=3702 GN=DREB1A PE=1 SV=2
lbm_HQ_transcript_30156	68.6	5.5e-121	sp|F4JJL0|ENDO4_ARATH	Endonuclease 4 OS=Arabidopsis thaliana OX=3702 GN=ENDO4 PE=1 SV=1
lbm_HQ_transcript_30159	38.8	2.2e-21	sp|Q99614|TTC1_HUMAN	Tetratricopeptide repeat protein 1 OS=Homo sapiens OX=9606 GN=TTC1 PE=1 SV=1
lbm_HQ_transcript_30161	79.1	1.8e-82	sp|Q9SFC6|GDIR_ARATH	Rho GDP-dissociation inhibitor 1 OS=Arabidopsis thaliana OX=3702 GN=GDI1 PE=1 SV=1
lbm_HQ_transcript_30168	55.9	1.2e-80	sp|Q6Z2T3|NIP21_ORYSJ	Aquaporin NIP2-1 OS=Oryza sativa subsp. japonica OX=39947 GN=NIP2-1 PE=1 SV=1
lbm_HQ_transcript_30172	78.5	6.5e-74	sp|Q8VZR6|INT1_ARATH	Inositol transporter 1 OS=Arabidopsis thaliana OX=3702 GN=INT1 PE=1 SV=1
lbm_HQ_transcript_30173	75.2	8.5e-130	sp|Q9LXC9|IPYR6_ARATH	Soluble inorganic pyrophosphatase 6, chloroplastic OS=Arabidopsis thaliana OX=3702 GN=PPA6 PE=1 SV=1
lbm_HQ_transcript_30175	67.7	6.2e-101	sp|Q9LMX8|6PGL1_ARATH	Probable 6-phosphogluconolactonase 1 OS=Arabidopsis thaliana OX=3702 GN=PGL1 PE=2 SV=1
lbm_HQ_transcript_30179	76.4	9.4e-46	sp|P46417|GSTX3_SOYBN	Glutathione S-transferase 3 OS=Glycine max OX=3847 GN=GST3 PE=1 SV=1
lbm_HQ_transcript_30181	71.4	2.1e-80	sp|Q9LUX9|FQRL3_ARATH	Probable NAD(P)H dehydrogenase (quinone) FQR1-like 3 OS=Arabidopsis thaliana OX=3702 GN=At5g58800 PE=2 SV=1
lbm_HQ_transcript_30184	50.5	3.5e-56	sp|K4BW79|ENOX_SOLLC	2-methylene-furan-3-one reductase OS=Solanum lycopersicum OX=4081 GN=EO PE=1 SV=1
lbm_HQ_transcript_30186	79.1	1.1e-97	sp|Q43844|NDUS7_SOLTU	NADH dehydrogenase [ubiquinone] iron-sulfur protein 7, mitochondrial OS=Solanum tuberosum OX=4113 PE=2 SV=1
lbm_HQ_transcript_30190	71.2	3.7e-130	sp|O65390|APA1_ARATH	Aspartic proteinase A1 OS=Arabidopsis thaliana OX=3702 GN=APA1 PE=1 SV=1
lbm_HQ_transcript_30196	62.1	3.9e-103	sp|P35694|XTH2_SOYBN	Xyloglucan endotransglucosylase/hydrolase 2 OS=Glycine max OX=3847 PE=2 SV=1
lbm_HQ_transcript_30200	52.5	9.2e-17	sp|Q00451|PRF1_SOLLC	36.4 kDa proline-rich protein OS=Solanum lycopersicum OX=4081 GN=TPRP-F1 PE=2 SV=1
lbm_HQ_transcript_30201	45.4	1.7e-32	sp|Q681Q7|Y1390_ARATH	Uncharacterized protein At1g03900 OS=Arabidopsis thaliana OX=3702 GN=At1g03900 PE=2 SV=1
lbm_HQ_transcript_30204	80.3	5.5e-89	sp|Q40220|RAC2_LOTJA	Rac-like GTP-binding protein RAC2 OS=Lotus japonicus OX=34305 GN=RAC2 PE=2 SV=1
lbm_HQ_transcript_30205	75.6	5.8e-75	sp|P92966|SRS41_ARATH	Serine/arginine-rich splicing factor RS41 OS=Arabidopsis thaliana OX=3702 GN=RS41 PE=1 SV=2
lbm_HQ_transcript_30220	82.4	7.5e-150	sp|P52581|IFRH_LUPAL	Isoflavone reductase homolog OS=Lupinus albus OX=3870 PE=2 SV=1
lbm_HQ_transcript_30229	51.7	1.0e-58	sp|Q9LFD5|BPA1_ARATH	Binding partner of ACD11 1 OS=Arabidopsis thaliana OX=3702 GN=BPA1 PE=1 SV=1
lbm_HQ_transcript_30231	49.4	8.6e-74	sp|Q8LDU4|RCCR_ARATH	Red chlorophyll catabolite reductase, chloroplastic OS=Arabidopsis thaliana OX=3702 GN=RCCR PE=1 SV=2
lbm_HQ_transcript_30233	38.9	1.9e-33	sp|Q944Z5|AOP1V_ARATH	Probable 2-oxoglutarate-dependent dioxygenase AOP1 (Fragment) OS=Arabidopsis thaliana OX=3702 GN=AOP1 PE=2 SV=1
lbm_HQ_transcript_30242	29.6	1.6e-19	sp|Q9P7I6|YJNK_SCHPO	Uncharacterized oxidoreductase C24B10.20 OS=Schizosaccharomyces pombe (strain 972 / ATCC 24843) OX=284812 GN=SPCC24B10.20 PE=3 SV=1
lbm_HQ_transcript_30244	72.2	8.5e-90	sp|O49605|CP21A_ARATH	Peptidyl-prolyl cis-trans isomerase CYP21-1 OS=Arabidopsis thaliana OX=3702 GN=CYP21-1 PE=2 SV=1
lbm_HQ_transcript_30260	86.8	3.3e-118	sp|P11796|SODM_NICPL	Superoxide dismutase [Mn], mitochondrial OS=Nicotiana plumbaginifolia OX=4092 GN=SODA PE=1 SV=1
lbm_HQ_transcript_30261	56.5	3.0e-90	sp|Q9FJX3|VDAC2_ARATH	Mitochondrial outer membrane protein porin 2 OS=Arabidopsis thaliana OX=3702 GN=VDAC2 PE=1 SV=1
lbm_HQ_transcript_30262	79.0	9.9e-126	sp|Q9THX6|TL29_SOLLC	Thylakoid lumenal 29 kDa protein, chloroplastic OS=Solanum lycopersicum OX=4081 GN=CLEB3J9 PE=3 SV=1
lbm_HQ_transcript_30269	77.3	3.7e-117	sp|Q42538|SAT5_ARATH	Serine acetyltransferase 5 OS=Arabidopsis thaliana OX=3702 GN=SAT5 PE=1 SV=1
lbm_HQ_transcript_30273	77.4	1.1e-92	sp|P46486|PSAF_FLATR	Photosystem I reaction center subunit III, chloroplastic OS=Flaveria trinervia OX=4227 GN=PSAF PE=2 SV=1
lbm_HQ_transcript_30278	70.1	7.9e-96	sp|Q94FT2|SKIP5_ARATH	F-box protein SKIP5 OS=Arabidopsis thaliana OX=3702 GN=SKIP5 PE=1 SV=1
lbm_HQ_transcript_30279	52.1	2.4e-31	sp|Q18CJ1|RL13_PEPD6	50S ribosomal protein L13 OS=Peptoclostridium difficile (strain 630) OX=272563 GN=rplM PE=3 SV=1
lbm_HQ_transcript_30288	65.8	8.0e-88	sp|Q9ZVL6|U603_ARATH	UPF0603 protein At1g54780, chloroplastic OS=Arabidopsis thaliana OX=3702 GN=At1g54780 PE=1 SV=1
lbm_HQ_transcript_30289	51.9	3.2e-52	sp|Q567B1|OTU1_DANRE	Ubiquitin thioesterase OTU1 OS=Danio rerio OX=7955 GN=yod1 PE=2 SV=1
lbm_HQ_transcript_30290	55.1	9.4e-68	sp|P42761|GSTFA_ARATH	Glutathione S-transferase F10 OS=Arabidopsis thaliana OX=3702 GN=GSTF10 PE=1 SV=3
lbm_HQ_transcript_30295	47.6	9.3e-84	sp|Q5NUF4|HIDM_GLYEC	2-hydroxyisoflavanone dehydratase OS=Glycyrrhiza echinata OX=46348 GN=HIDM PE=1 SV=1
lbm_HQ_transcript_30297	50.5	2.8e-77	sp|Q86GF7|CRUST_PANBO	Crustapain OS=Pandalus borealis OX=6703 GN=Cys PE=1 SV=1
lbm_HQ_transcript_30300	56.5	5.9e-67	sp|Q39688|EP1G_DAUCA	Epidermis-specific secreted glycoprotein EP1 OS=Daucus carota OX=4039 GN=EP1 PE=1 SV=1
lbm_HQ_transcript_30304	61.3	1.1e-97	sp|Q8GYK2|SOBRL_ARATH	Probable carboxylesterase SOBER1-like OS=Arabidopsis thaliana OX=3702 GN=At4g22300 PE=2 SV=1
lbm_HQ_transcript_30306	65.7	6.4e-53	sp|Q9FHW2|SWC6_ARATH	SWR1 complex subunit 6 OS=Arabidopsis thaliana OX=3702 GN=SWC6 PE=1 SV=1
lbm_HQ_transcript_30308	79.3	3.5e-99	sp|Q84MC2|LOG8_ARATH	Cytokinin riboside 5'-monophosphate phosphoribohydrolase LOG8 OS=Arabidopsis thaliana OX=3702 GN=LOG8 PE=1 SV=1
lbm_HQ_transcript_30310	95.8	9.9e-147	sp|P29766|RL8_SOLLC	60S ribosomal protein L8 OS=Solanum lycopersicum OX=4081 GN=RPL8 PE=2 SV=1
lbm_HQ_transcript_30311	66.9	2.5e-65	sp|Q9LHK1|NUD16_ARATH	Nudix hydrolase 16, mitochondrial OS=Arabidopsis thaliana OX=3702 GN=NUDT16 PE=2 SV=1
lbm_HQ_transcript_30312	67.3	2.7e-11	sp|F4IWB3|SMR13_ARATH	Cyclin-dependent protein kinase inhibitor SMR13 OS=Arabidopsis thaliana OX=3702 GN=SMR13 PE=4 SV=1
lbm_HQ_transcript_30315	93.6	7.9e-128	sp|Q9SXU1|PSA7_CICAR	Proteasome subunit alpha type-7 OS=Cicer arietinum OX=3827 GN=PAD1 PE=2 SV=1
lbm_HQ_transcript_30318	30.4	1.9e-12	sp|Q499B3|KANL3_DANRE	KAT8 regulatory NSL complex subunit 3 OS=Danio rerio OX=7955 GN=kansl3 PE=2 SV=1
lbm_HQ_transcript_30326	70.6	1.3e-122	sp|Q9SEZ6|RNH2A_ARATH	Ribonuclease H2 subunit A OS=Arabidopsis thaliana OX=3702 GN=At2g25100 PE=2 SV=2
lbm_HQ_transcript_30330	31.8	4.3e-25	sp|Q39214|RPM1_ARATH	Disease resistance protein RPM1 OS=Arabidopsis thaliana OX=3702 GN=RPM1 PE=1 SV=1
lbm_HQ_transcript_30331	69.5	4.2e-81	sp|Q42059|GUN6_ARATH	Endoglucanase 6 OS=Arabidopsis thaliana OX=3702 GN=At1g64390 PE=2 SV=2
lbm_HQ_transcript_30338	63.2	3.2e-89	sp|Q93ZT5|EDL3_ARATH	EID1-like F-box protein 3 OS=Arabidopsis thaliana OX=3702 GN=EDL3 PE=2 SV=1
lbm_HQ_transcript_30339	64.9	5.2e-50	sp|Q9LYV6|GEML5_ARATH	GEM-like protein 5 OS=Arabidopsis thaliana OX=3702 GN=At5g13200 PE=1 SV=1
lbm_HQ_transcript_30343	69.3	1.7e-61	sp|Q10MB4|MYB2_ORYSJ	Transcription factor MYB2 OS=Oryza sativa subsp. japonica OX=39947 GN=MYB2 PE=2 SV=1
lbm_HQ_transcript_30344	75.8	5.5e-113	sp|Q9FIQ5|TRN2_ARATH	Protein TORNADO 2 OS=Arabidopsis thaliana OX=3702 GN=TRN2 PE=1 SV=1
lbm_HQ_transcript_30345	76.2	7.4e-102	sp|P93045|BSH_ARATH	Chromatin structure-remodeling complex protein BSH OS=Arabidopsis thaliana OX=3702 GN=BSH PE=1 SV=2
lbm_HQ_transcript_30346	88.2	3.4e-115	sp|Q8LD27|PSB6_ARATH	Proteasome subunit beta type-6 OS=Arabidopsis thaliana OX=3702 GN=PBA1 PE=1 SV=2
lbm_HQ_transcript_30352	74.5	3.6e-88	sp|Q9FUZ2|DEF1B_ARATH	Peptide deformylase 1B, chloroplastic/mitochondrial OS=Arabidopsis thaliana OX=3702 GN=PDF1B PE=1 SV=2
lbm_HQ_transcript_30353	58.5	2.6e-78	sp|Q5C9I9|ISPD_MENPI	(-)-isopiperitenol/(-)-carveol dehydrogenase, mitochondrial OS=Mentha piperita OX=34256 PE=1 SV=1
lbm_HQ_transcript_30368	65.1	1.4e-113	sp|F4I1S7|ELP2_ARATH	Elongator complex protein 2 OS=Arabidopsis thaliana OX=3702 GN=ELP2 PE=1 SV=1
lbm_HQ_transcript_30371	64.5	7.8e-19	sp|O80877|EF4L1_ARATH	Protein ELF4-LIKE 1 OS=Arabidopsis thaliana OX=3702 GN=EFL1 PE=2 SV=1
lbm_HQ_transcript_30374	42.0	3.3e-33	sp|P32024|JI23_HORVU	23 kDa jasmonate-induced protein OS=Hordeum vulgare OX=4513 PE=2 SV=1
lbm_HQ_transcript_30377	29.0	2.1e-11	sp|Q6DEY1|SPF30_XENTR	Survival of motor neuron-related-splicing factor 30 OS=Xenopus tropicalis OX=8364 GN=smndc1 PE=2 SV=1
lbm_HQ_transcript_30379	79.6	1.5e-60	sp|Q94A65|STR14_ARATH	Rhodanese-like domain-containing protein 14, chloroplastic OS=Arabidopsis thaliana OX=3702 GN=At4g27700 PE=2 SV=1
lbm_HQ_transcript_30386	65.1	1.7e-74	sp|O64730|P2C26_ARATH	Probable protein phosphatase 2C 26 OS=Arabidopsis thaliana OX=3702 GN=At2g30170 PE=2 SV=2
lbm_HQ_transcript_30388	67.7	4.7e-101	sp|Q9LMX8|6PGL1_ARATH	Probable 6-phosphogluconolactonase 1 OS=Arabidopsis thaliana OX=3702 GN=PGL1 PE=2 SV=1
lbm_HQ_transcript_30398	87.8	1.0e-146	sp|Q8LAA6|PIP15_ARATH	Probable aquaporin PIP1-5 OS=Arabidopsis thaliana OX=3702 GN=PIP1-5 PE=1 SV=2
lbm_HQ_transcript_30409	56.7	1.2e-54	sp|Q9MA63|Y3550_ARATH	REF/SRPP-like protein At3g05500 OS=Arabidopsis thaliana OX=3702 GN=At3g05500 PE=1 SV=1
lbm_HQ_transcript_30417	28.4	4.0e-18	sp|O94424|T2FB_SCHPO	Transcription initiation factor IIF subunit beta OS=Schizosaccharomyces pombe (strain 972 / ATCC 24843) OX=284812 GN=tfg2 PE=1 SV=1
lbm_HQ_transcript_30420	93.5	2.2e-130	sp|Q9XG77|PSA6_TOBAC	Proteasome subunit alpha type-6 OS=Nicotiana tabacum OX=4097 GN=PAA1 PE=2 SV=1
lbm_HQ_transcript_30421	41.6	1.1e-49	sp|Q9FZ45|Y1686_ARATH	Uncharacterized membrane protein At1g16860 OS=Arabidopsis thaliana OX=3702 GN=At1g16860 PE=1 SV=1
lbm_HQ_transcript_30426	62.2	9.5e-57	sp|F4I9J7|Y14_ARATH	RNA-binding protein Y14 OS=Arabidopsis thaliana OX=3702 GN=Y14 PE=1 SV=1
lbm_HQ_transcript_30433	90.4	2.0e-62	sp|Q9LW68|LSH4_ARATH	Protein LIGHT-DEPENDENT SHORT HYPOCOTYLS 4 OS=Arabidopsis thaliana OX=3702 GN=LSH4 PE=1 SV=1
lbm_HQ_transcript_30436	84.8	6.1e-141	sp|Q9LHH7|FOLD2_ARATH	Bifunctional protein FolD 2 OS=Arabidopsis thaliana OX=3702 GN=FOLD2 PE=2 SV=1
lbm_HQ_transcript_30443	57.5	5.3e-31	sp|Q9SD84|PDCB2_ARATH	PLASMODESMATA CALLOSE-BINDING PROTEIN 2 OS=Arabidopsis thaliana OX=3702 GN=PDCB2 PE=1 SV=1
lbm_HQ_transcript_30446	75.2	6.4e-37	sp|O65657|HIP23_ARATH	Heavy metal-associated isoprenylated plant protein 23 OS=Arabidopsis thaliana OX=3702 GN=HIPP23 PE=1 SV=1
lbm_HQ_transcript_30447	67.0	6.6e-127	sp|Q8RY67|WAKLO_ARATH	Wall-associated receptor kinase-like 14 OS=Arabidopsis thaliana OX=3702 GN=WAKL14 PE=2 SV=2
lbm_HQ_transcript_30452	40.4	7.1e-12	sp|Q94F39|AFP3_ARATH	Ninja-family protein AFP3 OS=Arabidopsis thaliana OX=3702 GN=AFP3 PE=1 SV=1
lbm_HQ_transcript_30455	41.9	2.9e-29	sp|P24805|TSJT1_TOBAC	Stem-specific protein TSJT1 OS=Nicotiana tabacum OX=4097 GN=TSJT1 PE=2 SV=1
lbm_HQ_transcript_30456	72.0	5.1e-103	sp|Q9S726|RPI3_ARATH	Probable ribose-5-phosphate isomerase 3, chloroplastic OS=Arabidopsis thaliana OX=3702 GN=RPI3 PE=1 SV=1
lbm_HQ_transcript_30458	70.2	1.1e-97	sp|Q8S8F9|NIC1_ARATH	Nicotinamidase 1 OS=Arabidopsis thaliana OX=3702 GN=NIC1 PE=1 SV=1
lbm_HQ_transcript_30464	50.2	3.3e-49	sp|Q9LT71|RTNLK_ARATH	Reticulon-like protein B11 OS=Arabidopsis thaliana OX=3702 GN=RTNLB11 PE=2 SV=1
lbm_HQ_transcript_30465	47.1	1.7e-34	sp|Q9SB37|PMEI7_ARATH	Pectinesterase inhibitor 7 OS=Arabidopsis thaliana OX=3702 GN=PMEI7 PE=2 SV=1
lbm_HQ_transcript_30472	40.8	6.0e-19	sp|Q9FH32|AT18F_ARATH	Autophagy-related protein 18f OS=Arabidopsis thaliana OX=3702 GN=ATG18F PE=2 SV=1
lbm_HQ_transcript_30474	93.3	6.0e-104	sp|O04834|SAR1A_ARATH	GTP-binding protein SAR1A OS=Arabidopsis thaliana OX=3702 GN=SAR1A PE=2 SV=1
lbm_HQ_transcript_30477	72.8	8.6e-106	sp|Q7DLR9|PSB4_ARATH	Proteasome subunit beta type-4 OS=Arabidopsis thaliana OX=3702 GN=PBG1 PE=1 SV=2
lbm_HQ_transcript_30478	68.6	1.1e-89	sp|Q2N2K0|PHYK3_SOYBN	Probable phytol kinase 3, chloroplastic OS=Glycine max OX=3847 PE=2 SV=1
lbm_HQ_transcript_30479	64.0	1.7e-103	sp|P35694|XTH2_SOYBN	Xyloglucan endotransglucosylase/hydrolase 2 OS=Glycine max OX=3847 PE=2 SV=1
lbm_HQ_transcript_30483	54.6	2.1e-64	sp|Q9LXD1|RLF_ARATH	Cytochrome b5 domain-containing protein RLF OS=Arabidopsis thaliana OX=3702 GN=RLF PE=2 SV=1
lbm_HQ_transcript_30484	28.7	1.3e-13	sp|P79011|T2EB_SCHPO	Transcription initiation factor IIE subunit beta OS=Schizosaccharomyces pombe (strain 972 / ATCC 24843) OX=284812 GN=tfa2 PE=1 SV=2
lbm_HQ_transcript_30497	68.4	1.6e-104	sp|Q9ZVL6|U603_ARATH	UPF0603 protein At1g54780, chloroplastic OS=Arabidopsis thaliana OX=3702 GN=At1g54780 PE=1 SV=1
lbm_HQ_transcript_30498	29.1	7.6e-06	sp|Q5ZMU6|PP4R2_CHICK	Serine/threonine-protein phosphatase 4 regulatory subunit 2 OS=Gallus gallus OX=9031 GN=PPP4R2 PE=2 SV=1
lbm_HQ_transcript_30508	62.7	3.4e-78	sp|Q9SCS3|PGML4_ARATH	Phosphoglycerate mutase-like protein 4 OS=Arabidopsis thaliana OX=3702 GN=At3g50520 PE=2 SV=1
lbm_HQ_transcript_30509	92.5	3.2e-81	sp|Q94AI4|METL1_ARATH	N6-adenosine-methyltransferase non-catalytic subunit MTB OS=Arabidopsis thaliana OX=3702 GN=MTB PE=1 SV=1
lbm_HQ_transcript_30510	88.2	1.1e-113	sp|Q8LD27|PSB6_ARATH	Proteasome subunit beta type-6 OS=Arabidopsis thaliana OX=3702 GN=PBA1 PE=1 SV=2
lbm_HQ_transcript_30511	55.6	7.0e-60	sp|Q9LVU1|VAP21_ARATH	Vesicle-associated protein 2-1 OS=Arabidopsis thaliana OX=3702 GN=PVA21 PE=1 SV=1
lbm_HQ_transcript_30513	60.6	2.5e-78	sp|Q9FLT9|HP302_ARATH	Chloroplastic import inner membrane translocase subunit HP30-2 OS=Arabidopsis thaliana OX=3702 GN=HP30-2 PE=1 SV=1
lbm_HQ_transcript_30516	45.6	2.0e-35	sp|Q3ECB8|PP128_ARATH	Pentatricopeptide repeat-containing protein At1g77170, mitochondrial OS=Arabidopsis thaliana OX=3702 GN=PCMP-E21 PE=2 SV=1
lbm_HQ_transcript_30517	65.5	6.8e-79	sp|Q8S1Z1|UTP11_ORYSJ	Probable U3 small nucleolar RNA-associated protein 11 OS=Oryza sativa subsp. japonica OX=39947 GN=Os01g0810000 PE=2 SV=2
lbm_HQ_transcript_30523	67.2	2.0e-70	sp|E1U332|ALL12_OLEEU	Isoflavone reductase-like protein OS=Olea europaea OX=4146 PE=1 SV=1
lbm_HQ_transcript_30526	73.0	5.7e-54	sp|Q8L7T3|UBC20_ARATH	Ubiquitin-conjugating enzyme E2 20 OS=Arabidopsis thaliana OX=3702 GN=UBC20 PE=2 SV=1
lbm_HQ_transcript_30528	78.5	1.3e-77	sp|Q9XH44|CET1_TOBAC	CEN-like protein 1 OS=Nicotiana tabacum OX=4097 GN=CET1 PE=2 SV=1
lbm_HQ_transcript_30532	69.7	8.9e-47	sp|Q6QJ72|PDL2_ARATH	Pterin-4-alpha-carbinolamine dehydratase 2, mitochondrial OS=Arabidopsis thaliana OX=3702 GN=PDL2 PE=1 SV=1
lbm_HQ_transcript_30534	64.4	2.7e-72	sp|P82538|PPL1_ARATH	PsbP-like protein 1, chloroplastic OS=Arabidopsis thaliana OX=3702 GN=PPL1 PE=1 SV=1
lbm_HQ_transcript_30535	74.1	9.1e-52	sp|Q9SJZ6|MED18_ARATH	Mediator of RNA polymerase II transcription subunit 18 OS=Arabidopsis thaliana OX=3702 GN=MED18 PE=1 SV=1
lbm_HQ_transcript_30536	38.5	1.6e-29	sp|P32024|JI23_HORVU	23 kDa jasmonate-induced protein OS=Hordeum vulgare OX=4513 PE=2 SV=1
lbm_HQ_transcript_30546	99.3	2.0e-67	sp|A0A381|RR7_COFAR	30S ribosomal protein S7, chloroplastic OS=Coffea arabica OX=13443 GN=rps7 PE=3 SV=1
lbm_HQ_transcript_30547	95.9	3.6e-125	sp|P38546|RAN1_SOLLC	GTP-binding nuclear protein Ran1 OS=Solanum lycopersicum OX=4081 GN=RAN1 PE=2 SV=1
lbm_HQ_transcript_30560	46.6	2.3e-39	sp|Q9ZT66|E134_MAIZE	Endo-1,3;1,4-beta-D-glucanase OS=Zea mays OX=4577 PE=1 SV=1
lbm_HQ_transcript_30564	71.4	1.3e-39	sp|Q9SD84|PDCB2_ARATH	PLASMODESMATA CALLOSE-BINDING PROTEIN 2 OS=Arabidopsis thaliana OX=3702 GN=PDCB2 PE=1 SV=1
lbm_HQ_transcript_30565	48.1	2.2e-61	sp|Q94KL7|SILD_FORIN	Secoisolariciresinol dehydrogenase (Fragment) OS=Forsythia intermedia OX=55183 PE=1 SV=1
lbm_HQ_transcript_30566	65.6	1.2e-96	sp|Q94F30|ESD4_ARATH	Ubiquitin-like-specific protease ESD4 OS=Arabidopsis thaliana OX=3702 GN=ESD4 PE=1 SV=1
lbm_HQ_transcript_30568	70.0	6.5e-82	sp|Q84JZ6|MORF3_ARATH	Multiple organellar RNA editing factor 3, mitochondrial OS=Arabidopsis thaliana OX=3702 GN=MORF3 PE=1 SV=1
lbm_HQ_transcript_30572	53.3	1.5e-49	sp|Q9ZVZ9|PB27B_ARATH	Photosystem II D1 precursor processing protein PSB27-H2, chloroplastic OS=Arabidopsis thaliana OX=3702 GN=PSB27-2 PE=1 SV=1
lbm_HQ_transcript_30573	29.0	6.5e-16	sp|Q58E26|TMX2_XENLA	Thioredoxin-related transmembrane protein 2 OS=Xenopus laevis OX=8355 GN=tmx2 PE=2 SV=1
lbm_HQ_transcript_30577	61.3	2.9e-58	sp|Q9LX31|GUN4C_ARATH	Tetrapyrrole-binding protein, chloroplastic OS=Arabidopsis thaliana OX=3702 GN=GUN4 PE=1 SV=1
lbm_HQ_transcript_30578	79.6	3.1e-36	sp|B8AFK5|CCMH_ORYSI	Cytochrome c-type biogenesis CcmH-like mitochondrial protein OS=Oryza sativa subsp. indica OX=39946 GN=CCMH PE=3 SV=1
lbm_HQ_transcript_30582	68.2	8.5e-58	sp|P24806|XTH24_ARATH	Xyloglucan endotransglucosylase/hydrolase protein 24 OS=Arabidopsis thaliana OX=3702 GN=XTH24 PE=1 SV=2
lbm_HQ_transcript_30585	40.4	1.6e-35	sp|Q9FYF7|Y1736_ARATH	REF/SRPP-like protein At1g67360 OS=Arabidopsis thaliana OX=3702 GN=At1g67360 PE=2 SV=1
lbm_HQ_transcript_30586	70.4	2.3e-119	sp|Q38857|XTH22_ARATH	Xyloglucan endotransglucosylase/hydrolase protein 22 OS=Arabidopsis thaliana OX=3702 GN=XTH22 PE=1 SV=1
lbm_HQ_transcript_30588	34.0	1.1e-25	sp|Q9SX99|OSB1_ARATH	Protein OSB1, mitochondrial OS=Arabidopsis thaliana OX=3702 GN=OSB1 PE=1 SV=1
lbm_HQ_transcript_30589	80.4	1.9e-86	sp|O49818|LGUL_CICAR	Lactoylglutathione lyase OS=Cicer arietinum OX=3827 PE=2 SV=1
lbm_HQ_transcript_30598	33.7	9.6e-17	sp|Q55C17|TECR_DICDI	Very-long-chain enoyl-CoA reductase OS=Dictyostelium discoideum OX=44689 GN=gpsn2 PE=3 SV=1
lbm_HQ_transcript_30600	80.4	3.9e-127	sp|Q9SZU7|KAI2_ARATH	Probable esterase KAI2 OS=Arabidopsis thaliana OX=3702 GN=KAI2 PE=1 SV=1
lbm_HQ_transcript_30604	50.7	1.3e-13	sp|Q05024|TRI1_YEAST	Protein TRI1 OS=Saccharomyces cerevisiae (strain ATCC 204508 / S288c) OX=559292 GN=TRI1 PE=1 SV=1
lbm_HQ_transcript_30607	91.4	2.4e-153	sp|Q9M077|AUR1_ARATH	Serine/threonine-protein kinase Aurora-1 OS=Arabidopsis thaliana OX=3702 GN=AUR1 PE=1 SV=1
lbm_HQ_transcript_30609	76.5	9.4e-89	sp|O65100|FRI3_VIGUN	Ferritin-3, chloroplastic OS=Vigna unguiculata OX=3917 PE=2 SV=1
lbm_HQ_transcript_30611	86.8	3.3e-118	sp|P11796|SODM_NICPL	Superoxide dismutase [Mn], mitochondrial OS=Nicotiana plumbaginifolia OX=4092 GN=SODA PE=1 SV=1
lbm_HQ_transcript_30612	82.7	4.1e-137	sp|Q94K73|SYFM_ARATH	Phenylalanine--tRNA ligase, chloroplastic/mitochondrial OS=Arabidopsis thaliana OX=3702 GN=At3g58140 PE=1 SV=1
lbm_HQ_transcript_30615	98.6	5.5e-158	sp|P27572|NU4M_WHEAT	NADH-ubiquinone oxidoreductase chain 4 OS=Triticum aestivum OX=4565 GN=ND4 PE=2 SV=2
lbm_HQ_transcript_30618	84.2	1.0e-111	sp|Q41951|TIP21_ARATH	Aquaporin TIP2-1 OS=Arabidopsis thaliana OX=3702 GN=TIP2-1 PE=1 SV=2
lbm_HQ_transcript_30619	57.7	5.9e-51	sp|Q94AL8|CRIM1_ARATH	Cold-regulated 413 inner membrane protein 1, chloroplastic OS=Arabidopsis thaliana OX=3702 GN=COR413IM1 PE=1 SV=1
lbm_HQ_transcript_30620	81.4	1.4e-105	sp|Q9SEC2|MSRA_LACSA	Peptide methionine sulfoxide reductase OS=Lactuca sativa OX=4236 PE=2 SV=1
lbm_HQ_transcript_30628	82.0	7.9e-72	sp|Q84MC7|PYL9_ARATH	Abscisic acid receptor PYL9 OS=Arabidopsis thaliana OX=3702 GN=PYL9 PE=1 SV=1
lbm_HQ_transcript_30630	79.7	4.8e-77	sp|Q6JJ61|RK9_IPOTF	50S ribosomal protein L9, chloroplastic OS=Ipomoea trifida OX=35884 GN=RPL9 PE=3 SV=1
lbm_HQ_transcript_30632	75.7	4.4e-107	sp|Q9SEC2|MSRA_LACSA	Peptide methionine sulfoxide reductase OS=Lactuca sativa OX=4236 PE=2 SV=1
lbm_HQ_transcript_30635	77.3	1.1e-89	sp|O48850|VA725_ARATH	Vesicle-associated membrane protein 725 OS=Arabidopsis thaliana OX=3702 GN=VAMP725 PE=2 SV=2
lbm_HQ_transcript_30638	28.2	1.7e-10	sp|Q8C1C1|SAPL1_MOUSE	Proactivator polypeptide-like 1 OS=Mus musculus OX=10090 GN=Psapl1 PE=1 SV=2
lbm_HQ_transcript_30639	42.7	1.4e-28	sp|Q681X4|ZAT5_ARATH	Zinc finger protein ZAT5 OS=Arabidopsis thaliana OX=3702 GN=ZAT5 PE=2 SV=1
lbm_HQ_transcript_30640	68.4	1.5e-78	sp|Q42463|DCL_SOLLC	Protein DCL, chloroplastic OS=Solanum lycopersicum OX=4081 GN=DCL PE=2 SV=1
lbm_HQ_transcript_30642	87.0	5.7e-128	sp|P48495|TPIS_PETHY	Triosephosphate isomerase, cytosolic OS=Petunia hybrida OX=4102 GN=TPIP1 PE=2 SV=1
lbm_HQ_transcript_30645	82.1	7.9e-112	sp|O80360|RK3_TOBAC	50S ribosomal protein L3, chloroplastic (Fragment) OS=Nicotiana tabacum OX=4097 GN=RPL3 PE=2 SV=1
lbm_HQ_transcript_30648	28.4	3.9e-18	sp|O94424|T2FB_SCHPO	Transcription initiation factor IIF subunit beta OS=Schizosaccharomyces pombe (strain 972 / ATCC 24843) OX=284812 GN=tfg2 PE=1 SV=1
lbm_HQ_transcript_30649	31.8	4.1e-20	sp|P46209|USF_AQUPY	Protein usf OS=Aquifex pyrophilus OX=2714 GN=usf PE=4 SV=1
lbm_HQ_transcript_30650	46.6	2.3e-39	sp|Q9ZT66|E134_MAIZE	Endo-1,3;1,4-beta-D-glucanase OS=Zea mays OX=4577 PE=1 SV=1
lbm_HQ_transcript_30653	73.1	3.1e-92	sp|P32980|ATPD_TOBAC	ATP synthase delta chain, chloroplastic OS=Nicotiana tabacum OX=4097 GN=ATPD PE=2 SV=1
lbm_HQ_transcript_30659	66.3	2.6e-91	sp|Q8H1R4|AB10I_ARATH	ABC transporter I family member 10 OS=Arabidopsis thaliana OX=3702 GN=ABCI10 PE=2 SV=1
lbm_HQ_transcript_30660	85.7	2.6e-62	sp|Q9S7R3|LSH10_ARATH	Protein LIGHT-DEPENDENT SHORT HYPOCOTYLS 10 OS=Arabidopsis thaliana OX=3702 GN=LSH10 PE=1 SV=1
lbm_HQ_transcript_30669	68.7	9.0e-92	sp|Q9FV54|DEF1B_SOLLC	Peptide deformylase 1B, chloroplastic OS=Solanum lycopersicum OX=4081 GN=PDF1B PE=2 SV=1
lbm_HQ_transcript_30670	46.7	6.3e-26	sp|Q03211|PEXLP_TOBAC	Pistil-specific extensin-like protein OS=Nicotiana tabacum OX=4097 PE=2 SV=1
lbm_HQ_transcript_30673	63.7	1.9e-33	sp|Q8VYI9|NLTL5_ARATH	Non-specific lipid-transfer protein-like protein At5g64080 OS=Arabidopsis thaliana OX=3702 GN=At5g64080 PE=2 SV=1
lbm_HQ_transcript_30677	64.4	5.6e-59	sp|Q38820|TI232_ARATH	Mitochondrial import inner membrane translocase subunit TIM23-2 OS=Arabidopsis thaliana OX=3702 GN=TIM23-2 PE=1 SV=1
lbm_HQ_transcript_30694	45.9	3.0e-47	sp|Q8L649|BB_ARATH	E3 ubiquitin-protein ligase BIG BROTHER OS=Arabidopsis thaliana OX=3702 GN=BB PE=1 SV=1
lbm_HQ_transcript_30697	59.2	4.3e-70	sp|Q6NKP9|AMSH2_ARATH	AMSH-like ubiquitin thioesterase 2 OS=Arabidopsis thaliana OX=3702 GN=AMSH2 PE=2 SV=1
lbm_HQ_transcript_30702	84.5	2.1e-136	sp|Q9ZNT1|NB5R1_ARATH	NADH--cytochrome b5 reductase 1 OS=Arabidopsis thaliana OX=3702 GN=CBR1 PE=1 SV=1
lbm_HQ_transcript_30707	77.3	3.3e-102	sp|Q93WX6|CNIF1_ARATH	Cysteine desulfurase 1, chloroplastic OS=Arabidopsis thaliana OX=3702 GN=NFS2 PE=1 SV=1
lbm_HQ_transcript_30713	37.3	3.9e-47	sp|A4GSN8|NUA_ARATH	Nuclear-pore anchor OS=Arabidopsis thaliana OX=3702 GN=NUA PE=1 SV=1
lbm_HQ_transcript_30714	39.5	5.8e-06	sp|Q9UI32|GLSL_HUMAN	Glutaminase liver isoform, mitochondrial OS=Homo sapiens OX=9606 GN=GLS2 PE=1 SV=2
lbm_HQ_transcript_30716	63.7	3.9e-63	sp|Q94AX2|PTST_ARATH	Protein PTST, chloroplastic OS=Arabidopsis thaliana OX=3702 GN=PTST PE=1 SV=1
lbm_HQ_transcript_30718	33.6	1.9e-12	sp|P38166|SFT2_YEAST	Protein transport protein SFT2 OS=Saccharomyces cerevisiae (strain ATCC 204508 / S288c) OX=559292 GN=SFT2 PE=1 SV=1
lbm_HQ_transcript_30719	94.0	4.0e-148	sp|P27493|CB22_TOBAC	Chlorophyll a-b binding protein 21, chloroplastic OS=Nicotiana tabacum OX=4097 GN=CAB21 PE=2 SV=1
lbm_HQ_transcript_30722	80.5	1.2e-136	sp|P27522|CB13_SOLLC	Chlorophyll a-b binding protein 8, chloroplastic OS=Solanum lycopersicum OX=4081 GN=CAB8 PE=3 SV=1
lbm_HQ_transcript_30730	47.6	1.0e-93	sp|O81815|MO1_ARATH	Monooxygenase 1 OS=Arabidopsis thaliana OX=3702 GN=MO1 PE=2 SV=1
lbm_HQ_transcript_30733	85.7	7.8e-120	sp|P35685|RL7A1_ORYSJ	60S ribosomal protein L7a-1 OS=Oryza sativa subsp. japonica OX=39947 GN=RPL7A-1 PE=2 SV=1
lbm_HQ_transcript_30734	70.8	8.7e-82	sp|Q9SEL6|VTI11_ARATH	Vesicle transport v-SNARE 11 OS=Arabidopsis thaliana OX=3702 GN=VTI11 PE=1 SV=2
lbm_HQ_transcript_30736	87.0	3.9e-95	sp|Q9STT2|VPS29_ARATH	Vacuolar protein sorting-associated protein 29 OS=Arabidopsis thaliana OX=3702 GN=VPS29 PE=2 SV=1
lbm_HQ_transcript_30738	34.9	1.4e-20	sp|Q9FIH9|CML37_ARATH	Calcium-binding protein CML37 OS=Arabidopsis thaliana OX=3702 GN=CML37 PE=2 SV=1
lbm_HQ_transcript_30746	57.3	7.9e-56	sp|Q8L9J7|SWET1_ARATH	Bidirectional sugar transporter SWEET1 OS=Arabidopsis thaliana OX=3702 GN=SWEET1 PE=1 SV=1
lbm_HQ_transcript_30749	93.6	7.6e-128	sp|Q9SXU1|PSA7_CICAR	Proteasome subunit alpha type-7 OS=Cicer arietinum OX=3827 GN=PAD1 PE=2 SV=1
lbm_HQ_transcript_30751	86.4	6.2e-101	sp|P49199|RS8_ORYSJ	40S ribosomal protein S8 OS=Oryza sativa subsp. japonica OX=39947 GN=RPS8 PE=2 SV=2
lbm_HQ_transcript_30755	80.6	7.6e-91	sp|Q9LEV3|CBSX3_ARATH	CBS domain-containing protein CBSX3, mitochondrial OS=Arabidopsis thaliana OX=3702 GN=CBSX3 PE=1 SV=1
lbm_HQ_transcript_30756	68.8	1.3e-58	sp|P25317|GSTXA_TOBAC	Probable glutathione S-transferase parA OS=Nicotiana tabacum OX=4097 GN=PARA PE=2 SV=1
lbm_HQ_transcript_30757	75.0	2.2e-69	sp|Q6Z2W3|ARFE_ORYSJ	Auxin response factor 5 OS=Oryza sativa subsp. japonica OX=39947 GN=ARF5 PE=2 SV=2
lbm_HQ_transcript_30763	48.6	3.8e-42	sp|Q9LQX2|MPSR1_ARATH	E3 ubiquitin-protein ligase MPSR1 OS=Arabidopsis thaliana OX=3702 GN=MPSR1 PE=1 SV=1
lbm_HQ_transcript_30767	71.2	4.3e-86	sp|O23403|PPD1_ARATH	PsbP domain-containing protein 1, chloroplastic OS=Arabidopsis thaliana OX=3702 GN=PPD1 PE=1 SV=1
lbm_HQ_transcript_30776	84.3	3.7e-122	sp|Q9SQL2|CB24_PEA	Chlorophyll a-b binding protein P4, chloroplastic OS=Pisum sativum OX=3888 GN=lhcA-P4 PE=1 SV=1
lbm_HQ_transcript_30777	75.1	1.7e-93	sp|Q9LD45|BI1_ARATH	Bax inhibitor 1 OS=Arabidopsis thaliana OX=3702 GN=BI-1 PE=1 SV=1
lbm_HQ_transcript_30780	46.5	3.6e-24	sp|Q9M8L3|VQ11_ARATH	VQ motif-containing protein 11 OS=Arabidopsis thaliana OX=3702 GN=VQ11 PE=1 SV=1
lbm_HQ_transcript_30781	82.1	1.0e-103	sp|Q9SP08|RRP41_ARATH	Exosome complex component RRP41 homolog OS=Arabidopsis thaliana OX=3702 GN=RRP41 PE=1 SV=1
lbm_HQ_transcript_30783	91.8	5.2e-95	sp|Q8VY57|ARL8A_ARATH	ADP-ribosylation factor-like protein 8a OS=Arabidopsis thaliana OX=3702 GN=ARL8A PE=2 SV=1
lbm_HQ_transcript_30786	44.4	7.0e-20	sp|P93758|RMR42_ARATH	Remorin 4.2 OS=Arabidopsis thaliana OX=3702 GN=REM4.2 PE=1 SV=1
lbm_HQ_transcript_30788	42.4	4.0e-31	sp|F1QMV3|TPC6B_DANRE	Trafficking protein particle complex subunit 6b OS=Danio rerio OX=7955 GN=trappc6b PE=2 SV=1
lbm_HQ_transcript_30789	69.6	3.9e-111	sp|Q8VXY4|TIPRL_ARATH	TIP41-like protein OS=Arabidopsis thaliana OX=3702 GN=TIP41L PE=2 SV=1
lbm_HQ_transcript_30796	55.0	9.6e-33	sp|Q96NC0|ZMAT2_HUMAN	Zinc finger matrin-type protein 2 OS=Homo sapiens OX=9606 GN=ZMAT2 PE=1 SV=1
lbm_HQ_transcript_30798	70.1	2.4e-105	sp|Q8GZ79|TI201_ARATH	Protein TIC 20-I, chloroplastic OS=Arabidopsis thaliana OX=3702 GN=TIC20-I PE=1 SV=1
lbm_HQ_transcript_30799	94.7	5.4e-150	sp|P27494|CB23_TOBAC	Chlorophyll a-b binding protein 36, chloroplastic OS=Nicotiana tabacum OX=4097 GN=CAB36 PE=3 SV=1
lbm_HQ_transcript_30803	74.8	9.7e-46	sp|Q9M4B5|PFD4_ARATH	Probable prefoldin subunit 4 OS=Arabidopsis thaliana OX=3702 GN=AIP3 PE=1 SV=3
lbm_HQ_transcript_30806	63.9	5.1e-87	sp|Q94K41|SDR3B_ARATH	Short-chain dehydrogenase reductase 3b OS=Arabidopsis thaliana OX=3702 GN=SDR3b PE=2 SV=1
lbm_HQ_transcript_30813	71.0	1.5e-46	sp|Q96262|PCAP1_ARATH	Plasma membrane-associated cation-binding protein 1 OS=Arabidopsis thaliana OX=3702 GN=PCAP1 PE=1 SV=1
lbm_HQ_transcript_30817	36.5	1.6e-19	sp|Q84LH3|WEX_ARATH	Werner Syndrome-like exonuclease OS=Arabidopsis thaliana OX=3702 GN=WEX PE=1 SV=1
lbm_HQ_transcript_30821	73.2	6.9e-76	sp|F4J6F6|IREH1_ARATH	Probable serine/threonine protein kinase IREH1 OS=Arabidopsis thaliana OX=3702 GN=IREH1 PE=1 SV=1
lbm_HQ_transcript_30826	55.6	1.6e-69	sp|F4HZQ7|WTR5_ARATH	WAT1-related protein At1g21890 OS=Arabidopsis thaliana OX=3702 GN=At1g21890 PE=2 SV=1
lbm_HQ_transcript_30828	30.5	4.1e-20	sp|Q84X53|MTEF1_ARATH	Transcription termination factor MTEF1, chloroplastic OS=Arabidopsis thaliana OX=3702 GN=MTERF1 PE=2 SV=2
lbm_HQ_transcript_30830	79.8	9.0e-116	sp|O49354|COQ3_ARATH	Ubiquinone biosynthesis O-methyltransferase, mitochondrial OS=Arabidopsis thaliana OX=3702 GN=COQ3 PE=1 SV=2
lbm_HQ_transcript_30835	38.5	6.7e-31	sp|P32024|JI23_HORVU	23 kDa jasmonate-induced protein OS=Hordeum vulgare OX=4513 PE=2 SV=1
lbm_HQ_transcript_30838	56.9	6.6e-50	sp|Q5M750|VQ4_ARATH	VQ motif-containing protein 4 OS=Arabidopsis thaliana OX=3702 GN=VQ4 PE=1 SV=1
lbm_HQ_transcript_30842	72.7	2.7e-112	sp|Q9SRM5|CPR49_ARATH	GDSL esterase/lipase CPRD49 OS=Arabidopsis thaliana OX=3702 GN=CPRD49 PE=2 SV=1
lbm_HQ_transcript_30852	42.8	4.1e-28	sp|Q8LDD3|CUT1D_ARATH	Protein CURVATURE THYLAKOID 1D, chloroplastic OS=Arabidopsis thaliana OX=3702 GN=CURT1D PE=1 SV=1
lbm_HQ_transcript_30854	39.8	2.3e-15	sp|Q58FZ0|NAKR2_ARATH	Protein SODIUM POTASSIUM ROOT DEFECTIVE 2 OS=Arabidopsis thaliana OX=3702 GN=NAKR2 PE=2 SV=1
lbm_HQ_transcript_30855	100.0	5.4e-12	sp|Q3V516|PETG_ACOCL	Cytochrome b6-f complex subunit 5 OS=Acorus calamus OX=4465 GN=petG PE=3 SV=1
lbm_HQ_transcript_30856	89.2	6.5e-98	sp|O49841|RAC2A_ARATH	Ras-related protein RABC2a OS=Arabidopsis thaliana OX=3702 GN=RABC2A PE=1 SV=1
lbm_HQ_transcript_30860	58.2	3.3e-86	sp|Q94B74|NUDT2_ARATH	Nudix hydrolase 2 OS=Arabidopsis thaliana OX=3702 GN=NUDT2 PE=1 SV=1
lbm_HQ_transcript_30868	52.2	2.2e-53	sp|Q9SJJ3|BLH8_ARATH	BEL1-like homeodomain protein 8 OS=Arabidopsis thaliana OX=3702 GN=BLH8 PE=1 SV=1
lbm_HQ_transcript_30870	61.8	2.0e-46	sp|C0PEY7|PYG7_MAIZE	Tetratricopeptide repeat domain-containing protein PYG7, chloroplastic OS=Zea mays OX=4577 GN=PYG7 PE=2 SV=1
lbm_HQ_transcript_30871	84.2	9.6e-112	sp|Q41951|TIP21_ARATH	Aquaporin TIP2-1 OS=Arabidopsis thaliana OX=3702 GN=TIP2-1 PE=1 SV=2
lbm_HQ_transcript_30877	47.8	5.5e-12	sp|Q9SGU2|SAU71_ARATH	Auxin-responsive protein SAUR71 OS=Arabidopsis thaliana OX=3702 GN=SAUR71 PE=2 SV=1
lbm_HQ_transcript_30885	88.9	3.1e-110	sp|Q9FJA6|RS33_ARATH	40S ribosomal protein S3-3 OS=Arabidopsis thaliana OX=3702 GN=RPS3C PE=1 SV=1
lbm_HQ_transcript_30889	32.8	2.4e-41	sp|Q9ZU90|SKI28_ARATH	F-box protein SKIP28 OS=Arabidopsis thaliana OX=3702 GN=SKIP28 PE=1 SV=1
lbm_HQ_transcript_30891	32.3	3.6e-16	sp|Q38829|IAA11_ARATH	Auxin-responsive protein IAA11 OS=Arabidopsis thaliana OX=3702 GN=IAA11 PE=1 SV=1
lbm_HQ_transcript_30894	34.2	1.1e-15	sp|Q9SJ52|NHL10_ARATH	NDR1/HIN1-like protein 10 OS=Arabidopsis thaliana OX=3702 GN=NHL10 PE=2 SV=1
lbm_HQ_transcript_30900	26.5	8.0e-08	sp|Q8GUH1|PUB33_ARATH	U-box domain-containing protein 33 OS=Arabidopsis thaliana OX=3702 GN=PUB33 PE=2 SV=2
lbm_HQ_transcript_30901	47.5	4.5e-19	sp|Q92QG5|RL22_RHIME	50S ribosomal protein L22 OS=Rhizobium meliloti (strain 1021) OX=266834 GN=rplV PE=3 SV=1
lbm_HQ_transcript_30902	73.2	1.1e-81	sp|Q9SR70|FK164_ARATH	Peptidyl-prolyl cis-trans isomerase FKBP16-4, chloroplastic OS=Arabidopsis thaliana OX=3702 GN=FKBP16-4 PE=1 SV=1
lbm_HQ_transcript_30909	66.4	2.0e-35	sp|Q9M7N6|MAF1_SOLLC	MFP1 attachment factor 1 OS=Solanum lycopersicum OX=4081 GN=MAF1 PE=1 SV=1
lbm_HQ_transcript_30927	81.8	2.9e-106	sp|Q9SE42|RPE1_ORYSJ	Ribulose-phosphate 3-epimerase, cytoplasmic isoform OS=Oryza sativa subsp. japonica OX=39947 GN=Os09g0505700 PE=1 SV=1
lbm_HQ_transcript_30931	63.2	2.4e-84	sp|Q0WW55|ZEUS1_ARATH	Thymidylate kinase OS=Arabidopsis thaliana OX=3702 GN=ZEU1 PE=2 SV=1
lbm_HQ_transcript_30932	37.2	3.1e-36	sp|Q84TE9|DOF53_ARATH	Dof zinc finger protein DOF5.3 OS=Arabidopsis thaliana OX=3702 GN=DOF5.3 PE=2 SV=1
lbm_HQ_transcript_30935	39.1	1.0e-23	sp|P24805|TSJT1_TOBAC	Stem-specific protein TSJT1 OS=Nicotiana tabacum OX=4097 GN=TSJT1 PE=2 SV=1
lbm_HQ_transcript_30938	62.5	1.4e-20	sp|Q84V83|LAR_DESUN	Leucoanthocyanidin reductase OS=Desmodium uncinatum OX=225101 GN=LAR PE=1 SV=1
lbm_HQ_transcript_30940	63.9	3.3e-62	sp|O82391|JOSL_ARATH	Josephin-like protein OS=Arabidopsis thaliana OX=3702 GN=At2g29640 PE=2 SV=1
lbm_HQ_transcript_30943	79.3	9.9e-88	sp|O65100|FRI3_VIGUN	Ferritin-3, chloroplastic OS=Vigna unguiculata OX=3917 PE=2 SV=1
lbm_HQ_transcript_30948	58.5	2.3e-10	sp|P29503|NEUR_DROME	Protein neuralized OS=Drosophila melanogaster OX=7227 GN=neur PE=1 SV=2
lbm_HQ_transcript_30949	67.4	3.1e-100	sp|F4JML5|ECH2M_ARATH	Probable enoyl-CoA hydratase 2, mitochondrial OS=Arabidopsis thaliana OX=3702 GN=At4g16800 PE=2 SV=1
lbm_HQ_transcript_30952	92.6	1.3e-109	sp|P28186|RAE1C_ARATH	Ras-related protein RABE1c OS=Arabidopsis thaliana OX=3702 GN=RABE1C PE=1 SV=1
lbm_HQ_transcript_30958	75.1	7.1e-89	sp|F4K265|AT101_ARATH	Autophagy-related protein 101 OS=Arabidopsis thaliana OX=3702 GN=ATG101 PE=1 SV=1
lbm_HQ_transcript_30961	55.0	2.9e-66	sp|Q96324|GSTFB_ARATH	Glutathione S-transferase F11 OS=Arabidopsis thaliana OX=3702 GN=GSTF11 PE=2 SV=1
lbm_HQ_transcript_30964	43.5	6.3e-37	sp|Q6R567|RMA1_CAPAN	E3 ubiquitin-protein ligase RMA1H1 OS=Capsicum annuum OX=4072 GN=RMA1H1 PE=1 SV=1
lbm_HQ_transcript_30970	48.8	2.1e-77	sp|Q5NUF4|HIDM_GLYEC	2-hydroxyisoflavanone dehydratase OS=Glycyrrhiza echinata OX=46348 GN=HIDM PE=1 SV=1
lbm_HQ_transcript_30974	76.2	6.9e-89	sp|Q9M205|CCU22_ARATH	Cyclin-U2-2 OS=Arabidopsis thaliana OX=3702 GN=CYCU2-2 PE=1 SV=1
lbm_HQ_transcript_30980	30.9	4.1e-36	sp|Q9FFF6|DIOX5_ARATH	Probable 2-oxoglutarate-dependent dioxygenase At5g05600 OS=Arabidopsis thaliana OX=3702 GN=At5g05600 PE=2 SV=1
lbm_HQ_transcript_30981	63.3	3.5e-64	sp|O80915|PR1B4_ARATH	PRA1 family protein B4 OS=Arabidopsis thaliana OX=3702 GN=PRA1B4 PE=1 SV=1
lbm_HQ_transcript_30982	35.1	8.6e-44	sp|A6QP05|DHR12_BOVIN	Dehydrogenase/reductase SDR family member 12 OS=Bos taurus OX=9913 GN=DHRS12 PE=2 SV=1
lbm_HQ_transcript_30987	69.1	9.9e-91	sp|Q39244|RU1A_ARATH	U1 small nuclear ribonucleoprotein A OS=Arabidopsis thaliana OX=3702 GN=U1A PE=1 SV=1
lbm_HQ_transcript_30995	52.1	1.1e-60	sp|O94903|PLPHP_HUMAN	Pyridoxal phosphate homeostasis protein OS=Homo sapiens OX=9606 GN=PLPBP PE=1 SV=1
lbm_HQ_transcript_30997	62.7	3.3e-78	sp|Q9SCS3|PGML4_ARATH	Phosphoglycerate mutase-like protein 4 OS=Arabidopsis thaliana OX=3702 GN=At3g50520 PE=2 SV=1
lbm_HQ_transcript_31001	57.7	8.7e-63	sp|Q94AQ9|SGRL_ARATH	Protein STAY-GREEN LIKE, chloroplastic OS=Arabidopsis thaliana OX=3702 GN=SGRL PE=2 SV=1
lbm_HQ_transcript_31003	71.5	5.4e-73	sp|Q9LU85|PAP4_ARATH	Probable plastid-lipid-associated protein 4, chloroplastic OS=Arabidopsis thaliana OX=3702 GN=PAP4 PE=1 SV=1
lbm_HQ_transcript_31004	75.0	8.3e-66	sp|O82234|IF32_ARATH	Translation initiation factor IF3-2, chloroplastic OS=Arabidopsis thaliana OX=3702 GN=IF3-2 PE=2 SV=1
lbm_HQ_transcript_31005	56.9	8.8e-15	sp|A7Z6W0|DNAJ_BACVZ	Chaperone protein DnaJ OS=Bacillus velezensis (strain DSM 23117 / BGSC 10A6 / FZB42) OX=326423 GN=dnaJ PE=3 SV=1
lbm_HQ_transcript_31013	43.8	2.5e-62	sp|Q84MB3|ACCH1_ARATH	1-aminocyclopropane-1-carboxylate oxidase homolog 1 OS=Arabidopsis thaliana OX=3702 GN=At1g06620 PE=2 SV=1
lbm_HQ_transcript_31015	46.6	2.4e-28	sp|Q09463|RNF5_CAEEL	E3 ubiquitin ligase rnf-5 OS=Caenorhabditis elegans OX=6239 GN=rnf-5 PE=1 SV=1
lbm_HQ_transcript_31024	95.2	2.6e-67	sp|Q96473|VATL_KALDA	V-type proton ATPase 16 kDa proteolipid subunit OS=Kalanchoe daigremontiana OX=23013 PE=2 SV=1
lbm_HQ_transcript_31026	51.2	5.5e-25	sp|Q96502|COL2_ARATH	Zinc finger protein CONSTANS-LIKE 2 OS=Arabidopsis thaliana OX=3702 GN=COL2 PE=1 SV=1
lbm_HQ_transcript_31028	49.0	5.3e-28	sp|Q3T042|NOB1_BOVIN	RNA-binding protein NOB1 OS=Bos taurus OX=9913 GN=NOB1 PE=2 SV=1
lbm_HQ_transcript_31031	28.9	2.0e-27	sp|Q55CU8|PITC_DICDI	Phosphatidylinositol transfer protein 3 OS=Dictyostelium discoideum OX=44689 GN=pitC PE=2 SV=1
lbm_HQ_transcript_31032	89.0	2.0e-120	sp|Q9LM93|DPM1_ARATH	Dolichol-phosphate mannosyltransferase subunit 1 OS=Arabidopsis thaliana OX=3702 GN=DPMS1 PE=1 SV=1
lbm_HQ_transcript_31034	82.8	2.8e-53	sp|O64963|PAL1_PRUAV	Phenylalanine ammonia-lyase 1 OS=Prunus avium OX=42229 GN=PAL1 PE=2 SV=1
lbm_HQ_transcript_31035	53.9	6.3e-45	sp|O80674|BH106_ARATH	Transcription factor bHLH106 OS=Arabidopsis thaliana OX=3702 GN=BHLH106 PE=2 SV=1
lbm_HQ_transcript_31038	48.8	1.3e-71	sp|Q9SYK9|U74E2_ARATH	UDP-glycosyltransferase 74E2 OS=Arabidopsis thaliana OX=3702 GN=UGT74E2 PE=1 SV=1
lbm_HQ_transcript_31040	58.9	7.7e-51	sp|B8AE37|HDR1_ORYSI	Protein HEADING DATE REPRESSOR 1 OS=Oryza sativa subsp. indica OX=39946 GN=HDR1 PE=3 SV=1
lbm_HQ_transcript_31044	55.7	2.1e-88	sp|Q9SG92|MES17_ARATH	Methylesterase 17 OS=Arabidopsis thaliana OX=3702 GN=MES17 PE=1 SV=1
lbm_HQ_transcript_31046	73.1	2.1e-93	sp|Q9LW50|ERF2_NICSY	Ethylene-responsive transcription factor 2 OS=Nicotiana sylvestris OX=4096 GN=ERF2 PE=2 SV=1
lbm_HQ_transcript_31048	65.6	7.5e-62	sp|Q9SSR1|Y1259_ARATH	DCC family protein At1g52590, chloroplastic OS=Arabidopsis thaliana OX=3702 GN=At1g52590 PE=2 SV=1
lbm_HQ_transcript_31049	51.9	8.8e-47	sp|Q9ZVI6|LOR8_ARATH	Protein LURP-one-related 8 OS=Arabidopsis thaliana OX=3702 GN=At2g38640 PE=2 SV=1
lbm_HQ_transcript_31050	44.4	3.4e-51	sp|Q589Y0|MAT1_TOBAC	Phenolic glucoside malonyltransferase 1 OS=Nicotiana tabacum OX=4097 GN=mat1 PE=1 SV=1
lbm_HQ_transcript_31051	60.0	2.1e-61	sp|Q8W485|Y5010_ARATH	Uncharacterized protein At5g50100, chloroplastic OS=Arabidopsis thaliana OX=3702 GN=At5g50100 PE=1 SV=1
lbm_HQ_transcript_31052	44.8	3.6e-32	sp|O82169|MORF6_ARATH	Multiple organellar RNA editing factor 6, mitochondrial OS=Arabidopsis thaliana OX=3702 GN=MORF6 PE=1 SV=1
lbm_HQ_transcript_31057	46.7	6.6e-26	sp|Q03211|PEXLP_TOBAC	Pistil-specific extensin-like protein OS=Nicotiana tabacum OX=4097 PE=2 SV=1
lbm_HQ_transcript_31062	53.3	8.7e-47	sp|Q9SEU6|TRXM4_ARATH	Thioredoxin M4, chloroplastic OS=Arabidopsis thaliana OX=3702 GN=At3g15360 PE=2 SV=2
lbm_HQ_transcript_31066	54.7	2.8e-69	sp|Q9LSS7|RUBP1_ARATH	NEDD8-specific protease 1 OS=Arabidopsis thaliana OX=3702 GN=NEDP1 PE=2 SV=1
lbm_HQ_transcript_31067	72.3	2.1e-101	sp|Q84MB6|DIOX2_ARATH	Probable 2-oxoglutarate-dependent dioxygenase At3g50210 OS=Arabidopsis thaliana OX=3702 GN=At3g50210 PE=2 SV=1
lbm_HQ_transcript_31071	31.3	3.6e-24	sp|Q1LZH1|MARC2_BOVIN	Mitochondrial amidoxime reducing component 2 OS=Bos taurus OX=9913 GN=MARC2 PE=2 SV=1
lbm_HQ_transcript_31073	89.7	6.6e-103	sp|P28188|RAD2A_ARATH	Ras-related protein RABD2a OS=Arabidopsis thaliana OX=3702 GN=RABD2A PE=1 SV=3
lbm_HQ_transcript_31074	83.0	2.1e-80	sp|Q9FGM1|PYL8_ARATH	Abscisic acid receptor PYL8 OS=Arabidopsis thaliana OX=3702 GN=PYL8 PE=1 SV=1
lbm_HQ_transcript_31076	80.5	5.6e-54	sp|Q94C60|SPT42_ARATH	Transcription elongation factor SPT4 homolog 2 OS=Arabidopsis thaliana OX=3702 GN=At5g63670 PE=3 SV=1
lbm_HQ_transcript_31079	84.3	3.7e-122	sp|Q9SQL2|CB24_PEA	Chlorophyll a-b binding protein P4, chloroplastic OS=Pisum sativum OX=3888 GN=lhcA-P4 PE=1 SV=1
lbm_HQ_transcript_31090	82.9	1.0e-116	sp|O22874|EXPA8_ARATH	Expansin-A8 OS=Arabidopsis thaliana OX=3702 GN=EXPA8 PE=2 SV=1
lbm_HQ_transcript_31093	59.6	1.9e-46	sp|Q9NX01|TXN4B_HUMAN	Thioredoxin-like protein 4B OS=Homo sapiens OX=9606 GN=TXNL4B PE=1 SV=1
lbm_HQ_transcript_31098	79.1	4.9e-106	sp|Q9LQQ8|PBL5_ARATH	Probable serine/threonine-protein kinase PBL5 OS=Arabidopsis thaliana OX=3702 GN=PBL5 PE=2 SV=1
lbm_HQ_transcript_31109	76.3	2.4e-97	sp|O49292|PPD4_ARATH	PsbP domain-containing protein 4, chloroplastic OS=Arabidopsis thaliana OX=3702 GN=PPD4 PE=1 SV=2
lbm_HQ_transcript_31110	31.6	8.7e-31	sp|Q93VR4|ML423_ARATH	MLP-like protein 423 OS=Arabidopsis thaliana OX=3702 GN=MLP423 PE=2 SV=1
lbm_HQ_transcript_31112	80.5	5.6e-54	sp|Q94C60|SPT42_ARATH	Transcription elongation factor SPT4 homolog 2 OS=Arabidopsis thaliana OX=3702 GN=At5g63670 PE=3 SV=1
lbm_HQ_transcript_31114	85.7	4.5e-123	sp|Q94K71|CBBY_ARATH	CBBY-like protein OS=Arabidopsis thaliana OX=3702 GN=CBBY PE=1 SV=1
lbm_HQ_transcript_31116	48.8	5.2e-76	sp|Q86GF7|CRUST_PANBO	Crustapain OS=Pandalus borealis OX=6703 GN=Cys PE=1 SV=1
lbm_HQ_transcript_31117	90.6	3.7e-53	sp|Q9SKI2|VPS2A_ARATH	Vacuolar protein sorting-associated protein 2 homolog 1 OS=Arabidopsis thaliana OX=3702 GN=VPS2.1 PE=1 SV=2
lbm_HQ_transcript_31120	67.9	2.8e-37	sp|Q9S728|PDF1_ARATH	Protodermal factor 1 OS=Arabidopsis thaliana OX=3702 GN=PDF1 PE=2 SV=1
lbm_HQ_transcript_31121	58.7	4.5e-59	sp|Q9C4Z7|MINE1_ARATH	Cell division topological specificity factor homolog, chloroplastic OS=Arabidopsis thaliana OX=3702 GN=MINE1 PE=1 SV=1
lbm_HQ_transcript_31123	68.0	3.6e-61	sp|A2YEZ6|SAP8_ORYSI	Zinc finger A20 and AN1 domain-containing stress-associated protein 8 OS=Oryza sativa subsp. indica OX=39946 GN=SAP8 PE=2 SV=2
lbm_HQ_transcript_31128	84.9	3.9e-87	sp|Q9XFD1|NCBP2_ARATH	Nuclear cap-binding protein subunit 2 OS=Arabidopsis thaliana OX=3702 GN=CBP20 PE=1 SV=1
lbm_HQ_transcript_31130	94.0	1.3e-111	sp|P28186|RAE1C_ARATH	Ras-related protein RABE1c OS=Arabidopsis thaliana OX=3702 GN=RABE1C PE=1 SV=1
lbm_HQ_transcript_31133	47.2	6.4e-58	sp|Q8RX71|BAG4_ARATH	BAG family molecular chaperone regulator 4 OS=Arabidopsis thaliana OX=3702 GN=BAG4 PE=1 SV=1
lbm_HQ_transcript_31135	58.5	5.5e-89	sp|P43294|MHK_ARATH	Serine/threonine-protein kinase MHK OS=Arabidopsis thaliana OX=3702 GN=MHK PE=2 SV=2
lbm_HQ_transcript_31136	63.7	1.9e-33	sp|Q8VYI9|NLTL5_ARATH	Non-specific lipid-transfer protein-like protein At5g64080 OS=Arabidopsis thaliana OX=3702 GN=At5g64080 PE=2 SV=1
lbm_HQ_transcript_31140	65.0	4.9e-74	sp|P82538|PPL1_ARATH	PsbP-like protein 1, chloroplastic OS=Arabidopsis thaliana OX=3702 GN=PPL1 PE=1 SV=1
lbm_HQ_transcript_31141	60.9	2.7e-24	sp|Q03200|LIRP1_ORYSJ	Light-regulated protein, chloroplastic OS=Oryza sativa subsp. japonica OX=39947 GN=LIR1 PE=1 SV=1
lbm_HQ_transcript_31146	83.1	7.3e-126	sp|P54928|IMP3_SOLLC	Inositol monophosphatase 3 OS=Solanum lycopersicum OX=4081 GN=IMP3 PE=1 SV=1
lbm_HQ_transcript_31147	85.7	6.3e-114	sp|P49688|RS23_ARATH	40S ribosomal protein S2-3 OS=Arabidopsis thaliana OX=3702 GN=RPS2C PE=1 SV=2
lbm_HQ_transcript_31148	82.9	1.2e-83	sp|Q9SDY5|RCE1_ARATH	NEDD8-conjugating enzyme Ubc12 OS=Arabidopsis thaliana OX=3702 GN=RCE1 PE=1 SV=1
lbm_HQ_transcript_31155	74.1	4.4e-70	sp|Q9FH99|FB302_ARATH	F-box protein At5g67140 OS=Arabidopsis thaliana OX=3702 GN=At5g67140 PE=2 SV=1
lbm_HQ_transcript_31157	77.1	9.2e-52	sp|C0LU16|MED21_ARATH	Mediator of RNA polymerase II transcription subunit 21 OS=Arabidopsis thaliana OX=3702 GN=MED21 PE=1 SV=1
lbm_HQ_transcript_31158	74.2	1.1e-60	sp|Q84WM9|EF1B1_ARATH	Elongation factor 1-beta 1 OS=Arabidopsis thaliana OX=3702 GN=At5g12110 PE=2 SV=2
lbm_HQ_transcript_31159	61.0	3.5e-104	sp|B2X050|MNR1_CAPAN	(+)-neomenthol dehydrogenase OS=Capsicum annuum OX=4072 GN=MNR1 PE=1 SV=1
lbm_HQ_transcript_31164	51.2	3.8e-50	sp|Q9LT71|RTNLK_ARATH	Reticulon-like protein B11 OS=Arabidopsis thaliana OX=3702 GN=RTNLB11 PE=2 SV=1
lbm_HQ_transcript_31173	79.4	1.0e-100	sp|O82359|LCKB2_ARATH	Sphingoid long-chain bases kinase 2, mitochondrial OS=Arabidopsis thaliana OX=3702 GN=LCKB2 PE=2 SV=1
lbm_HQ_transcript_31175	73.1	3.1e-92	sp|P32980|ATPD_TOBAC	ATP synthase delta chain, chloroplastic OS=Nicotiana tabacum OX=4097 GN=ATPD PE=2 SV=1
lbm_HQ_transcript_31178	52.1	1.1e-60	sp|O94903|PLPHP_HUMAN	Pyridoxal phosphate homeostasis protein OS=Homo sapiens OX=9606 GN=PLPBP PE=1 SV=1
lbm_HQ_transcript_31179	74.2	1.1e-60	sp|Q84WM9|EF1B1_ARATH	Elongation factor 1-beta 1 OS=Arabidopsis thaliana OX=3702 GN=At5g12110 PE=2 SV=2
lbm_HQ_transcript_31186	83.3	3.1e-105	sp|O23429|VA724_ARATH	Vesicle-associated membrane protein 724 OS=Arabidopsis thaliana OX=3702 GN=VAMP724 PE=2 SV=2
lbm_HQ_transcript_31187	46.0	9.4e-33	sp|Q9LSR7|AGL70_ARATH	Agamous-like MADS-box protein AGL70 OS=Arabidopsis thaliana OX=3702 GN=AGL70 PE=2 SV=1
lbm_HQ_transcript_31191	69.1	5.4e-52	sp|Q84W04|CNIH4_ARATH	Protein cornichon homolog 4 OS=Arabidopsis thaliana OX=3702 GN=At1g12390 PE=1 SV=1
lbm_HQ_transcript_31199	28.2	1.7e-10	sp|Q8C1C1|SAPL1_MOUSE	Proactivator polypeptide-like 1 OS=Mus musculus OX=10090 GN=Psapl1 PE=1 SV=2
lbm_HQ_transcript_31208	80.2	6.5e-66	sp|Q8GW46|YAB5_ARATH	Axial regulator YABBY 5 OS=Arabidopsis thaliana OX=3702 GN=YAB5 PE=1 SV=1
lbm_HQ_transcript_31216	98.7	2.4e-129	sp|Q9M4T8|PSA5_SOYBN	Proteasome subunit alpha type-5 OS=Glycine max OX=3847 GN=PAE1 PE=2 SV=1
lbm_HQ_transcript_31217	90.5	3.0e-71	sp|Q9MF82|RT07_BETVU	Ribosomal protein S7, mitochondrial OS=Beta vulgaris OX=161934 GN=RPS7 PE=2 SV=2
lbm_HQ_transcript_31223	47.6	2.1e-16	sp|Q8R035|ICT1_MOUSE	Peptidyl-tRNA hydrolase ICT1, mitochondrial OS=Mus musculus OX=10090 GN=Mrpl58 PE=1 SV=1
lbm_HQ_transcript_31224	63.8	1.9e-57	sp|P43187|ALLB3_BETPN	Calcium-binding allergen Bet v 3 OS=Betula pendula OX=3505 GN=BETVIII PE=1 SV=1
lbm_HQ_transcript_31228	60.8	5.1e-95	sp|Q84TH5|AB25G_ARATH	ABC transporter G family member 25 OS=Arabidopsis thaliana OX=3702 GN=ABCG25 PE=2 SV=1
lbm_HQ_transcript_31230	65.4	3.1e-68	sp|Q9SCP9|VP371_ARATH	Vacuolar protein-sorting-associated protein 37 homolog 1 OS=Arabidopsis thaliana OX=3702 GN=VPS37-1 PE=1 SV=1
lbm_HQ_transcript_31236	54.4	4.8e-69	sp|Q8VY13|FRO8_ARATH	Ferric reduction oxidase 8, mitochondrial OS=Arabidopsis thaliana OX=3702 GN=FRO8 PE=1 SV=1
lbm_HQ_transcript_31240	86.6	1.0e-71	sp|Q9SP35|TI172_ARATH	Mitochondrial import inner membrane translocase subunit TIM17-2 OS=Arabidopsis thaliana OX=3702 GN=TIM17-2 PE=1 SV=2
lbm_HQ_transcript_31241	62.8	2.3e-103	sp|P35694|XTH2_SOYBN	Xyloglucan endotransglucosylase/hydrolase 2 OS=Glycine max OX=3847 PE=2 SV=1
lbm_HQ_transcript_31242	44.9	5.1e-76	sp|Q40316|VESTR_MEDSA	Vestitone reductase OS=Medicago sativa OX=3879 PE=1 SV=1
lbm_HQ_transcript_31245	67.3	3.9e-55	sp|O22845|CML5_ARATH	Calmodulin-like protein 5 OS=Arabidopsis thaliana OX=3702 GN=CML5 PE=2 SV=2
lbm_HQ_transcript_31248	90.3	3.1e-113	sp|Q75LU8|CNBL3_ORYSJ	Calcineurin B-like protein 3 OS=Oryza sativa subsp. japonica OX=39947 GN=CBL3 PE=1 SV=1
lbm_HQ_transcript_31250	89.2	1.9e-110	sp|Q9FJA6|RS33_ARATH	40S ribosomal protein S3-3 OS=Arabidopsis thaliana OX=3702 GN=RPS3C PE=1 SV=1
lbm_HQ_transcript_31251	43.1	2.0e-35	sp|Q6DBA5|NRPD4_ARATH	DNA-directed RNA polymerases IV and V subunit 4 OS=Arabidopsis thaliana OX=3702 GN=NRPD4 PE=1 SV=2
lbm_HQ_transcript_31257	81.8	2.9e-106	sp|Q9SE42|RPE1_ORYSJ	Ribulose-phosphate 3-epimerase, cytoplasmic isoform OS=Oryza sativa subsp. japonica OX=39947 GN=Os09g0505700 PE=1 SV=1
lbm_HQ_transcript_31258	68.2	1.2e-133	sp|Q5W274|PDR3_TOBAC	Pleiotropic drug resistance protein 3 OS=Nicotiana tabacum OX=4097 GN=PDR3 PE=2 SV=1
lbm_HQ_transcript_31270	92.5	9.1e-97	sp|P25857|G3PB_ARATH	Glyceraldehyde-3-phosphate dehydrogenase GAPB, chloroplastic OS=Arabidopsis thaliana OX=3702 GN=GAPB PE=1 SV=2
lbm_HQ_transcript_31275	72.1	8.4e-106	sp|Q6NL24|ECH1P_ARATH	Probable enoyl-CoA hydratase 1, peroxisomal OS=Arabidopsis thaliana OX=3702 GN=ECHIA PE=1 SV=1
lbm_HQ_transcript_31279	69.1	3.6e-24	sp|Q9XIC7|SERK2_ARATH	Somatic embryogenesis receptor kinase 2 OS=Arabidopsis thaliana OX=3702 GN=SERK2 PE=1 SV=1
lbm_HQ_transcript_31288	70.9	1.0e-103	sp|F4JTE7|GPP1_ARATH	(DL)-glycerol-3-phosphatase 1, mitochondrial OS=Arabidopsis thaliana OX=3702 GN=GPP1 PE=1 SV=1
lbm_HQ_transcript_31290	88.5	6.0e-72	sp|Q9SCQ6|IDD2_ARATH	Zinc finger protein GAI-ASSOCIATED FACTOR 1 OS=Arabidopsis thaliana OX=3702 GN=GAF1 PE=1 SV=1
lbm_HQ_transcript_31298	56.6	1.3e-79	sp|Q9SU92|PPSP3_ARATH	Thiamine phosphate phosphatase-like protein OS=Arabidopsis thaliana OX=3702 GN=At4g29530 PE=1 SV=1
lbm_HQ_transcript_31299	70.3	5.1e-79	sp|Q9S7M9|P24B2_ARATH	Transmembrane emp24 domain-containing protein p24beta2 OS=Arabidopsis thaliana OX=3702 GN=At3g07680 PE=1 SV=1
lbm_HQ_transcript_31303	37.4	5.5e-17	sp|Q02758|ATPD_PEA	ATP synthase delta chain, chloroplastic OS=Pisum sativum OX=3888 GN=ATPD PE=1 SV=1
lbm_HQ_transcript_31305	34.0	7.9e-16	sp|Q9SJ52|NHL10_ARATH	NDR1/HIN1-like protein 10 OS=Arabidopsis thaliana OX=3702 GN=NHL10 PE=2 SV=1
lbm_HQ_transcript_31306	99.7	2.9e-167	sp|P0CH28|UBC_BOVIN	Polyubiquitin-C OS=Bos taurus OX=9913 GN=UBC PE=1 SV=1
lbm_HQ_transcript_31309	92.2	1.5e-107	sp|Q9XI05|PSB3A_ARATH	Proteasome subunit beta type-3-A OS=Arabidopsis thaliana OX=3702 GN=PBC1 PE=1 SV=2
lbm_HQ_transcript_31313	92.1	6.6e-39	sp|Q9S7L9|CX6B1_ARATH	Cytochrome c oxidase subunit 6b-1 OS=Arabidopsis thaliana OX=3702 GN=COX6B-1 PE=1 SV=1
lbm_HQ_transcript_31317	65.4	3.5e-72	sp|O81304|PAP11_ARATH	Probable plastid-lipid-associated protein 11, chloroplastic OS=Arabidopsis thaliana OX=3702 GN=PAP11 PE=2 SV=1
lbm_HQ_transcript_31320	27.0	3.8e-18	sp|Q9QWZ1|RAD1_MOUSE	Cell cycle checkpoint protein RAD1 OS=Mus musculus OX=10090 GN=Rad1 PE=1 SV=1
lbm_HQ_transcript_31322	85.8	1.8e-97	sp|O49377|VA711_ARATH	Vesicle-associated membrane protein 711 OS=Arabidopsis thaliana OX=3702 GN=VAMP711 PE=1 SV=2
lbm_HQ_transcript_31324	97.8	4.2e-49	sp|Q3BAI2|YCX91_PHAAO	Uncharacterized protein ORF91 OS=Phalaenopsis aphrodite subsp. formosana OX=308872 PE=4 SV=1
lbm_HQ_transcript_31325	68.3	6.0e-40	sp|Q940Y1|ORP2A_ARATH	Oxysterol-binding protein-related protein 2A OS=Arabidopsis thaliana OX=3702 GN=ORP2A PE=2 SV=1
lbm_HQ_transcript_31328	86.7	8.4e-58	sp|Q8LFL8|LSM1B_ARATH	Sm-like protein LSM1B OS=Arabidopsis thaliana OX=3702 GN=LSM1B PE=1 SV=1
lbm_HQ_transcript_31329	74.7	5.1e-137	sp|O65493|XCP1_ARATH	Cysteine protease XCP1 OS=Arabidopsis thaliana OX=3702 GN=XCP1 PE=1 SV=1
lbm_HQ_transcript_31330	77.8	7.3e-134	sp|Q8GXV5|UGHY_ARATH	(S)-ureidoglycine aminohydrolase OS=Arabidopsis thaliana OX=3702 GN=UGLYAH PE=1 SV=1
lbm_HQ_transcript_31331	61.3	2.9e-58	sp|Q9LX31|GUN4C_ARATH	Tetrapyrrole-binding protein, chloroplastic OS=Arabidopsis thaliana OX=3702 GN=GUN4 PE=1 SV=1
lbm_HQ_transcript_31336	37.4	1.6e-32	sp|Q9D2C6|RPC8_MOUSE	DNA-directed RNA polymerase III subunit RPC8 OS=Mus musculus OX=10090 GN=Polr3h PE=1 SV=2
lbm_HQ_transcript_31337	75.0	1.3e-101	sp|B6SGC5|CNR6_MAIZE	Cell number regulator 6 OS=Zea mays OX=4577 GN=CNR6 PE=2 SV=1
lbm_HQ_transcript_31340	34.2	1.0e-15	sp|Q9SJ52|NHL10_ARATH	NDR1/HIN1-like protein 10 OS=Arabidopsis thaliana OX=3702 GN=NHL10 PE=2 SV=1
lbm_HQ_transcript_31343	67.2	4.8e-125	sp|Q42580|PER21_ARATH	Peroxidase 21 OS=Arabidopsis thaliana OX=3702 GN=PER21 PE=1 SV=1
lbm_HQ_transcript_31354	39.5	5.7e-06	sp|Q9UI32|GLSL_HUMAN	Glutaminase liver isoform, mitochondrial OS=Homo sapiens OX=9606 GN=GLS2 PE=1 SV=2
lbm_HQ_transcript_31356	31.1	1.6e-08	sp|Q4IPX8|SYM1_GIBZE	Protein SYM1 OS=Gibberella zeae (strain PH-1 / ATCC MYA-4620 / FGSC 9075 / NRRL 31084) OX=229533 GN=SYM1 PE=3 SV=1
lbm_HQ_transcript_31367	65.1	2.2e-90	sp|Q9LHT0|TRNHF_ARATH	Tropinone reductase homolog At5g06060 OS=Arabidopsis thaliana OX=3702 GN=At5g06060 PE=2 SV=1
lbm_HQ_transcript_31371	66.8	5.4e-73	sp|Q0JNR2|CYT12_ORYSJ	Cysteine proteinase inhibitor 12 OS=Oryza sativa subsp. japonica OX=39947 GN=Os01g0270100 PE=2 SV=1
lbm_HQ_transcript_31373	54.8	2.0e-51	sp|Q9FIT9|HS217_ARATH	21.7 kDa class VI heat shock protein OS=Arabidopsis thaliana OX=3702 GN=HSP21.7 PE=2 SV=1
lbm_HQ_transcript_31374	59.5	8.5e-71	sp|D9J034|WHY2_SOLTU	Single-stranded DNA-binding protein WHY2, mitochondrial OS=Solanum tuberosum OX=4113 GN=WHY2 PE=1 SV=1
lbm_HQ_transcript_31375	73.1	3.1e-105	sp|Q9FM04|GDL88_ARATH	GDSL esterase/lipase At5g62930 OS=Arabidopsis thaliana OX=3702 GN=At5g62930 PE=2 SV=3
lbm_HQ_transcript_31380	98.6	2.6e-83	sp|P35135|UBC4_SOLLC	Ubiquitin-conjugating enzyme E2-17 kDa OS=Solanum lycopersicum OX=4081 PE=2 SV=1
lbm_HQ_transcript_31383	51.7	1.8e-47	sp|Q93V66|FAX1_ARATH	Protein FATTY ACID EXPORT 1, chloroplastic OS=Arabidopsis thaliana OX=3702 GN=FAX1 PE=1 SV=1
lbm_HQ_transcript_31390	38.3	2.4e-20	sp|Q09851|AYR1_SCHPO	NADPH-dependent 1-acyldihydroxyacetone phosphate reductase OS=Schizosaccharomyces pombe (strain 972 / ATCC 24843) OX=284812 GN=ayr1 PE=3 SV=2
lbm_HQ_transcript_31392	46.6	2.1e-13	sp|B8CXL0|DNAJ_HALOH	Chaperone protein DnaJ OS=Halothermothrix orenii (strain H 168 / OCM 544 / DSM 9562) OX=373903 GN=dnaJ PE=3 SV=1
lbm_HQ_transcript_31398	51.2	5.0e-63	sp|Q9T0A4|NDHS_ARATH	NAD(P)H-quinone oxidoreductase subunit S, chloroplastic OS=Arabidopsis thaliana OX=3702 GN=ndhS PE=1 SV=1
lbm_HQ_transcript_31401	76.2	7.2e-102	sp|P93045|BSH_ARATH	Chromatin structure-remodeling complex protein BSH OS=Arabidopsis thaliana OX=3702 GN=BSH PE=1 SV=2
lbm_HQ_transcript_31407	41.4	1.5e-06	sp|Q0WPX7|BAG2_ARATH	BAG family molecular chaperone regulator 2 OS=Arabidopsis thaliana OX=3702 GN=BAG2 PE=1 SV=1
lbm_HQ_transcript_31410	42.9	2.4e-28	sp|Q5NCF2|TPPC1_MOUSE	Trafficking protein particle complex subunit 1 OS=Mus musculus OX=10090 GN=Trappc1 PE=1 SV=1
lbm_HQ_transcript_31411	67.6	8.0e-53	sp|Q93Z17|HLP_ARATH	50S ribosomal protein HLP, mitochondrial OS=Arabidopsis thaliana OX=3702 GN=HLP PE=2 SV=1
lbm_HQ_transcript_31419	58.4	1.1e-70	sp|B8BKP4|SWT14_ORYSI	Bidirectional sugar transporter SWEET14 OS=Oryza sativa subsp. indica OX=39946 GN=SWEET14 PE=2 SV=1
lbm_HQ_transcript_31427	64.4	5.8e-59	sp|Q38820|TI232_ARATH	Mitochondrial import inner membrane translocase subunit TIM23-2 OS=Arabidopsis thaliana OX=3702 GN=TIM23-2 PE=1 SV=1
lbm_HQ_transcript_31430	57.4	2.8e-98	sp|Q38857|XTH22_ARATH	Xyloglucan endotransglucosylase/hydrolase protein 22 OS=Arabidopsis thaliana OX=3702 GN=XTH22 PE=1 SV=1
lbm_HQ_transcript_31435	47.7	8.7e-15	sp|P72777|YC54L_SYNY3	Ycf54-like protein OS=Synechocystis sp. (strain PCC 6803 / Kazusa) OX=1111708 GN=slr1780 PE=1 SV=1
lbm_HQ_transcript_31442	53.6	4.5e-11	sp|Q6PBM8|RBM18_DANRE	Probable RNA-binding protein 18 OS=Danio rerio OX=7955 GN=rbm18 PE=2 SV=1
lbm_HQ_transcript_31448	33.9	1.6e-24	sp|Q9LVL5|WNK4_ARATH	Probable serine/threonine-protein kinase WNK4 OS=Arabidopsis thaliana OX=3702 GN=WNK4 PE=1 SV=1
lbm_HQ_transcript_31451	81.2	1.4e-44	sp|Q9SN12|MYB77_ARATH	Transcription factor MYB77 OS=Arabidopsis thaliana OX=3702 GN=MYB77 PE=1 SV=1
lbm_HQ_transcript_31460	83.6	5.3e-105	sp|Q8GZ79|TI201_ARATH	Protein TIC 20-I, chloroplastic OS=Arabidopsis thaliana OX=3702 GN=TIC20-I PE=1 SV=1
lbm_HQ_transcript_31461	87.9	8.6e-71	sp|A2Y4G9|U603_ORYSI	UPF0603 protein OsI_019212, chloroplastic OS=Oryza sativa subsp. indica OX=39946 GN=OsI_19898 PE=3 SV=2
lbm_HQ_transcript_31462	62.5	8.0e-72	sp|Q41932|PSBQ2_ARATH	Oxygen-evolving enhancer protein 3-2, chloroplastic OS=Arabidopsis thaliana OX=3702 GN=PSBQ2 PE=1 SV=2
[truncated: 11,718 more rows]
