# Supplementary material for: Dataset of full-length transcriptome assembly and annotation of apocynum venetum using pacbio sequel II
Source: Data Brief. 2020 Nov 4;33:106494. doi: 10.1016/j.dib.2020.106494 (PMC7677113; doi:10.1016/j.dib.2020.106494)
Supplement: Supplementary file 4 [file mmc4.xls]

Isoform_id	Identity	E_value	KOG_gene_id	KOG_num	Functional_description	Functional_class	Class_description
lbm_HQ_transcript_0	56.1	0.0e+00	At1g02080	KOG1831	Negative regulator of transcription	K	Transcription ;
lbm_HQ_transcript_3	58.7	0.0e+00	At1g79000	KOG1778	CREB binding protein/P300 and related TAZ Zn-finger proteins	K	Transcription ;
lbm_HQ_transcript_4	90.8	7.2e-219	AtCh079	KOG2870	NADH:ubiquinone oxidoreductase, NDUFS2/49 kDa subunit	C	Energy production and conversion ;
lbm_HQ_transcript_5	52.3	2.7e-258	At1g15290	KOG1839	Uncharacterized protein CLU1/cluA/TIF31 involved in mitochondrial morphology/distribution, also found associated with eIF-3	R	General function prediction only ;
lbm_HQ_transcript_6	77.6	0.0e+00	At4g16340	KOG1997	PH domain-containing protein	T	Signal transduction mechanisms ;
lbm_HQ_transcript_8	75.1	0.0e+00	At3g60860	KOG0929	Guanine nucleotide exchange factor	U	Intracellular trafficking, secretion, and vesicular transport ;
lbm_HQ_transcript_12	64.8	0.0e+00	At3g43300	KOG0929	Guanine nucleotide exchange factor	U	Intracellular trafficking, secretion, and vesicular transport ;
lbm_HQ_transcript_14	93.5	0.0e+00	At3g11130	KOG0985	Vesicle coat protein clathrin, heavy chain	U	Intracellular trafficking, secretion, and vesicular transport ;
lbm_HQ_transcript_15	76.8	0.0e+00	At2g34660	KOG0054	Multidrug resistance-associated protein/mitoxantrone resistance protein, ABC superfamily	Q	Secondary metabolites biosynthesis, transport and catabolism ;
lbm_HQ_transcript_16	49.8	0.0e+00	At2g36810	KOG2032	Uncharacterized conserved protein	S	Function unknown ;
lbm_HQ_transcript_17	76.9	0.0e+00	At2g34660	KOG0054	Multidrug resistance-associated protein/mitoxantrone resistance protein, ABC superfamily	Q	Secondary metabolites biosynthesis, transport and catabolism ;
lbm_HQ_transcript_19	80.3	0.0e+00	At5g04140	KOG0399	Glutamate synthase	E	Amino acid transport and metabolism ;
lbm_HQ_transcript_26	53.7	0.0e+00	At3g21250	KOG0054	Multidrug resistance-associated protein/mitoxantrone resistance protein, ABC superfamily	Q	Secondary metabolites biosynthesis, transport and catabolism ;
lbm_HQ_transcript_27	50.7	3.4e-100	At3g51120_2	KOG1946	RNA polymerase I transcription factor UAF	K	Transcription ;
lbm_HQ_transcript_28	59.8	0.0e+00	At2g47800	KOG0054	Multidrug resistance-associated protein/mitoxantrone resistance protein, ABC superfamily	Q	Secondary metabolites biosynthesis, transport and catabolism ;
lbm_HQ_transcript_29	72.0	0.0e+00	At1g06490	KOG0916	1,3-beta-glucan synthase/callose synthase catalytic subunit	M	Cell wall/membrane/envelope biogenesis ;
lbm_HQ_transcript_30	66.9	0.0e+00	At1g13980	KOG0928	Pattern-formation protein/guanine nucleotide exchange factor	U	Intracellular trafficking, secretion, and vesicular transport ;
lbm_HQ_transcript_32	66.1	0.0e+00	At4g29380	KOG1240	Protein kinase containing WD40 repeats	T	Signal transduction mechanisms ;
lbm_HQ_transcript_33	72.8	0.0e+00	At1g59870	KOG0065	Pleiotropic drug resistance proteins (PDR1-15), ABC superfamily	Q	Secondary metabolites biosynthesis, transport and catabolism ;
lbm_HQ_transcript_35	66.6	0.0e+00	At2g47800	KOG0054	Multidrug resistance-associated protein/mitoxantrone resistance protein, ABC superfamily	Q	Secondary metabolites biosynthesis, transport and catabolism ;
lbm_HQ_transcript_36	48.8	0.0e+00	At3g13300	KOG1916	Nuclear protein, contains WD40 repeats	R	General function prediction only ;
lbm_HQ_transcript_37	48.8	0.0e+00	At3g13300	KOG1916	Nuclear protein, contains WD40 repeats	R	General function prediction only ;
lbm_HQ_transcript_40	56.7	0.0e+00	At3g59140	KOG0054	Multidrug resistance-associated protein/mitoxantrone resistance protein, ABC superfamily	Q	Secondary metabolites biosynthesis, transport and catabolism ;
lbm_HQ_transcript_43	68.9	0.0e+00	At1g15520	KOG0065	Pleiotropic drug resistance proteins (PDR1-15), ABC superfamily	Q	Secondary metabolites biosynthesis, transport and catabolism ;
lbm_HQ_transcript_49	43.7	3.5e-184	At5g07290	KOG4660	Protein Mei2, essential for commitment to meiosis, and related proteins	D	Cell cycle control, cell division, chromosome partitioning ;
lbm_HQ_transcript_50	59.3	0.0e+00	At3g11960	KOG1898	Splicing factor 3b, subunit 3	A	RNA processing and modification ;
lbm_HQ_transcript_51	63.1	6.2e-109	At2g20190	KOG2956	CLIP-associating protein	R	General function prediction only ;
lbm_HQ_transcript_52	66.3	0.0e+00	At3g17850	KOG0606	Microtubule-associated serine/threonine kinase and related proteins	TR	Signal transduction mechanisms ; General function prediction only ;
lbm_HQ_transcript_56	57.4	0.0e+00	At3g01320	KOG4204	Histone deacetylase complex, SIN3 component	B	Chromatin structure and dynamics ;
lbm_HQ_transcript_57	44.4	1.5e-259	At1g61140	KOG1001	Helicase-like transcription factor HLTF/DNA helicase RAD5, DEAD-box superfamily	KL	Transcription ; Replication, recombination and repair ;
lbm_HQ_transcript_59	37.3	8.1e-170	At5g16270	KOG1213	Sister chromatid cohesion complex Cohesin, subunit RAD21/SCC1	D	Cell cycle control, cell division, chromosome partitioning ;
lbm_HQ_transcript_65	51.6	0.0e+00	At5g01400	KOG1895	mRNA cleavage and polyadenylation factor II complex, subunit PTA1	A	RNA processing and modification ;
lbm_HQ_transcript_66	62.9	0.0e+00	At2g25170	KOG0383	Predicted helicase	R	General function prediction only ;
lbm_HQ_transcript_67	40.4	1.0e-161	At2g03150	KOG4246	Predicted DNA-binding protein, contains SAP domain	R	General function prediction only ;
lbm_HQ_transcript_68	43.7	3.3e-184	At5g07290	KOG4660	Protein Mei2, essential for commitment to meiosis, and related proteins	D	Cell cycle control, cell division, chromosome partitioning ;
lbm_HQ_transcript_69	32.3	3.9e-161	At5g42400	KOG1080	Histone H3 (Lys4) methyltransferase complex, subunit SET1 and related methyltransferases	BK	Chromatin structure and dynamics ; Transcription ;
lbm_HQ_transcript_75	59.8	0.0e+00	At2g30800	KOG0920	ATP-dependent RNA helicase A	A	RNA processing and modification ;
lbm_HQ_transcript_76	72.8	1.4e-235	At1g02890_2	KOG0737	AAA+-type ATPase	O	Posttranslational modification, protein turnover, chaperones ;
lbm_HQ_transcript_77	75.0	2.7e-239	At1g02890_2	KOG0737	AAA+-type ATPase	O	Posttranslational modification, protein turnover, chaperones ;
lbm_HQ_transcript_78	81.7	2.2e-156	At1g16270_2	KOG0192	Tyrosine kinase specific for activated (GTP-bound) p21cdc42Hs	T	Signal transduction mechanisms ;
lbm_HQ_transcript_83	58.7	0.0e+00	At1g73460	KOG0667	Dual-specificity tyrosine-phosphorylation regulated kinase	R	General function prediction only ;
lbm_HQ_transcript_90	72.8	0.0e+00	At4g34890	KOG0430	Xanthine dehydrogenase	F	Nucleotide transport and metabolism ;
lbm_HQ_transcript_91	65.9	0.0e+00	At1g27320	KOG0519	Sensory transduction histidine kinase	T	Signal transduction mechanisms ;
lbm_HQ_transcript_92	40.2	2.9e-148	At3g51550	KOG1187	Serine/threonine protein kinase	T	Signal transduction mechanisms ;
lbm_HQ_transcript_93	37.0	5.0e-169	At2g16920	KOG0895	Ubiquitin-conjugating enzyme	O	Posttranslational modification, protein turnover, chaperones ;
lbm_HQ_transcript_94	70.7	0.0e+00	At5g13010	KOG0924	mRNA splicing factor ATP-dependent RNA helicase	A	RNA processing and modification ;
lbm_HQ_transcript_95	35.4	1.9e-136	At1g50180	KOG4658	Apoptotic ATPase	T	Signal transduction mechanisms ;
lbm_HQ_transcript_98	59.3	0.0e+00	At5g20960	KOG0430	Xanthine dehydrogenase	F	Nucleotide transport and metabolism ;
lbm_HQ_transcript_99	63.3	9.5e-128	At1g01320	KOG1839	Uncharacterized protein CLU1/cluA/TIF31 involved in mitochondrial morphology/distribution, also found associated with eIF-3	R	General function prediction only ;
lbm_HQ_transcript_101	81.7	2.2e-156	At1g16270_2	KOG0192	Tyrosine kinase specific for activated (GTP-bound) p21cdc42Hs	T	Signal transduction mechanisms ;
lbm_HQ_transcript_103	73.3	1.4e-312	At5g54440	KOG1931	Putative transmembrane protein	R	General function prediction only ;
lbm_HQ_transcript_104	70.3	0.0e+00	At1g18270_1	KOG0409	Predicted dehydrogenase	R	General function prediction only ;
lbm_HQ_transcript_106	85.8	0.0e+00	At2g36910	KOG0055	Multidrug/pheromone exporter, ABC superfamily	Q	Secondary metabolites biosynthesis, transport and catabolism ;
lbm_HQ_transcript_110	93.8	1.4e-232	AtCh008	KOG1353	F0F1-type ATP synthase, alpha subunit	C	Energy production and conversion ;
lbm_HQ_transcript_112	75.7	0.0e+00	At5g42390	KOG0959	N-arginine dibasic convertase NRD1 and related Zn2+-dependent endopeptidases, insulinase superfamily	O	Posttranslational modification, protein turnover, chaperones ;
lbm_HQ_transcript_114	60.1	0.0e+00	At5g64420	KOG1926	Predicted regulator of rRNA gene transcription (MYB-binding protein)	K	Transcription ;
lbm_HQ_transcript_115	57.4	1.2e-156	At3g05040	KOG2020	Nuclear transport receptor CRM1/MSN5 (importin beta superfamily)	YU	Nuclear structure ; Intracellular trafficking, secretion, and vesicular transport ;
lbm_HQ_transcript_117	70.3	0.0e+00	At5g65460	KOG0239	Kinesin (KAR3 subfamily)	Z	Cytoskeleton ;
lbm_HQ_transcript_118	63.9	0.0e+00	At3g49500	KOG0988	RNA-directed RNA polymerase QDE-1 required for posttranscriptional gene silencing and RNA interference	A	RNA processing and modification ;
lbm_HQ_transcript_123	64.3	1.1e-309	At1g50840	KOG0950	DNA polymerase theta/eta, DEAD-box superfamily	R	General function prediction only ;
lbm_HQ_transcript_126	83.5	2.0e-170	AtCh073	KOG4845	NADH dehydrogenase, subunit 4	C	Energy production and conversion ;
lbm_HQ_transcript_128	44.4	1.9e-40	At5g45190	KOG0834	CDK9 kinase-activating protein cyclin T	D	Cell cycle control, cell division, chromosome partitioning ;
lbm_HQ_transcript_131	88.5	1.4e-296	At1g01790	KOG1650	Predicted K+/H+-antiporter	P	Inorganic ion transport and metabolism ;
lbm_HQ_transcript_133	82.9	0.0e+00	At1g62020	KOG0292	Vesicle coat complex COPI, alpha subunit	U	Intracellular trafficking, secretion, and vesicular transport ;
lbm_HQ_transcript_134	61.4	0.0e+00	At2g18760	KOG0387	Transcription-coupled repair protein CSB/RAD26 (contains SNF2 family DNA-dependent ATPase domain)	KL	Transcription ; Replication, recombination and repair ;
lbm_HQ_transcript_137	50.3	1.5e-191	At5g49740	KOG0039	Ferric reductase, NADH/NADPH oxidase and related proteins	PQ	Inorganic ion transport and metabolism ; Secondary metabolites biosynthesis, transport and catabolism ;
lbm_HQ_transcript_138	57.3	0.0e+00	At5g20960	KOG0430	Xanthine dehydrogenase	F	Nucleotide transport and metabolism ;
lbm_HQ_transcript_139	72.6	0.0e+00	At3g28345	KOG0055	Multidrug/pheromone exporter, ABC superfamily	Q	Secondary metabolites biosynthesis, transport and catabolism ;
lbm_HQ_transcript_144	41.1	2.1e-164	At1g21630	KOG0998	Synaptic vesicle protein EHS-1 and related EH domain proteins	TU	Signal transduction mechanisms ; Intracellular trafficking, secretion, and vesicular transport ;
lbm_HQ_transcript_147	58.1	1.2e-225	At2g39190	KOG1235	Predicted unusual protein kinase	R	General function prediction only ;
lbm_HQ_transcript_149	73.0	0.0e+00	At2g36910	KOG0055	Multidrug/pheromone exporter, ABC superfamily	Q	Secondary metabolites biosynthesis, transport and catabolism ;
lbm_HQ_transcript_150	65.7	2.7e-156	At4g21670	KOG0323	TFIIF-interacting CTD phosphatases, including NLI-interacting factor	K	Transcription ;
lbm_HQ_transcript_151	89.8	7.6e-268	At1g08420_1	KOG0379	Kelch repeat-containing proteins	R	General function prediction only ;
lbm_HQ_transcript_153	75.5	0.0e+00	At3g07100	KOG1985	Vesicle coat complex COPII, subunit SEC24/subunit SFB2	U	Intracellular trafficking, secretion, and vesicular transport ;
lbm_HQ_transcript_154	93.6	0.0e+00	At3g11130	KOG0985	Vesicle coat protein clathrin, heavy chain	U	Intracellular trafficking, secretion, and vesicular transport ;
lbm_HQ_transcript_161	76.1	0.0e+00	At5g45140	KOG0215	RNA polymerase III, second largest subunit	K	Transcription ;
lbm_HQ_transcript_162	64.6	0.0e+00	At1g48650	KOG0920	ATP-dependent RNA helicase A	A	RNA processing and modification ;
lbm_HQ_transcript_164	58.0	6.2e-36	At5g04280	KOG0118	FOG: RRM domain	R	General function prediction only ;
lbm_HQ_transcript_167	81.3	0.0e+00	At5g64270	KOG0213	Splicing factor 3b, subunit 1	A	RNA processing and modification ;
lbm_HQ_transcript_170	58.0	6.1e-36	At5g04280	KOG0118	FOG: RRM domain	R	General function prediction only ;
lbm_HQ_transcript_171	48.5	1.3e-267	At1g22930	KOG1981	SOK1 kinase belonging to the STE20/SPS1/GC kinase family	T	Signal transduction mechanisms ;
lbm_HQ_transcript_172	65.0	0.0e+00	At4g37100	KOG2142	Molybdenum cofactor sulfurase	H	Coenzyme transport and metabolism ;
lbm_HQ_transcript_173	67.5	0.0e+00	At4g38200	KOG0929	Guanine nucleotide exchange factor	U	Intracellular trafficking, secretion, and vesicular transport ;
lbm_HQ_transcript_178	57.7	0.0e+00	At3g63460	KOG0307	Vesicle coat complex COPII, subunit SEC31	U	Intracellular trafficking, secretion, and vesicular transport ;
lbm_HQ_transcript_180	30.2	4.2e-69	At1g59780	KOG4658	Apoptotic ATPase	T	Signal transduction mechanisms ;
lbm_HQ_transcript_182	76.2	2.8e-57	At1g09140	KOG0105	Alternative splicing factor ASF/SF2 (RRM superfamily)	A	RNA processing and modification ;
lbm_HQ_transcript_184	70.5	0.0e+00	At3g61480	KOG2006	WD40 repeat protein	R	General function prediction only ;
lbm_HQ_transcript_185	96.2	7.0e-226	At2g07727	KOG4663	Cytochrome b	C	Energy production and conversion ;
lbm_HQ_transcript_189	70.8	0.0e+00	At3g27870	KOG0206	P-type ATPase	R	General function prediction only ;
lbm_HQ_transcript_193	51.1	1.4e-290	At1g77680	KOG2102	Exosomal 3'-5' exoribonuclease complex, subunit Rrp44/Dis3	J	Translation, ribosomal structure and biogenesis ;
lbm_HQ_transcript_195	73.9	0.0e+00	At5g11040	KOG1953	Targeting complex (TRAPP) subunit	U	Intracellular trafficking, secretion, and vesicular transport ;
lbm_HQ_transcript_196	61.7	0.0e+00	At1g10170	KOG1952	Transcription factor NF-X1, contains NFX-type Zn2+-binding and R3H domains	K	Transcription ;
lbm_HQ_transcript_197	79.8	0.0e+00	At1g62020	KOG0292	Vesicle coat complex COPI, alpha subunit	U	Intracellular trafficking, secretion, and vesicular transport ;
lbm_HQ_transcript_199	64.2	0.0e+00	At1g02520	KOG0055	Multidrug/pheromone exporter, ABC superfamily	Q	Secondary metabolites biosynthesis, transport and catabolism ;
lbm_HQ_transcript_200	64.3	3.7e-187	At2g29200	KOG1488	Translational repressor Pumilio/PUF3 and related RNA-binding proteins (Puf superfamily)	J	Translation, ribosomal structure and biogenesis ;
lbm_HQ_transcript_202	60.2	0.0e+00	At2g43900	KOG0565	Inositol polyphosphate 5-phosphatase and related proteins	U	Intracellular trafficking, secretion, and vesicular transport ;
lbm_HQ_transcript_203	81.4	4.8e-41	At2g25910	KOG2405	Predicted 3'-5' exonuclease	L	Replication, recombination and repair ;
lbm_HQ_transcript_205	51.5	0.0e+00	At3g28345	KOG0055	Multidrug/pheromone exporter, ABC superfamily	Q	Secondary metabolites biosynthesis, transport and catabolism ;
lbm_HQ_transcript_206	66.3	0.0e+00	At1g28010	KOG0055	Multidrug/pheromone exporter, ABC superfamily	Q	Secondary metabolites biosynthesis, transport and catabolism ;
lbm_HQ_transcript_207	43.2	1.5e-199	At4g29900	KOG0204	Calcium transporting ATPase	P	Inorganic ion transport and metabolism ;
lbm_HQ_transcript_208	56.6	4.0e-282	At5g35750	KOG0519	Sensory transduction histidine kinase	T	Signal transduction mechanisms ;
lbm_HQ_transcript_210	82.3	0.0e+00	At5g06600	KOG1863	Ubiquitin carboxyl-terminal hydrolase	O	Posttranslational modification, protein turnover, chaperones ;
lbm_HQ_transcript_212	44.0	9.0e-133	At4g23540	KOG1248	Uncharacterized conserved protein	S	Function unknown ;
lbm_HQ_transcript_213	64.4	0.0e+00	At1g29900	KOG0370	Multifunctional pyrimidine synthesis protein CAD (includes carbamoyl-phophate synthetase, aspartate transcarbamylase, and glutamine amidotransferase)	R	General function prediction only ;
lbm_HQ_transcript_214	60.6	4.9e-123	At1g54350	KOG0060	Long-chain acyl-CoA transporter, ABC superfamily (involved in peroxisome organization and biogenesis)	IR	Lipid transport and metabolism ; General function prediction only ;
lbm_HQ_transcript_215	64.3	2.2e-187	At2g29200	KOG1488	Translational repressor Pumilio/PUF3 and related RNA-binding proteins (Puf superfamily)	J	Translation, ribosomal structure and biogenesis ;
lbm_HQ_transcript_217	63.8	2.7e-89	At5g27270	KOG4197	FOG: PPR repeat	R	General function prediction only ;
lbm_HQ_transcript_218	68.0	0.0e+00	At3g59020	KOG1991	Nuclear transport receptor RANBP7/RANBP8 (importin beta superfamily)	YU	Nuclear structure ; Intracellular trafficking, secretion, and vesicular transport ;
lbm_HQ_transcript_220	64.4	0.0e+00	At1g29900	KOG0370	Multifunctional pyrimidine synthesis protein CAD (includes carbamoyl-phophate synthetase, aspartate transcarbamylase, and glutamine amidotransferase)	R	General function prediction only ;
lbm_HQ_transcript_221	74.0	3.7e-195	At1g49040	KOG2127	Calmodulin-binding protein CRAG, contains DENN domain	T	Signal transduction mechanisms ;
lbm_HQ_transcript_223	64.5	0.0e+00	At1g54490	KOG2044	5'-3' exonuclease HKE1/RAT1	LA	Replication, recombination and repair ; RNA processing and modification ;
lbm_HQ_transcript_232	70.6	0.0e+00	At3g06010	KOG0386	Chromatin remodeling complex SWI/SNF, component SWI2 and related ATPases (DNA/RNA helicase superfamily)	BK	Chromatin structure and dynamics ; Transcription ;
lbm_HQ_transcript_234	47.3	3.9e-189	At1g79830	KOG4673	Transcription factor TMF, TATA element modulatory factor	K	Transcription ;
lbm_HQ_transcript_237	40.9	7.4e-71	At1g50180	KOG4658	Apoptotic ATPase	T	Signal transduction mechanisms ;
lbm_HQ_transcript_238	93.8	0.0e+00	At3g11130	KOG0985	Vesicle coat protein clathrin, heavy chain	U	Intracellular trafficking, secretion, and vesicular transport ;
lbm_HQ_transcript_239	72.7	0.0e+00	At5g14950	KOG1958	Glycosyl hydrolase, family 38 - alpha-mannosidase	G	Carbohydrate transport and metabolism ;
lbm_HQ_transcript_241	42.9	8.6e-221	At5g19400	KOG2162	Nonsense-mediated mRNA decay protein	A	RNA processing and modification ;
lbm_HQ_transcript_242	63.8	2.7e-89	At5g27270	KOG4197	FOG: PPR repeat	R	General function prediction only ;
lbm_HQ_transcript_243	77.8	0.0e+00	At5g23630	KOG0209	P-type ATPase	P	Inorganic ion transport and metabolism ;
lbm_HQ_transcript_246	65.1	0.0e+00	At1g15750	KOG0266	WD40 repeat-containing protein	R	General function prediction only ;
lbm_HQ_transcript_247	82.1	0.0e+00	At5g06600	KOG1863	Ubiquitin carboxyl-terminal hydrolase	O	Posttranslational modification, protein turnover, chaperones ;
lbm_HQ_transcript_254	78.3	0.0e+00	At2g30110	KOG2012	Ubiquitin activating enzyme UBA1	O	Posttranslational modification, protein turnover, chaperones ;
lbm_HQ_transcript_256	78.7	0.0e+00	At5g06120	KOG1410	Nuclear transport receptor RanBP16 (importin beta superfamily)	YU	Nuclear structure ; Intracellular trafficking, secretion, and vesicular transport ;
lbm_HQ_transcript_257	92.7	0.0e+00	At4g21710	KOG0214	RNA polymerase II, second largest subunit	K	Transcription ;
lbm_HQ_transcript_261	72.2	0.0e+00	At3g44340	KOG1984	Vesicle coat complex COPII, subunit SFB3	U	Intracellular trafficking, secretion, and vesicular transport ;
lbm_HQ_transcript_266	27.7	4.6e-97	At4g36050	KOG1294	Apurinic/apyrimidinic endonuclease and related enzymes	L	Replication, recombination and repair ;
lbm_HQ_transcript_267	68.6	0.0e+00	At3g44530	KOG0973	Histone transcription regulator HIRA, WD repeat superfamily	DK	Cell cycle control, cell division, chromosome partitioning ; Transcription ;
lbm_HQ_transcript_268	65.5	0.0e+00	At1g29940	KOG0216	RNA polymerase I, second largest subunit	K	Transcription ;
lbm_HQ_transcript_272	84.4	0.0e+00	At4g33010	KOG2040	Glycine dehydrogenase (decarboxylating)	E	Amino acid transport and metabolism ;
lbm_HQ_transcript_273	51.9	2.5e-249	At4g29060	KOG1071	Mitochondrial translation elongation factor EF-Tsmt, catalyzes nucleotide exchange on EF-Tumt	J	Translation, ribosomal structure and biogenesis ;
lbm_HQ_transcript_274	46.4	2.0e-108	Hs13775232	KOG0331	ATP-dependent RNA helicase	A	RNA processing and modification ;
lbm_HQ_transcript_279	71.0	0.0e+00	At4g10320	KOG0434	Isoleucyl-tRNA synthetase	J	Translation, ribosomal structure and biogenesis ;
lbm_HQ_transcript_281	51.5	3.6e-280	At5g57710	KOG1051	Chaperone HSP104 and related ATP-dependent Clp proteases	O	Posttranslational modification, protein turnover, chaperones ;
lbm_HQ_transcript_282	79.5	0.0e+00	At1g15750	KOG0266	WD40 repeat-containing protein	R	General function prediction only ;
lbm_HQ_transcript_283	82.3	0.0e+00	At5g19820	KOG2171	Karyopherin (importin) beta 3	YU	Nuclear structure ; Intracellular trafficking, secretion, and vesicular transport ;
lbm_HQ_transcript_284	57.7	0.0e+00	At3g27325	KOG3724	Negative regulator of COPII vesicle formation	U	Intracellular trafficking, secretion, and vesicular transport ;
lbm_HQ_transcript_287	92.7	0.0e+00	At4g21710	KOG0214	RNA polymerase II, second largest subunit	K	Transcription ;
lbm_HQ_transcript_288	51.5	1.7e-35	At3g58630	KOG4282	Transcription factor GT-2 and related proteins, contains trihelix DNA-binding/SANT domain	K	Transcription ;
lbm_HQ_transcript_289	57.7	2.6e-278	At1g17210	KOG4765	Uncharacterized conserved protein	S	Function unknown ;
lbm_HQ_transcript_295	79.6	0.0e+00	At1g15750	KOG0266	WD40 repeat-containing protein	R	General function prediction only ;
lbm_HQ_transcript_298	86.5	7.7e-275	At4g33010	KOG2040	Glycine dehydrogenase (decarboxylating)	E	Amino acid transport and metabolism ;
lbm_HQ_transcript_300	84.8	0.0e+00	At5g53480	KOG1241	Karyopherin (importin) beta 1	YU	Nuclear structure ; Intracellular trafficking, secretion, and vesicular transport ;
lbm_HQ_transcript_302	65.5	0.0e+00	At1g17220	KOG1145	Mitochondrial translation initiation factor 2 (IF-2; GTPase)	J	Translation, ribosomal structure and biogenesis ;
lbm_HQ_transcript_303	72.6	0.0e+00	At3g15880	KOG0266	WD40 repeat-containing protein	R	General function prediction only ;
lbm_HQ_transcript_305	59.0	1.2e-166	At4g39050	KOG0242	Kinesin-like protein	Z	Cytoskeleton ;
lbm_HQ_transcript_313	47.3	5.6e-249	At2g22300	KOG0520	Uncharacterized conserved protein, contains IPT/TIG domain	S	Function unknown ;
lbm_HQ_transcript_314	79.4	0.0e+00	At1g15750	KOG0266	WD40 repeat-containing protein	R	General function prediction only ;
lbm_HQ_transcript_315	46.9	7.4e-68	At4g12770	KOG0431	Auxilin-like protein and related proteins containing DnaJ domain	R	General function prediction only ;
lbm_HQ_transcript_317	46.2	1.3e-96	At1g06230	KOG1474	Transcription initiation factor TFIID, subunit BDF1 and related bromodomain proteins	K	Transcription ;
lbm_HQ_transcript_318	81.6	0.0e+00	At1g48410	KOG1041	Translation initiation factor 2C (eIF-2C) and related proteins	J	Translation, ribosomal structure and biogenesis ;
lbm_HQ_transcript_320	78.3	0.0e+00	At2g30110	KOG2012	Ubiquitin activating enzyme UBA1	O	Posttranslational modification, protein turnover, chaperones ;
lbm_HQ_transcript_321	65.2	5.3e-167	AtCh032	KOG0540	3-Methylcrotonyl-CoA carboxylase, non-biotin containing subunit/Acetyl-CoA carboxylase carboxyl transferase, subunit beta	EI	Amino acid transport and metabolism ; Lipid transport and metabolism ;
lbm_HQ_transcript_322	50.7	1.2e-206	At3g03300	KOG0701	dsRNA-specific nuclease Dicer and related ribonucleases	A	RNA processing and modification ;
lbm_HQ_transcript_323	47.0	1.5e-68	At4g12770	KOG0431	Auxilin-like protein and related proteins containing DnaJ domain	R	General function prediction only ;
lbm_HQ_transcript_324	59.7	3.2e-273	At5g16300	KOG2033	Low density lipoprotein B-like protein	I	Lipid transport and metabolism ;
lbm_HQ_transcript_325	71.2	0.0e+00	At4g10710	KOG1189	Global transcriptional regulator, cell division control protein	E	Amino acid transport and metabolism ;
lbm_HQ_transcript_326	70.1	0.0e+00	At5g27030	KOG0266	WD40 repeat-containing protein	R	General function prediction only ;
lbm_HQ_transcript_327	62.4	9.5e-209	At5g49740	KOG0039	Ferric reductase, NADH/NADPH oxidase and related proteins	PQ	Inorganic ion transport and metabolism ; Secondary metabolites biosynthesis, transport and catabolism ;
lbm_HQ_transcript_329	59.1	1.8e-146	At2g29200	KOG1488	Translational repressor Pumilio/PUF3 and related RNA-binding proteins (Puf superfamily)	J	Translation, ribosomal structure and biogenesis ;
lbm_HQ_transcript_330	58.9	0.0e+00	At2g01980	KOG1965	Sodium/hydrogen exchanger protein	P	Inorganic ion transport and metabolism ;
lbm_HQ_transcript_332	50.9	9.3e-281	At1g77460	KOG0167	FOG: Armadillo/beta-catenin-like repeats	S	Function unknown ;
lbm_HQ_transcript_334	47.0	3.3e-262	At5g05570	KOG1983	Tomosyn and related SNARE-interacting proteins	U	Intracellular trafficking, secretion, and vesicular transport ;
lbm_HQ_transcript_336	53.9	0.0e+00	At5g65950	KOG4386	Uncharacterized conserved protein	S	Function unknown ;
lbm_HQ_transcript_337	70.2	0.0e+00	At1g14610	KOG0432	Valyl-tRNA synthetase	J	Translation, ribosomal structure and biogenesis ;
lbm_HQ_transcript_338	80.4	0.0e+00	At5g22770	KOG1077	Vesicle coat complex AP-2, alpha subunit	U	Intracellular trafficking, secretion, and vesicular transport ;
lbm_HQ_transcript_345	71.5	0.0e+00	At4g34100	KOG1609	Protein involved in mRNA turnover and stability	A	RNA processing and modification ;
lbm_HQ_transcript_347	59.7	1.8e-231	At1g17220	KOG1145	Mitochondrial translation initiation factor 2 (IF-2; GTPase)	J	Translation, ribosomal structure and biogenesis ;
lbm_HQ_transcript_351	65.2	8.4e-282	At4g38600	KOG0170	E3 ubiquitin protein ligase	O	Posttranslational modification, protein turnover, chaperones ;
lbm_HQ_transcript_353	66.2	0.0e+00	At2g41560	KOG0204	Calcium transporting ATPase	P	Inorganic ion transport and metabolism ;
lbm_HQ_transcript_354	35.8	2.4e-119	At3g55270	KOG1716	Dual specificity phosphatase	V	Defense mechanisms ;
lbm_HQ_transcript_358	65.7	0.0e+00	At1g14790	KOG0988	RNA-directed RNA polymerase QDE-1 required for posttranscriptional gene silencing and RNA interference	A	RNA processing and modification ;
lbm_HQ_transcript_367	91.0	2.9e-85	At4g04860	KOG0858	Predicted membrane protein	S	Function unknown ;
lbm_HQ_transcript_369	44.1	1.8e-191	At4g09150	KOG1981	SOK1 kinase belonging to the STE20/SPS1/GC kinase family	T	Signal transduction mechanisms ;
lbm_HQ_transcript_372	71.3	0.0e+00	At1g05570	KOG0916	1,3-beta-glucan synthase/callose synthase catalytic subunit	M	Cell wall/membrane/envelope biogenesis ;
lbm_HQ_transcript_377	47.8	8.5e-194	At1g20760	KOG0998	Synaptic vesicle protein EHS-1 and related EH domain proteins	TU	Signal transduction mechanisms ; Intracellular trafficking, secretion, and vesicular transport ;
lbm_HQ_transcript_381	71.8	0.0e+00	At4g29900	KOG0204	Calcium transporting ATPase	P	Inorganic ion transport and metabolism ;
lbm_HQ_transcript_382	57.6	1.2e-203	At1g62020	KOG0292	Vesicle coat complex COPI, alpha subunit	U	Intracellular trafficking, secretion, and vesicular transport ;
lbm_HQ_transcript_383	37.6	4.1e-172	At1g07200	KOG1051	Chaperone HSP104 and related ATP-dependent Clp proteases	O	Posttranslational modification, protein turnover, chaperones ;
lbm_HQ_transcript_384	40.9	6.9e-71	At1g50180	KOG4658	Apoptotic ATPase	T	Signal transduction mechanisms ;
lbm_HQ_transcript_387	76.7	0.0e+00	At5g20280	KOG0853	Glycosyltransferase	M	Cell wall/membrane/envelope biogenesis ;
lbm_HQ_transcript_390	43.1	3.3e-206	At1g07200	KOG1051	Chaperone HSP104 and related ATP-dependent Clp proteases	O	Posttranslational modification, protein turnover, chaperones ;
lbm_HQ_transcript_392	65.6	8.1e-213	At1g76850	KOG2347	Sec5 subunit of exocyst complex	U	Intracellular trafficking, secretion, and vesicular transport ;
lbm_HQ_transcript_395	83.9	0.0e+00	At5g47040	KOG2004	Mitochondrial ATP-dependent protease PIM1/LON	O	Posttranslational modification, protein turnover, chaperones ;
lbm_HQ_transcript_400	69.6	0.0e+00	At1g31730	KOG1062	Vesicle coat complex AP-1, gamma subunit	U	Intracellular trafficking, secretion, and vesicular transport ;
lbm_HQ_transcript_402	37.7	3.4e-62	At3g51860	KOG1397	Ca2+/H+ antiporter VCX1 and related proteins	P	Inorganic ion transport and metabolism ;
lbm_HQ_transcript_406	68.1	0.0e+00	At4g33150	KOG0172	Lysine-ketoglutarate reductase/saccharopine dehydrogenase	E	Amino acid transport and metabolism ;
lbm_HQ_transcript_408	59.0	0.0e+00	At3g55480_2	KOG1060	Vesicle coat complex AP-3, beta subunit	U	Intracellular trafficking, secretion, and vesicular transport ;
lbm_HQ_transcript_409	70.3	4.9e-109	At5g25560	KOG1940	Zn-finger protein	R	General function prediction only ;
lbm_HQ_transcript_410	83.2	8.9e-196	At4g03080_1	KOG0379	Kelch repeat-containing proteins	R	General function prediction only ;
lbm_HQ_transcript_412	36.9	2.2e-109	At5g11430	KOG1634	Predicted transcription factor DATF1, contains PHD and TFS2M domains	K	Transcription ;
lbm_HQ_transcript_415	65.0	0.0e+00	At4g10120	KOG0853	Glycosyltransferase	M	Cell wall/membrane/envelope biogenesis ;
lbm_HQ_transcript_416	69.6	0.0e+00	At4g33520	KOG0207	Cation transport ATPase	P	Inorganic ion transport and metabolism ;
lbm_HQ_transcript_419	58.5	1.2e-62	At1g34220	KOG2027	Spindle pole body protein	Z	Cytoskeleton ;
lbm_HQ_transcript_421	61.8	3.0e-175	At5g49730	KOG0039	Ferric reductase, NADH/NADPH oxidase and related proteins	PQ	Inorganic ion transport and metabolism ; Secondary metabolites biosynthesis, transport and catabolism ;
lbm_HQ_transcript_422	70.1	0.0e+00	At4g10710	KOG1189	Global transcriptional regulator, cell division control protein	E	Amino acid transport and metabolism ;
lbm_HQ_transcript_423	65.6	0.0e+00	At1g14790	KOG0988	RNA-directed RNA polymerase QDE-1 required for posttranscriptional gene silencing and RNA interference	A	RNA processing and modification ;
lbm_HQ_transcript_425	56.5	3.8e-223	At5g46070	KOG2037	Guanylate-binding protein	R	General function prediction only ;
lbm_HQ_transcript_427	85.7	0.0e+00	At5g65750	KOG0450	2-oxoglutarate dehydrogenase, E1 subunit	G	Carbohydrate transport and metabolism ;
lbm_HQ_transcript_430	89.8	0.0e+00	At4g05420	KOG1897	Damage-specific DNA binding complex, subunit DDB1	L	Replication, recombination and repair ;
lbm_HQ_transcript_431	33.9	2.5e-113	At1g28260	KOG2162	Nonsense-mediated mRNA decay protein	A	RNA processing and modification ;
lbm_HQ_transcript_432	60.5	2.7e-43	At1g61690	KOG1818	Membrane trafficking and cell signaling protein HRS, contains VHS and FYVE domains	TU	Signal transduction mechanisms ; Intracellular trafficking, secretion, and vesicular transport ;
lbm_HQ_transcript_434	54.2	7.4e-219	At3g04580	KOG0519	Sensory transduction histidine kinase	T	Signal transduction mechanisms ;
lbm_HQ_transcript_435	63.9	0.0e+00	At3g14120	KOG1964	Nuclear pore complex, rNup107 component (sc Nup84)	YU	Nuclear structure ; Intracellular trafficking, secretion, and vesicular transport ;
lbm_HQ_transcript_437	72.3	2.6e-240	At3g62270	KOG1172	Na+-independent Cl/HCO3 exchanger AE1 and related transporters (SLC4 family)	P	Inorganic ion transport and metabolism ;
lbm_HQ_transcript_438	54.5	3.4e-256	At1g54710	KOG2109	WD40 repeat protein	R	General function prediction only ;
lbm_HQ_transcript_439	75.6	2.3e-71	At1g22280	KOG0698	Serine/threonine protein phosphatase	T	Signal transduction mechanisms ;
lbm_HQ_transcript_442	79.5	1.1e-246	At3g11540	KOG4626	O-linked N-acetylglucosamine transferase OGT	GOT	Carbohydrate transport and metabolism ; Posttranslational modification, protein turnover, chaperones ; Signal transduction mechanisms ;
lbm_HQ_transcript_449	74.4	0.0e+00	At5g49030	KOG0433	Isoleucyl-tRNA synthetase	J	Translation, ribosomal structure and biogenesis ;
lbm_HQ_transcript_451	78.3	0.0e+00	At2g30110	KOG2012	Ubiquitin activating enzyme UBA1	O	Posttranslational modification, protein turnover, chaperones ;
lbm_HQ_transcript_454	68.2	2.6e-94	At3g59290_1	KOG2056	Equilibrative nucleoside transporter protein	F	Nucleotide transport and metabolism ;
lbm_HQ_transcript_455	72.1	0.0e+00	At1g75660	KOG2044	5'-3' exonuclease HKE1/RAT1	LA	Replication, recombination and repair ; RNA processing and modification ;
lbm_HQ_transcript_457	63.7	0.0e+00	At4g36630	KOG2063	Vacuolar assembly/sorting proteins VPS39/VAM6/VPS3	U	Intracellular trafficking, secretion, and vesicular transport ;
lbm_HQ_transcript_461	78.1	0.0e+00	At2g30110	KOG2012	Ubiquitin activating enzyme UBA1	O	Posttranslational modification, protein turnover, chaperones ;
lbm_HQ_transcript_462	56.3	5.8e-240	At4g19490	KOG2115	Vacuolar sorting protein VPS45	U	Intracellular trafficking, secretion, and vesicular transport ;
lbm_HQ_transcript_465	63.8	0.0e+00	At4g15180	KOG1080	Histone H3 (Lys4) methyltransferase complex, subunit SET1 and related methyltransferases	BK	Chromatin structure and dynamics ; Transcription ;
lbm_HQ_transcript_466	49.7	5.3e-185	At5g35980	KOG0667	Dual-specificity tyrosine-phosphorylation regulated kinase	R	General function prediction only ;
lbm_HQ_transcript_468	85.8	0.0e+00	At5g65750	KOG0450	2-oxoglutarate dehydrogenase, E1 subunit	G	Carbohydrate transport and metabolism ;
lbm_HQ_transcript_469	59.5	1.5e-307	At2g47500	KOG0239	Kinesin (KAR3 subfamily)	Z	Cytoskeleton ;
lbm_HQ_transcript_470	89.2	0.0e+00	At4g05420	KOG1897	Damage-specific DNA binding complex, subunit DDB1	L	Replication, recombination and repair ;
lbm_HQ_transcript_471	58.0	1.8e-249	At3g43220	KOG1888	Putative phosphoinositide phosphatase	I	Lipid transport and metabolism ;
lbm_HQ_transcript_474	81.8	0.0e+00	At1g07670	KOG0202	Ca2+ transporting ATPase	P	Inorganic ion transport and metabolism ;
lbm_HQ_transcript_475	57.2	0.0e+00	At2g47680	KOG0920	ATP-dependent RNA helicase A	A	RNA processing and modification ;
lbm_HQ_transcript_476	61.0	4.3e-86	At3g46780	KOG1203	Predicted dehydrogenase	G	Carbohydrate transport and metabolism ;
lbm_HQ_transcript_478	27.3	9.1e-60	At5g35450	KOG4658	Apoptotic ATPase	T	Signal transduction mechanisms ;
lbm_HQ_transcript_480	80.9	0.0e+00	At1g10130	KOG0202	Ca2+ transporting ATPase	P	Inorganic ion transport and metabolism ;
lbm_HQ_transcript_482	77.3	0.0e+00	At5g35970	KOG1803	DNA helicase	L	Replication, recombination and repair ;
lbm_HQ_transcript_486	63.7	0.0e+00	At3g17205	KOG0942	E3 ubiquitin protein ligase	O	Posttranslational modification, protein turnover, chaperones ;
lbm_HQ_transcript_487	70.9	0.0e+00	At5g61780	KOG2039	Transcriptional coactivator p100	K	Transcription ;
lbm_HQ_transcript_488	70.4	0.0e+00	At2g16950	KOG2023	Nuclear transport receptor Karyopherin-beta2/Transportin (importin beta superfamily)	YU	Nuclear structure ; Intracellular trafficking, secretion, and vesicular transport ;
lbm_HQ_transcript_493	73.3	1.6e-229	At4g03080_1	KOG0379	Kelch repeat-containing proteins	R	General function prediction only ;
lbm_HQ_transcript_495	64.7	7.4e-280	At5g35980	KOG0667	Dual-specificity tyrosine-phosphorylation regulated kinase	R	General function prediction only ;
lbm_HQ_transcript_497	70.2	0.0e+00	At1g14610	KOG0432	Valyl-tRNA synthetase	J	Translation, ribosomal structure and biogenesis ;
lbm_HQ_transcript_498	77.3	0.0e+00	At1g06410	KOG1050	Trehalose-6-phosphate synthase component TPS1 and related subunits	G	Carbohydrate transport and metabolism ;
lbm_HQ_transcript_501	40.4	1.2e-131	At5g54730	KOG2109	WD40 repeat protein	R	General function prediction only ;
lbm_HQ_transcript_502	90.0	0.0e+00	At3g06400	KOG0385	Chromatin remodeling complex WSTF-ISWI, small subunit	K	Transcription ;
lbm_HQ_transcript_503	58.8	1.0e-276	At3g01320	KOG4204	Histone deacetylase complex, SIN3 component	B	Chromatin structure and dynamics ;
lbm_HQ_transcript_504	48.5	3.9e-265	At3g48200	KOG1829	Uncharacterized conserved protein, contains C1, PH and RUN domains	T	Signal transduction mechanisms ;
lbm_HQ_transcript_508	66.0	1.9e-166	At3g25500	KOG1922	Rho GTPase effector BNI1 and related formins	TZ	Signal transduction mechanisms ; Cytoskeleton ;
lbm_HQ_transcript_516	68.9	0.0e+00	At1g31930	KOG0082	G-protein alpha subunit (small G protein superfamily)	DT	Cell cycle control, cell division, chromosome partitioning ; Signal transduction mechanisms ;
lbm_HQ_transcript_518	45.4	1.7e-151	At5g21080	KOG1877	Putative transmembrane protein cmp44E	R	General function prediction only ;
lbm_HQ_transcript_519	74.8	1.8e-310	At3g62270	KOG1172	Na+-independent Cl/HCO3 exchanger AE1 and related transporters (SLC4 family)	P	Inorganic ion transport and metabolism ;
lbm_HQ_transcript_520	84.1	0.0e+00	At1g06220	KOG0468	U5 snRNP-specific protein	J	Translation, ribosomal structure and biogenesis ;
lbm_HQ_transcript_521	74.4	0.0e+00	At4g01810	KOG1986	Vesicle coat complex COPII, subunit SEC23	U	Intracellular trafficking, secretion, and vesicular transport ;
lbm_HQ_transcript_522	57.5	2.4e-113	At3g61690	KOG1906	DNA polymerase sigma	L	Replication, recombination and repair ;
lbm_HQ_transcript_524	38.9	2.7e-101	YOR335c	KOG0188	Alanyl-tRNA synthetase	J	Translation, ribosomal structure and biogenesis ;
lbm_HQ_transcript_525	48.9	1.2e-226	At3g44200	KOG0589	Serine/threonine protein kinase	R	General function prediction only ;
lbm_HQ_transcript_526	87.0	0.0e+00	At2g05710	KOG0452	RNA-binding translational regulator IRP (aconitase superfamily)	AJ	RNA processing and modification ; Translation, ribosomal structure and biogenesis ;
lbm_HQ_transcript_527	64.6	0.0e+00	At5g43810	KOG1041	Translation initiation factor 2C (eIF-2C) and related proteins	J	Translation, ribosomal structure and biogenesis ;
lbm_HQ_transcript_528	56.1	8.8e-241	At1g08720	KOG0192	Tyrosine kinase specific for activated (GTP-bound) p21cdc42Hs	T	Signal transduction mechanisms ;
lbm_HQ_transcript_529	43.5	6.9e-129	At1g61030	KOG2152	Sister chromatid cohesion protein	D	Cell cycle control, cell division, chromosome partitioning ;
lbm_HQ_transcript_530	70.6	1.2e-303	At1g09770	KOG0050	mRNA splicing protein CDC5 (Myb superfamily)	AD	RNA processing and modification ; Cell cycle control, cell division, chromosome partitioning ;
lbm_HQ_transcript_531	71.0	5.3e-278	At4g32551	KOG0266	WD40 repeat-containing protein	R	General function prediction only ;
lbm_HQ_transcript_532	69.6	0.0e+00	At1g50200	KOG0188	Alanyl-tRNA synthetase	J	Translation, ribosomal structure and biogenesis ;
lbm_HQ_transcript_533	75.8	0.0e+00	At3g19170	KOG2019	Metalloendoprotease HMP1 (insulinase superfamily)	RO	General function prediction only ; Posttranslational modification, protein turnover, chaperones ;
lbm_HQ_transcript_539	61.1	3.3e-312	At2g27880	KOG1041	Translation initiation factor 2C (eIF-2C) and related proteins	J	Translation, ribosomal structure and biogenesis ;
lbm_HQ_transcript_540	62.2	3.6e-263	At3g06670	KOG2175	Protein predicted to be involved in carbohydrate metabolism	G	Carbohydrate transport and metabolism ;
lbm_HQ_transcript_541	79.5	0.0e+00	At1g27770	KOG0204	Calcium transporting ATPase	P	Inorganic ion transport and metabolism ;
lbm_HQ_transcript_544	69.7	0.0e+00	At2g46520	KOG1992	Nuclear export receptor CSE1/CAS (importin beta superfamily)	YU	Nuclear structure ; Intracellular trafficking, secretion, and vesicular transport ;
lbm_HQ_transcript_557	73.2	0.0e+00	At1g08190	KOG2066	Vacuolar assembly/sorting protein VPS41	U	Intracellular trafficking, secretion, and vesicular transport ;
lbm_HQ_transcript_561	57.1	2.7e-250	At1g63700	KOG0198	MEKK and related serine/threonine protein kinases	T	Signal transduction mechanisms ;
lbm_HQ_transcript_563	55.8	1.9e-155	At5g60420	KOG2169	Zn-finger transcription factor	K	Transcription ;
lbm_HQ_transcript_565	55.7	1.6e-138	At5g11850	KOG0192	Tyrosine kinase specific for activated (GTP-bound) p21cdc42Hs	T	Signal transduction mechanisms ;
lbm_HQ_transcript_566	76.5	0.0e+00	At2g05170	KOG2114	Vacuolar assembly/sorting protein PEP5/VPS11	U	Intracellular trafficking, secretion, and vesicular transport ;
lbm_HQ_transcript_567	69.7	0.0e+00	At3g26720	KOG1959	Glycosyl hydrolase, family 38 - alpha-mannosidase	G	Carbohydrate transport and metabolism ;
lbm_HQ_transcript_570	69.6	0.0e+00	At1g50200	KOG0188	Alanyl-tRNA synthetase	J	Translation, ribosomal structure and biogenesis ;
lbm_HQ_transcript_572	71.1	7.9e-85	At4g33920	KOG0700	Protein phosphatase 2C/pyruvate dehydrogenase (lipoamide) phosphatase	T	Signal transduction mechanisms ;
lbm_HQ_transcript_574	56.1	2.3e-241	At1g08720	KOG0192	Tyrosine kinase specific for activated (GTP-bound) p21cdc42Hs	T	Signal transduction mechanisms ;
lbm_HQ_transcript_577	88.7	0.0e+00	At4g30190	KOG0205	Plasma membrane H+-transporting ATPase	P	Inorganic ion transport and metabolism ;
lbm_HQ_transcript_578	84.1	0.0e+00	At1g06220	KOG0468	U5 snRNP-specific protein	J	Translation, ribosomal structure and biogenesis ;
lbm_HQ_transcript_582	81.1	0.0e+00	At2g32730	KOG2062	26S proteasome regulatory complex, subunit RPN2/PSMD1	O	Posttranslational modification, protein turnover, chaperones ;
lbm_HQ_transcript_583	54.8	0.0e+00	At1g63810	KOG2054	Nucleolar RNA-associated protein (NRAP)	S	Function unknown ;
lbm_HQ_transcript_585	63.2	0.0e+00	At3g01380	KOG2124	Glycosylphosphatidylinositol anchor synthesis protein	T	Signal transduction mechanisms ;
lbm_HQ_transcript_586	51.4	2.3e-132	At2g44950	KOG0978	E3 ubiquitin ligase involved in syntaxin degradation	O	Posttranslational modification, protein turnover, chaperones ;
lbm_HQ_transcript_590	46.7	2.8e-239	At5g64220	KOG0520	Uncharacterized conserved protein, contains IPT/TIG domain	S	Function unknown ;
lbm_HQ_transcript_594	69.7	0.0e+00	At2g46520	KOG1992	Nuclear export receptor CSE1/CAS (importin beta superfamily)	YU	Nuclear structure ; Intracellular trafficking, secretion, and vesicular transport ;
lbm_HQ_transcript_595	57.7	2.3e-278	At1g17210	KOG4765	Uncharacterized conserved protein	S	Function unknown ;
lbm_HQ_transcript_597	76.2	0.0e+00	At1g06410	KOG1050	Trehalose-6-phosphate synthase component TPS1 and related subunits	G	Carbohydrate transport and metabolism ;
lbm_HQ_transcript_599	43.0	9.0e-206	At4g35560	KOG1983	Tomosyn and related SNARE-interacting proteins	U	Intracellular trafficking, secretion, and vesicular transport ;
lbm_HQ_transcript_600	57.7	2.3e-278	At1g17210	KOG4765	Uncharacterized conserved protein	S	Function unknown ;
lbm_HQ_transcript_606	78.5	0.0e+00	At2g06990	KOG0948	Nuclear exosomal RNA helicase MTR4, DEAD-box superfamily	A	RNA processing and modification ;
lbm_HQ_transcript_607	95.2	0.0e+00	At1g80070	KOG1795	U5 snRNP spliceosome subunit	A	RNA processing and modification ;
lbm_HQ_transcript_610	46.2	6.7e-129	At5g35440	KOG2471	TPR repeat-containing protein	R	General function prediction only ;
lbm_HQ_transcript_611	63.8	1.2e-215	At5g13300	KOG0521	Putative GTPase activating proteins (GAPs)	T	Signal transduction mechanisms ;
lbm_HQ_transcript_612	78.2	6.7e-76	At3g50670	KOG0113	U1 small nuclear ribonucleoprotein (RRM superfamily)	A	RNA processing and modification ;
lbm_HQ_transcript_613	71.0	0.0e+00	At1g55860	KOG0939	E3 ubiquitin-protein ligase/Putative upstream regulatory element binding protein	OK	Posttranslational modification, protein turnover, chaperones ; Transcription ;
lbm_HQ_transcript_618	82.7	2.4e-238	At3g04240	KOG4626	O-linked N-acetylglucosamine transferase OGT	GOT	Carbohydrate transport and metabolism ; Posttranslational modification, protein turnover, chaperones ; Signal transduction mechanisms ;
lbm_HQ_transcript_619	57.2	1.9e-219	At2g35800	KOG0768	Mitochondrial carrier protein PET8	C	Energy production and conversion ;
lbm_HQ_transcript_633	75.7	0.0e+00	At5g15400	KOG2042	Ubiquitin fusion degradation protein-2	O	Posttranslational modification, protein turnover, chaperones ;
lbm_HQ_transcript_634	46.2	6.6e-201	At5g03280	KOG1291	Mn2+ and Fe2+ transporters of the NRAMP family	P	Inorganic ion transport and metabolism ;
lbm_HQ_transcript_638	84.9	0.0e+00	At1g78580	KOG1050	Trehalose-6-phosphate synthase component TPS1 and related subunits	G	Carbohydrate transport and metabolism ;
lbm_HQ_transcript_639	75.6	4.2e-187	At3g25500	KOG1922	Rho GTPase effector BNI1 and related formins	TZ	Signal transduction mechanisms ; Cytoskeleton ;
lbm_HQ_transcript_642	59.0	3.0e-254	At5g23080	KOG2138	Predicted RNA binding protein, contains G-patch domain	A	RNA processing and modification ;
lbm_HQ_transcript_645	67.0	0.0e+00	At5g11560	KOG2103	Uncharacterized conserved protein	S	Function unknown ;
lbm_HQ_transcript_646	35.4	6.7e-137	At1g50180	KOG4658	Apoptotic ATPase	T	Signal transduction mechanisms ;
lbm_HQ_transcript_647	68.2	0.0e+00	At5g47910	KOG0039	Ferric reductase, NADH/NADPH oxidase and related proteins	PQ	Inorganic ion transport and metabolism ; Secondary metabolites biosynthesis, transport and catabolism ;
lbm_HQ_transcript_651	84.6	0.0e+00	At4g31480	KOG1058	Vesicle coat complex COPI, beta subunit	U	Intracellular trafficking, secretion, and vesicular transport ;
lbm_HQ_transcript_654	62.2	1.4e-105	At2g22740_2	KOG1082	Histone H3 (Lys9) methyltransferase SUV39H1/Clr4, required for transcriptional silencing	BK	Chromatin structure and dynamics ; Transcription ;
lbm_HQ_transcript_658	55.3	1.1e-208	At1g79830	KOG4673	Transcription factor TMF, TATA element modulatory factor	K	Transcription ;
lbm_HQ_transcript_660	42.3	1.9e-99	At4g24740	KOG0671	LAMMER dual specificity kinases	T	Signal transduction mechanisms ;
lbm_HQ_transcript_667	37.4	3.9e-108	Hs15011931	KOG1968	Replication factor C, subunit RFC1 (large subunit)	L	Replication, recombination and repair ;
lbm_HQ_transcript_669	77.1	2.3e-185	At5g51430	KOG4182	Uncharacterized conserved protein	S	Function unknown ;
lbm_HQ_transcript_670	84.6	0.0e+00	At4g31480	KOG1058	Vesicle coat complex COPI, beta subunit	U	Intracellular trafficking, secretion, and vesicular transport ;
lbm_HQ_transcript_671	68.5	0.0e+00	At5g13980	KOG1959	Glycosyl hydrolase, family 38 - alpha-mannosidase	G	Carbohydrate transport and metabolism ;
lbm_HQ_transcript_672	71.9	0.0e+00	At5g16710_2	KOG0432	Valyl-tRNA synthetase	J	Translation, ribosomal structure and biogenesis ;
lbm_HQ_transcript_673	78.2	6.6e-76	At3g50670	KOG0113	U1 small nuclear ribonucleoprotein (RRM superfamily)	A	RNA processing and modification ;
lbm_HQ_transcript_674	88.3	0.0e+00	At5g62670	KOG0205	Plasma membrane H+-transporting ATPase	P	Inorganic ion transport and metabolism ;
lbm_HQ_transcript_676	74.1	6.5e-233	At1g63770	KOG1046	Puromycin-sensitive aminopeptidase and related aminopeptidases	EO	Amino acid transport and metabolism ; Posttranslational modification, protein turnover, chaperones ;
lbm_HQ_transcript_679	43.6	3.3e-75	At2g41190	KOG1303	Amino acid transporters	E	Amino acid transport and metabolism ;
lbm_HQ_transcript_681	70.1	1.8e-262	At1g56500_2	KOG2177	Predicted E3 ubiquitin ligase	O	Posttranslational modification, protein turnover, chaperones ;
lbm_HQ_transcript_683	62.1	2.4e-275	At2g19110	KOG0207	Cation transport ATPase	P	Inorganic ion transport and metabolism ;
lbm_HQ_transcript_687	71.5	2.4e-280	At4g32551	KOG0266	WD40 repeat-containing protein	R	General function prediction only ;
lbm_HQ_transcript_690	26.1	3.0e-12	At5g25630	KOG4197	FOG: PPR repeat	R	General function prediction only ;
lbm_HQ_transcript_692	52.4	2.5e-261	At1g67310	KOG0520	Uncharacterized conserved protein, contains IPT/TIG domain	S	Function unknown ;
lbm_HQ_transcript_694	40.6	1.3e-172	At1g54710	KOG2109	WD40 repeat protein	R	General function prediction only ;
lbm_HQ_transcript_695	77.0	0.0e+00	At4g36360	KOG0496	Beta-galactosidase	G	Carbohydrate transport and metabolism ;
lbm_HQ_transcript_698	49.9	1.9e-184	At3g54230	KOG0154	RNA-binding protein RBM5 and related proteins, contain G-patch and RRM domains	R	General function prediction only ;
lbm_HQ_transcript_699	65.4	0.0e+00	At2g41740	KOG0443	Actin regulatory proteins (gelsolin/villin family)	Z	Cytoskeleton ;
lbm_HQ_transcript_705	66.8	0.0e+00	At5g24810	KOG1235	Predicted unusual protein kinase	R	General function prediction only ;
lbm_HQ_transcript_711	60.9	4.4e-152	At1g69830_2	KOG0471	Alpha-amylase	G	Carbohydrate transport and metabolism ;
lbm_HQ_transcript_716	75.7	0.0e+00	At3g19170	KOG2019	Metalloendoprotease HMP1 (insulinase superfamily)	RO	General function prediction only ; Posttranslational modification, protein turnover, chaperones ;
lbm_HQ_transcript_719	74.0	0.0e+00	At4g23940	KOG0731	AAA+-type ATPase containing the peptidase M41 domain	O	Posttranslational modification, protein turnover, chaperones ;
lbm_HQ_transcript_720	67.1	2.9e-140	At1g17110	KOG1865	Ubiquitin carboxyl-terminal hydrolase	O	Posttranslational modification, protein turnover, chaperones ;
lbm_HQ_transcript_722	80.8	0.0e+00	At5g15070	KOG1057	Arp2/3 complex-interacting protein VIP1/Asp1, involved in regulation of actin cytoskeleton	Z	Cytoskeleton ;
lbm_HQ_transcript_723	82.4	8.5e-185	At3g23640	KOG1066	Glucosidase II catalytic (alpha) subunit and related enzymes, glycosyl hydrolase family 31	GMO	Carbohydrate transport and metabolism ; Cell wall/membrane/envelope biogenesis ; Posttranslational modification, protein turnover, chaperones ;
lbm_HQ_transcript_727	67.1	0.0e+00	At5g11560	KOG2103	Uncharacterized conserved protein	S	Function unknown ;
lbm_HQ_transcript_731	44.0	5.7e-205	At5g22760	KOG1473	Nucleosome remodeling factor, subunit NURF301/BPTF	BK	Chromatin structure and dynamics ; Transcription ;
lbm_HQ_transcript_733	47.0	9.4e-75	At5g04670	KOG2261	Polycomb enhancer protein, EPC	K	Transcription ;
lbm_HQ_transcript_736	81.7	0.0e+00	At1g68020	KOG1050	Trehalose-6-phosphate synthase component TPS1 and related subunits	G	Carbohydrate transport and metabolism ;
lbm_HQ_transcript_738	61.0	2.9e-217	At5g67470	KOG1922	Rho GTPase effector BNI1 and related formins	TZ	Signal transduction mechanisms ; Cytoskeleton ;
lbm_HQ_transcript_740	67.2	2.5e-67	At5g01960	KOG4638	Uncharacterized conserved protein	S	Function unknown ;
lbm_HQ_transcript_743	51.7	1.4e-256	At1g09060	KOG1356	Putative transcription factor 5qNCA, contains JmjC domain	K	Transcription ;
lbm_HQ_transcript_745	76.0	0.0e+00	At3g29320	KOG2099	Glycogen phosphorylase	G	Carbohydrate transport and metabolism ;
lbm_HQ_transcript_746	82.8	0.0e+00	At1g07670	KOG0202	Ca2+ transporting ATPase	P	Inorganic ion transport and metabolism ;
lbm_HQ_transcript_748	81.7	0.0e+00	At5g15450	KOG1051	Chaperone HSP104 and related ATP-dependent Clp proteases	O	Posttranslational modification, protein turnover, chaperones ;
lbm_HQ_transcript_752	71.2	3.4e-218	At5g44790	KOG0207	Cation transport ATPase	P	Inorganic ion transport and metabolism ;
lbm_HQ_transcript_762	81.4	0.0e+00	At1g68020	KOG1050	Trehalose-6-phosphate synthase component TPS1 and related subunits	G	Carbohydrate transport and metabolism ;
lbm_HQ_transcript_763	92.7	0.0e+00	At5g62670	KOG0205	Plasma membrane H+-transporting ATPase	P	Inorganic ion transport and metabolism ;
lbm_HQ_transcript_766	82.4	8.4e-185	At3g23640	KOG1066	Glucosidase II catalytic (alpha) subunit and related enzymes, glycosyl hydrolase family 31	GMO	Carbohydrate transport and metabolism ; Cell wall/membrane/envelope biogenesis ; Posttranslational modification, protein turnover, chaperones ;
lbm_HQ_transcript_768	54.6	2.2e-289	At1g12930	KOG2022	Nuclear transport receptor LGL2 (importin beta superfamily)	YU	Nuclear structure ; Intracellular trafficking, secretion, and vesicular transport ;
lbm_HQ_transcript_769	55.7	1.0e-278	At3g01370	KOG1990	Poly(A)-specific exoribonuclease PARN	L	Replication, recombination and repair ;
lbm_HQ_transcript_770	61.6	1.2e-159	At1g10390	KOG0845	Nuclear pore complex, Nup98 component (sc Nup145/Nup100/Nup116)	YU	Nuclear structure ; Intracellular trafficking, secretion, and vesicular transport ;
lbm_HQ_transcript_771	81.2	0.0e+00	At5g64580	KOG0731	AAA+-type ATPase containing the peptidase M41 domain	O	Posttranslational modification, protein turnover, chaperones ;
lbm_HQ_transcript_773	30.7	1.0e-76	At3g14470	KOG4658	Apoptotic ATPase	T	Signal transduction mechanisms ;
lbm_HQ_transcript_777	84.9	1.1e-72	At3g49430	KOG0105	Alternative splicing factor ASF/SF2 (RRM superfamily)	A	RNA processing and modification ;
lbm_HQ_transcript_781	55.8	1.8e-155	At5g60420	KOG2169	Zn-finger transcription factor	K	Transcription ;
lbm_HQ_transcript_786	64.1	0.0e+00	At1g21640	KOG2178	Predicted sugar kinase	G	Carbohydrate transport and metabolism ;
lbm_HQ_transcript_787	75.2	0.0e+00	At1g63770	KOG1046	Puromycin-sensitive aminopeptidase and related aminopeptidases	EO	Amino acid transport and metabolism ; Posttranslational modification, protein turnover, chaperones ;
lbm_HQ_transcript_788	40.3	2.4e-131	At4g34430	KOG1279	Chromatin remodeling factor subunit and related transcription factors	B	Chromatin structure and dynamics ;
lbm_HQ_transcript_791	77.5	0.0e+00	At4g17770	KOG1050	Trehalose-6-phosphate synthase component TPS1 and related subunits	G	Carbohydrate transport and metabolism ;
lbm_HQ_transcript_795	78.2	6.4e-76	At3g50670	KOG0113	U1 small nuclear ribonucleoprotein (RRM superfamily)	A	RNA processing and modification ;
lbm_HQ_transcript_798	60.1	2.9e-193	At5g54830_1	KOG4731	Protein predicted to be involved in spindle matrix formation, contains DM13, DoH, and DOMON domains	D	Cell cycle control, cell division, chromosome partitioning ;
lbm_HQ_transcript_800	77.7	0.0e+00	At1g12470	KOG2034	Vacuolar sorting protein PEP3/VPS18	U	Intracellular trafficking, secretion, and vesicular transport ;
lbm_HQ_transcript_802	76.5	9.3e-301	At4g11420	KOG2072	Translation initiation factor 3, subunit a (eIF-3a)	J	Translation, ribosomal structure and biogenesis ;
lbm_HQ_transcript_805	31.4	1.7e-89	At1g53350	KOG4658	Apoptotic ATPase	T	Signal transduction mechanisms ;
lbm_HQ_transcript_806	50.3	4.4e-210	At3g62240	KOG2231	Predicted E3 ubiquitin ligase	O	Posttranslational modification, protein turnover, chaperones ;
lbm_HQ_transcript_807	61.8	1.7e-238	At2g32700	KOG0266	WD40 repeat-containing protein	R	General function prediction only ;
lbm_HQ_transcript_813	31.6	3.7e-76	At3g07040	KOG4658	Apoptotic ATPase	T	Signal transduction mechanisms ;
lbm_HQ_transcript_814	78.1	3.4e-133	At3g62240	KOG2231	Predicted E3 ubiquitin ligase	O	Posttranslational modification, protein turnover, chaperones ;
lbm_HQ_transcript_828	49.7	3.2e-75	At2g18940	KOG4197	FOG: PPR repeat	R	General function prediction only ;
lbm_HQ_transcript_830	83.9	0.0e+00	At5g47040	KOG2004	Mitochondrial ATP-dependent protease PIM1/LON	O	Posttranslational modification, protein turnover, chaperones ;
lbm_HQ_transcript_834	61.6	1.2e-159	At1g10390	KOG0845	Nuclear pore complex, Nup98 component (sc Nup145/Nup100/Nup116)	YU	Nuclear structure ; Intracellular trafficking, secretion, and vesicular transport ;
lbm_HQ_transcript_836	75.0	0.0e+00	At1g60070	KOG1062	Vesicle coat complex AP-1, gamma subunit	U	Intracellular trafficking, secretion, and vesicular transport ;
lbm_HQ_transcript_837	81.7	0.0e+00	At5g15450	KOG1051	Chaperone HSP104 and related ATP-dependent Clp proteases	O	Posttranslational modification, protein turnover, chaperones ;
lbm_HQ_transcript_838	59.0	1.4e-269	At1g58350	KOG2205	Uncharacterized conserved protein	S	Function unknown ;
lbm_HQ_transcript_840	83.4	0.0e+00	At1g52360	KOG0276	Vesicle coat complex COPI, beta' subunit	U	Intracellular trafficking, secretion, and vesicular transport ;
lbm_HQ_transcript_843	73.6	8.0e-236	At2g28360	KOG2073	SAP family cell cycle dependent phosphatase-associated protein	D	Cell cycle control, cell division, chromosome partitioning ;
lbm_HQ_transcript_846	76.0	0.0e+00	At3g29320	KOG2099	Glycogen phosphorylase	G	Carbohydrate transport and metabolism ;
lbm_HQ_transcript_847	88.3	0.0e+00	At5g62670	KOG0205	Plasma membrane H+-transporting ATPase	P	Inorganic ion transport and metabolism ;
lbm_HQ_transcript_851	76.6	2.4e-179	At4g03430	KOG0495	HAT repeat protein	A	RNA processing and modification ;
lbm_HQ_transcript_852	69.6	0.0e+00	At1g50200	KOG0188	Alanyl-tRNA synthetase	J	Translation, ribosomal structure and biogenesis ;
lbm_HQ_transcript_853	64.4	9.4e-261	At3g55020	KOG2058	Ypt/Rab GTPase activating protein	U	Intracellular trafficking, secretion, and vesicular transport ;
lbm_HQ_transcript_856	73.9	0.0e+00	At1g10290	KOG0446	Vacuolar sorting protein VPS1, dynamin, and related proteins	UR	Intracellular trafficking, secretion, and vesicular transport ; General function prediction only ;
lbm_HQ_transcript_858	81.4	0.0e+00	At1g74310	KOG1051	Chaperone HSP104 and related ATP-dependent Clp proteases	O	Posttranslational modification, protein turnover, chaperones ;
lbm_HQ_transcript_860	59.5	0.0e+00	At5g16300	KOG2033	Low density lipoprotein B-like protein	I	Lipid transport and metabolism ;
lbm_HQ_transcript_861	71.1	0.0e+00	At5g54380	KOG1187	Serine/threonine protein kinase	T	Signal transduction mechanisms ;
lbm_HQ_transcript_868	66.5	0.0e+00	At5g04360	KOG0470	1,4-alpha-glucan branching enzyme/starch branching enzyme II	G	Carbohydrate transport and metabolism ;
lbm_HQ_transcript_869	51.5	6.0e-260	At5g26850	KOG1877	Putative transmembrane protein cmp44E	R	General function prediction only ;
lbm_HQ_transcript_870	64.8	0.0e+00	At5g06680	KOG2000	Gamma-tubulin complex, DGRIP91/SPC98 component	Z	Cytoskeleton ;
lbm_HQ_transcript_873	62.3	3.3e-306	At5g53480	KOG1241	Karyopherin (importin) beta 1	YU	Nuclear structure ; Intracellular trafficking, secretion, and vesicular transport ;
lbm_HQ_transcript_881	65.3	2.3e-283	At3g16630	KOG0246	Kinesin-like protein	Z	Cytoskeleton ;
lbm_HQ_transcript_883	78.2	0.0e+00	At4g16130	KOG0631	Galactokinase	G	Carbohydrate transport and metabolism ;
lbm_HQ_transcript_887	77.5	2.5e-221	At5g63420	KOG1137	mRNA cleavage and polyadenylation factor II complex, BRR5 (CPSF subunit)	A	RNA processing and modification ;
lbm_HQ_transcript_888	60.9	4.8e-233	At4g32850	KOG2245	Poly(A) polymerase and related nucleotidyltransferases	A	RNA processing and modification ;
lbm_HQ_transcript_889	63.8	4.0e-304	At3g46290	KOG1187	Serine/threonine protein kinase	T	Signal transduction mechanisms ;
lbm_HQ_transcript_890	63.1	2.0e-183	At4g19180_2	KOG1386	Nucleoside phosphatase	F	Nucleotide transport and metabolism ;
lbm_HQ_transcript_891	68.8	0.0e+00	At1g69440	KOG1041	Translation initiation factor 2C (eIF-2C) and related proteins	J	Translation, ribosomal structure and biogenesis ;
lbm_HQ_transcript_892	62.9	2.6e-271	At1g64110	KOG0737	AAA+-type ATPase	O	Posttranslational modification, protein turnover, chaperones ;
lbm_HQ_transcript_894	33.2	3.8e-121	At1g50180	KOG4658	Apoptotic ATPase	T	Signal transduction mechanisms ;
lbm_HQ_transcript_898	70.6	0.0e+00	At5g25060	KOG0151	Predicted splicing regulator, contains RRM, SWAP and RPR domains	R	General function prediction only ;
lbm_HQ_transcript_899	72.9	1.9e-306	At1g09770	KOG0050	mRNA splicing protein CDC5 (Myb superfamily)	AD	RNA processing and modification ; Cell cycle control, cell division, chromosome partitioning ;
lbm_HQ_transcript_900	58.9	3.4e-279	At5g03730	KOG0192	Tyrosine kinase specific for activated (GTP-bound) p21cdc42Hs	T	Signal transduction mechanisms ;
lbm_HQ_transcript_902	60.5	4.8e-249	At3g06620	KOG0192	Tyrosine kinase specific for activated (GTP-bound) p21cdc42Hs	T	Signal transduction mechanisms ;
lbm_HQ_transcript_905	83.4	0.0e+00	At1g52360	KOG0276	Vesicle coat complex COPI, beta' subunit	U	Intracellular trafficking, secretion, and vesicular transport ;
lbm_HQ_transcript_908	75.4	0.0e+00	At4g04350	KOG0435	Leucyl-tRNA synthetase	J	Translation, ribosomal structure and biogenesis ;
lbm_HQ_transcript_909	62.2	4.7e-204	At1g62020	KOG0292	Vesicle coat complex COPI, alpha subunit	U	Intracellular trafficking, secretion, and vesicular transport ;
lbm_HQ_transcript_910	40.3	1.3e-153	At5g42220	KOG4248	Ubiquitin-like protein, regulator of apoptosis	O	Posttranslational modification, protein turnover, chaperones ;
lbm_HQ_transcript_913	89.6	0.0e+00	At2g38280	KOG1096	Adenosine monophosphate deaminase	F	Nucleotide transport and metabolism ;
lbm_HQ_transcript_918	76.5	9.2e-301	At4g11420	KOG2072	Translation initiation factor 3, subunit a (eIF-3a)	J	Translation, ribosomal structure and biogenesis ;
lbm_HQ_transcript_921	84.6	0.0e+00	At4g31480	KOG1058	Vesicle coat complex COPI, beta subunit	U	Intracellular trafficking, secretion, and vesicular transport ;
lbm_HQ_transcript_923	44.9	4.7e-148	At5g24320	KOG0283	WD40 repeat-containing protein	S	Function unknown ;
lbm_HQ_transcript_926	38.0	5.1e-38	HsM5453806	KOG0117	Heterogeneous nuclear ribonucleoprotein R (RRM superfamily)	A	RNA processing and modification ;
lbm_HQ_transcript_927	82.9	8.1e-249	At4g32180_1	KOG2201	Pantothenate kinase PanK and related proteins	H	Coenzyme transport and metabolism ;
lbm_HQ_transcript_928	80.2	1.8e-203	At5g47750	KOG0610	Putative serine/threonine protein kinase	R	General function prediction only ;
lbm_HQ_transcript_930	78.2	0.0e+00	At4g16130	KOG0631	Galactokinase	G	Carbohydrate transport and metabolism ;
lbm_HQ_transcript_932	72.8	0.0e+00	At5g44790	KOG0207	Cation transport ATPase	P	Inorganic ion transport and metabolism ;
lbm_HQ_transcript_935	88.3	0.0e+00	At5g62670	KOG0205	Plasma membrane H+-transporting ATPase	P	Inorganic ion transport and metabolism ;
lbm_HQ_transcript_936	73.1	0.0e+00	At3g10690	KOG0355	DNA topoisomerase type II	B	Chromatin structure and dynamics ;
lbm_HQ_transcript_938	76.0	0.0e+00	At3g02260	KOG1776	Zn-binding protein Push	T	Signal transduction mechanisms ;
lbm_HQ_transcript_939	86.0	1.5e-282	At3g13470	KOG0356	Mitochondrial chaperonin, Cpn60/Hsp60p	O	Posttranslational modification, protein turnover, chaperones ;
lbm_HQ_transcript_940	38.2	1.2e-82	At5g23430	KOG0267	Microtubule severing protein katanin p80 subunit B (contains WD40 repeats)	D	Cell cycle control, cell division, chromosome partitioning ;
lbm_HQ_transcript_942	62.7	0.0e+00	At5g41150	KOG0442	Structure-specific endonuclease ERCC1-XPF, catalytic component XPF/ERCC4	L	Replication, recombination and repair ;
lbm_HQ_transcript_943	58.7	1.9e-274	At1g63640	KOG0239	Kinesin (KAR3 subfamily)	Z	Cytoskeleton ;
lbm_HQ_transcript_945	70.0	0.0e+00	At1g09620	KOG0437	Leucyl-tRNA synthetase	J	Translation, ribosomal structure and biogenesis ;
lbm_HQ_transcript_946	80.7	0.0e+00	At2g20580	KOG2005	26S proteasome regulatory complex, subunit RPN1/PSMD2	O	Posttranslational modification, protein turnover, chaperones ;
lbm_HQ_transcript_948	41.7	3.8e-113	At1g01060	KOG0724	Zuotin and related molecular chaperones (DnaJ superfamily), contains DNA-binding domains	O	Posttranslational modification, protein turnover, chaperones ;
lbm_HQ_transcript_953	82.0	7.1e-237	At5g42620	KOG2556	Leishmanolysin-like peptidase (Peptidase M8 family)	MV	Cell wall/membrane/envelope biogenesis ; Defense mechanisms ;
lbm_HQ_transcript_956	84.6	5.1e-313	At5g36880	KOG1175	Acyl-CoA synthetase	I	Lipid transport and metabolism ;
lbm_HQ_transcript_959	84.6	0.0e+00	At4g31480	KOG1058	Vesicle coat complex COPI, beta subunit	U	Intracellular trafficking, secretion, and vesicular transport ;
lbm_HQ_transcript_961	73.8	0.0e+00	At1g78580	KOG1050	Trehalose-6-phosphate synthase component TPS1 and related subunits	G	Carbohydrate transport and metabolism ;
lbm_HQ_transcript_963	67.4	0.0e+00	At2g18700	KOG1050	Trehalose-6-phosphate synthase component TPS1 and related subunits	G	Carbohydrate transport and metabolism ;
lbm_HQ_transcript_965	80.3	0.0e+00	At1g78580	KOG1050	Trehalose-6-phosphate synthase component TPS1 and related subunits	G	Carbohydrate transport and metabolism ;
lbm_HQ_transcript_969	72.0	3.5e-284	At4g31540	KOG2344	Exocyst component protein and related proteins	U	Intracellular trafficking, secretion, and vesicular transport ;
lbm_HQ_transcript_971	78.1	0.0e+00	At4g34450	KOG1078	Vesicle coat complex COPI, gamma subunit	U	Intracellular trafficking, secretion, and vesicular transport ;
lbm_HQ_transcript_973	79.4	0.0e+00	At1g17260	KOG0205	Plasma membrane H+-transporting ATPase	P	Inorganic ion transport and metabolism ;
lbm_HQ_transcript_974	88.3	0.0e+00	At5g62670	KOG0205	Plasma membrane H+-transporting ATPase	P	Inorganic ion transport and metabolism ;
lbm_HQ_transcript_979	88.3	0.0e+00	At5g50920	KOG1051	Chaperone HSP104 and related ATP-dependent Clp proteases	O	Posttranslational modification, protein turnover, chaperones ;
lbm_HQ_transcript_982	55.5	6.6e-235	At3g06620	KOG0192	Tyrosine kinase specific for activated (GTP-bound) p21cdc42Hs	T	Signal transduction mechanisms ;
lbm_HQ_transcript_984	80.3	0.0e+00	At1g78580	KOG1050	Trehalose-6-phosphate synthase component TPS1 and related subunits	G	Carbohydrate transport and metabolism ;
lbm_HQ_transcript_985	79.1	5.5e-298	At1g80410	KOG1156	N-terminal acetyltransferase	B	Chromatin structure and dynamics ;
lbm_HQ_transcript_986	70.3	0.0e+00	At3g51550	KOG1187	Serine/threonine protein kinase	T	Signal transduction mechanisms ;
lbm_HQ_transcript_989	48.8	2.8e-201	At1g75660	KOG2044	5'-3' exonuclease HKE1/RAT1	LA	Replication, recombination and repair ; RNA processing and modification ;
lbm_HQ_transcript_991	73.8	0.0e+00	At5g26860	KOG2004	Mitochondrial ATP-dependent protease PIM1/LON	O	Posttranslational modification, protein turnover, chaperones ;
lbm_HQ_transcript_992	78.5	0.0e+00	At1g63770	KOG1046	Puromycin-sensitive aminopeptidase and related aminopeptidases	EO	Amino acid transport and metabolism ; Posttranslational modification, protein turnover, chaperones ;
lbm_HQ_transcript_999	26.2	3.4e-34	Hs7705346	KOG4346	Uncharacterized conserved protein	S	Function unknown ;
lbm_HQ_transcript_1002	36.5	1.6e-63	At1g01060	KOG0724	Zuotin and related molecular chaperones (DnaJ superfamily), contains DNA-binding domains	O	Posttranslational modification, protein turnover, chaperones ;
lbm_HQ_transcript_1004	65.7	5.6e-303	At3g56150	KOG1076	Translation initiation factor 3, subunit c (eIF-3c)	J	Translation, ribosomal structure and biogenesis ;
lbm_HQ_transcript_1007	73.0	0.0e+00	At2g27040	KOG1041	Translation initiation factor 2C (eIF-2C) and related proteins	J	Translation, ribosomal structure and biogenesis ;
lbm_HQ_transcript_1010	72.3	0.0e+00	At2g47390	KOG2100	Dipeptidyl aminopeptidase	O	Posttranslational modification, protein turnover, chaperones ;
lbm_HQ_transcript_1013	72.6	0.0e+00	At2g28470	KOG0496	Beta-galactosidase	G	Carbohydrate transport and metabolism ;
lbm_HQ_transcript_1019	62.3	2.5e-271	At2g28360	KOG2073	SAP family cell cycle dependent phosphatase-associated protein	D	Cell cycle control, cell division, chromosome partitioning ;
lbm_HQ_transcript_1024	51.0	2.1e-209	At3g16940	KOG0520	Uncharacterized conserved protein, contains IPT/TIG domain	S	Function unknown ;
lbm_HQ_transcript_1032	46.4	4.2e-173	At5g01270	KOG0323	TFIIF-interacting CTD phosphatases, including NLI-interacting factor	K	Transcription ;
lbm_HQ_transcript_1035	70.7	5.2e-277	At1g53050	KOG0600	Cdc2-related protein kinase	D	Cell cycle control, cell division, chromosome partitioning ;
lbm_HQ_transcript_1036	51.4	4.9e-198	At4g29950	KOG1091	Ypt/Rab-specific GTPase-activating protein GYP6	U	Intracellular trafficking, secretion, and vesicular transport ;
lbm_HQ_transcript_1037	82.4	0.0e+00	At1g79930	KOG0103	Molecular chaperones HSP105/HSP110/SSE1, HSP70 superfamily	O	Posttranslational modification, protein turnover, chaperones ;
lbm_HQ_transcript_1038	46.4	4.3e-135	At2g35940	KOG0773	Transcription factor MEIS1 and related HOX domain proteins	K	Transcription ;
lbm_HQ_transcript_1039	72.1	0.0e+00	At2g29080	KOG0731	AAA+-type ATPase containing the peptidase M41 domain	O	Posttranslational modification, protein turnover, chaperones ;
lbm_HQ_transcript_1043	92.7	0.0e+00	At5g62670	KOG0205	Plasma membrane H+-transporting ATPase	P	Inorganic ion transport and metabolism ;
lbm_HQ_transcript_1049	42.4	5.8e-175	At3g02850	KOG0498	K+-channel ERG and related proteins, contain PAS/PAC sensor domain	PT	Inorganic ion transport and metabolism ; Signal transduction mechanisms ;
lbm_HQ_transcript_1050	93.5	1.2e-82	AtMi046	KOG4845	NADH dehydrogenase, subunit 4	C	Energy production and conversion ;
lbm_HQ_transcript_1054	80.5	1.7e-251	At1g44900	KOG0477	DNA replication licensing factor, MCM2 component	L	Replication, recombination and repair ;
lbm_HQ_transcript_1056	80.7	0.0e+00	At2g20580	KOG2005	26S proteasome regulatory complex, subunit RPN1/PSMD2	O	Posttranslational modification, protein turnover, chaperones ;
lbm_HQ_transcript_1057	79.0	0.0e+00	At2g20580	KOG2005	26S proteasome regulatory complex, subunit RPN1/PSMD2	O	Posttranslational modification, protein turnover, chaperones ;
lbm_HQ_transcript_1069	58.9	1.1e-242	At3g18390	KOG1990	Poly(A)-specific exoribonuclease PARN	L	Replication, recombination and repair ;
lbm_HQ_transcript_1071	68.8	6.4e-158	At5g06390	KOG1437	Fasciclin and related adhesion glycoproteins	MW	Cell wall/membrane/envelope biogenesis ; Extracellular structures ;
lbm_HQ_transcript_1072	74.7	0.0e+00	At2g31020	KOG1737	Oxysterol-binding protein	I	Lipid transport and metabolism ;
lbm_HQ_transcript_1073	78.1	0.0e+00	At4g34450	KOG1078	Vesicle coat complex COPI, gamma subunit	U	Intracellular trafficking, secretion, and vesicular transport ;
lbm_HQ_transcript_1076	61.8	8.5e-227	At1g04400	KOG0133	Deoxyribodipyrimidine photolyase/cryptochrome	LT	Replication, recombination and repair ; Signal transduction mechanisms ;
lbm_HQ_transcript_1079	58.8	3.1e-277	At5g03730	KOG0192	Tyrosine kinase specific for activated (GTP-bound) p21cdc42Hs	T	Signal transduction mechanisms ;
lbm_HQ_transcript_1080	74.9	0.0e+00	At1g76810	KOG1144	Translation initiation factor 5B (eIF-5B)	J	Translation, ribosomal structure and biogenesis ;
lbm_HQ_transcript_1084	51.6	3.8e-243	At3g16940	KOG0520	Uncharacterized conserved protein, contains IPT/TIG domain	S	Function unknown ;
lbm_HQ_transcript_1088	45.6	1.0e-240	At5g20320	KOG0701	dsRNA-specific nuclease Dicer and related ribonucleases	A	RNA processing and modification ;
lbm_HQ_transcript_1090	44.2	7.1e-48	At3g57360	KOG4772	Predicted tRNA-splicing endonuclease subunit	J	Translation, ribosomal structure and biogenesis ;
lbm_HQ_transcript_1091	71.5	0.0e+00	At3g08850	KOG1517	Guanine nucleotide binding protein MIP1	D	Cell cycle control, cell division, chromosome partitioning ;
lbm_HQ_transcript_1096	86.3	1.6e-172	AtCh078	KOG4770	NADH dehydrogenase subunit 1	C	Energy production and conversion ;
lbm_HQ_transcript_1098	32.0	4.6e-15	At1g74310	KOG1051	Chaperone HSP104 and related ATP-dependent Clp proteases	O	Posttranslational modification, protein turnover, chaperones ;
lbm_HQ_transcript_1101	75.3	0.0e+00	At5g03650	KOG0470	1,4-alpha-glucan branching enzyme/starch branching enzyme II	G	Carbohydrate transport and metabolism ;
lbm_HQ_transcript_1104	68.9	0.0e+00	At1g31930	KOG0082	G-protein alpha subunit (small G protein superfamily)	DT	Cell cycle control, cell division, chromosome partitioning ; Signal transduction mechanisms ;
lbm_HQ_transcript_1107	62.4	2.5e-242	At2g32700	KOG0266	WD40 repeat-containing protein	R	General function prediction only ;
lbm_HQ_transcript_1108	92.7	0.0e+00	At5g62670	KOG0205	Plasma membrane H+-transporting ATPase	P	Inorganic ion transport and metabolism ;
lbm_HQ_transcript_1110	34.2	4.4e-90	At3g07040	KOG4658	Apoptotic ATPase	T	Signal transduction mechanisms ;
lbm_HQ_transcript_1111	66.6	0.0e+00	At4g35790	KOG1329	Phospholipase D1	I	Lipid transport and metabolism ;
lbm_HQ_transcript_1115	59.8	3.3e-239	At1g17980	KOG2245	Poly(A) polymerase and related nucleotidyltransferases	A	RNA processing and modification ;
lbm_HQ_transcript_1116	98.4	2.7e-63	AtMi093	KOG4770	NADH dehydrogenase subunit 1	C	Energy production and conversion ;
lbm_HQ_transcript_1117	75.4	5.3e-181	At5g06550	KOG2130	Phosphatidylserine-specific receptor PtdSerR, contains JmjC domain	BT	Chromatin structure and dynamics ; Signal transduction mechanisms ;
lbm_HQ_transcript_1119	77.2	1.5e-111	At4g36870	KOG0773	Transcription factor MEIS1 and related HOX domain proteins	K	Transcription ;
lbm_HQ_transcript_1120	76.2	0.0e+00	At3g13870	KOG2203	GTP-binding protein	R	General function prediction only ;
lbm_HQ_transcript_1121	48.1	1.6e-63	At2g06030	KOG1947	Leucine rich repeat proteins, some proteins contain F-box	R	General function prediction only ;
lbm_HQ_transcript_1124	74.7	0.0e+00	At1g15130	KOG2220	Predicted signal transduction protein	R	General function prediction only ;
lbm_HQ_transcript_1127	60.9	1.5e-231	At4g32850	KOG2245	Poly(A) polymerase and related nucleotidyltransferases	A	RNA processing and modification ;
lbm_HQ_transcript_1128	45.1	3.9e-192	At5g24360	KOG1027	Serine/threonine protein kinase and endoribonuclease ERN1/IRE1, sensor of the unfolded protein response pathway	T	Signal transduction mechanisms ;
lbm_HQ_transcript_1130	57.0	3.6e-238	At3g11560	KOG1043	Ca2+-binding transmembrane protein LETM1/MRS7	S	Function unknown ;
lbm_HQ_transcript_1136	46.9	3.1e-104	At5g41410	KOG0773	Transcription factor MEIS1 and related HOX domain proteins	K	Transcription ;
lbm_HQ_transcript_1138	79.4	0.0e+00	At3g10390	KOG0029	Amine oxidase	Q	Secondary metabolites biosynthesis, transport and catabolism ;
lbm_HQ_transcript_1140	75.5	0.0e+00	At2g17510	KOG2102	Exosomal 3'-5' exoribonuclease complex, subunit Rrp44/Dis3	J	Translation, ribosomal structure and biogenesis ;
lbm_HQ_transcript_1141	69.6	0.0e+00	At5g56730	KOG0959	N-arginine dibasic convertase NRD1 and related Zn2+-dependent endopeptidases, insulinase superfamily	O	Posttranslational modification, protein turnover, chaperones ;
lbm_HQ_transcript_1145	53.4	2.4e-189	At1g29400	KOG4660	Protein Mei2, essential for commitment to meiosis, and related proteins	D	Cell cycle control, cell division, chromosome partitioning ;
lbm_HQ_transcript_1146	67.0	1.1e-178	At3g57350	KOG2168	Cullins	D	Cell cycle control, cell division, chromosome partitioning ;
lbm_HQ_transcript_1151	64.2	0.0e+00	At3g27530	KOG0946	ER-Golgi vesicle-tethering protein p115	U	Intracellular trafficking, secretion, and vesicular transport ;
lbm_HQ_transcript_1152	74.0	0.0e+00	At5g63840	KOG1066	Glucosidase II catalytic (alpha) subunit and related enzymes, glycosyl hydrolase family 31	GMO	Carbohydrate transport and metabolism ; Cell wall/membrane/envelope biogenesis ; Posttranslational modification, protein turnover, chaperones ;
lbm_HQ_transcript_1154	68.0	0.0e+00	At2g32810	KOG0496	Beta-galactosidase	G	Carbohydrate transport and metabolism ;
lbm_HQ_transcript_1156	72.7	0.0e+00	At1g50500	KOG2180	Late Golgi protein sorting complex, subunit Vps53	U	Intracellular trafficking, secretion, and vesicular transport ;
lbm_HQ_transcript_1157	70.3	7.2e-69	At4g30820_2	KOG4197	FOG: PPR repeat	R	General function prediction only ;
lbm_HQ_transcript_1159	58.3	1.7e-171	At2g32700	KOG0266	WD40 repeat-containing protein	R	General function prediction only ;
lbm_HQ_transcript_1163	82.4	0.0e+00	At1g79930	KOG0103	Molecular chaperones HSP105/HSP110/SSE1, HSP70 superfamily	O	Posttranslational modification, protein turnover, chaperones ;
lbm_HQ_transcript_1164	35.3	1.3e-81	At4g31880	KOG1525	Sister chromatid cohesion complex Cohesin, subunit PDS5	D	Cell cycle control, cell division, chromosome partitioning ;
lbm_HQ_transcript_1165	84.4	1.9e-93	At1g74850	KOG4197	FOG: PPR repeat	R	General function prediction only ;
lbm_HQ_transcript_1166	49.7	1.7e-38	At3g49600_1	KOG1869	Splicing coactivator SRm160/300, subunit SRm300	A	RNA processing and modification ;
lbm_HQ_transcript_1169	62.5	2.9e-235	At1g67580	KOG0663	Protein kinase PITSLRE and related kinases	R	General function prediction only ;
lbm_HQ_transcript_1172	62.5	2.5e-74	At2g35940	KOG0773	Transcription factor MEIS1 and related HOX domain proteins	K	Transcription ;
lbm_HQ_transcript_1173	29.7	2.0e-71	At5g48620	KOG4658	Apoptotic ATPase	T	Signal transduction mechanisms ;
lbm_HQ_transcript_1176	76.7	0.0e+00	At3g13750	KOG0496	Beta-galactosidase	G	Carbohydrate transport and metabolism ;
lbm_HQ_transcript_1179	65.2	2.4e-282	At3g16630	KOG0246	Kinesin-like protein	Z	Cytoskeleton ;
lbm_HQ_transcript_1184	40.2	3.9e-123	Hs14424433	KOG0206	P-type ATPase	R	General function prediction only ;
lbm_HQ_transcript_1186	54.0	2.6e-87	At1g73100_2	KOG1082	Histone H3 (Lys9) methyltransferase SUV39H1/Clr4, required for transcriptional silencing	BK	Chromatin structure and dynamics ; Transcription ;
lbm_HQ_transcript_1189	31.5	8.7e-83	At3g46730	KOG4658	Apoptotic ATPase	T	Signal transduction mechanisms ;
lbm_HQ_transcript_1191	89.2	3.4e-220	At3g05840	KOG0658	Glycogen synthase kinase-3	G	Carbohydrate transport and metabolism ;
lbm_HQ_transcript_1192	36.1	1.6e-15	At5g44800	KOG0383	Predicted helicase	R	General function prediction only ;
lbm_HQ_transcript_1195	57.1	7.1e-210	At1g72320	KOG2188	Predicted RNA-binding protein, contains Pumilio domains	J	Translation, ribosomal structure and biogenesis ;
lbm_HQ_transcript_1198	59.5	0.0e+00	At3g62360	KOG1948	Metalloproteinase-related collagenase pM5	O	Posttranslational modification, protein turnover, chaperones ;
lbm_HQ_transcript_1199	57.5	7.2e-178	At4g31670	KOG1865	Ubiquitin carboxyl-terminal hydrolase	O	Posttranslational modification, protein turnover, chaperones ;
lbm_HQ_transcript_1200	74.0	0.0e+00	At5g63840	KOG1066	Glucosidase II catalytic (alpha) subunit and related enzymes, glycosyl hydrolase family 31	GMO	Carbohydrate transport and metabolism ; Cell wall/membrane/envelope biogenesis ; Posttranslational modification, protein turnover, chaperones ;
lbm_HQ_transcript_1202	56.9	1.2e-97	At5g25350	KOG1947	Leucine rich repeat proteins, some proteins contain F-box	R	General function prediction only ;
lbm_HQ_transcript_1203	69.8	1.8e-67	At5g04810	KOG4197	FOG: PPR repeat	R	General function prediction only ;
lbm_HQ_transcript_1204	86.1	0.0e+00	At4g23460	KOG1061	Vesicle coat complex AP-1/AP-2/AP-4, beta subunit	U	Intracellular trafficking, secretion, and vesicular transport ;
lbm_HQ_transcript_1205	77.5	0.0e+00	At4g17770	KOG1050	Trehalose-6-phosphate synthase component TPS1 and related subunits	G	Carbohydrate transport and metabolism ;
lbm_HQ_transcript_1217	70.7	5.9e-265	At5g49980	KOG1947	Leucine rich repeat proteins, some proteins contain F-box	R	General function prediction only ;
lbm_HQ_transcript_1219	64.7	1.1e-162	At4g16650_2	KOG0104	Molecular chaperones GRP170/SIL1, HSP70 superfamily	O	Posttranslational modification, protein turnover, chaperones ;
lbm_HQ_transcript_1221	59.5	2.6e-151	At2g23140	KOG0167	FOG: Armadillo/beta-catenin-like repeats	S	Function unknown ;
lbm_HQ_transcript_1225	78.5	8.3e-211	At1g20960	KOG0951	RNA helicase BRR2, DEAD-box superfamily	A	RNA processing and modification ;
lbm_HQ_transcript_1231	49.3	8.0e-206	At3g52990	KOG2323	Pyruvate kinase	G	Carbohydrate transport and metabolism ;
lbm_HQ_transcript_1235	76.3	1.4e-85	At5g41460	KOG2246	Galactosyltransferases	G	Carbohydrate transport and metabolism ;
lbm_HQ_transcript_1241	79.0	0.0e+00	At2g20580	KOG2005	26S proteasome regulatory complex, subunit RPN1/PSMD2	O	Posttranslational modification, protein turnover, chaperones ;
lbm_HQ_transcript_1242	76.0	0.0e+00	At4g01810	KOG1986	Vesicle coat complex COPII, subunit SEC23	U	Intracellular trafficking, secretion, and vesicular transport ;
lbm_HQ_transcript_1243	72.0	2.3e-277	At1g01950	KOG0240	Kinesin (SMY1 subfamily)	Z	Cytoskeleton ;
lbm_HQ_transcript_1245	40.3	1.3e-131	At5g61010	KOG2344	Exocyst component protein and related proteins	U	Intracellular trafficking, secretion, and vesicular transport ;
lbm_HQ_transcript_1246	71.7	0.0e+00	At4g11850	KOG1329	Phospholipase D1	I	Lipid transport and metabolism ;
lbm_HQ_transcript_1248	39.3	4.8e-166	At1g22540	KOG1237	H+/oligopeptide symporter	E	Amino acid transport and metabolism ;
lbm_HQ_transcript_1249	57.2	8.7e-160	At4g12570	KOG0940	Ubiquitin protein ligase RSP5/NEDD4	O	Posttranslational modification, protein turnover, chaperones ;
lbm_HQ_transcript_1252	63.0	3.6e-57	At2g29210	KOG2146	Splicing coactivator SRm160/300, subunit SRm160 (contains PWI domain)	AR	RNA processing and modification ; General function prediction only ;
lbm_HQ_transcript_1254	58.8	4.2e-295	At5g20660	KOG2194	Aminopeptidases of the M20 family	OR	Posttranslational modification, protein turnover, chaperones ; General function prediction only ;
lbm_HQ_transcript_1256	70.6	3.5e-132	At5g65280	KOG2787	Lanthionine synthetase C-like protein 1	V	Defense mechanisms ;
lbm_HQ_transcript_1257	40.8	2.7e-113	At1g01060	KOG0724	Zuotin and related molecular chaperones (DnaJ superfamily), contains DNA-binding domains	O	Posttranslational modification, protein turnover, chaperones ;
lbm_HQ_transcript_1258	68.2	0.0e+00	At3g07160	KOG0916	1,3-beta-glucan synthase/callose synthase catalytic subunit	M	Cell wall/membrane/envelope biogenesis ;
lbm_HQ_transcript_1259	36.8	5.1e-35	At1g45616	KOG0619	FOG: Leucine rich repeat	R	General function prediction only ;
lbm_HQ_transcript_1262	59.5	4.3e-308	At1g03000	KOG0736	Peroxisome assembly factor 2 containing the AAA+-type ATPase domain	O	Posttranslational modification, protein turnover, chaperones ;
lbm_HQ_transcript_1263	61.5	2.9e-272	At1g20780	KOG0167	FOG: Armadillo/beta-catenin-like repeats	S	Function unknown ;
lbm_HQ_transcript_1266	75.7	0.0e+00	At4g04340	KOG1134	Uncharacterized conserved protein	R	General function prediction only ;
lbm_HQ_transcript_1269	81.0	2.4e-218	At1g69830_2	KOG0471	Alpha-amylase	G	Carbohydrate transport and metabolism ;
lbm_HQ_transcript_1270	73.2	0.0e+00	At1g44900	KOG0477	DNA replication licensing factor, MCM2 component	L	Replication, recombination and repair ;
lbm_HQ_transcript_1274	62.2	5.3e-266	At5g57870	KOG0401	Translation initiation factor 4F, ribosome/mRNA-bridging subunit (eIF-4G)	J	Translation, ribosomal structure and biogenesis ;
lbm_HQ_transcript_1276	48.9	2.4e-56	At2g06030	KOG1947	Leucine rich repeat proteins, some proteins contain F-box	R	General function prediction only ;
lbm_HQ_transcript_1278	57.1	7.2e-239	At3g11560	KOG1043	Ca2+-binding transmembrane protein LETM1/MRS7	S	Function unknown ;
lbm_HQ_transcript_1281	39.1	2.3e-88	At1g01060	KOG0724	Zuotin and related molecular chaperones (DnaJ superfamily), contains DNA-binding domains	O	Posttranslational modification, protein turnover, chaperones ;
lbm_HQ_transcript_1284	35.9	6.1e-97	At4g36550	KOG0167	FOG: Armadillo/beta-catenin-like repeats	S	Function unknown ;
lbm_HQ_transcript_1285	58.2	4.4e-236	At4g02030	KOG2346	Uncharacterized conserved protein	S	Function unknown ;
lbm_HQ_transcript_1288	72.2	0.0e+00	At3g23660	KOG1986	Vesicle coat complex COPII, subunit SEC23	U	Intracellular trafficking, secretion, and vesicular transport ;
lbm_HQ_transcript_1291	57.8	1.6e-307	At4g10590	KOG1870	Ubiquitin C-terminal hydrolase	O	Posttranslational modification, protein turnover, chaperones ;
lbm_HQ_transcript_1292	56.5	6.5e-99	At5g25350	KOG1947	Leucine rich repeat proteins, some proteins contain F-box	R	General function prediction only ;
lbm_HQ_transcript_1293	84.7	2.4e-29	At1g04630_1	KOG3300	NADH:ubiquinone oxidoreductase, B16.6 subunit/cell death-regulatory protein	CD	Energy production and conversion ; Cell cycle control, cell division, chromosome partitioning ;
lbm_HQ_transcript_1294	47.7	2.8e-219	At5g35910	KOG2206	Exosome 3'-5' exoribonuclease complex, subunit PM/SCL-100 (Rrp6)	J	Translation, ribosomal structure and biogenesis ;
lbm_HQ_transcript_1295	67.2	5.8e-148	At1g74750	KOG4197	FOG: PPR repeat	R	General function prediction only ;
lbm_HQ_transcript_1297	66.8	3.0e-245	At2g03890	KOG2381	Phosphatidylinositol 4-kinase	T	Signal transduction mechanisms ;
lbm_HQ_transcript_1305	58.9	3.2e-279	At5g03730	KOG0192	Tyrosine kinase specific for activated (GTP-bound) p21cdc42Hs	T	Signal transduction mechanisms ;
lbm_HQ_transcript_1306	75.0	3.1e-226	At1g37130_1	KOG0535	Sulfite oxidase, molybdopterin-binding component	C	Energy production and conversion ;
lbm_HQ_transcript_1307	45.1	1.2e-212	At4g20910	KOG1045	Uncharacterized conserved protein HEN1/CORYMBOSA2	S	Function unknown ;
lbm_HQ_transcript_1311	42.4	5.0e-99	At3g05670	KOG4430	Topoisomerase I-binding arginine-serine-rich protein	K	Transcription ;
lbm_HQ_transcript_1312	40.4	2.3e-75	At4g39680	KOG2416	Acinus (induces apoptotic chromatin condensation)	B	Chromatin structure and dynamics ;
lbm_HQ_transcript_1315	37.8	3.5e-76	At5g41580	KOG2169	Zn-finger transcription factor	K	Transcription ;
lbm_HQ_transcript_1318	49.8	4.2e-231	At5g49740	KOG0039	Ferric reductase, NADH/NADPH oxidase and related proteins	PQ	Inorganic ion transport and metabolism ; Secondary metabolites biosynthesis, transport and catabolism ;
lbm_HQ_transcript_1323	83.1	0.0e+00	At1g60490	KOG0906	Phosphatidylinositol 3-kinase VPS34, involved in signal transduction	TU	Signal transduction mechanisms ; Intracellular trafficking, secretion, and vesicular transport ;
lbm_HQ_transcript_1326	74.3	0.0e+00	At2g21410	KOG2189	Vacuolar H+-ATPase V0 sector, subunit a	C	Energy production and conversion ;
lbm_HQ_transcript_1329	64.1	0.0e+00	At3g27530	KOG0946	ER-Golgi vesicle-tethering protein p115	U	Intracellular trafficking, secretion, and vesicular transport ;
lbm_HQ_transcript_1332	31.2	8.8e-83	At3g46730	KOG4658	Apoptotic ATPase	T	Signal transduction mechanisms ;
lbm_HQ_transcript_1337	31.3	2.9e-83	At3g14470	KOG4658	Apoptotic ATPase	T	Signal transduction mechanisms ;
lbm_HQ_transcript_1339	61.8	8.2e-227	At1g04400	KOG0133	Deoxyribodipyrimidine photolyase/cryptochrome	LT	Replication, recombination and repair ; Signal transduction mechanisms ;
lbm_HQ_transcript_1342	62.4	7.0e-61	At2g25910	KOG2405	Predicted 3'-5' exonuclease	L	Replication, recombination and repair ;
lbm_HQ_transcript_1344	57.8	4.8e-211	At2g18900	KOG1963	WD40 repeat protein	R	General function prediction only ;
lbm_HQ_transcript_1346	52.7	1.3e-187	At1g69450	KOG1134	Uncharacterized conserved protein	R	General function prediction only ;
lbm_HQ_transcript_1354	69.6	2.5e-308	At2g13540	KOG1104	Nuclear cap-binding complex, subunit NCBP1/CBP80	A	RNA processing and modification ;
lbm_HQ_transcript_1357	54.6	2.1e-214	At3g12010	KOG2377	Uncharacterized conserved protein	S	Function unknown ;
lbm_HQ_transcript_1359	39.0	3.7e-126	At3g51620	KOG1906	DNA polymerase sigma	L	Replication, recombination and repair ;
lbm_HQ_transcript_1367	54.8	3.5e-169	At1g67580	KOG0663	Protein kinase PITSLRE and related kinases	R	General function prediction only ;
lbm_HQ_transcript_1368	60.3	2.7e-198	At2g28360	KOG2073	SAP family cell cycle dependent phosphatase-associated protein	D	Cell cycle control, cell division, chromosome partitioning ;
lbm_HQ_transcript_1372	45.6	1.0e-75	At5g65630	KOG1474	Transcription initiation factor TFIID, subunit BDF1 and related bromodomain proteins	K	Transcription ;
lbm_HQ_transcript_1377	69.1	1.6e-246	At3g13670	KOG1164	Casein kinase (serine/threonine/tyrosine protein kinase)	T	Signal transduction mechanisms ;
lbm_HQ_transcript_1378	42.1	7.3e-180	Hs20544129	KOG0922	DEAH-box RNA helicase	A	RNA processing and modification ;
lbm_HQ_transcript_1381	43.3	3.3e-204	At1g50730	KOG3682	Predicted membrane protein (associated with esophageal cancer in humans)	S	Function unknown ;
lbm_HQ_transcript_1382	43.0	3.5e-153	At5g24320	KOG0283	WD40 repeat-containing protein	S	Function unknown ;
lbm_HQ_transcript_1383	54.5	3.9e-213	At3g12010	KOG2377	Uncharacterized conserved protein	S	Function unknown ;
lbm_HQ_transcript_1385	71.2	0.0e+00	At1g13170	KOG1737	Oxysterol-binding protein	I	Lipid transport and metabolism ;
lbm_HQ_transcript_1390	76.3	0.0e+00	At5g28740	KOG2047	mRNA splicing factor	A	RNA processing and modification ;
lbm_HQ_transcript_1392	40.9	4.6e-129	At4g02460	KOG1978	DNA mismatch repair protein - MLH2/PMS1/Pms2 family	L	Replication, recombination and repair ;
lbm_HQ_transcript_1394	42.9	9.1e-178	At2g28880	KOG1224	Para-aminobenzoate (PABA) synthase ABZ1	J	Translation, ribosomal structure and biogenesis ;
lbm_HQ_transcript_1396	62.5	1.1e-284	At1g05120	KOG1002	Nucleotide excision repair protein RAD16	L	Replication, recombination and repair ;
lbm_HQ_transcript_1397	81.6	0.0e+00	At5g26240	KOG0474	Cl- channel CLC-7 and related proteins (CLC superfamily)	P	Inorganic ion transport and metabolism ;
lbm_HQ_transcript_1400	78.7	0.0e+00	At4g08920	KOG0133	Deoxyribodipyrimidine photolyase/cryptochrome	LT	Replication, recombination and repair ; Signal transduction mechanisms ;
lbm_HQ_transcript_1406	80.7	0.0e+00	At3g43190	KOG0853	Glycosyltransferase	M	Cell wall/membrane/envelope biogenesis ;
lbm_HQ_transcript_1409	76.4	4.6e-230	At5g63630	KOG0342	ATP-dependent RNA helicase pitchoune	A	RNA processing and modification ;
lbm_HQ_transcript_1411	23.8	7.2e-34	Hs5730037	KOG3745	Exocyst subunit - Sec10p	U	Intracellular trafficking, secretion, and vesicular transport ;
lbm_HQ_transcript_1413	80.0	2.2e-240	At1g17980	KOG2245	Poly(A) polymerase and related nucleotidyltransferases	A	RNA processing and modification ;
lbm_HQ_transcript_1414	51.4	2.8e-94	At1g19720_1	KOG4197	FOG: PPR repeat	R	General function prediction only ;
lbm_HQ_transcript_1415	57.4	1.3e-232	At5g42920	KOG2216	Conserved coiled/coiled coil protein	S	Function unknown ;
lbm_HQ_transcript_1418	49.5	9.4e-167	At2g36960	KOG4468	Polycomb-group transcriptional regulator	K	Transcription ;
lbm_HQ_transcript_1421	52.9	5.2e-234	At4g19130	KOG0851	Single-stranded DNA-binding replication protein A (RPA), large (70 kD) subunit and related ssDNA-binding proteins	L	Replication, recombination and repair ;
lbm_HQ_transcript_1424	58.0	1.5e-236	At5g03650	KOG0470	1,4-alpha-glucan branching enzyme/starch branching enzyme II	G	Carbohydrate transport and metabolism ;
lbm_HQ_transcript_1425	47.2	5.7e-148	At5g41990	KOG0584	Serine/threonine protein kinase	R	General function prediction only ;
lbm_HQ_transcript_1426	62.8	5.7e-172	At3g01100	KOG1134	Uncharacterized conserved protein	R	General function prediction only ;
lbm_HQ_transcript_1429	62.5	2.8e-235	At1g67580	KOG0663	Protein kinase PITSLRE and related kinases	R	General function prediction only ;
lbm_HQ_transcript_1432	79.9	0.0e+00	At3g46970	KOG2099	Glycogen phosphorylase	G	Carbohydrate transport and metabolism ;
lbm_HQ_transcript_1435	80.7	4.5e-294	At1g05150	KOG1124	FOG: TPR repeat	R	General function prediction only ;
lbm_HQ_transcript_1436	75.3	0.0e+00	At4g09020	KOG0470	1,4-alpha-glucan branching enzyme/starch branching enzyme II	G	Carbohydrate transport and metabolism ;
lbm_HQ_transcript_1437	48.3	4.6e-113	At1g72770	KOG0698	Serine/threonine protein phosphatase	T	Signal transduction mechanisms ;
lbm_HQ_transcript_1439	73.8	0.0e+00	At1g36160	KOG0368	Acetyl-CoA carboxylase	I	Lipid transport and metabolism ;
lbm_HQ_transcript_1440	55.6	5.6e-212	At3g47840	KOG4197	FOG: PPR repeat	R	General function prediction only ;
lbm_HQ_transcript_1442	55.0	5.6e-244	At2g39190	KOG1235	Predicted unusual protein kinase	R	General function prediction only ;
lbm_HQ_transcript_1445	75.6	0.0e+00	At1g32090	KOG1134	Uncharacterized conserved protein	R	General function prediction only ;
lbm_HQ_transcript_1451	54.6	2.0e-214	At3g12010	KOG2377	Uncharacterized conserved protein	S	Function unknown ;
lbm_HQ_transcript_1452	50.1	2.6e-201	At4g02400	KOG2172	Uncharacterized conserved protein	S	Function unknown ;
lbm_HQ_transcript_1453	66.5	9.6e-87	At1g03160	KOG0448	Mitofusin 1 GTPase, involved in mitochondrila biogenesis	O	Posttranslational modification, protein turnover, chaperones ;
lbm_HQ_transcript_1454	28.7	7.4e-39	At3g14460	KOG4658	Apoptotic ATPase	T	Signal transduction mechanisms ;
lbm_HQ_transcript_1455	58.0	1.5e-236	At5g03650	KOG0470	1,4-alpha-glucan branching enzyme/starch branching enzyme II	G	Carbohydrate transport and metabolism ;
lbm_HQ_transcript_1456	68.3	1.0e-221	At5g14720	KOG0582	Ste20-like serine/threonine protein kinase	T	Signal transduction mechanisms ;
lbm_HQ_transcript_1460	75.3	1.9e-305	At2g28070	KOG0061	Transporter, ABC superfamily (Breast cancer resistance protein)	Q	Secondary metabolites biosynthesis, transport and catabolism ;
lbm_HQ_transcript_1461	93.0	0.0e+00	At1g56075	KOG0469	Elongation factor 2	J	Translation, ribosomal structure and biogenesis ;
lbm_HQ_transcript_1462	69.4	0.0e+00	At5g24260	KOG2281	Dipeptidyl aminopeptidases/acylaminoacyl-peptidases	O	Posttranslational modification, protein turnover, chaperones ;
lbm_HQ_transcript_1465	85.3	5.4e-231	At1g69340	KOG2633	Hismacro and SEC14 domain-containing proteins	BK	Chromatin structure and dynamics ; Transcription ;
lbm_HQ_transcript_1467	23.8	7.2e-34	Hs5730037	KOG3745	Exocyst subunit - Sec10p	U	Intracellular trafficking, secretion, and vesicular transport ;
lbm_HQ_transcript_1468	57.0	1.9e-244	At3g05090	KOG0308	Conserved WD40 repeat-containing protein	S	Function unknown ;
lbm_HQ_transcript_1469	57.7	1.0e-250	At4g03200	KOG2244	Highly conserved protein containing a thioredoxin domain	R	General function prediction only ;
lbm_HQ_transcript_1475	36.2	1.5e-87	At4g34040	KOG0800	FOG: Predicted E3 ubiquitin ligase	O	Posttranslational modification, protein turnover, chaperones ;
lbm_HQ_transcript_1481	60.8	3.9e-181	At5g56290	KOG1125	TPR repeat-containing protein	R	General function prediction only ;
lbm_HQ_transcript_1482	58.0	1.5e-236	At5g03650	KOG0470	1,4-alpha-glucan branching enzyme/starch branching enzyme II	G	Carbohydrate transport and metabolism ;
lbm_HQ_transcript_1484	80.5	0.0e+00	At3g15730	KOG1329	Phospholipase D1	I	Lipid transport and metabolism ;
lbm_HQ_transcript_1485	46.7	3.1e-101	At2g35940	KOG0773	Transcription factor MEIS1 and related HOX domain proteins	K	Transcription ;
lbm_HQ_transcript_1486	82.7	0.0e+00	At5g58870	KOG0731	AAA+-type ATPase containing the peptidase M41 domain	O	Posttranslational modification, protein turnover, chaperones ;
lbm_HQ_transcript_1490	56.6	1.4e-311	At1g70320	KOG0939	E3 ubiquitin-protein ligase/Putative upstream regulatory element binding protein	OK	Posttranslational modification, protein turnover, chaperones ; Transcription ;
lbm_HQ_transcript_1491	80.2	0.0e+00	At4g02280	KOG0853	Glycosyltransferase	M	Cell wall/membrane/envelope biogenesis ;
lbm_HQ_transcript_1492	41.7	3.5e-113	At1g01060	KOG0724	Zuotin and related molecular chaperones (DnaJ superfamily), contains DNA-binding domains	O	Posttranslational modification, protein turnover, chaperones ;
lbm_HQ_transcript_1495	61.1	1.3e-240	At1g17980	KOG2245	Poly(A) polymerase and related nucleotidyltransferases	A	RNA processing and modification ;
lbm_HQ_transcript_1496	69.3	3.1e-85	At3g23540	KOG1552	Predicted alpha/beta hydrolase	R	General function prediction only ;
lbm_HQ_transcript_1497	71.0	3.2e-82	At3g19640	KOG2662	Magnesium transporters: CorA family	P	Inorganic ion transport and metabolism ;
lbm_HQ_transcript_1498	60.8	1.2e-235	At1g04080	KOG1258	mRNA processing protein	A	RNA processing and modification ;
lbm_HQ_transcript_1501	61.1	1.5e-305	At5g23720	KOG1716	Dual specificity phosphatase	V	Defense mechanisms ;
lbm_HQ_transcript_1502	50.6	4.9e-160	At3g13460	KOG1901	Uncharacterized high-glucose-regulated protein	R	General function prediction only ;
lbm_HQ_transcript_1503	44.7	1.8e-69	At4g24690_2	KOG4351	Uncharacterized conserved protein	S	Function unknown ;
lbm_HQ_transcript_1509	48.1	6.3e-139	At4g04850	KOG1650	Predicted K+/H+-antiporter	P	Inorganic ion transport and metabolism ;
lbm_HQ_transcript_1510	76.1	5.8e-124	At2g31400	KOG4197	FOG: PPR repeat	R	General function prediction only ;
lbm_HQ_transcript_1511	72.4	8.9e-311	At2g31020	KOG1737	Oxysterol-binding protein	I	Lipid transport and metabolism ;
lbm_HQ_transcript_1515	55.3	4.8e-272	At5g20660	KOG2194	Aminopeptidases of the M20 family	OR	Posttranslational modification, protein turnover, chaperones ; General function prediction only ;
lbm_HQ_transcript_1518	53.6	2.1e-251	At1g17070	KOG2184	Tuftelin-interacting protein TIP39, contains G-patch domain	A	RNA processing and modification ;
lbm_HQ_transcript_1520	80.4	3.2e-292	At5g64940	KOG1235	Predicted unusual protein kinase	R	General function prediction only ;
lbm_HQ_transcript_1521	81.7	0.0e+00	At1g68020	KOG1050	Trehalose-6-phosphate synthase component TPS1 and related subunits	G	Carbohydrate transport and metabolism ;
lbm_HQ_transcript_1526	28.4	4.2e-10	At3g12480	KOG1659	Class 2 transcription repressor NC2, alpha subunit (DRAP1)	K	Transcription ;
lbm_HQ_transcript_1534	72.0	2.4e-223	At2g22830	KOG1298	Squalene monooxygenase	I	Lipid transport and metabolism ;
lbm_HQ_transcript_1538	58.6	1.2e-209	At2g41900	KOG1595	CCCH-type Zn-finger protein	R	General function prediction only ;
lbm_HQ_transcript_1541	71.7	0.0e+00	At4g11850	KOG1329	Phospholipase D1	I	Lipid transport and metabolism ;
lbm_HQ_transcript_1547	61.0	8.5e-229	At4g10730	KOG0582	Ste20-like serine/threonine protein kinase	T	Signal transduction mechanisms ;
lbm_HQ_transcript_1550	43.1	1.3e-133	At4g12640	KOG0118	FOG: RRM domain	R	General function prediction only ;
lbm_HQ_transcript_1555	31.3	1.2e-108	At3g08800	KOG2259	Uncharacterized conserved protein	S	Function unknown ;
lbm_HQ_transcript_1556	58.8	1.5e-225	At4g33090	KOG1046	Puromycin-sensitive aminopeptidase and related aminopeptidases	EO	Amino acid transport and metabolism ; Posttranslational modification, protein turnover, chaperones ;
lbm_HQ_transcript_1558	83.2	0.0e+00	At1g20960	KOG0951	RNA helicase BRR2, DEAD-box superfamily	A	RNA processing and modification ;
lbm_HQ_transcript_1559	71.5	0.0e+00	At3g02850	KOG0498	K+-channel ERG and related proteins, contain PAS/PAC sensor domain	PT	Inorganic ion transport and metabolism ; Signal transduction mechanisms ;
lbm_HQ_transcript_1560	94.7	6.4e-261	AtCh008	KOG1353	F0F1-type ATP synthase, alpha subunit	C	Energy production and conversion ;
lbm_HQ_transcript_1561	70.2	6.4e-293	At4g35300	KOG0254	Predicted transporter (major facilitator superfamily)	R	General function prediction only ;
lbm_HQ_transcript_1562	68.6	0.0e+00	At3g58640	KOG0192	Tyrosine kinase specific for activated (GTP-bound) p21cdc42Hs	T	Signal transduction mechanisms ;
lbm_HQ_transcript_1563	75.4	6.6e-306	At2g28070	KOG0061	Transporter, ABC superfamily (Breast cancer resistance protein)	Q	Secondary metabolites biosynthesis, transport and catabolism ;
lbm_HQ_transcript_1564	61.3	8.7e-133	At1g18560	KOG1121	Tam3-transposase (Ac family)	L	Replication, recombination and repair ;
lbm_HQ_transcript_1566	49.7	9.4e-127	At1g64280	KOG0504	FOG: Ankyrin repeat	R	General function prediction only ;
lbm_HQ_transcript_1570	33.2	9.7e-100	At3g07040	KOG4658	Apoptotic ATPase	T	Signal transduction mechanisms ;
lbm_HQ_transcript_1571	76.1	0.0e+00	At5g53170	KOG0734	AAA+-type ATPase containing the peptidase M41 domain	O	Posttranslational modification, protein turnover, chaperones ;
lbm_HQ_transcript_1572	29.8	2.0e-97	At3g08800	KOG2259	Uncharacterized conserved protein	S	Function unknown ;
lbm_HQ_transcript_1573	50.6	4.9e-160	At3g13460	KOG1901	Uncharacterized high-glucose-regulated protein	R	General function prediction only ;
lbm_HQ_transcript_1575	62.8	5.5e-103	At5g23690	KOG2159	tRNA nucleotidyltransferase/poly(A) polymerase	J	Translation, ribosomal structure and biogenesis ;
lbm_HQ_transcript_1578	50.7	5.2e-77	At4g32980	KOG0773	Transcription factor MEIS1 and related HOX domain proteins	K	Transcription ;
lbm_HQ_transcript_1585	68.5	7.6e-262	At3g62310	KOG0925	mRNA splicing factor ATP-dependent RNA helicase	A	RNA processing and modification ;
lbm_HQ_transcript_1586	70.2	6.4e-293	At4g35300	KOG0254	Predicted transporter (major facilitator superfamily)	R	General function prediction only ;
lbm_HQ_transcript_1587	49.1	1.3e-32	At2g38130	KOG3139	N-acetyltransferase	R	General function prediction only ;
lbm_HQ_transcript_1590	55.5	3.8e-229	At2g27170	KOG0964	Structural maintenance of chromosome protein 3 (sister chromatid cohesion complex Cohesin, subunit SMC3)	D	Cell cycle control, cell division, chromosome partitioning ;
lbm_HQ_transcript_1593	43.5	3.5e-150	At3g14400	KOG1865	Ubiquitin carboxyl-terminal hydrolase	O	Posttranslational modification, protein turnover, chaperones ;
lbm_HQ_transcript_1594	50.6	1.5e-71	At1g26810	KOG2287	Galactosyltransferases	G	Carbohydrate transport and metabolism ;
lbm_HQ_transcript_1597	63.6	0.0e+00	At4g33090	KOG1046	Puromycin-sensitive aminopeptidase and related aminopeptidases	EO	Amino acid transport and metabolism ; Posttranslational modification, protein turnover, chaperones ;
lbm_HQ_transcript_1600	61.9	2.1e-195	At1g28060	KOG2769	Putative u4/u6 small nuclear ribonucleoprotein	A	RNA processing and modification ;
lbm_HQ_transcript_1601	55.1	1.6e-283	At3g59770	KOG1888	Putative phosphoinositide phosphatase	I	Lipid transport and metabolism ;
lbm_HQ_transcript_1603	81.1	0.0e+00	At5g65620	KOG2089	Metalloendopeptidase family - saccharolysin & thimet oligopeptidase	O	Posttranslational modification, protein turnover, chaperones ;
lbm_HQ_transcript_1604	73.3	0.0e+00	At1g42470	KOG1933	Cholesterol transport protein (Niemann-Pick C disease protein)	I	Lipid transport and metabolism ;
lbm_HQ_transcript_1610	80.3	6.6e-282	At3g03940	KOG1164	Casein kinase (serine/threonine/tyrosine protein kinase)	T	Signal transduction mechanisms ;
lbm_HQ_transcript_1612	58.9	3.5e-142	At2g26280	KOG2401	Predicted MutS-related protein involved in mismatch repair	L	Replication, recombination and repair ;
lbm_HQ_transcript_1614	55.2	1.2e-110	At2g28450_2	KOG2187	tRNA uracil-5-methyltransferase and related tRNA-modifying enzymes	J	Translation, ribosomal structure and biogenesis ;
lbm_HQ_transcript_1621	47.8	1.6e-208	At4g13550	KOG4569	Predicted lipase	I	Lipid transport and metabolism ;
lbm_HQ_transcript_1622	30.3	1.9e-79	At3g46730	KOG4658	Apoptotic ATPase	T	Signal transduction mechanisms ;
lbm_HQ_transcript_1627	80.2	0.0e+00	At4g02280	KOG0853	Glycosyltransferase	M	Cell wall/membrane/envelope biogenesis ;
lbm_HQ_transcript_1630	68.1	3.8e-221	At5g14720	KOG0582	Ste20-like serine/threonine protein kinase	T	Signal transduction mechanisms ;
lbm_HQ_transcript_1631	54.3	1.3e-157	At1g72770	KOG0698	Serine/threonine protein phosphatase	T	Signal transduction mechanisms ;
lbm_HQ_transcript_1632	50.2	1.8e-85	At1g55870	KOG1990	Poly(A)-specific exoribonuclease PARN	L	Replication, recombination and repair ;
lbm_HQ_transcript_1634	80.8	0.0e+00	At3g43190	KOG0853	Glycosyltransferase	M	Cell wall/membrane/envelope biogenesis ;
lbm_HQ_transcript_1635	69.4	3.6e-203	At4g31180	KOG0556	Aspartyl-tRNA synthetase	J	Translation, ribosomal structure and biogenesis ;
lbm_HQ_transcript_1636	71.1	2.6e-230	At3g09920	KOG0229	Phosphatidylinositol-4-phosphate 5-kinase	T	Signal transduction mechanisms ;
lbm_HQ_transcript_1644	56.2	1.2e-177	At1g03160	KOG0448	Mitofusin 1 GTPase, involved in mitochondrila biogenesis	O	Posttranslational modification, protein turnover, chaperones ;
lbm_HQ_transcript_1645	67.9	0.0e+00	At3g43190	KOG0853	Glycosyltransferase	M	Cell wall/membrane/envelope biogenesis ;
lbm_HQ_transcript_1647	79.6	0.0e+00	At5g11490	KOG1061	Vesicle coat complex AP-1/AP-2/AP-4, beta subunit	U	Intracellular trafficking, secretion, and vesicular transport ;
lbm_HQ_transcript_1648	60.8	3.0e-287	At2g38020	KOG2280	Vacuolar assembly/sorting protein VPS16	U	Intracellular trafficking, secretion, and vesicular transport ;
lbm_HQ_transcript_1649	66.2	9.8e-270	At4g21060	KOG2287	Galactosyltransferases	G	Carbohydrate transport and metabolism ;
lbm_HQ_transcript_1658	84.1	2.8e-240	At3g43190	KOG0853	Glycosyltransferase	M	Cell wall/membrane/envelope biogenesis ;
lbm_HQ_transcript_1659	49.1	1.6e-99	At2g04620	KOG1484	Putative Zn2+ transporter MSC2 (cation diffusion facilitator superfamily)	P	Inorganic ion transport and metabolism ;
lbm_HQ_transcript_1663	63.4	1.3e-139	At4g01030	KOG4197	FOG: PPR repeat	R	General function prediction only ;
lbm_HQ_transcript_1664	43.3	1.2e-65	At1g01060	KOG0724	Zuotin and related molecular chaperones (DnaJ superfamily), contains DNA-binding domains	O	Posttranslational modification, protein turnover, chaperones ;
lbm_HQ_transcript_1666	66.4	1.2e-299	At1g42440	KOG1980	Uncharacterized conserved protein	S	Function unknown ;
lbm_HQ_transcript_1667	62.4	1.0e-221	At3g59820	KOG1043	Ca2+-binding transmembrane protein LETM1/MRS7	S	Function unknown ;
lbm_HQ_transcript_1668	74.1	0.0e+00	At3g15730	KOG1329	Phospholipase D1	I	Lipid transport and metabolism ;
lbm_HQ_transcript_1669	36.1	1.0e-64	At1g54130	KOG1157	Predicted guanosine polyphosphate pyrophosphohydrolase/synthase	T	Signal transduction mechanisms ;
lbm_HQ_transcript_1670	63.4	0.0e+00	At1g67490	KOG2161	Glucosidase I	G	Carbohydrate transport and metabolism ;
lbm_HQ_transcript_1671	72.6	0.0e+00	At2g28470	KOG0496	Beta-galactosidase	G	Carbohydrate transport and metabolism ;
lbm_HQ_transcript_1672	57.0	3.0e-263	At2g22400	KOG2198	tRNA cytosine-5-methylases and related enzymes of the NOL1/NOP2/sun superfamily	J	Translation, ribosomal structure and biogenesis ;
lbm_HQ_transcript_1673	56.6	1.3e-99	At5g25350	KOG1947	Leucine rich repeat proteins, some proteins contain F-box	R	General function prediction only ;
lbm_HQ_transcript_1675	76.0	2.5e-265	At3g26810	KOG1947	Leucine rich repeat proteins, some proteins contain F-box	R	General function prediction only ;
lbm_HQ_transcript_1679	78.1	1.6e-118	At2g31820	KOG0504	FOG: Ankyrin repeat	R	General function prediction only ;
lbm_HQ_transcript_1682	71.5	0.0e+00	At5g33280	KOG0474	Cl- channel CLC-7 and related proteins (CLC superfamily)	P	Inorganic ion transport and metabolism ;
lbm_HQ_transcript_1683	52.2	3.4e-161	At1g55500	KOG1901	Uncharacterized high-glucose-regulated protein	R	General function prediction only ;
lbm_HQ_transcript_1684	55.8	1.6e-187	At3g62980	KOG1947	Leucine rich repeat proteins, some proteins contain F-box	R	General function prediction only ;
lbm_HQ_transcript_1685	65.3	5.1e-250	At5g23450	KOG1116	Sphingosine kinase, involved in sphingolipid metabolism	IT	Lipid transport and metabolism ; Signal transduction mechanisms ;
lbm_HQ_transcript_1686	72.2	8.5e-290	At4g30360	KOG0498	K+-channel ERG and related proteins, contain PAS/PAC sensor domain	PT	Inorganic ion transport and metabolism ; Signal transduction mechanisms ;
lbm_HQ_transcript_1688	78.5	0.0e+00	At5g49890	KOG0474	Cl- channel CLC-7 and related proteins (CLC superfamily)	P	Inorganic ion transport and metabolism ;
lbm_HQ_transcript_1689	59.4	3.3e-310	At1g67420	KOG2194	Aminopeptidases of the M20 family	OR	Posttranslational modification, protein turnover, chaperones ; General function prediction only ;
lbm_HQ_transcript_1691	67.6	2.8e-160	At3g51630	KOG0584	Serine/threonine protein kinase	R	General function prediction only ;
lbm_HQ_transcript_1704	28.1	5.8e-20	At4g35890	KOG2590	RNA-binding protein LARP/SRO9 and related La domain proteins	OJ	Posttranslational modification, protein turnover, chaperones ; Translation, ribosomal structure and biogenesis ;
lbm_HQ_transcript_1709	74.7	0.0e+00	At2g31020	KOG1737	Oxysterol-binding protein	I	Lipid transport and metabolism ;
lbm_HQ_transcript_1713	71.3	4.0e-98	At2g35940	KOG0773	Transcription factor MEIS1 and related HOX domain proteins	K	Transcription ;
lbm_HQ_transcript_1714	59.5	3.0e-263	At5g18230	KOG2150	CCR4-NOT transcriptional regulation complex, NOT5 subunit	K	Transcription ;
lbm_HQ_transcript_1715	52.9	1.8e-162	At1g55500	KOG1901	Uncharacterized high-glucose-regulated protein	R	General function prediction only ;
lbm_HQ_transcript_1716	67.0	1.0e-178	At3g57350	KOG2168	Cullins	D	Cell cycle control, cell division, chromosome partitioning ;
lbm_HQ_transcript_1717	44.5	2.3e-141	At1g48110	KOG1901	Uncharacterized high-glucose-regulated protein	R	General function prediction only ;
lbm_HQ_transcript_1719	72.0	3.1e-292	At4g37270	KOG0207	Cation transport ATPase	P	Inorganic ion transport and metabolism ;
lbm_HQ_transcript_1721	29.4	1.4e-21	At4g35890	KOG2590	RNA-binding protein LARP/SRO9 and related La domain proteins	OJ	Posttranslational modification, protein turnover, chaperones ; Translation, ribosomal structure and biogenesis ;
lbm_HQ_transcript_1723	52.9	2.1e-192	At1g21700	KOG1279	Chromatin remodeling factor subunit and related transcription factors	B	Chromatin structure and dynamics ;
lbm_HQ_transcript_1724	61.3	8.3e-136	At2g13360	KOG2862	Alanine-glyoxylate aminotransferase AGT1	R	General function prediction only ;
lbm_HQ_transcript_1728	50.8	3.2e-132	At3g27260	KOG1474	Transcription initiation factor TFIID, subunit BDF1 and related bromodomain proteins	K	Transcription ;
lbm_HQ_transcript_1730	52.1	2.2e-112	At5g01720	KOG1947	Leucine rich repeat proteins, some proteins contain F-box	R	General function prediction only ;
lbm_HQ_transcript_1731	66.3	2.3e-258	At4g02010	KOG1187	Serine/threonine protein kinase	T	Signal transduction mechanisms ;
lbm_HQ_transcript_1734	57.1	2.2e-32	At4g15470_2	KOG1947	Leucine rich repeat proteins, some proteins contain F-box	R	General function prediction only ;
lbm_HQ_transcript_1736	47.3	6.6e-133	At1g55500	KOG1901	Uncharacterized high-glucose-regulated protein	R	General function prediction only ;
lbm_HQ_transcript_1737	53.6	8.6e-171	At5g47430	KOG0314	Predicted E3 ubiquitin ligase	O	Posttranslational modification, protein turnover, chaperones ;
lbm_HQ_transcript_1740	83.4	3.5e-243	At1g21980	KOG0229	Phosphatidylinositol-4-phosphate 5-kinase	T	Signal transduction mechanisms ;
lbm_HQ_transcript_1741	30.6	8.1e-91	At3g54350	KOG2293	Daxx-interacting protein MSP58/p78, contains FHA domain	KT	Transcription ; Signal transduction mechanisms ;
lbm_HQ_transcript_1745	91.9	2.6e-41	AtCh045	KOG3162	Mitochondrial/chloroplast ribosomal protein S18	J	Translation, ribosomal structure and biogenesis ;
lbm_HQ_transcript_1746	48.4	8.4e-221	Hs4507855	KOG0944	Ubiquitin-specific protease UBP14	O	Posttranslational modification, protein turnover, chaperones ;
lbm_HQ_transcript_1747	80.3	8.3e-282	At3g03940	KOG1164	Casein kinase (serine/threonine/tyrosine protein kinase)	T	Signal transduction mechanisms ;
lbm_HQ_transcript_1749	55.1	2.5e-177	At1g13160	KOG2229	Protein required for actin cytoskeleton organization and cell cycle progression	DZ	Cell cycle control, cell division, chromosome partitioning ; Cytoskeleton ;
lbm_HQ_transcript_1752	66.2	9.7e-270	At4g21060	KOG2287	Galactosyltransferases	G	Carbohydrate transport and metabolism ;
lbm_HQ_transcript_1756	47.4	4.1e-127	At2g35940	KOG0773	Transcription factor MEIS1 and related HOX domain proteins	K	Transcription ;
lbm_HQ_transcript_1757	31.8	3.6e-107	At1g50180	KOG4658	Apoptotic ATPase	T	Signal transduction mechanisms ;
lbm_HQ_transcript_1759	94.7	1.1e-74	At3g61790	KOG3002	Zn finger protein	R	General function prediction only ;
lbm_HQ_transcript_1763	56.7	3.5e-227	At5g03650	KOG0470	1,4-alpha-glucan branching enzyme/starch branching enzyme II	G	Carbohydrate transport and metabolism ;
lbm_HQ_transcript_1771	49.9	1.1e-129	At5g61380	KOG1601	GATA-4/5/6 transcription factors	K	Transcription ;
lbm_HQ_transcript_1772	45.4	2.7e-102	At3g27260	KOG1474	Transcription initiation factor TFIID, subunit BDF1 and related bromodomain proteins	K	Transcription ;
lbm_HQ_transcript_1774	64.7	3.1e-215	At2g01910	KOG4302	Microtubule-associated protein essential for anaphase spindle elongation	DZ	Cell cycle control, cell division, chromosome partitioning ; Cytoskeleton ;
lbm_HQ_transcript_1776	43.9	7.6e-166	At1g73200	KOG2238	Uncharacterized conserved protein TEX2, contains PH domain	R	General function prediction only ;
lbm_HQ_transcript_1779	51.3	1.7e-152	At1g27750_2	KOG4501	Transcription coactivator complex, P100 component	K	Transcription ;
lbm_HQ_transcript_1782	79.1	4.5e-299	At5g49890	KOG0474	Cl- channel CLC-7 and related proteins (CLC superfamily)	P	Inorganic ion transport and metabolism ;
lbm_HQ_transcript_1783	62.3	2.3e-271	At2g28360	KOG2073	SAP family cell cycle dependent phosphatase-associated protein	D	Cell cycle control, cell division, chromosome partitioning ;
lbm_HQ_transcript_1791	59.1	1.2e-214	At3g01610	KOG0733	Nuclear AAA ATPase (VCP subfamily)	O	Posttranslational modification, protein turnover, chaperones ;
lbm_HQ_transcript_1792	59.2	3.1e-244	At1g60860	KOG0521	Putative GTPase activating proteins (GAPs)	T	Signal transduction mechanisms ;
lbm_HQ_transcript_1793	59.3	3.7e-229	At4g25730	KOG1098	Putative SAM-dependent rRNA methyltransferase SPB1	AR	RNA processing and modification ; General function prediction only ;
lbm_HQ_transcript_1796	78.1	1.6e-118	At2g31820	KOG0504	FOG: Ankyrin repeat	R	General function prediction only ;
lbm_HQ_transcript_1798	42.1	2.7e-115	At3g12640	KOG3702	Nuclear polyadenylated RNA binding protein	A	RNA processing and modification ;
lbm_HQ_transcript_1799	79.1	1.5e-185	At5g51300	KOG0119	Splicing factor 1/branch point binding protein (RRM superfamily)	A	RNA processing and modification ;
lbm_HQ_transcript_1800	60.2	2.1e-208	At2g30600	KOG4441	Proteins containing BTB/POZ and Kelch domains, involved in regulatory/signal transduction processes	TR	Signal transduction mechanisms ; General function prediction only ;
lbm_HQ_transcript_1801	64.8	3.4e-222	At5g20930	KOG1151	Tousled-like protein kinase	T	Signal transduction mechanisms ;
lbm_HQ_transcript_1804	49.6	1.2e-168	At2g40140	KOG1595	CCCH-type Zn-finger protein	R	General function prediction only ;
lbm_HQ_transcript_1812	73.0	0.0e+00	At4g33650	KOG0446	Vacuolar sorting protein VPS1, dynamin, and related proteins	UR	Intracellular trafficking, secretion, and vesicular transport ; General function prediction only ;
lbm_HQ_transcript_1814	76.7	1.1e-193	At5g14170	KOG2570	SWI/SNF transcription activation complex subunit	BK	Chromatin structure and dynamics ; Transcription ;
lbm_HQ_transcript_1816	87.1	7.3e-92	AtCh025	KOG3301	Ribosomal protein S4	J	Translation, ribosomal structure and biogenesis ;
lbm_HQ_transcript_1819	44.0	8.1e-152	At5g08450	KOG4843	Uncharacterized conserved protein	S	Function unknown ;
lbm_HQ_transcript_1823	61.3	2.5e-132	At1g18560	KOG1121	Tam3-transposase (Ac family)	L	Replication, recombination and repair ;
lbm_HQ_transcript_1824	39.0	3.7e-80	At4g13350	KOG0702	Predicted GTPase-activating protein	T	Signal transduction mechanisms ;
lbm_HQ_transcript_1829	38.2	1.8e-42	At5g17300	KOG0724	Zuotin and related molecular chaperones (DnaJ superfamily), contains DNA-binding domains	O	Posttranslational modification, protein turnover, chaperones ;
lbm_HQ_transcript_1836	89.2	3.1e-220	At3g05840	KOG0658	Glycogen synthase kinase-3	G	Carbohydrate transport and metabolism ;
lbm_HQ_transcript_1841	53.5	3.7e-229	At3g52490	KOG1051	Chaperone HSP104 and related ATP-dependent Clp proteases	O	Posttranslational modification, protein turnover, chaperones ;
lbm_HQ_transcript_1850	62.6	5.2e-292	At5g43670	KOG1986	Vesicle coat complex COPII, subunit SEC23	U	Intracellular trafficking, secretion, and vesicular transport ;
lbm_HQ_transcript_1851	51.7	1.8e-114	At5g62760	KOG2400	Nuclear protein ZAP	V	Defense mechanisms ;
lbm_HQ_transcript_1852	39.0	6.5e-125	At5g26760	KOG4780	Uncharacterized conserved protein	S	Function unknown ;
lbm_HQ_transcript_1853	36.2	1.4e-87	At4g34040	KOG0800	FOG: Predicted E3 ubiquitin ligase	O	Posttranslational modification, protein turnover, chaperones ;
lbm_HQ_transcript_1856	37.7	2.9e-93	At3g26890	KOG2306	Uncharacterized conserved protein	S	Function unknown ;
lbm_HQ_transcript_1858	46.1	3.4e-134	At2g35940	KOG0773	Transcription factor MEIS1 and related HOX domain proteins	K	Transcription ;
lbm_HQ_transcript_1860	63.4	0.0e+00	At3g53180	KOG0683	Glutamine synthetase	E	Amino acid transport and metabolism ;
lbm_HQ_transcript_1863	75.4	0.0e+00	At4g02570	KOG2166	Cullins	D	Cell cycle control, cell division, chromosome partitioning ;
lbm_HQ_transcript_1864	54.0	2.4e-87	At1g73100_2	KOG1082	Histone H3 (Lys9) methyltransferase SUV39H1/Clr4, required for transcriptional silencing	BK	Chromatin structure and dynamics ; Transcription ;
lbm_HQ_transcript_1865	37.2	1.3e-104	At1g09730	KOG0779	Protease, Ulp1 family	O	Posttranslational modification, protein turnover, chaperones ;
lbm_HQ_transcript_1866	63.5	0.0e+00	At1g03750	KOG0387	Transcription-coupled repair protein CSB/RAD26 (contains SNF2 family DNA-dependent ATPase domain)	KL	Transcription ; Replication, recombination and repair ;
lbm_HQ_transcript_1870	54.7	9.8e-105	At1g78230	KOG0531	Protein phosphatase 1, regulatory subunit, and related proteins	T	Signal transduction mechanisms ;
lbm_HQ_transcript_1874	69.7	9.4e-124	At2g11520	KOG1187	Serine/threonine protein kinase	T	Signal transduction mechanisms ;
lbm_HQ_transcript_1877	44.4	1.3e-69	At4g24690_2	KOG4351	Uncharacterized conserved protein	S	Function unknown ;
lbm_HQ_transcript_1879	77.7	0.0e+00	At2g42490	KOG1186	Copper amine oxidase	Q	Secondary metabolites biosynthesis, transport and catabolism ;
lbm_HQ_transcript_1880	58.7	6.9e-143	At1g12680	KOG0032	Ca2+/calmodulin-dependent protein kinase, EF-Hand protein superfamily	T	Signal transduction mechanisms ;
lbm_HQ_transcript_1883	40.8	2.4e-31	At1g09820	KOG4197	FOG: PPR repeat	R	General function prediction only ;
lbm_HQ_transcript_1885	57.3	3.6e-128	At3g22330	KOG0331	ATP-dependent RNA helicase	A	RNA processing and modification ;
lbm_HQ_transcript_1894	78.2	0.0e+00	At1g25350	KOG1148	Glutaminyl-tRNA synthetase	J	Translation, ribosomal structure and biogenesis ;
lbm_HQ_transcript_1895	49.8	1.4e-169	At3g29400	KOG2344	Exocyst component protein and related proteins	U	Intracellular trafficking, secretion, and vesicular transport ;
lbm_HQ_transcript_1898	65.8	4.0e-260	At4g35300	KOG0254	Predicted transporter (major facilitator superfamily)	R	General function prediction only ;
lbm_HQ_transcript_1899	74.5	0.0e+00	At5g51430	KOG4182	Uncharacterized conserved protein	S	Function unknown ;
lbm_HQ_transcript_1904	63.8	1.4e-103	At3g45630_1	KOG2068	MOT2 transcription factor	K	Transcription ;
lbm_HQ_transcript_1906	52.3	2.6e-126	At1g10080	KOG1134	Uncharacterized conserved protein	R	General function prediction only ;
lbm_HQ_transcript_1907	48.7	4.9e-125	At3g16857	KOG1601	GATA-4/5/6 transcription factors	K	Transcription ;
lbm_HQ_transcript_1909	66.2	5.7e-307	At4g22200	KOG0498	K+-channel ERG and related proteins, contain PAS/PAC sensor domain	PT	Inorganic ion transport and metabolism ; Signal transduction mechanisms ;
lbm_HQ_transcript_1913	46.8	1.5e-81	At3g57170	KOG1183	N-acetylglucosaminyltransferase complex, subunit PIG-Q/GPI1, required for phosphatidylinositol biosynthesis	MO	Cell wall/membrane/envelope biogenesis ; Posttranslational modification, protein turnover, chaperones ;
lbm_HQ_transcript_1916	57.0	1.0e-231	At3g60240_1	KOG0401	Translation initiation factor 4F, ribosome/mRNA-bridging subunit (eIF-4G)	J	Translation, ribosomal structure and biogenesis ;
lbm_HQ_transcript_1919	52.9	7.0e-164	At1g17690	KOG2340	Uncharacterized conserved protein	S	Function unknown ;
lbm_HQ_transcript_1920	63.9	3.8e-08	At4g04230	KOG0017	FOG: Transposon-encoded proteins with TYA, reverse transcriptase, integrase domains in various combinations	R	General function prediction only ;
lbm_HQ_transcript_1921	96.1	5.1e-37	At5g06290	KOG0852	Alkyl hydroperoxide reductase, thiol specific antioxidant and related enzymes	O	Posttranslational modification, protein turnover, chaperones ;
lbm_HQ_transcript_1923	74.1	1.9e-302	At2g29080	KOG0731	AAA+-type ATPase containing the peptidase M41 domain	O	Posttranslational modification, protein turnover, chaperones ;
lbm_HQ_transcript_1925	39.3	9.2e-148	At3g51550	KOG1187	Serine/threonine protein kinase	T	Signal transduction mechanisms ;
lbm_HQ_transcript_1927	50.6	2.5e-169	At2g40120	KOG0667	Dual-specificity tyrosine-phosphorylation regulated kinase	R	General function prediction only ;
lbm_HQ_transcript_1929	45.9	7.6e-134	At2g35940	KOG0773	Transcription factor MEIS1 and related HOX domain proteins	K	Transcription ;
lbm_HQ_transcript_1935	60.8	6.3e-197	At4g32280_2	KOG0251	Clathrin assembly protein AP180 and related proteins, contain ENTH domain	TU	Signal transduction mechanisms ; Intracellular trafficking, secretion, and vesicular transport ;
lbm_HQ_transcript_1937	65.5	6.4e-258	At1g54130	KOG1157	Predicted guanosine polyphosphate pyrophosphohydrolase/synthase	T	Signal transduction mechanisms ;
lbm_HQ_transcript_1938	55.1	4.0e-199	At1g07970	KOG4670	Uncharacterized conserved membrane protein	S	Function unknown ;
lbm_HQ_transcript_1940	61.9	5.1e-231	At4g10730	KOG0582	Ste20-like serine/threonine protein kinase	T	Signal transduction mechanisms ;
lbm_HQ_transcript_1943	67.0	1.6e-245	At2g03890	KOG2381	Phosphatidylinositol 4-kinase	T	Signal transduction mechanisms ;
lbm_HQ_transcript_1944	55.1	3.6e-176	At1g68570	KOG1237	H+/oligopeptide symporter	E	Amino acid transport and metabolism ;
lbm_HQ_transcript_1947	64.1	3.0e-239	At1g14650	KOG0007	Splicing factor 3a, subunit 1	A	RNA processing and modification ;
lbm_HQ_transcript_1950	63.7	3.2e-249	At4g03560	KOG2301	Voltage-gated Ca2+ channels, alpha1 subunits	PT	Inorganic ion transport and metabolism ; Signal transduction mechanisms ;
lbm_HQ_transcript_1951	78.2	0.0e+00	At1g25350	KOG1148	Glutaminyl-tRNA synthetase	J	Translation, ribosomal structure and biogenesis ;
lbm_HQ_transcript_1954	80.5	0.0e+00	At3g46970	KOG2099	Glycogen phosphorylase	G	Carbohydrate transport and metabolism ;
lbm_HQ_transcript_1955	74.2	5.7e-118	At4g34640	KOG1459	Squalene synthetase	I	Lipid transport and metabolism ;
lbm_HQ_transcript_1956	78.8	0.0e+00	At2g04030	KOG0019	Molecular chaperone (HSP90 family)	O	Posttranslational modification, protein turnover, chaperones ;
lbm_HQ_transcript_1959	58.3	1.7e-93	At3g46610	KOG4197	FOG: PPR repeat	R	General function prediction only ;
lbm_HQ_transcript_1964	77.6	1.1e-278	At3g58580	KOG0620	Glucose-repressible alcohol dehydrogenase transcriptional effector CCR4 and related proteins	K	Transcription ;
lbm_HQ_transcript_1965	67.8	7.2e-84	At5g42310	KOG4197	FOG: PPR repeat	R	General function prediction only ;
lbm_HQ_transcript_1966	75.3	0.0e+00	At3g24190	KOG1235	Predicted unusual protein kinase	R	General function prediction only ;
lbm_HQ_transcript_1969	51.3	3.5e-216	At4g02020	KOG1079	Transcriptional repressor EZH1	K	Transcription ;
lbm_HQ_transcript_1972	60.8	9.3e-108	At5g67570	KOG4197	FOG: PPR repeat	R	General function prediction only ;
lbm_HQ_transcript_1973	65.3	4.9e-250	At5g23450	KOG1116	Sphingosine kinase, involved in sphingolipid metabolism	IT	Lipid transport and metabolism ; Signal transduction mechanisms ;
lbm_HQ_transcript_1975	76.1	6.6e-263	At2g40730	KOG1243	Protein kinase	R	General function prediction only ;
lbm_HQ_transcript_1976	82.7	2.9e-287	At3g47340	KOG0571	Asparagine synthase (glutamine-hydrolyzing)	E	Amino acid transport and metabolism ;
lbm_HQ_transcript_1979	68.7	0.0e+00	At3g58640	KOG0192	Tyrosine kinase specific for activated (GTP-bound) p21cdc42Hs	T	Signal transduction mechanisms ;
lbm_HQ_transcript_1982	56.3	6.3e-213	At1g53050	KOG0600	Cdc2-related protein kinase	D	Cell cycle control, cell division, chromosome partitioning ;
lbm_HQ_transcript_1990	67.1	1.3e-258	At3g18860	KOG0301	Phospholipase A2-activating protein (contains WD40 repeats)	I	Lipid transport and metabolism ;
lbm_HQ_transcript_1991	58.8	4.2e-52	At3g63400	KOG0865	Cyclophilin type peptidyl-prolyl cis-trans isomerase	O	Posttranslational modification, protein turnover, chaperones ;
lbm_HQ_transcript_1993	48.6	5.1e-74	At4g03260	KOG0531	Protein phosphatase 1, regulatory subunit, and related proteins	T	Signal transduction mechanisms ;
lbm_HQ_transcript_1998	88.6	0.0e+00	At3g62310	KOG0925	mRNA splicing factor ATP-dependent RNA helicase	A	RNA processing and modification ;
lbm_HQ_transcript_2000	66.2	1.9e-209	At5g56290	KOG1125	TPR repeat-containing protein	R	General function prediction only ;
lbm_HQ_transcript_2002	87.2	0.0e+00	At5g03340	KOG0730	AAA+-type ATPase	O	Posttranslational modification, protein turnover, chaperones ;
lbm_HQ_transcript_2004	84.2	3.2e-169	At4g24740	KOG0671	LAMMER dual specificity kinases	T	Signal transduction mechanisms ;
lbm_HQ_transcript_2009	74.7	7.3e-294	At1g79600	KOG1235	Predicted unusual protein kinase	R	General function prediction only ;
lbm_HQ_transcript_2010	33.2	1.1e-63	At1g75100	KOG0431	Auxilin-like protein and related proteins containing DnaJ domain	R	General function prediction only ;
lbm_HQ_transcript_2013	53.6	2.0e-251	At1g17070	KOG2184	Tuftelin-interacting protein TIP39, contains G-patch domain	A	RNA processing and modification ;
lbm_HQ_transcript_2014	58.0	1.4e-236	At5g03650	KOG0470	1,4-alpha-glucan branching enzyme/starch branching enzyme II	G	Carbohydrate transport and metabolism ;
lbm_HQ_transcript_2017	62.3	0.0e+00	At1g77550	KOG2155	Tubulin-tyrosine ligase-related protein	O	Posttranslational modification, protein turnover, chaperones ;
lbm_HQ_transcript_2018	58.1	2.0e-195	At1g55690	KOG1471	Phosphatidylinositol transfer protein SEC14 and related proteins	I	Lipid transport and metabolism ;
lbm_HQ_transcript_2020	60.6	1.1e-108	At5g13960_2	KOG1082	Histone H3 (Lys9) methyltransferase SUV39H1/Clr4, required for transcriptional silencing	BK	Chromatin structure and dynamics ; Transcription ;
lbm_HQ_transcript_2021	62.0	2.6e-259	At1g27910	KOG0167	FOG: Armadillo/beta-catenin-like repeats	S	Function unknown ;
lbm_HQ_transcript_2023	52.7	1.8e-196	At3g04910	KOG0584	Serine/threonine protein kinase	R	General function prediction only ;
lbm_HQ_transcript_2025	94.7	1.9e-145	AtMi060	KOG4664	Cytochrome oxidase subunit III and related proteins	C	Energy production and conversion ;
lbm_HQ_transcript_2026	87.2	0.0e+00	At5g03340	KOG0730	AAA+-type ATPase	O	Posttranslational modification, protein turnover, chaperones ;
lbm_HQ_transcript_2028	74.0	1.1e-193	At3g06810	KOG1469	Predicted acyl-CoA dehydrogenase	R	General function prediction only ;
lbm_HQ_transcript_2029	66.1	5.9e-296	At5g41610	KOG1650	Predicted K+/H+-antiporter	P	Inorganic ion transport and metabolism ;
lbm_HQ_transcript_2032	80.5	0.0e+00	At3g15730	KOG1329	Phospholipase D1	I	Lipid transport and metabolism ;
lbm_HQ_transcript_2034	71.4	6.2e-104	At1g05180	KOG2016	NEDD8-activating complex, APP-BP1/UBA5 component	O	Posttranslational modification, protein turnover, chaperones ;
lbm_HQ_transcript_2035	74.2	2.3e-247	At3g04470	KOG0522	Ankyrin repeat protein	R	General function prediction only ;
lbm_HQ_transcript_2037	43.9	2.3e-151	At5g08450	KOG4843	Uncharacterized conserved protein	S	Function unknown ;
lbm_HQ_transcript_2038	46.2	2.0e-134	At2g35940	KOG0773	Transcription factor MEIS1 and related HOX domain proteins	K	Transcription ;
lbm_HQ_transcript_2039	56.6	1.4e-169	At5g49580	KOG0720	Molecular chaperone (DnaJ superfamily)	O	Posttranslational modification, protein turnover, chaperones ;
lbm_HQ_transcript_2040	64.1	3.0e-239	At1g14650	KOG0007	Splicing factor 3a, subunit 1	A	RNA processing and modification ;
lbm_HQ_transcript_2041	50.3	1.1e-188	Hs4507855	KOG0944	Ubiquitin-specific protease UBP14	O	Posttranslational modification, protein turnover, chaperones ;
lbm_HQ_transcript_2050	74.3	0.0e+00	At1g53140	KOG0446	Vacuolar sorting protein VPS1, dynamin, and related proteins	UR	Intracellular trafficking, secretion, and vesicular transport ; General function prediction only ;
lbm_HQ_transcript_2053	72.7	2.2e-189	At3g02760	KOG1936	Histidyl-tRNA synthetase	J	Translation, ribosomal structure and biogenesis ;
lbm_HQ_transcript_2054	75.4	0.0e+00	At4g02570	KOG2166	Cullins	D	Cell cycle control, cell division, chromosome partitioning ;
lbm_HQ_transcript_2057	58.8	4.2e-52	At3g63400	KOG0865	Cyclophilin type peptidyl-prolyl cis-trans isomerase	O	Posttranslational modification, protein turnover, chaperones ;
lbm_HQ_transcript_2058	37.2	1.1e-87	At1g75010	KOG0231	Junctional membrane complex protein Junctophilin and related MORN repeat proteins	R	General function prediction only ;
lbm_HQ_transcript_2060	69.4	0.0e+00	At5g24260	KOG2281	Dipeptidyl aminopeptidases/acylaminoacyl-peptidases	O	Posttranslational modification, protein turnover, chaperones ;
lbm_HQ_transcript_2061	68.0	0.0e+00	At2g35630	KOG1820	Microtubule-associated protein	Z	Cytoskeleton ;
lbm_HQ_transcript_2062	63.3	3.9e-175	At1g16680	KOG0720	Molecular chaperone (DnaJ superfamily)	O	Posttranslational modification, protein turnover, chaperones ;
lbm_HQ_transcript_2064	43.7	5.4e-15	At4g04220	KOG0619	FOG: Leucine rich repeat	R	General function prediction only ;
lbm_HQ_transcript_2066	78.3	5.7e-291	At4g30210	KOG1158	NADP/FAD dependent oxidoreductase	C	Energy production and conversion ;
lbm_HQ_transcript_2067	74.3	0.0e+00	At5g04130	KOG0355	DNA topoisomerase type II	B	Chromatin structure and dynamics ;
lbm_HQ_transcript_2069	76.8	4.4e-243	At3g13670	KOG1164	Casein kinase (serine/threonine/tyrosine protein kinase)	T	Signal transduction mechanisms ;
lbm_HQ_transcript_2073	78.5	0.0e+00	At5g49890	KOG0474	Cl- channel CLC-7 and related proteins (CLC superfamily)	P	Inorganic ion transport and metabolism ;
lbm_HQ_transcript_2074	59.3	1.5e-259	At1g27470	KOG2048	WD40 repeat protein	R	General function prediction only ;
lbm_HQ_transcript_2075	60.6	1.1e-209	At1g53590	KOG1012	Ca2+-dependent lipid-binding protein CLB1/vesicle protein vp115/Granuphilin A, contains C2 domain	R	General function prediction only ;
lbm_HQ_transcript_2077	74.4	5.8e-312	At4g35300	KOG0254	Predicted transporter (major facilitator superfamily)	R	General function prediction only ;
lbm_HQ_transcript_2080	70.4	0.0e+00	At3g13750	KOG0496	Beta-galactosidase	G	Carbohydrate transport and metabolism ;
lbm_HQ_transcript_2090	48.0	9.4e-28	At5g53460	KOG0399	Glutamate synthase	E	Amino acid transport and metabolism ;
lbm_HQ_transcript_2091	61.4	1.2e-240	At3g09100	KOG2386	mRNA capping enzyme, guanylyltransferase (alpha) subunit	A	RNA processing and modification ;
lbm_HQ_transcript_2092	78.7	8.9e-313	At5g13640	KOG2369	Lecithin:cholesterol acyltransferase (LCAT)/Acyl-ceramide synthase	I	Lipid transport and metabolism ;
lbm_HQ_transcript_2094	58.0	1.5e-214	At2g41900	KOG1595	CCCH-type Zn-finger protein	R	General function prediction only ;
lbm_HQ_transcript_2095	77.1	2.2e-313	At2g16440	KOG0478	DNA replication licensing factor, MCM4 component	L	Replication, recombination and repair ;
lbm_HQ_transcript_2096	85.3	1.3e-298	At5g46210	KOG2167	Cullins	D	Cell cycle control, cell division, chromosome partitioning ;
lbm_HQ_transcript_2097	85.1	1.4e-26	At4g14790	KOG0953	Mitochondrial RNA helicase SUV3, DEAD-box superfamily	A	RNA processing and modification ;
lbm_HQ_transcript_2098	78.8	0.0e+00	At2g42490	KOG1186	Copper amine oxidase	Q	Secondary metabolites biosynthesis, transport and catabolism ;
lbm_HQ_transcript_2099	75.4	0.0e+00	At4g02570	KOG2166	Cullins	D	Cell cycle control, cell division, chromosome partitioning ;
lbm_HQ_transcript_2101	58.3	2.9e-93	At3g46610	KOG4197	FOG: PPR repeat	R	General function prediction only ;
lbm_HQ_transcript_2103	69.7	2.9e-311	At2g29080	KOG0731	AAA+-type ATPase containing the peptidase M41 domain	O	Posttranslational modification, protein turnover, chaperones ;
lbm_HQ_transcript_2104	65.4	2.3e-239	At4g12460	KOG1737	Oxysterol-binding protein	I	Lipid transport and metabolism ;
lbm_HQ_transcript_2111	41.9	2.4e-108	At3g22780	KOG1171	Metallothionein-like protein	P	Inorganic ion transport and metabolism ;
lbm_HQ_transcript_2112	55.0	2.1e-253	At1g08620	KOG1246	DNA-binding protein jumonji/RBP2/SMCY, contains JmjC domain	R	General function prediction only ;
lbm_HQ_transcript_2113	64.1	2.9e-239	At1g14650	KOG0007	Splicing factor 3a, subunit 1	A	RNA processing and modification ;
lbm_HQ_transcript_2114	62.8	6.7e-276	At5g10940	KOG1310	WD40 repeat protein	R	General function prediction only ;
lbm_HQ_transcript_2118	69.7	9.1e-124	At2g11520	KOG1187	Serine/threonine protein kinase	T	Signal transduction mechanisms ;
lbm_HQ_transcript_2120	34.1	2.5e-68	At3g14470	KOG4658	Apoptotic ATPase	T	Signal transduction mechanisms ;
lbm_HQ_transcript_2123	63.8	1.2e-59	At1g47710	KOG2392	Serpin	V	Defense mechanisms ;
lbm_HQ_transcript_2125	34.1	1.2e-43	At5g23520	KOG2401	Predicted MutS-related protein involved in mismatch repair	L	Replication, recombination and repair ;
lbm_HQ_transcript_2126	58.3	5.4e-196	At1g55690	KOG1471	Phosphatidylinositol transfer protein SEC14 and related proteins	I	Lipid transport and metabolism ;
lbm_HQ_transcript_2127	72.0	8.2e-16	At1g07350	KOG4661	Hsp27-ERE-TATA-binding protein/Scaffold attachment factor (SAF-B)	K	Transcription ;
lbm_HQ_transcript_2130	64.2	2.0e-272	At1g55620	KOG0475	Cl- channel CLC-3 and related proteins (CLC superfamily)	P	Inorganic ion transport and metabolism ;
lbm_HQ_transcript_2133	75.4	2.8e-213	At4g22200	KOG0498	K+-channel ERG and related proteins, contain PAS/PAC sensor domain	PT	Inorganic ion transport and metabolism ; Signal transduction mechanisms ;
lbm_HQ_transcript_2136	27.3	2.6e-86	At3g06350	KOG0692	Pentafunctional AROM protein	E	Amino acid transport and metabolism ;
lbm_HQ_transcript_2139	65.9	2.9e-271	At5g65290	KOG2296	Integral membrane protein	R	General function prediction only ;
lbm_HQ_transcript_2141	90.1	0.0e+00	At4g19210	KOG0063	RNAse L inhibitor, ABC superfamily	A	RNA processing and modification ;
lbm_HQ_transcript_2143	72.0	8.8e-260	At2g27810	KOG1292	Xanthine/uracil transporters	F	Nucleotide transport and metabolism ;
lbm_HQ_transcript_2144	62.2	4.7e-237	At3g06510	KOG0626	Beta-glucosidase, lactase phlorizinhydrolase, and related proteins	G	Carbohydrate transport and metabolism ;
lbm_HQ_transcript_2149	55.6	7.2e-12	At5g18810	KOG0118	FOG: RRM domain	R	General function prediction only ;
lbm_HQ_transcript_2153	87.0	0.0e+00	At3g53230	KOG0730	AAA+-type ATPase	O	Posttranslational modification, protein turnover, chaperones ;
lbm_HQ_transcript_2154	91.0	5.1e-260	At3g29360	KOG2666	UDP-glucose/GDP-mannose dehydrogenase	GT	Carbohydrate transport and metabolism ; Signal transduction mechanisms ;
lbm_HQ_transcript_2156	68.8	3.9e-199	At3g53510	KOG0061	Transporter, ABC superfamily (Breast cancer resistance protein)	Q	Secondary metabolites biosynthesis, transport and catabolism ;
lbm_HQ_transcript_2157	39.0	4.8e-125	At5g26760	KOG4780	Uncharacterized conserved protein	S	Function unknown ;
lbm_HQ_transcript_2160	79.1	0.0e+00	At5g37510	KOG2282	NADH-ubiquinone oxidoreductase, NDUFS1/75 kDa subunit	C	Energy production and conversion ;
lbm_HQ_transcript_2166	68.3	2.6e-235	At1g55620	KOG0475	Cl- channel CLC-3 and related proteins (CLC superfamily)	P	Inorganic ion transport and metabolism ;
lbm_HQ_transcript_2171	59.4	2.4e-76	At3g19970	KOG2521	Uncharacterized conserved protein	S	Function unknown ;
lbm_HQ_transcript_2174	70.6	2.6e-288	At5g63190	KOG0403	Neoplastic transformation suppressor Pdcd4/MA-3, contains MA3 domain	T	Signal transduction mechanisms ;
lbm_HQ_transcript_2176	65.9	2.9e-271	At5g65290	KOG2296	Integral membrane protein	R	General function prediction only ;
lbm_HQ_transcript_2177	74.1	3.3e-142	At5g56750	KOG2931	Differentiation-related gene 1 protein (NDR1 protein), related proteins	S	Function unknown ;
lbm_HQ_transcript_2181	88.6	0.0e+00	At3g53230	KOG0730	AAA+-type ATPase	O	Posttranslational modification, protein turnover, chaperones ;
lbm_HQ_transcript_2182	79.0	0.0e+00	At2g17930	KOG0889	Histone acetyltransferase SAGA, TRRAP/TRA1 component, PI-3 kinase superfamily	TBLD	Signal transduction mechanisms ; Chromatin structure and dynamics ; Replication, recombination and repair ; Cell cycle control, cell division, chromosome partitioning ;
lbm_HQ_transcript_2184	46.3	2.2e-186	At5g16630	KOG2179	Nucleotide excision repair complex XPC-HR23B, subunit XPC/DPB11	L	Replication, recombination and repair ;
lbm_HQ_transcript_2192	48.8	7.0e-217	At2g36350	KOG0610	Putative serine/threonine protein kinase	R	General function prediction only ;
lbm_HQ_transcript_2193	56.8	2.1e-210	At5g55480	KOG2258	Glycerophosphoryl diester phosphodiesterase	C	Energy production and conversion ;
lbm_HQ_transcript_2194	65.8	3.6e-189	At3g27580	KOG0610	Putative serine/threonine protein kinase	R	General function prediction only ;
lbm_HQ_transcript_2196	83.8	0.0e+00	At4g15560	KOG0523	Transketolase	G	Carbohydrate transport and metabolism ;
lbm_HQ_transcript_2197	59.0	5.5e-153	At5g13800	KOG1454	Predicted hydrolase/acyltransferase (alpha/beta hydrolase superfamily)	R	General function prediction only ;
lbm_HQ_transcript_2198	82.3	0.0e+00	7302127	KOG0469	Elongation factor 2	J	Translation, ribosomal structure and biogenesis ;
lbm_HQ_transcript_2206	72.7	4.7e-189	At3g02760	KOG1936	Histidyl-tRNA synthetase	J	Translation, ribosomal structure and biogenesis ;
lbm_HQ_transcript_2208	62.9	5.6e-158	At5g58380	KOG0583	Serine/threonine protein kinase	T	Signal transduction mechanisms ;
lbm_HQ_transcript_2209	56.7	2.7e-200	At1g33360	KOG0745	Putative ATP-dependent Clp-type protease (AAA+ ATPase superfamily)	O	Posttranslational modification, protein turnover, chaperones ;
lbm_HQ_transcript_2215	48.6	5.0e-74	At4g03260	KOG0531	Protein phosphatase 1, regulatory subunit, and related proteins	T	Signal transduction mechanisms ;
lbm_HQ_transcript_2217	85.3	1.1e-278	At2g26140	KOG0734	AAA+-type ATPase containing the peptidase M41 domain	O	Posttranslational modification, protein turnover, chaperones ;
lbm_HQ_transcript_2222	58.0	1.5e-214	At2g41900	KOG1595	CCCH-type Zn-finger protein	R	General function prediction only ;
lbm_HQ_transcript_2224	80.2	0.0e+00	At1g79560	KOG0731	AAA+-type ATPase containing the peptidase M41 domain	O	Posttranslational modification, protein turnover, chaperones ;
lbm_HQ_transcript_2228	34.1	1.9e-28	At1g25290	KOG2289	Rhomboid family proteins	T	Signal transduction mechanisms ;
lbm_HQ_transcript_2235	79.0	2.8e-218	At1g79490	KOG4197	FOG: PPR repeat	R	General function prediction only ;
lbm_HQ_transcript_2236	79.1	0.0e+00	At5g37510	KOG2282	NADH-ubiquinone oxidoreductase, NDUFS1/75 kDa subunit	C	Energy production and conversion ;
lbm_HQ_transcript_2240	43.1	1.5e-110	At3g09850	KOG2184	Tuftelin-interacting protein TIP39, contains G-patch domain	A	RNA processing and modification ;
lbm_HQ_transcript_2242	77.3	7.8e-301	At4g13780_1	KOG1247	Methionyl-tRNA synthetase	J	Translation, ribosomal structure and biogenesis ;
lbm_HQ_transcript_2248	64.3	3.4e-163	At4g09730	KOG0331	ATP-dependent RNA helicase	A	RNA processing and modification ;
lbm_HQ_transcript_2249	58.5	1.8e-172	At5g25510	KOG2085	Serine/threonine protein phosphatase 2A, regulatory subunit	T	Signal transduction mechanisms ;
lbm_HQ_transcript_2258	71.3	0.0e+00	At2g17790	KOG1107	Membrane coat complex Retromer, subunit VPS35	U	Intracellular trafficking, secretion, and vesicular transport ;
lbm_HQ_transcript_2265	68.9	1.5e-267	At1g31780	KOG3758	Uncharacterized conserved protein	S	Function unknown ;
lbm_HQ_transcript_2267	46.7	1.3e-101	At2g35940	KOG0773	Transcription factor MEIS1 and related HOX domain proteins	K	Transcription ;
lbm_HQ_transcript_2269	74.6	5.2e-196	At3g06810	KOG1469	Predicted acyl-CoA dehydrogenase	R	General function prediction only ;
lbm_HQ_transcript_2271	55.2	5.3e-249	At3g49170_1	KOG4197	FOG: PPR repeat	R	General function prediction only ;
lbm_HQ_transcript_2275	61.6	3.3e-227	At1g18550	KOG0242	Kinesin-like protein	Z	Cytoskeleton ;
lbm_HQ_transcript_2276	65.8	3.1e-201	At1g60890	KOG0229	Phosphatidylinositol-4-phosphate 5-kinase	T	Signal transduction mechanisms ;
lbm_HQ_transcript_2280	77.3	1.5e-147	At2g17530	KOG1290	Serine/threonine protein kinase	T	Signal transduction mechanisms ;
lbm_HQ_transcript_2282	91.8	5.9e-216	At4g01850	KOG1506	S-adenosylmethionine synthetase	H	Coenzyme transport and metabolism ;
lbm_HQ_transcript_2284	38.9	1.1e-73	At3g54790	KOG0167	FOG: Armadillo/beta-catenin-like repeats	S	Function unknown ;
lbm_HQ_transcript_2286	70.5	6.6e-167	At3g22330	KOG0331	ATP-dependent RNA helicase	A	RNA processing and modification ;
lbm_HQ_transcript_2291	46.9	2.7e-104	At5g41410	KOG0773	Transcription factor MEIS1 and related HOX domain proteins	K	Transcription ;
lbm_HQ_transcript_2294	63.9	1.1e-172	At3g02750	KOG0698	Serine/threonine protein phosphatase	T	Signal transduction mechanisms ;
lbm_HQ_transcript_2301	53.0	6.9e-209	At5g50780	KOG1845	MORC family ATPases	D	Cell cycle control, cell division, chromosome partitioning ;
lbm_HQ_transcript_2310	49.1	7.8e-144	At5g45110	KOG0504	FOG: Ankyrin repeat	R	General function prediction only ;
lbm_HQ_transcript_2312	58.0	3.7e-93	At3g46610	KOG4197	FOG: PPR repeat	R	General function prediction only ;
lbm_HQ_transcript_2314	50.4	2.8e-226	At3g51550	KOG1187	Serine/threonine protein kinase	T	Signal transduction mechanisms ;
lbm_HQ_transcript_2319	80.6	0.0e+00	At3g43190	KOG0853	Glycosyltransferase	M	Cell wall/membrane/envelope biogenesis ;
lbm_HQ_transcript_2321	50.9	1.2e-171	At5g58620	KOG1595	CCCH-type Zn-finger protein	R	General function prediction only ;
lbm_HQ_transcript_2322	48.6	2.5e-134	At5g45430	KOG0661	MAPK related serine/threonine protein kinase	T	Signal transduction mechanisms ;
lbm_HQ_transcript_2323	79.6	8.4e-122	At5g18580	KOG2562	Protein phosphatase 2 regulatory subunit	A	RNA processing and modification ;
lbm_HQ_transcript_2325	82.4	0.0e+00	At1g61010	KOG1137	mRNA cleavage and polyadenylation factor II complex, BRR5 (CPSF subunit)	A	RNA processing and modification ;
lbm_HQ_transcript_2329	83.7	0.0e+00	At1g17840	KOG0061	Transporter, ABC superfamily (Breast cancer resistance protein)	Q	Secondary metabolites biosynthesis, transport and catabolism ;
lbm_HQ_transcript_2331	55.1	9.8e-171	At2g28450_2	KOG2187	tRNA uracil-5-methyltransferase and related tRNA-modifying enzymes	J	Translation, ribosomal structure and biogenesis ;
lbm_HQ_transcript_2332	78.8	0.0e+00	At2g04030	KOG0019	Molecular chaperone (HSP90 family)	O	Posttranslational modification, protein turnover, chaperones ;
lbm_HQ_transcript_2338	72.3	7.6e-232	At3g01540	KOG0331	ATP-dependent RNA helicase	A	RNA processing and modification ;
lbm_HQ_transcript_2340	64.4	4.5e-277	At5g49930	KOG2030	Predicted RNA-binding protein	R	General function prediction only ;
lbm_HQ_transcript_2342	51.6	9.3e-105	At1g06230	KOG1474	Transcription initiation factor TFIID, subunit BDF1 and related bromodomain proteins	K	Transcription ;
lbm_HQ_transcript_2343	93.9	3.4e-179	At1g66340	KOG0519	Sensory transduction histidine kinase	T	Signal transduction mechanisms ;
lbm_HQ_transcript_2349	62.3	4.6e-306	At2g07050	KOG0497	Oxidosqualene-lanosterol cyclase and related proteins	I	Lipid transport and metabolism ;
lbm_HQ_transcript_2351	76.0	9.1e-193	At1g63010_2	KOG2325	Predicted transporter/transmembrane protein	R	General function prediction only ;
lbm_HQ_transcript_2353	45.5	7.1e-113	At5g02830	KOG4197	FOG: PPR repeat	R	General function prediction only ;
lbm_HQ_transcript_2356	47.6	2.2e-170	At4g24270	KOG0128	RNA-binding protein SART3 (RRM superfamily)	A	RNA processing and modification ;
lbm_HQ_transcript_2360	60.8	2.1e-96	At1g79140	KOG2153	Protein involved in the nuclear export of pre-ribosomes	JU	Translation, ribosomal structure and biogenesis ; Intracellular trafficking, secretion, and vesicular transport ;
lbm_HQ_transcript_2363	49.8	2.4e-169	At4g21150	KOG2447	Oligosaccharyltransferase, delta subunit (ribophorin II)	O	Posttranslational modification, protein turnover, chaperones ;
lbm_HQ_transcript_2365	38.0	1.8e-76	At5g15270	KOG2190	PolyC-binding proteins alphaCP-1 and related KH domain proteins	AR	RNA processing and modification ; General function prediction only ;
lbm_HQ_transcript_2367	70.3	7.1e-222	At3g58570	KOG0335	ATP-dependent RNA helicase	A	RNA processing and modification ;
lbm_HQ_transcript_2370	80.9	0.0e+00	At4g24280	KOG0102	Molecular chaperones mortalin/PBP74/GRP75, HSP70 superfamily	O	Posttranslational modification, protein turnover, chaperones ;
lbm_HQ_transcript_2372	70.3	4.1e-161	At1g79940_2	KOG0951	RNA helicase BRR2, DEAD-box superfamily	A	RNA processing and modification ;
lbm_HQ_transcript_2374	55.3	4.7e-143	At5g45430	KOG0661	MAPK related serine/threonine protein kinase	T	Signal transduction mechanisms ;
lbm_HQ_transcript_2378	44.8	1.0e-151	At5g24010	KOG1187	Serine/threonine protein kinase	T	Signal transduction mechanisms ;
lbm_HQ_transcript_2381	50.2	1.1e-108	At4g16280	KOG0144	RNA-binding protein CUGBP1/BRUNO (RRM superfamily)	A	RNA processing and modification ;
lbm_HQ_transcript_2383	37.6	1.1e-78	At2g02160	KOG4791	Uncharacterized conserved protein	S	Function unknown ;
lbm_HQ_transcript_2386	48.5	4.2e-113	At5g20380	KOG2532	Permease of the major facilitator superfamily	G	Carbohydrate transport and metabolism ;
lbm_HQ_transcript_2391	70.8	1.5e-309	At5g07920	KOG1169	Diacylglycerol kinase	IT	Lipid transport and metabolism ; Signal transduction mechanisms ;
lbm_HQ_transcript_2397	74.0	1.4e-257	At1g43620	KOG1192	UDP-glucuronosyl and UDP-glucosyl transferase	GC	Carbohydrate transport and metabolism ; Energy production and conversion ;
lbm_HQ_transcript_2402	81.0	8.3e-21	At2g35710	KOG1950	Glycosyl transferase, family 8 - glycogenin	G	Carbohydrate transport and metabolism ;
lbm_HQ_transcript_2409	38.8	2.0e-107	At3g48050	KOG1886	BAH domain proteins	K	Transcription ;
lbm_HQ_transcript_2414	57.1	3.4e-248	At5g18230	KOG2150	CCR4-NOT transcriptional regulation complex, NOT5 subunit	K	Transcription ;
lbm_HQ_transcript_2415	77.1	0.0e+00	At4g04910	KOG0741	AAA+-type ATPase	O	Posttranslational modification, protein turnover, chaperones ;
lbm_HQ_transcript_2416	35.2	2.4e-113	At5g16860	KOG4197	FOG: PPR repeat	R	General function prediction only ;
lbm_HQ_transcript_2418	72.2	1.4e-140	At1g67930	KOG2211	Predicted Golgi transport complex 1 protein	U	Intracellular trafficking, secretion, and vesicular transport ;
lbm_HQ_transcript_2419	80.9	0.0e+00	At4g24280	KOG0102	Molecular chaperones mortalin/PBP74/GRP75, HSP70 superfamily	O	Posttranslational modification, protein turnover, chaperones ;
lbm_HQ_transcript_2423	65.8	1.1e-270	At3g52310	KOG0061	Transporter, ABC superfamily (Breast cancer resistance protein)	Q	Secondary metabolites biosynthesis, transport and catabolism ;
lbm_HQ_transcript_2424	74.4	1.4e-307	At5g53130	KOG0498	K+-channel ERG and related proteins, contain PAS/PAC sensor domain	PT	Inorganic ion transport and metabolism ; Signal transduction mechanisms ;
lbm_HQ_transcript_2425	73.4	0.0e+00	At3g56640	KOG2176	Exocyst complex, subunit SEC15	U	Intracellular trafficking, secretion, and vesicular transport ;
lbm_HQ_transcript_2427	43.7	5.5e-174	At2g23200	KOG1187	Serine/threonine protein kinase	T	Signal transduction mechanisms ;
lbm_HQ_transcript_2429	44.2	1.8e-84	At1g54170	KOG2375	Protein interacting with poly(A)-binding protein	A	RNA processing and modification ;
lbm_HQ_transcript_2430	59.5	1.8e-249	At5g49740	KOG0039	Ferric reductase, NADH/NADPH oxidase and related proteins	PQ	Inorganic ion transport and metabolism ; Secondary metabolites biosynthesis, transport and catabolism ;
lbm_HQ_transcript_2447	49.5	7.6e-131	At4g14570	KOG2100	Dipeptidyl aminopeptidase	O	Posttranslational modification, protein turnover, chaperones ;
lbm_HQ_transcript_2449	87.3	5.4e-214	At5g56350	KOG2323	Pyruvate kinase	G	Carbohydrate transport and metabolism ;
lbm_HQ_transcript_2451	54.7	1.1e-195	At5g49880	KOG4593	Mitotic checkpoint protein MAD1	D	Cell cycle control, cell division, chromosome partitioning ;
lbm_HQ_transcript_2453	46.9	1.6e-128	At3g01750	KOG0504	FOG: Ankyrin repeat	R	General function prediction only ;
lbm_HQ_transcript_2456	68.8	1.9e-264	At1g79600	KOG1235	Predicted unusual protein kinase	R	General function prediction only ;
lbm_HQ_transcript_2457	36.0	2.0e-91	At1g45180	KOG0800	FOG: Predicted E3 ubiquitin ligase	O	Posttranslational modification, protein turnover, chaperones ;
lbm_HQ_transcript_2459	74.4	2.1e-258	At5g35700	KOG0046	Ca2+-binding actin-bundling protein (fimbrin/plastin), EF-Hand protein superfamily	Z	Cytoskeleton ;
lbm_HQ_transcript_2460	71.1	0.0e+00	At3g07770	KOG0019	Molecular chaperone (HSP90 family)	O	Posttranslational modification, protein turnover, chaperones ;
lbm_HQ_transcript_2461	38.3	6.6e-119	At4g03110	KOG0144	RNA-binding protein CUGBP1/BRUNO (RRM superfamily)	A	RNA processing and modification ;
lbm_HQ_transcript_2469	83.1	1.6e-266	At2g41140	KOG0032	Ca2+/calmodulin-dependent protein kinase, EF-Hand protein superfamily	T	Signal transduction mechanisms ;
lbm_HQ_transcript_2472	43.1	1.5e-110	At3g09850	KOG2184	Tuftelin-interacting protein TIP39, contains G-patch domain	A	RNA processing and modification ;
lbm_HQ_transcript_2474	77.4	0.0e+00	At2g39930	KOG0470	1,4-alpha-glucan branching enzyme/starch branching enzyme II	G	Carbohydrate transport and metabolism ;
lbm_HQ_transcript_2478	57.2	1.1e-230	At1g10180	KOG2215	Exocyst complex subunit	U	Intracellular trafficking, secretion, and vesicular transport ;
lbm_HQ_transcript_2479	38.0	1.8e-76	At5g15270	KOG2190	PolyC-binding proteins alphaCP-1 and related KH domain proteins	AR	RNA processing and modification ; General function prediction only ;
lbm_HQ_transcript_2483	57.9	5.4e-81	At1g69870	KOG1237	H+/oligopeptide symporter	E	Amino acid transport and metabolism ;
lbm_HQ_transcript_2484	65.4	9.4e-251	At5g23450	KOG1116	Sphingosine kinase, involved in sphingolipid metabolism	IT	Lipid transport and metabolism ; Signal transduction mechanisms ;
lbm_HQ_transcript_2488	62.5	4.3e-219	At2g34970	KOG1461	Translation initiation factor 2B, epsilon subunit (eIF-2Bepsilon/GCD6)	J	Translation, ribosomal structure and biogenesis ;
lbm_HQ_transcript_2493	82.7	0.0e+00	At2g45290	KOG0523	Transketolase	G	Carbohydrate transport and metabolism ;
lbm_HQ_transcript_2494	70.6	2.0e-309	At5g26707	KOG1147	Glutamyl-tRNA synthetase	J	Translation, ribosomal structure and biogenesis ;
lbm_HQ_transcript_2497	56.1	6.8e-225	At5g03650	KOG0470	1,4-alpha-glucan branching enzyme/starch branching enzyme II	G	Carbohydrate transport and metabolism ;
lbm_HQ_transcript_2502	81.6	1.2e-59	At1g10970	KOG1558	Fe2+/Zn2+ regulated transporter	P	Inorganic ion transport and metabolism ;
lbm_HQ_transcript_2506	42.4	1.1e-137	At2g26280	KOG2401	Predicted MutS-related protein involved in mismatch repair	L	Replication, recombination and repair ;
lbm_HQ_transcript_2507	84.6	1.1e-129	At4g11240	KOG0374	Serine/threonine specific protein phosphatase PP1, catalytic subunit	TR	Signal transduction mechanisms ; General function prediction only ;
lbm_HQ_transcript_2515	64.7	2.4e-230	At4g12460	KOG1737	Oxysterol-binding protein	I	Lipid transport and metabolism ;
lbm_HQ_transcript_2516	82.7	0.0e+00	At2g45290	KOG0523	Transketolase	G	Carbohydrate transport and metabolism ;
lbm_HQ_transcript_2518	51.6	2.0e-138	At1g72770	KOG0698	Serine/threonine protein phosphatase	T	Signal transduction mechanisms ;
lbm_HQ_transcript_2521	66.1	1.3e-37	At3g53700	KOG4197	FOG: PPR repeat	R	General function prediction only ;
lbm_HQ_transcript_2523	74.7	6.9e-294	At1g79600	KOG1235	Predicted unusual protein kinase	R	General function prediction only ;
lbm_HQ_transcript_2525	87.0	0.0e+00	At2g21790	KOG1112	Ribonucleotide reductase, alpha subunit	F	Nucleotide transport and metabolism ;
lbm_HQ_transcript_2529	71.8	3.2e-291	At4g24520	KOG1158	NADP/FAD dependent oxidoreductase	C	Energy production and conversion ;
lbm_HQ_transcript_2532	63.6	4.7e-234	At1g79600	KOG1235	Predicted unusual protein kinase	R	General function prediction only ;
lbm_HQ_transcript_2533	74.6	0.0e+00	At4g02570	KOG2166	Cullins	D	Cell cycle control, cell division, chromosome partitioning ;
lbm_HQ_transcript_2534	49.7	6.1e-109	At1g79150	KOG2153	Protein involved in the nuclear export of pre-ribosomes	JU	Translation, ribosomal structure and biogenesis ; Intracellular trafficking, secretion, and vesicular transport ;
lbm_HQ_transcript_2536	51.9	1.8e-113	At2g35940	KOG0773	Transcription factor MEIS1 and related HOX domain proteins	K	Transcription ;
lbm_HQ_transcript_2539	42.7	5.8e-91	At4g34280_1	KOG0531	Protein phosphatase 1, regulatory subunit, and related proteins	T	Signal transduction mechanisms ;
lbm_HQ_transcript_2541	81.0	3.3e-280	At5g25880	KOG1257	NADP+-dependent malic enzyme	C	Energy production and conversion ;
lbm_HQ_transcript_2546	82.9	0.0e+00	At1g71820	KOG2286	Exocyst complex subunit SEC6	U	Intracellular trafficking, secretion, and vesicular transport ;
lbm_HQ_transcript_2548	61.6	3.7e-231	At1g69220	KOG0576	Mitogen-activated protein kinase kinase kinase kinase (MAP4K), germinal center kinase family	T	Signal transduction mechanisms ;
lbm_HQ_transcript_2549	46.7	2.7e-101	At2g35940	KOG0773	Transcription factor MEIS1 and related HOX domain proteins	K	Transcription ;
lbm_HQ_transcript_2554	70.4	4.2e-126	At3g20860	KOG0589	Serine/threonine protein kinase	R	General function prediction only ;
lbm_HQ_transcript_2558	87.7	0.0e+00	At4g24190	KOG0020	Endoplasmic reticulum glucose-regulated protein (GRP94/endoplasmin), HSP90 family	O	Posttranslational modification, protein turnover, chaperones ;
lbm_HQ_transcript_2563	81.7	2.1e-109	At4g25450	KOG0055	Multidrug/pheromone exporter, ABC superfamily	Q	Secondary metabolites biosynthesis, transport and catabolism ;
lbm_HQ_transcript_2564	29.5	1.9e-17	Hs6912544	KOG2196	Nuclear porin	Y	Nuclear structure ;
lbm_HQ_transcript_2568	88.9	0.0e+00	At5g17920	KOG2263	Methionine synthase II (cobalamin-independent)	E	Amino acid transport and metabolism ;
lbm_HQ_transcript_2570	87.7	0.0e+00	At5g41370	KOG1123	RNA polymerase II transcription initiation/nucleotide excision repair factor TFIIH, 3'-5' helicase subunit SSL2	KL	Transcription ; Replication, recombination and repair ;
lbm_HQ_transcript_2572	76.6	1.2e-242	At5g28850	KOG2562	Protein phosphatase 2 regulatory subunit	A	RNA processing and modification ;
lbm_HQ_transcript_2574	74.0	1.7e-297	At5g58270	KOG0057	Mitochondrial Fe/S cluster exporter, ABC superfamily	U	Intracellular trafficking, secretion, and vesicular transport ;
lbm_HQ_transcript_2575	69.2	8.8e-132	At5g24240_2	KOG2381	Phosphatidylinositol 4-kinase	T	Signal transduction mechanisms ;
lbm_HQ_transcript_2576	59.7	7.9e-250	At5g49740	KOG0039	Ferric reductase, NADH/NADPH oxidase and related proteins	PQ	Inorganic ion transport and metabolism ; Secondary metabolites biosynthesis, transport and catabolism ;
lbm_HQ_transcript_2577	70.8	7.6e-184	At4g34110	KOG0123	Polyadenylate-binding protein (RRM superfamily)	AJ	RNA processing and modification ; Translation, ribosomal structure and biogenesis ;
lbm_HQ_transcript_2578	87.2	1.3e-287	At1g62750	KOG0465	Mitochondrial elongation factor	J	Translation, ribosomal structure and biogenesis ;
lbm_HQ_transcript_2579	30.7	7.2e-102	At4g13650	KOG4197	FOG: PPR repeat	R	General function prediction only ;
lbm_HQ_transcript_2587	82.9	0.0e+00	At5g19690	KOG2292	Oligosaccharyltransferase, STT3 subunit	O	Posttranslational modification, protein turnover, chaperones ;
lbm_HQ_transcript_2588	41.8	7.0e-121	At1g48950	KOG4765	Uncharacterized conserved protein	S	Function unknown ;
lbm_HQ_transcript_2591	46.9	1.5e-128	At3g01750	KOG0504	FOG: Ankyrin repeat	R	General function prediction only ;
lbm_HQ_transcript_2593	61.2	2.5e-219	At5g55960	KOG2365	Uncharacterized membrane protein	S	Function unknown ;
lbm_HQ_transcript_2594	74.3	0.0e+00	At1g78950	KOG0497	Oxidosqualene-lanosterol cyclase and related proteins	I	Lipid transport and metabolism ;
lbm_HQ_transcript_2601	89.0	0.0e+00	At1g62750	KOG0465	Mitochondrial elongation factor	J	Translation, ribosomal structure and biogenesis ;
lbm_HQ_transcript_2603	52.3	4.9e-260	At2g32400	KOG1052	Glutamate-gated kainate-type ion channel receptor subunit GluR5 and related subunits	PET	Inorganic ion transport and metabolism ; Amino acid transport and metabolism ; Signal transduction mechanisms ;
lbm_HQ_transcript_2604	61.6	7.2e-251	At1g30360	KOG1134	Uncharacterized conserved protein	R	General function prediction only ;
lbm_HQ_transcript_2606	66.3	4.6e-242	At3g15220	KOG0201	Serine/threonine protein kinase	T	Signal transduction mechanisms ;
lbm_HQ_transcript_2611	80.1	1.4e-222	At2g19600	KOG1650	Predicted K+/H+-antiporter	P	Inorganic ion transport and metabolism ;
lbm_HQ_transcript_2616	77.5	4.3e-272	At4g08920	KOG0133	Deoxyribodipyrimidine photolyase/cryptochrome	LT	Replication, recombination and repair ; Signal transduction mechanisms ;
lbm_HQ_transcript_2618	57.7	5.5e-110	At3g15355	KOG0895	Ubiquitin-conjugating enzyme	O	Posttranslational modification, protein turnover, chaperones ;
lbm_HQ_transcript_2619	69.3	0.0e+00	At4g35870	KOG1134	Uncharacterized conserved protein	R	General function prediction only ;
lbm_HQ_transcript_2620	62.6	5.3e-222	At3g59820	KOG1043	Ca2+-binding transmembrane protein LETM1/MRS7	S	Function unknown ;
lbm_HQ_transcript_2622	82.1	0.0e+00	At5g36880	KOG1175	Acyl-CoA synthetase	I	Lipid transport and metabolism ;
lbm_HQ_transcript_2625	48.7	1.9e-190	At1g33420	KOG1844	PHD Zn-finger proteins	R	General function prediction only ;
lbm_HQ_transcript_2627	63.8	4.5e-160	At2g20000	KOG1126	DNA-binding cell division cycle control protein	D	Cell cycle control, cell division, chromosome partitioning ;
lbm_HQ_transcript_2628	76.8	0.0e+00	At1g77590	KOG1180	Acyl-CoA synthetase	I	Lipid transport and metabolism ;
lbm_HQ_transcript_2630	68.1	8.5e-204	At2g18220	KOG2256	Predicted protein involved in nuclear export of pre-ribosomes	J	Translation, ribosomal structure and biogenesis ;
lbm_HQ_transcript_2632	61.5	8.4e-268	At5g49570	KOG0909	Peptide:N-glycanase	O	Posttranslational modification, protein turnover, chaperones ;
lbm_HQ_transcript_2633	61.2	2.2e-127	At4g32600	KOG0800	FOG: Predicted E3 ubiquitin ligase	O	Posttranslational modification, protein turnover, chaperones ;
lbm_HQ_transcript_2646	60.8	2.3e-209	At1g53590	KOG1012	Ca2+-dependent lipid-binding protein CLB1/vesicle protein vp115/Granuphilin A, contains C2 domain	R	General function prediction only ;
lbm_HQ_transcript_2647	64.5	1.3e-114	At1g13410	KOG4197	FOG: PPR repeat	R	General function prediction only ;
lbm_HQ_transcript_2648	41.3	1.1e-102	At5g24470	KOG1601	GATA-4/5/6 transcription factors	K	Transcription ;
lbm_HQ_transcript_2650	39.0	1.2e-16	At5g25630	KOG4197	FOG: PPR repeat	R	General function prediction only ;
lbm_HQ_transcript_2651	68.2	1.8e-132	At3g25570	KOG0788	S-adenosylmethionine decarboxylase	T	Signal transduction mechanisms ;
lbm_HQ_transcript_2657	77.7	0.0e+00	At1g07110	KOG0234	Fructose-6-phosphate 2-kinase/fructose-2,6-biphosphatase	G	Carbohydrate transport and metabolism ;
lbm_HQ_transcript_2658	67.0	4.2e-211	At5g38640	KOG1467	Translation initiation factor 2B, delta subunit (eIF-2Bdelta/GCD2)	J	Translation, ribosomal structure and biogenesis ;
lbm_HQ_transcript_2659	66.5	1.1e-246	At3g59820	KOG1043	Ca2+-binding transmembrane protein LETM1/MRS7	S	Function unknown ;
lbm_HQ_transcript_2666	65.9	2.8e-271	At5g65290	KOG2296	Integral membrane protein	R	General function prediction only ;
lbm_HQ_transcript_2667	55.8	7.9e-258	At5g05680	KOG4460	Nuclear pore complex, Nup88/rNup84 component	YU	Nuclear structure ; Intracellular trafficking, secretion, and vesicular transport ;
lbm_HQ_transcript_2673	77.2	0.0e+00	At1g75850	KOG1107	Membrane coat complex Retromer, subunit VPS35	U	Intracellular trafficking, secretion, and vesicular transport ;
lbm_HQ_transcript_2676	88.6	0.0e+00	At3g53230	KOG0730	AAA+-type ATPase	O	Posttranslational modification, protein turnover, chaperones ;
lbm_HQ_transcript_2685	63.3	1.1e-262	At1g04200	KOG2225	Proteins containing regions of low-complexity	R	General function prediction only ;
lbm_HQ_transcript_2687	46.8	2.4e-182	At2g36350	KOG0610	Putative serine/threonine protein kinase	R	General function prediction only ;
lbm_HQ_transcript_2688	56.4	2.4e-214	At3g03300	KOG0701	dsRNA-specific nuclease Dicer and related ribonucleases	A	RNA processing and modification ;
lbm_HQ_transcript_2689	58.3	8.5e-196	At1g43690	KOG2871	Uncharacterized conserved protein	S	Function unknown ;
lbm_HQ_transcript_2690	64.5	1.2e-149	At1g04780	KOG0522	Ankyrin repeat protein	R	General function prediction only ;
lbm_HQ_transcript_2692	83.1	0.0e+00	At1g26830	KOG2166	Cullins	D	Cell cycle control, cell division, chromosome partitioning ;
lbm_HQ_transcript_2696	42.4	3.6e-170	At4g01660	KOG1234	ABC (ATP binding cassette) 1 protein	R	General function prediction only ;
lbm_HQ_transcript_2697	74.4	8.9e-177	At1g29800	KOG1843	Uncharacterized conserved protein	S	Function unknown ;
lbm_HQ_transcript_2699	78.1	2.3e-140	At2g02040	KOG1237	H+/oligopeptide symporter	E	Amino acid transport and metabolism ;
lbm_HQ_transcript_2700	77.1	3.6e-279	At2g47330	KOG0339	ATP-dependent RNA helicase	A	RNA processing and modification ;
lbm_HQ_transcript_2701	44.9	1.9e-139	At5g38840	KOG1881	Anion exchanger adaptor protein Kanadaptin, contains FHA domain	R	General function prediction only ;
lbm_HQ_transcript_2704	74.2	2.1e-247	At3g04470	KOG0522	Ankyrin repeat protein	R	General function prediction only ;
lbm_HQ_transcript_2705	59.1	3.7e-239	At2g11000	KOG2343	Glucose-repressible protein and related proteins	R	General function prediction only ;
lbm_HQ_transcript_2708	54.7	4.3e-115	At3g62980	KOG1947	Leucine rich repeat proteins, some proteins contain F-box	R	General function prediction only ;
lbm_HQ_transcript_2713	49.9	1.1e-129	At5g61380	KOG1601	GATA-4/5/6 transcription factors	K	Transcription ;
lbm_HQ_transcript_2717	58.5	1.0e-225	At3g42170	KOG1121	Tam3-transposase (Ac family)	L	Replication, recombination and repair ;
lbm_HQ_transcript_2719	57.0	8.8e-201	At1g51350	KOG1293	Proteins containing armadillo/beta-catenin-like repeat	R	General function prediction only ;
lbm_HQ_transcript_2722	58.5	2.1e-85	At2g01760	KOG1601	GATA-4/5/6 transcription factors	K	Transcription ;
lbm_HQ_transcript_2726	83.7	6.0e-125	At2g14170	KOG2449	Methylmalonate semialdehyde dehydrogenase	EG	Amino acid transport and metabolism ; Carbohydrate transport and metabolism ;
lbm_HQ_transcript_2727	88.5	0.0e+00	At3g53230	KOG0730	AAA+-type ATPase	O	Posttranslational modification, protein turnover, chaperones ;
lbm_HQ_transcript_2728	95.5	2.1e-53	AtMi046	KOG4845	NADH dehydrogenase, subunit 4	C	Energy production and conversion ;
lbm_HQ_transcript_2730	79.8	0.0e+00	At2g45290	KOG0523	Transketolase	G	Carbohydrate transport and metabolism ;
lbm_HQ_transcript_2739	61.8	7.5e-261	At1g17760	KOG1914	mRNA cleavage and polyadenylation factor I complex, subunit RNA14	A	RNA processing and modification ;
lbm_HQ_transcript_2750	75.5	2.0e-306	At4g01400_2	KOG0412	Golgi transport complex COD1 protein	U	Intracellular trafficking, secretion, and vesicular transport ;
lbm_HQ_transcript_2752	30.0	9.1e-81	At3g46730	KOG4658	Apoptotic ATPase	T	Signal transduction mechanisms ;
lbm_HQ_transcript_2753	72.5	1.9e-304	At4g29010	KOG1683	Hydroxyacyl-CoA dehydrogenase/enoyl-CoA hydratase	I	Lipid transport and metabolism ;
lbm_HQ_transcript_2754	74.2	2.1e-247	At3g04470	KOG0522	Ankyrin repeat protein	R	General function prediction only ;
lbm_HQ_transcript_2757	64.2	6.1e-202	At2g27100	KOG2295	C2H2 Zn-finger protein	R	General function prediction only ;
lbm_HQ_transcript_2758	64.9	1.2e-218	At1g01510	KOG0067	Transcription factor CtBP	K	Transcription ;
lbm_HQ_transcript_2762	38.2	1.7e-42	At5g17300	KOG0724	Zuotin and related molecular chaperones (DnaJ superfamily), contains DNA-binding domains	O	Posttranslational modification, protein turnover, chaperones ;
lbm_HQ_transcript_2763	75.7	0.0e+00	At1g50380	KOG2237	Predicted serine protease	O	Posttranslational modification, protein turnover, chaperones ;
lbm_HQ_transcript_2765	59.4	4.2e-163	At5g38640	KOG1467	Translation initiation factor 2B, delta subunit (eIF-2Bdelta/GCD2)	J	Translation, ribosomal structure and biogenesis ;
lbm_HQ_transcript_2769	62.8	1.3e-241	At1g26810	KOG2287	Galactosyltransferases	G	Carbohydrate transport and metabolism ;
lbm_HQ_transcript_2773	66.0	2.4e-118	At2g43330	KOG0254	Predicted transporter (major facilitator superfamily)	R	General function prediction only ;
lbm_HQ_transcript_2774	53.2	1.9e-118	At5g45430	KOG0661	MAPK related serine/threonine protein kinase	T	Signal transduction mechanisms ;
lbm_HQ_transcript_2775	70.6	3.2e-304	At2g04350	KOG1180	Acyl-CoA synthetase	I	Lipid transport and metabolism ;
lbm_HQ_transcript_2776	48.7	3.3e-54	At4g33500_1	KOG1379	Serine/threonine protein phosphatase	T	Signal transduction mechanisms ;
lbm_HQ_transcript_2778	54.2	5.4e-219	At3g04580	KOG0519	Sensory transduction histidine kinase	T	Signal transduction mechanisms ;
lbm_HQ_transcript_2782	50.5	3.7e-50	At1g79910	KOG2027	Spindle pole body protein	Z	Cytoskeleton ;
lbm_HQ_transcript_2783	71.1	2.6e-75	At5g16990	KOG1196	Predicted NAD-dependent oxidoreductase	R	General function prediction only ;
lbm_HQ_transcript_2784	77.9	8.0e-263	At5g17380	KOG1185	Thiamine pyrophosphate-requiring enzyme	EH	Amino acid transport and metabolism ; Coenzyme transport and metabolism ;
lbm_HQ_transcript_2786	79.6	2.2e-297	At1g51720	KOG2250	Glutamate/leucine/phenylalanine/valine dehydrogenases	E	Amino acid transport and metabolism ;
lbm_HQ_transcript_2789	66.2	3.4e-245	At1g54350	KOG0060	Long-chain acyl-CoA transporter, ABC superfamily (involved in peroxisome organization and biogenesis)	IR	Lipid transport and metabolism ; General function prediction only ;
lbm_HQ_transcript_2793	70.3	6.8e-161	At1g79940_2	KOG0951	RNA helicase BRR2, DEAD-box superfamily	A	RNA processing and modification ;
lbm_HQ_transcript_2796	40.1	5.2e-129	At1g44910	KOG0152	Spliceosomal protein FBP11/Splicing factor PRP40	A	RNA processing and modification ;
lbm_HQ_transcript_2797	77.8	6.8e-60	At1g08680	KOG0702	Predicted GTPase-activating protein	T	Signal transduction mechanisms ;
lbm_HQ_transcript_2800	66.1	1.6e-234	At5g36940	KOG1286	Amino acid transporters	E	Amino acid transport and metabolism ;
lbm_HQ_transcript_2804	46.2	1.9e-134	At2g35940	KOG0773	Transcription factor MEIS1 and related HOX domain proteins	K	Transcription ;
lbm_HQ_transcript_2814	63.1	3.0e-169	At3g49350	KOG2197	Ypt/Rab-specific GTPase-activating protein GYP7 and related proteins	T	Signal transduction mechanisms ;
lbm_HQ_transcript_2815	68.1	7.5e-269	At3g07700	KOG1235	Predicted unusual protein kinase	R	General function prediction only ;
lbm_HQ_transcript_2816	58.5	2.5e-195	At5g50380	KOG2344	Exocyst component protein and related proteins	U	Intracellular trafficking, secretion, and vesicular transport ;
lbm_HQ_transcript_2820	69.6	7.4e-184	At5g10630_2	KOG0458	Elongation factor 1 alpha	J	Translation, ribosomal structure and biogenesis ;
lbm_HQ_transcript_2830	60.6	1.0e-108	At5g13960_2	KOG1082	Histone H3 (Lys9) methyltransferase SUV39H1/Clr4, required for transcriptional silencing	BK	Chromatin structure and dynamics ; Transcription ;
lbm_HQ_transcript_2833	79.5	0.0e+00	At2g07050	KOG0497	Oxidosqualene-lanosterol cyclase and related proteins	I	Lipid transport and metabolism ;
lbm_HQ_transcript_2838	77.6	6.1e-279	At3g58580	KOG0620	Glucose-repressible alcohol dehydrogenase transcriptional effector CCR4 and related proteins	K	Transcription ;
lbm_HQ_transcript_2849	65.6	7.0e-267	At3g46220	KOG2235	Uncharacterized conserved protein	S	Function unknown ;
lbm_HQ_transcript_2850	74.3	0.0e+00	At1g78950	KOG0497	Oxidosqualene-lanosterol cyclase and related proteins	I	Lipid transport and metabolism ;
lbm_HQ_transcript_2855	65.2	3.4e-261	At3g46220	KOG2235	Uncharacterized conserved protein	S	Function unknown ;
lbm_HQ_transcript_2859	68.1	1.0e-204	At2g18220	KOG2256	Predicted protein involved in nuclear export of pre-ribosomes	J	Translation, ribosomal structure and biogenesis ;
lbm_HQ_transcript_2860	79.5	0.0e+00	At2g07050	KOG0497	Oxidosqualene-lanosterol cyclase and related proteins	I	Lipid transport and metabolism ;
lbm_HQ_transcript_2861	66.9	2.7e-109	At3g01160	KOG2318	Uncharacterized conserved protein	S	Function unknown ;
lbm_HQ_transcript_2862	81.7	2.1e-109	At4g25450	KOG0055	Multidrug/pheromone exporter, ABC superfamily	Q	Secondary metabolites biosynthesis, transport and catabolism ;
lbm_HQ_transcript_2864	64.3	1.4e-227	At1g07630	KOG0700	Protein phosphatase 2C/pyruvate dehydrogenase (lipoamide) phosphatase	T	Signal transduction mechanisms ;
lbm_HQ_transcript_2865	73.2	1.8e-310	At5g27640	KOG2314	Translation initiation factor 3, subunit b (eIF-3b)	J	Translation, ribosomal structure and biogenesis ;
lbm_HQ_transcript_2873	63.3	1.2e-141	At2g39730	KOG0651	26S proteasome regulatory complex, ATPase RPT4	O	Posttranslational modification, protein turnover, chaperones ;
lbm_HQ_transcript_2875	81.0	3.2e-280	At5g25880	KOG1257	NADP+-dependent malic enzyme	C	Energy production and conversion ;
lbm_HQ_transcript_2877	83.1	1.0e-305	At5g10840	KOG1278	Endosomal membrane proteins, EMP70	U	Intracellular trafficking, secretion, and vesicular transport ;
lbm_HQ_transcript_2878	64.0	9.9e-197	At3g14070_1	KOG2088	Predicted lipase/calmodulin-binding heat-shock protein	IOT	Lipid transport and metabolism ; Posttranslational modification, protein turnover, chaperones ; Signal transduction mechanisms ;
lbm_HQ_transcript_2880	51.6	2.1e-138	At1g72770	KOG0698	Serine/threonine protein phosphatase	T	Signal transduction mechanisms ;
lbm_HQ_transcript_2881	76.3	1.5e-104	At1g77050	KOG0337	ATP-dependent RNA helicase	A	RNA processing and modification ;
lbm_HQ_transcript_2882	66.5	9.2e-94	At4g01040	KOG2091	Predicted member of glycosyl hydrolase family 18	G	Carbohydrate transport and metabolism ;
lbm_HQ_transcript_2885	80.2	1.4e-203	At5g47750	KOG0610	Putative serine/threonine protein kinase	R	General function prediction only ;
lbm_HQ_transcript_2890	75.7	0.0e+00	At3g12580	KOG0101	Molecular chaperones HSP70/HSC70, HSP70 superfamily	O	Posttranslational modification, protein turnover, chaperones ;
lbm_HQ_transcript_2892	44.9	4.8e-50	At1g10270	KOG4197	FOG: PPR repeat	R	General function prediction only ;
lbm_HQ_transcript_2894	73.0	3.6e-170	At4g38520	KOG0700	Protein phosphatase 2C/pyruvate dehydrogenase (lipoamide) phosphatase	T	Signal transduction mechanisms ;
lbm_HQ_transcript_2895	83.6	2.2e-55	At2g25810	KOG0223	Aquaporin (major intrinsic protein family)	G	Carbohydrate transport and metabolism ;
lbm_HQ_transcript_2896	61.2	2.4e-251	At4g10590	KOG1870	Ubiquitin C-terminal hydrolase	O	Posttranslational modification, protein turnover, chaperones ;
lbm_HQ_transcript_2897	76.7	1.0e-193	At5g14170	KOG2570	SWI/SNF transcription activation complex subunit	BK	Chromatin structure and dynamics ; Transcription ;
lbm_HQ_transcript_2899	48.0	1.7e-111	At3g53930	KOG0595	Serine/threonine-protein kinase involved in autophagy	OUT	Posttranslational modification, protein turnover, chaperones ; Intracellular trafficking, secretion, and vesicular transport ; Signal transduction mechanisms ;
lbm_HQ_transcript_2905	46.2	5.9e-56	At4g27460	KOG1764	5'-AMP-activated protein kinase, gamma subunit	C	Energy production and conversion ;
lbm_HQ_transcript_2909	75.4	8.2e-42	At2g22430	KOG0483	Transcription factor HEX, contains HOX and HALZ domains	K	Transcription ;
lbm_HQ_transcript_2912	83.3	3.5e-109	At4g31390	KOG1235	Predicted unusual protein kinase	R	General function prediction only ;
lbm_HQ_transcript_2916	62.3	4.5e-306	At2g07050	KOG0497	Oxidosqualene-lanosterol cyclase and related proteins	I	Lipid transport and metabolism ;
lbm_HQ_transcript_2917	52.8	1.4e-22	At1g65380	KOG0619	FOG: Leucine rich repeat	R	General function prediction only ;
lbm_HQ_transcript_2918	59.5	5.8e-181	At3g16170	KOG1176	Acyl-CoA synthetase	I	Lipid transport and metabolism ;
lbm_HQ_transcript_2921	76.3	0.0e+00	At1g07380	KOG2232	Ceramidases	T	Signal transduction mechanisms ;
lbm_HQ_transcript_2925	33.0	1.0e-63	At1g75100	KOG0431	Auxilin-like protein and related proteins containing DnaJ domain	R	General function prediction only ;
lbm_HQ_transcript_2927	73.7	1.5e-181	At3g30390	KOG1305	Amino acid transporter protein	E	Amino acid transport and metabolism ;
lbm_HQ_transcript_2933	66.5	4.1e-211	At1g74960	KOG1394	3-oxoacyl-(acyl-carrier-protein) synthase (I and II)	IQ	Lipid transport and metabolism ; Secondary metabolites biosynthesis, transport and catabolism ;
lbm_HQ_transcript_2934	61.2	2.4e-219	At5g55960	KOG2365	Uncharacterized membrane protein	S	Function unknown ;
lbm_HQ_transcript_2935	58.4	1.8e-166	At5g01310_2	KOG2134	Polynucleotide kinase 3' phosphatase	L	Replication, recombination and repair ;
lbm_HQ_transcript_2936	58.5	2.4e-195	At5g50380	KOG2344	Exocyst component protein and related proteins	U	Intracellular trafficking, secretion, and vesicular transport ;
lbm_HQ_transcript_2937	68.5	1.2e-61	At5g40490	KOG0118	FOG: RRM domain	R	General function prediction only ;
lbm_HQ_transcript_2939	72.1	7.2e-131	At1g61000_2	KOG2092	Uncharacterized conserved protein	S	Function unknown ;
lbm_HQ_transcript_2941	44.2	8.2e-151	At2g45620	KOG2277	S-M checkpoint control protein CID1 and related nucleotidyltransferases	D	Cell cycle control, cell division, chromosome partitioning ;
lbm_HQ_transcript_2943	48.3	2.2e-79	At5g13480	KOG0284	Polyadenylation factor I complex, subunit PFS2	A	RNA processing and modification ;
lbm_HQ_transcript_2946	87.2	1.2e-287	At1g62750	KOG0465	Mitochondrial elongation factor	J	Translation, ribosomal structure and biogenesis ;
lbm_HQ_transcript_2948	48.8	1.8e-137	Hs10947135	KOG0066	eIF2-interacting protein ABC50 (ABC superfamily)	J	Translation, ribosomal structure and biogenesis ;
lbm_HQ_transcript_2949	41.8	3.0e-161	At2g23200	KOG1187	Serine/threonine protein kinase	T	Signal transduction mechanisms ;
lbm_HQ_transcript_2951	69.0	9.1e-251	At1g29340	KOG0167	FOG: Armadillo/beta-catenin-like repeats	S	Function unknown ;
lbm_HQ_transcript_2953	81.9	8.9e-222	At3g03390	KOG1421	Predicted signaling-associated protein (contains a PDZ domain)	R	General function prediction only ;
lbm_HQ_transcript_2954	28.9	1.4e-46	At1g05460	KOG1804	RNA helicase	A	RNA processing and modification ;
lbm_HQ_transcript_2955	66.4	1.3e-249	At3g09650	KOG4197	FOG: PPR repeat	R	General function prediction only ;
lbm_HQ_transcript_2956	54.6	1.2e-122	At1g55040	KOG4198	RNA-binding Ran Zn-finger protein and related proteins	R	General function prediction only ;
lbm_HQ_transcript_2961	70.5	1.0e-310	At4g02350	KOG2176	Exocyst complex, subunit SEC15	U	Intracellular trafficking, secretion, and vesicular transport ;
lbm_HQ_transcript_2962	90.3	5.5e-139	At5g25220	KOG0773	Transcription factor MEIS1 and related HOX domain proteins	K	Transcription ;
lbm_HQ_transcript_2963	37.2	1.8e-110	At1g67070	KOG2757	Mannose-6-phosphate isomerase	G	Carbohydrate transport and metabolism ;
lbm_HQ_transcript_2966	80.2	1.4e-203	At5g47750	KOG0610	Putative serine/threonine protein kinase	R	General function prediction only ;
lbm_HQ_transcript_2973	67.9	0.0e+00	At5g13690	KOG2233	Alpha-N-acetylglucosaminidase	U	Intracellular trafficking, secretion, and vesicular transport ;
lbm_HQ_transcript_2974	68.5	3.0e-185	At2g22910	KOG2436	Acetylglutamate kinase/acetylglutamate synthase	E	Amino acid transport and metabolism ;
lbm_HQ_transcript_2975	44.7	4.4e-181	At5g50160	KOG0039	Ferric reductase, NADH/NADPH oxidase and related proteins	PQ	Inorganic ion transport and metabolism ; Secondary metabolites biosynthesis, transport and catabolism ;
lbm_HQ_transcript_2976	74.5	4.1e-118	At3g63250	KOG1579	Homocysteine S-methyltransferase	E	Amino acid transport and metabolism ;
lbm_HQ_transcript_2977	68.7	2.9e-278	At4g31120	KOG0822	Protein kinase inhibitor	D	Cell cycle control, cell division, chromosome partitioning ;
lbm_HQ_transcript_2979	70.1	5.6e-184	At5g10630_2	KOG0458	Elongation factor 1 alpha	J	Translation, ribosomal structure and biogenesis ;
lbm_HQ_transcript_2982	58.5	1.3e-172	At5g25510	KOG2085	Serine/threonine protein phosphatase 2A, regulatory subunit	T	Signal transduction mechanisms ;
lbm_HQ_transcript_2983	78.4	2.1e-90	At2g35940	KOG0773	Transcription factor MEIS1 and related HOX domain proteins	K	Transcription ;
lbm_HQ_transcript_2984	83.3	3.5e-109	At4g31390	KOG1235	Predicted unusual protein kinase	R	General function prediction only ;
lbm_HQ_transcript_2986	65.9	7.7e-197	At1g20560	KOG1176	Acyl-CoA synthetase	I	Lipid transport and metabolism ;
lbm_HQ_transcript_2988	28.7	7.9e-53	At1g60470	KOG1950	Glycosyl transferase, family 8 - glycogenin	G	Carbohydrate transport and metabolism ;
lbm_HQ_transcript_2989	65.2	2.4e-09	At1g79080	KOG4197	FOG: PPR repeat	R	General function prediction only ;
lbm_HQ_transcript_2990	84.6	2.7e-162	At4g22130	KOG1187	Serine/threonine protein kinase	T	Signal transduction mechanisms ;
lbm_HQ_transcript_2991	48.8	2.3e-193	At2g31740	KOG2352	Predicted spermine/spermidine synthase	E	Amino acid transport and metabolism ;
lbm_HQ_transcript_2998	84.8	1.3e-305	At5g04590	KOG0560	Sulfite reductase (ferredoxin)	P	Inorganic ion transport and metabolism ;
lbm_HQ_transcript_3000	65.6	1.0e-262	At5g11380	KOG0523	Transketolase	G	Carbohydrate transport and metabolism ;
lbm_HQ_transcript_3001	66.9	1.0e-262	At3g56150	KOG1076	Translation initiation factor 3, subunit c (eIF-3c)	J	Translation, ribosomal structure and biogenesis ;
lbm_HQ_transcript_3004	77.1	0.0e+00	At5g57940	KOG0498	K+-channel ERG and related proteins, contain PAS/PAC sensor domain	PT	Inorganic ion transport and metabolism ; Signal transduction mechanisms ;
lbm_HQ_transcript_3006	83.1	1.8e-259	At4g12650	KOG1278	Endosomal membrane proteins, EMP70	U	Intracellular trafficking, secretion, and vesicular transport ;
lbm_HQ_transcript_3009	67.5	6.1e-255	At5g23050	KOG1175	Acyl-CoA synthetase	I	Lipid transport and metabolism ;
lbm_HQ_transcript_3012	86.4	0.0e+00	At1g34130	KOG2292	Oligosaccharyltransferase, STT3 subunit	O	Posttranslational modification, protein turnover, chaperones ;
lbm_HQ_transcript_3014	67.1	3.7e-268	At4g14070	KOG1256	Long-chain acyl-CoA synthetases (AMP-forming)	I	Lipid transport and metabolism ;
lbm_HQ_transcript_3016	61.5	1.1e-136	At5g54910	KOG0343	RNA Helicase	A	RNA processing and modification ;
lbm_HQ_transcript_3019	74.0	0.0e+00	At1g20380	KOG2237	Predicted serine protease	O	Posttranslational modification, protein turnover, chaperones ;
lbm_HQ_transcript_3021	45.3	6.5e-108	At2g38410	KOG1087	Cytosolic sorting protein GGA2/TOM1	U	Intracellular trafficking, secretion, and vesicular transport ;
lbm_HQ_transcript_3024	72.5	5.1e-294	At2g28260	KOG0498	K+-channel ERG and related proteins, contain PAS/PAC sensor domain	PT	Inorganic ion transport and metabolism ; Signal transduction mechanisms ;
lbm_HQ_transcript_3028	73.9	0.0e+00	At5g23880	KOG1135	mRNA cleavage and polyadenylation factor II complex, subunit CFT2 (CPSF subunit)	A	RNA processing and modification ;
lbm_HQ_transcript_3029	68.1	2.0e-282	At4g34100	KOG1609	Protein involved in mRNA turnover and stability	A	RNA processing and modification ;
lbm_HQ_transcript_3034	76.3	0.0e+00	At5g64410	KOG2262	Sexual differentiation process protein ISP4	T	Signal transduction mechanisms ;
lbm_HQ_transcript_3042	60.7	6.7e-110	At4g32910	KOG2271	Nuclear pore complex component (sc Nup85)	YU	Nuclear structure ; Intracellular trafficking, secretion, and vesicular transport ;
lbm_HQ_transcript_3045	52.7	2.0e-210	At1g32340	KOG1814	Predicted E3 ubiquitin ligase	O	Posttranslational modification, protein turnover, chaperones ;
lbm_HQ_transcript_3046	32.1	6.0e-45	At5g25270	KOG4248	Ubiquitin-like protein, regulator of apoptosis	O	Posttranslational modification, protein turnover, chaperones ;
lbm_HQ_transcript_3048	58.9	4.5e-287	At1g78950	KOG0497	Oxidosqualene-lanosterol cyclase and related proteins	I	Lipid transport and metabolism ;
lbm_HQ_transcript_3052	62.2	7.0e-227	At3g16060	KOG0246	Kinesin-like protein	Z	Cytoskeleton ;
lbm_HQ_transcript_3055	83.7	0.0e+00	At1g17840	KOG0061	Transporter, ABC superfamily (Breast cancer resistance protein)	Q	Secondary metabolites biosynthesis, transport and catabolism ;
lbm_HQ_transcript_3059	36.4	3.5e-53	At5g28300	KOG4282	Transcription factor GT-2 and related proteins, contains trihelix DNA-binding/SANT domain	K	Transcription ;
lbm_HQ_transcript_3062	50.8	1.2e-197	At1g01580	KOG0039	Ferric reductase, NADH/NADPH oxidase and related proteins	PQ	Inorganic ion transport and metabolism ; Secondary metabolites biosynthesis, transport and catabolism ;
lbm_HQ_transcript_3064	82.5	2.9e-209	At3g26020	KOG2085	Serine/threonine protein phosphatase 2A, regulatory subunit	T	Signal transduction mechanisms ;
lbm_HQ_transcript_3067	35.8	4.0e-12	At5g48570	KOG0543	FKBP-type peptidyl-prolyl cis-trans isomerase	O	Posttranslational modification, protein turnover, chaperones ;
lbm_HQ_transcript_3068	53.0	5.9e-202	At1g01580	KOG0039	Ferric reductase, NADH/NADPH oxidase and related proteins	PQ	Inorganic ion transport and metabolism ; Secondary metabolites biosynthesis, transport and catabolism ;
lbm_HQ_transcript_3074	66.4	1.2e-61	At2g37230	KOG4197	FOG: PPR repeat	R	General function prediction only ;
lbm_HQ_transcript_3076	59.4	4.3e-200	At2g32800	KOG1187	Serine/threonine protein kinase	T	Signal transduction mechanisms ;
lbm_HQ_transcript_3079	68.6	1.4e-240	At4g39170	KOG1471	Phosphatidylinositol transfer protein SEC14 and related proteins	I	Lipid transport and metabolism ;
lbm_HQ_transcript_3086	40.8	3.0e-121	Hs20542271	KOG1637	Threonyl-tRNA synthetase	J	Translation, ribosomal structure and biogenesis ;
lbm_HQ_transcript_3089	64.3	7.1e-171	At3g21090	KOG0061	Transporter, ABC superfamily (Breast cancer resistance protein)	Q	Secondary metabolites biosynthesis, transport and catabolism ;
lbm_HQ_transcript_3091	49.1	7.3e-144	At5g45110	KOG0504	FOG: Ankyrin repeat	R	General function prediction only ;
lbm_HQ_transcript_3093	69.0	1.7e-212	At2g22910	KOG2436	Acetylglutamate kinase/acetylglutamate synthase	E	Amino acid transport and metabolism ;
lbm_HQ_transcript_3096	69.0	3.4e-218	At1g28340	KOG0619	FOG: Leucine rich repeat	R	General function prediction only ;
lbm_HQ_transcript_3098	84.5	0.0e+00	At1g45332	KOG0465	Mitochondrial elongation factor	J	Translation, ribosomal structure and biogenesis ;
lbm_HQ_transcript_3099	86.0	2.4e-304	At5g13650	KOG0462	Elongation factor-type GTP-binding protein	J	Translation, ribosomal structure and biogenesis ;
lbm_HQ_transcript_3103	65.3	1.9e-152	At2g40360	KOG0650	WD40 repeat nucleolar protein Bop1, involved in ribosome biogenesis	J	Translation, ribosomal structure and biogenesis ;
lbm_HQ_transcript_3105	58.5	1.0e-225	At3g42170	KOG1121	Tam3-transposase (Ac family)	L	Replication, recombination and repair ;
lbm_HQ_transcript_3109	50.9	2.4e-78	At1g60200	KOG2253	U1 snRNP complex, subunit SNU71 and related PWI-motif proteins	A	RNA processing and modification ;
lbm_HQ_transcript_3111	61.8	9.4e-200	At2g18100	KOG2385	Uncharacterized conserved protein	S	Function unknown ;
lbm_HQ_transcript_3115	61.5	4.1e-264	At3g02850	KOG0498	K+-channel ERG and related proteins, contain PAS/PAC sensor domain	PT	Inorganic ion transport and metabolism ; Signal transduction mechanisms ;
lbm_HQ_transcript_3117	61.4	1.6e-122	At5g66730	KOG1721	FOG: Zn-finger	R	General function prediction only ;
lbm_HQ_transcript_3121	47.5	1.2e-69	At5g65630	KOG1474	Transcription initiation factor TFIID, subunit BDF1 and related bromodomain proteins	K	Transcription ;
lbm_HQ_transcript_3123	64.7	1.7e-177	At3g11450	KOG0724	Zuotin and related molecular chaperones (DnaJ superfamily), contains DNA-binding domains	O	Posttranslational modification, protein turnover, chaperones ;
lbm_HQ_transcript_3125	48.5	7.9e-114	At1g72770	KOG0698	Serine/threonine protein phosphatase	T	Signal transduction mechanisms ;
lbm_HQ_transcript_3134	79.2	3.1e-150	At4g32940	KOG1348	Asparaginyl peptidases	O	Posttranslational modification, protein turnover, chaperones ;
lbm_HQ_transcript_3137	65.7	1.4e-171	At3g58570	KOG0335	ATP-dependent RNA helicase	A	RNA processing and modification ;
lbm_HQ_transcript_3139	74.8	2.8e-167	At2g29580	KOG0153	Predicted RNA-binding protein (RRM superfamily)	R	General function prediction only ;
lbm_HQ_transcript_3140	77.8	4.4e-189	At4g39170	KOG1471	Phosphatidylinositol transfer protein SEC14 and related proteins	I	Lipid transport and metabolism ;
lbm_HQ_transcript_3142	59.2	6.0e-154	At5g13800	KOG1454	Predicted hydrolase/acyltransferase (alpha/beta hydrolase superfamily)	R	General function prediction only ;
lbm_HQ_transcript_3156	81.1	2.1e-191	At3g55610_2	KOG4165	Gamma-glutamyl phosphate reductase	E	Amino acid transport and metabolism ;
lbm_HQ_transcript_3160	80.8	4.6e-82	At2g18170	KOG0660	Mitogen-activated protein kinase	T	Signal transduction mechanisms ;
lbm_HQ_transcript_3161	81.3	0.0e+00	At3g24090	KOG1268	Glucosamine 6-phosphate synthetases, contain amidotransferase and phosphosugar isomerase domains	M	Cell wall/membrane/envelope biogenesis ;
lbm_HQ_transcript_3166	76.2	2.1e-268	At5g67030	KOG2614	Kynurenine 3-monooxygenase and related flavoprotein monooxygenases	CR	Energy production and conversion ; General function prediction only ;
lbm_HQ_transcript_3170	70.2	1.3e-252	At5g13550	KOG0236	Sulfate/bicarbonate/oxalate exchanger SAT-1 and related transporters (SLC26 family)	P	Inorganic ion transport and metabolism ;
lbm_HQ_transcript_3175	46.0	3.0e-169	At1g28320	KOG1320	Serine protease	O	Posttranslational modification, protein turnover, chaperones ;
lbm_HQ_transcript_3176	89.3	1.3e-252	At4g19210	KOG0063	RNAse L inhibitor, ABC superfamily	A	RNA processing and modification ;
lbm_HQ_transcript_3180	40.7	1.2e-58	At4g24740	KOG0671	LAMMER dual specificity kinases	T	Signal transduction mechanisms ;
lbm_HQ_transcript_3183	49.3	6.1e-167	At5g05700	KOG1193	Arginyl-tRNA-protein transferase	O	Posttranslational modification, protein turnover, chaperones ;
lbm_HQ_transcript_3189	43.7	1.1e-80	At5g08630	KOG1245	Chromatin remodeling complex WSTF-ISWI, large subunit (contains heterochromatin localization, PHD and BROMO domains)	B	Chromatin structure and dynamics ;
lbm_HQ_transcript_3194	56.6	4.7e-199	At1g69450	KOG1134	Uncharacterized conserved protein	R	General function prediction only ;
lbm_HQ_transcript_3195	56.3	1.5e-117	At2g15690_2	KOG4197	FOG: PPR repeat	R	General function prediction only ;
lbm_HQ_transcript_3198	91.9	6.7e-73	At2g07696	KOG3291	Ribosomal protein S7	J	Translation, ribosomal structure and biogenesis ;
lbm_HQ_transcript_3207	45.3	1.4e-75	At2g17570	KOG1602	Cis-prenyltransferase	I	Lipid transport and metabolism ;
lbm_HQ_transcript_3209	45.6	1.9e-123	At3g13690	KOG1187	Serine/threonine protein kinase	T	Signal transduction mechanisms ;
lbm_HQ_transcript_3211	68.5	3.9e-246	At1g04780	KOG0522	Ankyrin repeat protein	R	General function prediction only ;
lbm_HQ_transcript_3213	75.3	3.9e-206	At3g06860	KOG1683	Hydroxyacyl-CoA dehydrogenase/enoyl-CoA hydratase	I	Lipid transport and metabolism ;
lbm_HQ_transcript_3214	71.5	3.3e-221	At1g76490	KOG2480	3-hydroxy-3-methylglutaryl-CoA (HMG-CoA) reductase	I	Lipid transport and metabolism ;
lbm_HQ_transcript_3216	72.9	5.5e-141	At5g45990	KOG1915	Cell cycle control protein (crooked neck)	D	Cell cycle control, cell division, chromosome partitioning ;
lbm_HQ_transcript_3220	63.0	1.7e-100	At1g55500	KOG1901	Uncharacterized high-glucose-regulated protein	R	General function prediction only ;
lbm_HQ_transcript_3221	71.5	3.9e-121	At1g75170	KOG1470	Phosphatidylinositol transfer protein PDR16 and related proteins	I	Lipid transport and metabolism ;
lbm_HQ_transcript_3224	64.1	5.2e-267	At1g73430	KOG2604	Subunit of cis-Golgi transport vesicle tethering complex - Sec34p	U	Intracellular trafficking, secretion, and vesicular transport ;
lbm_HQ_transcript_3228	57.1	2.8e-156	At4g32050	KOG2611	Neurochondrin/leucine-rich protein (Neurochondrin)	S	Function unknown ;
lbm_HQ_transcript_3231	55.3	4.7e-143	At5g45430	KOG0661	MAPK related serine/threonine protein kinase	T	Signal transduction mechanisms ;
lbm_HQ_transcript_3235	57.3	1.3e-52	At1g76880	KOG4282	Transcription factor GT-2 and related proteins, contains trihelix DNA-binding/SANT domain	K	Transcription ;
lbm_HQ_transcript_3236	80.9	8.5e-177	At2g45290	KOG0523	Transketolase	G	Carbohydrate transport and metabolism ;
lbm_HQ_transcript_3238	69.5	1.7e-222	At1g49760	KOG0123	Polyadenylate-binding protein (RRM superfamily)	AJ	RNA processing and modification ; Translation, ribosomal structure and biogenesis ;
lbm_HQ_transcript_3240	30.3	2.9e-76	At5g64390	KOG2190	PolyC-binding proteins alphaCP-1 and related KH domain proteins	AR	RNA processing and modification ; General function prediction only ;
lbm_HQ_transcript_3244	68.3	0.0e+00	At1g01220_1	KOG4644	L-fucose kinase	G	Carbohydrate transport and metabolism ;
lbm_HQ_transcript_3247	93.7	4.6e-263	AtCh030	KOG1350	F0F1-type ATP synthase, beta subunit	C	Energy production and conversion ;
lbm_HQ_transcript_3249	53.0	5.8e-202	At1g01580	KOG0039	Ferric reductase, NADH/NADPH oxidase and related proteins	PQ	Inorganic ion transport and metabolism ; Secondary metabolites biosynthesis, transport and catabolism ;
lbm_HQ_transcript_3254	84.0	1.2e-279	At2g33730	KOG0333	U5 snRNP-like RNA helicase subunit	A	RNA processing and modification ;
lbm_HQ_transcript_3255	66.5	4.1e-211	At1g74960	KOG1394	3-oxoacyl-(acyl-carrier-protein) synthase (I and II)	IQ	Lipid transport and metabolism ; Secondary metabolites biosynthesis, transport and catabolism ;
lbm_HQ_transcript_3258	73.2	2.1e-207	At1g31830	KOG1287	Amino acid transporters	E	Amino acid transport and metabolism ;
lbm_HQ_transcript_3261	83.5	2.1e-260	At4g12650	KOG1278	Endosomal membrane proteins, EMP70	U	Intracellular trafficking, secretion, and vesicular transport ;
lbm_HQ_transcript_3262	78.2	1.4e-256	At1g51590	KOG2204	Mannosyl-oligosaccharide alpha-1,2-mannosidase and related glycosyl hydrolases	G	Carbohydrate transport and metabolism ;
lbm_HQ_transcript_3263	83.6	0.0e+00	At1g03190	KOG1131	RNA polymerase II transcription initiation/nucleotide excision repair factor TFIIH, 5'-3' helicase subunit RAD3	KL	Transcription ; Replication, recombination and repair ;
lbm_HQ_transcript_3264	46.7	6.0e-130	At5g12080	KOG4629	Predicted mechanosensitive ion channel	M	Cell wall/membrane/envelope biogenesis ;
lbm_HQ_transcript_3266	49.0	5.3e-78	At5g03330	KOG2605	OTU (ovarian tumor)-like cysteine protease	TO	Signal transduction mechanisms ; Posttranslational modification, protein turnover, chaperones ;
lbm_HQ_transcript_3267	65.8	1.7e-262	At4g24840	KOG2307	Low density lipoprotein receptor	U	Intracellular trafficking, secretion, and vesicular transport ;
lbm_HQ_transcript_3268	38.7	1.0e-113	At5g49530	KOG2354	RNA Polymerase C (III) 37 kDa subunit	K	Transcription ;
lbm_HQ_transcript_3269	79.5	3.2e-232	At3g48990	KOG1176	Acyl-CoA synthetase	I	Lipid transport and metabolism ;
lbm_HQ_transcript_3270	46.7	6.0e-130	At5g12080	KOG4629	Predicted mechanosensitive ion channel	M	Cell wall/membrane/envelope biogenesis ;
lbm_HQ_transcript_3271	64.2	1.5e-109	At3g52120	KOG0965	Predicted RNA-binding protein, contains SWAP and G-patch domains	R	General function prediction only ;
lbm_HQ_transcript_3275	81.1	1.3e-206	At2g29650	KOG2532	Permease of the major facilitator superfamily	G	Carbohydrate transport and metabolism ;
lbm_HQ_transcript_3276	82.5	2.9e-209	At3g26020	KOG2085	Serine/threonine protein phosphatase 2A, regulatory subunit	T	Signal transduction mechanisms ;
lbm_HQ_transcript_3287	67.6	2.2e-180	At3g06980	KOG0331	ATP-dependent RNA helicase	A	RNA processing and modification ;
lbm_HQ_transcript_3289	49.3	1.1e-195	Hs20544129	KOG0922	DEAH-box RNA helicase	A	RNA processing and modification ;
lbm_HQ_transcript_3292	79.4	5.6e-173	At3g22750	KOG0192	Tyrosine kinase specific for activated (GTP-bound) p21cdc42Hs	T	Signal transduction mechanisms ;
lbm_HQ_transcript_3294	62.5	1.8e-198	At5g49740	KOG0039	Ferric reductase, NADH/NADPH oxidase and related proteins	PQ	Inorganic ion transport and metabolism ; Secondary metabolites biosynthesis, transport and catabolism ;
lbm_HQ_transcript_3296	82.3	6.8e-182	At5g67030	KOG2614	Kynurenine 3-monooxygenase and related flavoprotein monooxygenases	CR	Energy production and conversion ; General function prediction only ;
lbm_HQ_transcript_3297	83.8	4.8e-127	At5g41940	KOG2197	Ypt/Rab-specific GTPase-activating protein GYP7 and related proteins	T	Signal transduction mechanisms ;
lbm_HQ_transcript_3300	69.3	5.3e-296	At1g03090	KOG0238	3-Methylcrotonyl-CoA carboxylase, biotin-containing subunit/Propionyl-CoA carboxylase, alpha chain/Acetyl-CoA carboxylase, biotin carboxylase subunit	IE	Lipid transport and metabolism ; Amino acid transport and metabolism ;
lbm_HQ_transcript_3301	78.2	1.4e-256	At1g51590	KOG2204	Mannosyl-oligosaccharide alpha-1,2-mannosidase and related glycosyl hydrolases	G	Carbohydrate transport and metabolism ;
lbm_HQ_transcript_3302	59.9	5.5e-152	At5g36160	KOG0259	Tyrosine aminotransferase	E	Amino acid transport and metabolism ;
lbm_HQ_transcript_3303	77.0	1.9e-91	At2g02070	KOG1721	FOG: Zn-finger	R	General function prediction only ;
lbm_HQ_transcript_3304	70.6	1.4e-219	At5g62190	KOG0331	ATP-dependent RNA helicase	A	RNA processing and modification ;
lbm_HQ_transcript_3305	61.6	1.5e-85	At1g76460	KOG0149	Predicted RNA-binding protein SEB4 (RRM superfamily)	R	General function prediction only ;
lbm_HQ_transcript_3307	68.8	8.1e-204	At2g14170	KOG2449	Methylmalonate semialdehyde dehydrogenase	EG	Amino acid transport and metabolism ; Carbohydrate transport and metabolism ;
lbm_HQ_transcript_3310	58.0	1.3e-137	At5g08560	KOG0293	WD40 repeat-containing protein	S	Function unknown ;
lbm_HQ_transcript_3321	57.1	5.8e-210	At1g72320	KOG2188	Predicted RNA-binding protein, contains Pumilio domains	J	Translation, ribosomal structure and biogenesis ;
lbm_HQ_transcript_3324	82.7	3.4e-311	At4g24280	KOG0102	Molecular chaperones mortalin/PBP74/GRP75, HSP70 superfamily	O	Posttranslational modification, protein turnover, chaperones ;
lbm_HQ_transcript_3326	38.2	8.8e-41	At1g47910	KOG1075	FOG: Reverse transcriptase	R	General function prediction only ;
lbm_HQ_transcript_3328	57.7	6.3e-148	At1g69420	KOG1311	DHHC-type Zn-finger proteins	R	General function prediction only ;
lbm_HQ_transcript_3331	40.3	1.5e-93	At5g58080	KOG1601	GATA-4/5/6 transcription factors	K	Transcription ;
lbm_HQ_transcript_3333	69.7	1.3e-196	At2g20790	KOG0937	Adaptor complexes medium subunit family	U	Intracellular trafficking, secretion, and vesicular transport ;
lbm_HQ_transcript_3335	72.5	5.0e-294	At2g28260	KOG0498	K+-channel ERG and related proteins, contain PAS/PAC sensor domain	PT	Inorganic ion transport and metabolism ; Signal transduction mechanisms ;
lbm_HQ_transcript_3337	64.5	5.1e-190	At5g44070	KOG0632	Phytochelatin synthase	P	Inorganic ion transport and metabolism ;
lbm_HQ_transcript_3341	43.8	3.1e-123	At3g08790	KOG1087	Cytosolic sorting protein GGA2/TOM1	U	Intracellular trafficking, secretion, and vesicular transport ;
lbm_HQ_transcript_3344	61.7	7.4e-181	At5g49740	KOG0039	Ferric reductase, NADH/NADPH oxidase and related proteins	PQ	Inorganic ion transport and metabolism ; Secondary metabolites biosynthesis, transport and catabolism ;
lbm_HQ_transcript_3348	83.6	0.0e+00	At1g03190	KOG1131	RNA polymerase II transcription initiation/nucleotide excision repair factor TFIIH, 5'-3' helicase subunit RAD3	KL	Transcription ; Replication, recombination and repair ;
lbm_HQ_transcript_3349	80.2	1.4e-203	At5g47750	KOG0610	Putative serine/threonine protein kinase	R	General function prediction only ;
lbm_HQ_transcript_3358	63.9	8.2e-241	At3g56990	KOG2321	WD40 repeat protein	R	General function prediction only ;
lbm_HQ_transcript_3361	77.6	7.3e-245	At3g57530	KOG0032	Ca2+/calmodulin-dependent protein kinase, EF-Hand protein superfamily	T	Signal transduction mechanisms ;
lbm_HQ_transcript_3363	69.3	9.3e-192	At3g49050	KOG2088	Predicted lipase/calmodulin-binding heat-shock protein	IOT	Lipid transport and metabolism ; Posttranslational modification, protein turnover, chaperones ; Signal transduction mechanisms ;
lbm_HQ_transcript_3364	58.5	7.5e-226	At3g42170	KOG1121	Tam3-transposase (Ac family)	L	Replication, recombination and repair ;
lbm_HQ_transcript_3367	93.8	2.2e-286	At1g78900	KOG1352	Vacuolar H+-ATPase V1 sector, subunit A	C	Energy production and conversion ;
lbm_HQ_transcript_3370	69.9	2.1e-135	At4g34110	KOG0123	Polyadenylate-binding protein (RRM superfamily)	AJ	RNA processing and modification ; Translation, ribosomal structure and biogenesis ;
lbm_HQ_transcript_3372	48.4	2.6e-53	At1g04790	KOG0800	FOG: Predicted E3 ubiquitin ligase	O	Posttranslational modification, protein turnover, chaperones ;
lbm_HQ_transcript_3374	77.6	1.5e-290	At2g01320	KOG0061	Transporter, ABC superfamily (Breast cancer resistance protein)	Q	Secondary metabolites biosynthesis, transport and catabolism ;
lbm_HQ_transcript_3377	49.1	7.2e-144	At5g45110	KOG0504	FOG: Ankyrin repeat	R	General function prediction only ;
lbm_HQ_transcript_3378	75.5	1.9e-306	At4g01400_2	KOG0412	Golgi transport complex COD1 protein	U	Intracellular trafficking, secretion, and vesicular transport ;
lbm_HQ_transcript_3379	62.5	1.1e-189	At2g26280	KOG2401	Predicted MutS-related protein involved in mismatch repair	L	Replication, recombination and repair ;
lbm_HQ_transcript_3380	49.6	1.4e-168	At2g40140	KOG1595	CCCH-type Zn-finger protein	R	General function prediction only ;
lbm_HQ_transcript_3386	76.6	6.8e-243	At5g28850	KOG2562	Protein phosphatase 2 regulatory subunit	A	RNA processing and modification ;
lbm_HQ_transcript_3393	54.2	1.9e-149	At2g17020	KOG1947	Leucine rich repeat proteins, some proteins contain F-box	R	General function prediction only ;
lbm_HQ_transcript_3394	47.0	3.8e-129	At3g01750	KOG0504	FOG: Ankyrin repeat	R	General function prediction only ;
lbm_HQ_transcript_3398	83.9	0.0e+00	At4g02060	KOG0482	DNA replication licensing factor, MCM7 component	L	Replication, recombination and repair ;
lbm_HQ_transcript_3402	63.7	1.9e-96	At1g19720_1	KOG4197	FOG: PPR repeat	R	General function prediction only ;
lbm_HQ_transcript_3403	76.9	1.5e-287	At1g79750	KOG1257	NADP+-dependent malic enzyme	C	Energy production and conversion ;
lbm_HQ_transcript_3406	86.4	0.0e+00	At1g34130	KOG2292	Oligosaccharyltransferase, STT3 subunit	O	Posttranslational modification, protein turnover, chaperones ;
lbm_HQ_transcript_3407	77.4	2.3e-214	At1g50700	KOG0032	Ca2+/calmodulin-dependent protein kinase, EF-Hand protein superfamily	T	Signal transduction mechanisms ;
lbm_HQ_transcript_3410	87.1	0.0e+00	At1g78570	KOG0747	Putative NAD+-dependent epimerases	G	Carbohydrate transport and metabolism ;
lbm_HQ_transcript_3412	90.3	5.3e-139	At5g25220	KOG0773	Transcription factor MEIS1 and related HOX domain proteins	K	Transcription ;
lbm_HQ_transcript_3414	46.7	1.7e-15	At3g27325	KOG3724	Negative regulator of COPII vesicle formation	U	Intracellular trafficking, secretion, and vesicular transport ;
lbm_HQ_transcript_3418	56.3	1.5e-117	At2g15690_2	KOG4197	FOG: PPR repeat	R	General function prediction only ;
lbm_HQ_transcript_3419	66.8	8.0e-220	At2g40700	KOG0348	ATP-dependent RNA helicase	A	RNA processing and modification ;
lbm_HQ_transcript_3421	60.7	2.2e-217	At1g27500	KOG1840	Kinesin light chain	Z	Cytoskeleton ;
lbm_HQ_transcript_3424	74.0	1.5e-146	At1g09020	KOG1764	5'-AMP-activated protein kinase, gamma subunit	C	Energy production and conversion ;
lbm_HQ_transcript_3433	46.0	4.8e-39	At3g05670	KOG4430	Topoisomerase I-binding arginine-serine-rich protein	K	Transcription ;
lbm_HQ_transcript_3434	47.7	3.1e-94	At5g03150	KOG1721	FOG: Zn-finger	R	General function prediction only ;
lbm_HQ_transcript_3437	74.9	1.6e-252	At2g37690	KOG2835	Phosphoribosylamidoimidazole-succinocarboxamide synthase	F	Nucleotide transport and metabolism ;
lbm_HQ_transcript_3444	90.6	0.0e+00	At5g42020	KOG0100	Molecular chaperones GRP78/BiP/KAR2, HSP70 superfamily	O	Posttranslational modification, protein turnover, chaperones ;
lbm_HQ_transcript_3445	61.8	1.2e-204	At3g02450	KOG0731	AAA+-type ATPase containing the peptidase M41 domain	O	Posttranslational modification, protein turnover, chaperones ;
lbm_HQ_transcript_3446	51.4	6.2e-172	At5g58620	KOG1595	CCCH-type Zn-finger protein	R	General function prediction only ;
lbm_HQ_transcript_3451	72.4	1.7e-241	At3g08650	KOG2474	Zinc transporter and related ZIP domain-containing proteins	P	Inorganic ion transport and metabolism ;
lbm_HQ_transcript_3454	69.2	5.7e-234	At1g49760	KOG0123	Polyadenylate-binding protein (RRM superfamily)	AJ	RNA processing and modification ; Translation, ribosomal structure and biogenesis ;
lbm_HQ_transcript_3458	43.9	1.5e-85	At1g33980	KOG1295	Nonsense-mediated decay protein Upf3	A	RNA processing and modification ;
lbm_HQ_transcript_3459	58.4	1.5e-194	At5g50380	KOG2344	Exocyst component protein and related proteins	U	Intracellular trafficking, secretion, and vesicular transport ;
lbm_HQ_transcript_3460	51.5	1.5e-128	At4g17570	KOG1601	GATA-4/5/6 transcription factors	K	Transcription ;
lbm_HQ_transcript_3462	70.6	2.3e-219	At4g39210	KOG1322	GDP-mannose pyrophosphorylase/mannose-1-phosphate guanylyltransferase	M	Cell wall/membrane/envelope biogenesis ;
lbm_HQ_transcript_3465	52.1	9.7e-85	At5g16780	KOG2217	U4/U6.U5 snRNP associated protein	A	RNA processing and modification ;
lbm_HQ_transcript_3466	66.0	3.9e-174	At5g41940	KOG2197	Ypt/Rab-specific GTPase-activating protein GYP7 and related proteins	T	Signal transduction mechanisms ;
lbm_HQ_transcript_3468	96.4	1.4e-256	At1g07920	KOG0052	Translation elongation factor EF-1 alpha/Tu	J	Translation, ribosomal structure and biogenesis ;
lbm_HQ_transcript_3469	65.9	1.4e-123	At1g51680	KOG1176	Acyl-CoA synthetase	I	Lipid transport and metabolism ;
lbm_HQ_transcript_3474	85.1	0.0e+00	At1g55090	KOG2303	Predicted NAD synthase, contains CN hydrolase domain	HR	Coenzyme transport and metabolism ; General function prediction only ;
lbm_HQ_transcript_3478	79.9	1.8e-293	At3g19720	KOG0446	Vacuolar sorting protein VPS1, dynamin, and related proteins	UR	Intracellular trafficking, secretion, and vesicular transport ; General function prediction only ;
lbm_HQ_transcript_3483	72.7	1.0e-214	At3g01120	KOG0053	Cystathionine beta-lyases/cystathionine gamma-synthases	E	Amino acid transport and metabolism ;
lbm_HQ_transcript_3484	90.3	5.3e-139	At5g25220	KOG0773	Transcription factor MEIS1 and related HOX domain proteins	K	Transcription ;
lbm_HQ_transcript_3490	37.3	2.9e-108	At3g49180	KOG0646	WD40 repeat protein	R	General function prediction only ;
lbm_HQ_transcript_3493	74.7	6.3e-225	At5g04870	KOG0032	Ca2+/calmodulin-dependent protein kinase, EF-Hand protein superfamily	T	Signal transduction mechanisms ;
lbm_HQ_transcript_3494	71.0	1.0e-235	At3g14720	KOG0660	Mitogen-activated protein kinase	T	Signal transduction mechanisms ;
lbm_HQ_transcript_3495	76.1	7.2e-221	At1g54610	KOG0600	Cdc2-related protein kinase	D	Cell cycle control, cell division, chromosome partitioning ;
lbm_HQ_transcript_3497	80.1	1.3e-222	At2g19600	KOG1650	Predicted K+/H+-antiporter	P	Inorganic ion transport and metabolism ;
lbm_HQ_transcript_3498	52.3	4.4e-210	At3g14800	KOG1121	Tam3-transposase (Ac family)	L	Replication, recombination and repair ;
lbm_HQ_transcript_3499	75.4	9.5e-306	At2g28070	KOG0061	Transporter, ABC superfamily (Breast cancer resistance protein)	Q	Secondary metabolites biosynthesis, transport and catabolism ;
lbm_HQ_transcript_3507	38.2	1.6e-42	At5g17300	KOG0724	Zuotin and related molecular chaperones (DnaJ superfamily), contains DNA-binding domains	O	Posttranslational modification, protein turnover, chaperones ;
lbm_HQ_transcript_3508	36.7	4.9e-68	At5g65630	KOG1474	Transcription initiation factor TFIID, subunit BDF1 and related bromodomain proteins	K	Transcription ;
lbm_HQ_transcript_3511	51.6	2.0e-138	At1g72770	KOG0698	Serine/threonine protein phosphatase	T	Signal transduction mechanisms ;
lbm_HQ_transcript_3513	73.3	0.0e+00	At5g15410	KOG0498	K+-channel ERG and related proteins, contain PAS/PAC sensor domain	PT	Inorganic ion transport and metabolism ; Signal transduction mechanisms ;
lbm_HQ_transcript_3516	78.1	6.2e-281	At5g64840	KOG0927	Predicted transporter (ABC superfamily)	R	General function prediction only ;
lbm_HQ_transcript_3520	53.4	1.8e-187	At1g17840	KOG0061	Transporter, ABC superfamily (Breast cancer resistance protein)	Q	Secondary metabolites biosynthesis, transport and catabolism ;
lbm_HQ_transcript_3525	76.8	3.9e-243	At3g13670	KOG1164	Casein kinase (serine/threonine/tyrosine protein kinase)	T	Signal transduction mechanisms ;
lbm_HQ_transcript_3533	70.3	5.3e-131	At4g16580	KOG1379	Serine/threonine protein phosphatase	T	Signal transduction mechanisms ;
lbm_HQ_transcript_3535	68.8	3.1e-139	At1g07870	KOG1187	Serine/threonine protein kinase	T	Signal transduction mechanisms ;
lbm_HQ_transcript_3537	83.1	0.0e+00	At3g53260	KOG0222	Phenylalanine and histidine ammonia-lyase	Q	Secondary metabolites biosynthesis, transport and catabolism ;
lbm_HQ_transcript_3538	60.2	2.8e-140	At1g16690	KOG2261	Polycomb enhancer protein, EPC	K	Transcription ;
lbm_HQ_transcript_3541	71.0	1.4e-152	At3g46510	KOG0167	FOG: Armadillo/beta-catenin-like repeats	S	Function unknown ;
lbm_HQ_transcript_3543	62.2	4.0e-187	At4g31200	KOG0007	Splicing factor 3a, subunit 1	A	RNA processing and modification ;
lbm_HQ_transcript_3544	86.0	2.3e-304	At5g13650	KOG0462	Elongation factor-type GTP-binding protein	J	Translation, ribosomal structure and biogenesis ;
lbm_HQ_transcript_3545	71.2	3.1e-91	At2g03620	KOG2662	Magnesium transporters: CorA family	P	Inorganic ion transport and metabolism ;
lbm_HQ_transcript_3547	49.6	1.4e-168	At2g40140	KOG1595	CCCH-type Zn-finger protein	R	General function prediction only ;
lbm_HQ_transcript_3550	56.8	1.1e-30	At1g17980	KOG2245	Poly(A) polymerase and related nucleotidyltransferases	A	RNA processing and modification ;
lbm_HQ_transcript_3551	70.4	3.9e-126	At3g20860	KOG0589	Serine/threonine protein kinase	R	General function prediction only ;
lbm_HQ_transcript_3552	79.5	7.3e-282	At3g62980	KOG1947	Leucine rich repeat proteins, some proteins contain F-box	R	General function prediction only ;
lbm_HQ_transcript_3554	58.1	1.6e-265	At3g53720	KOG1650	Predicted K+/H+-antiporter	P	Inorganic ion transport and metabolism ;
lbm_HQ_transcript_3556	55.0	3.5e-212	At2g45290	KOG0523	Transketolase	G	Carbohydrate transport and metabolism ;
lbm_HQ_transcript_3557	60.8	5.6e-197	At4g32280_2	KOG0251	Clathrin assembly protein AP180 and related proteins, contain ENTH domain	TU	Signal transduction mechanisms ; Intracellular trafficking, secretion, and vesicular transport ;
lbm_HQ_transcript_3558	76.1	0.0e+00	At3g06860	KOG1683	Hydroxyacyl-CoA dehydrogenase/enoyl-CoA hydratase	I	Lipid transport and metabolism ;
lbm_HQ_transcript_3559	93.1	0.0e+00	At5g56030	KOG0019	Molecular chaperone (HSP90 family)	O	Posttranslational modification, protein turnover, chaperones ;
lbm_HQ_transcript_3563	49.5	4.3e-157	At1g31280	KOG1041	Translation initiation factor 2C (eIF-2C) and related proteins	J	Translation, ribosomal structure and biogenesis ;
lbm_HQ_transcript_3568	68.6	1.4e-240	At4g39170	KOG1471	Phosphatidylinositol transfer protein SEC14 and related proteins	I	Lipid transport and metabolism ;
lbm_HQ_transcript_3571	49.1	7.1e-144	At5g45110	KOG0504	FOG: Ankyrin repeat	R	General function prediction only ;
lbm_HQ_transcript_3574	36.5	4.0e-86	At5g16270	KOG1213	Sister chromatid cohesion complex Cohesin, subunit RAD21/SCC1	D	Cell cycle control, cell division, chromosome partitioning ;
lbm_HQ_transcript_3577	88.1	6.4e-270	At5g19820	KOG2171	Karyopherin (importin) beta 3	YU	Nuclear structure ; Intracellular trafficking, secretion, and vesicular transport ;
lbm_HQ_transcript_3579	77.6	8.5e-206	At1g13460	KOG2085	Serine/threonine protein phosphatase 2A, regulatory subunit	T	Signal transduction mechanisms ;
lbm_HQ_transcript_3587	80.0	0.0e+00	At3g62270	KOG1172	Na+-independent Cl/HCO3 exchanger AE1 and related transporters (SLC4 family)	P	Inorganic ion transport and metabolism ;
lbm_HQ_transcript_3594	75.5	1.9e-306	At4g01400_2	KOG0412	Golgi transport complex COD1 protein	U	Intracellular trafficking, secretion, and vesicular transport ;
lbm_HQ_transcript_3596	58.5	8.1e-148	At5g14170	KOG2570	SWI/SNF transcription activation complex subunit	BK	Chromatin structure and dynamics ; Transcription ;
lbm_HQ_transcript_3597	79.4	3.0e-262	At2g47330	KOG0339	ATP-dependent RNA helicase	A	RNA processing and modification ;
lbm_HQ_transcript_3599	41.6	1.4e-19	SPCC1795.07	KOG3311	Ribosomal protein S18	J	Translation, ribosomal structure and biogenesis ;
lbm_HQ_transcript_3603	72.9	7.4e-311	At3g15380	KOG1362	Choline transporter-like protein	I	Lipid transport and metabolism ;
lbm_HQ_transcript_3605	73.8	5.6e-258	At3g50530	KOG0032	Ca2+/calmodulin-dependent protein kinase, EF-Hand protein superfamily	T	Signal transduction mechanisms ;
lbm_HQ_transcript_3607	61.5	5.4e-160	At1g10390	KOG0845	Nuclear pore complex, Nup98 component (sc Nup145/Nup100/Nup116)	YU	Nuclear structure ; Intracellular trafficking, secretion, and vesicular transport ;
lbm_HQ_transcript_3608	45.9	2.8e-39	At5g65630	KOG1474	Transcription initiation factor TFIID, subunit BDF1 and related bromodomain proteins	K	Transcription ;
lbm_HQ_transcript_3617	74.8	0.0e+00	At5g27600	KOG1256	Long-chain acyl-CoA synthetases (AMP-forming)	I	Lipid transport and metabolism ;
lbm_HQ_transcript_3626	63.2	3.9e-118	At5g41990	KOG0584	Serine/threonine protein kinase	R	General function prediction only ;
lbm_HQ_transcript_3630	69.6	1.4e-221	At4g39210	KOG1322	GDP-mannose pyrophosphorylase/mannose-1-phosphate guanylyltransferase	M	Cell wall/membrane/envelope biogenesis ;
lbm_HQ_transcript_3631	56.0	1.9e-120	At5g13060	KOG0167	FOG: Armadillo/beta-catenin-like repeats	S	Function unknown ;
lbm_HQ_transcript_3633	45.5	6.8e-147	At5g38210	KOG1187	Serine/threonine protein kinase	T	Signal transduction mechanisms ;
lbm_HQ_transcript_3636	67.6	6.9e-264	At1g18460	KOG2624	Triglyceride lipase-cholesterol esterase	I	Lipid transport and metabolism ;
lbm_HQ_transcript_3640	56.1	1.7e-187	At1g25570	KOG0619	FOG: Leucine rich repeat	R	General function prediction only ;
lbm_HQ_transcript_3642	51.4	6.1e-172	At5g58620	KOG1595	CCCH-type Zn-finger protein	R	General function prediction only ;
lbm_HQ_transcript_3644	43.8	3.1e-123	At3g08790	KOG1087	Cytosolic sorting protein GGA2/TOM1	U	Intracellular trafficking, secretion, and vesicular transport ;
lbm_HQ_transcript_3645	76.9	1.5e-287	At1g79750	KOG1257	NADP+-dependent malic enzyme	C	Energy production and conversion ;
lbm_HQ_transcript_3647	51.9	4.7e-55	At2g47850	KOG1677	CCCH-type Zn-finger protein	R	General function prediction only ;
lbm_HQ_transcript_3648	68.1	4.7e-196	At5g47750	KOG0610	Putative serine/threonine protein kinase	R	General function prediction only ;
lbm_HQ_transcript_3649	75.9	2.0e-223	At5g13280	KOG0456	Aspartate kinase	E	Amino acid transport and metabolism ;
lbm_HQ_transcript_3651	65.6	1.7e-60	At1g30970	KOG2893	Zn finger protein	R	General function prediction only ;
lbm_HQ_transcript_3662	59.4	2.1e-233	At4g39850	KOG0060	Long-chain acyl-CoA transporter, ABC superfamily (involved in peroxisome organization and biogenesis)	IR	Lipid transport and metabolism ; General function prediction only ;
lbm_HQ_transcript_3664	64.2	1.0e-174	At3g52640	KOG2657	Transmembrane glycoprotein nicastrin	TO	Signal transduction mechanisms ; Posttranslational modification, protein turnover, chaperones ;
lbm_HQ_transcript_3665	64.2	1.0e-174	At3g52640	KOG2657	Transmembrane glycoprotein nicastrin	TO	Signal transduction mechanisms ; Posttranslational modification, protein turnover, chaperones ;
lbm_HQ_transcript_3669	73.5	1.9e-136	At1g24490_2	KOG1239	Inner membrane protein translocase involved in respiratory chain assembly	OU	Posttranslational modification, protein turnover, chaperones ; Intracellular trafficking, secretion, and vesicular transport ;
lbm_HQ_transcript_3671	80.0	0.0e+00	At3g62270	KOG1172	Na+-independent Cl/HCO3 exchanger AE1 and related transporters (SLC4 family)	P	Inorganic ion transport and metabolism ;
lbm_HQ_transcript_3673	61.8	2.0e-175	At5g49730	KOG0039	Ferric reductase, NADH/NADPH oxidase and related proteins	PQ	Inorganic ion transport and metabolism ; Secondary metabolites biosynthesis, transport and catabolism ;
lbm_HQ_transcript_3678	57.7	2.5e-181	At5g53060	KOG2190	PolyC-binding proteins alphaCP-1 and related KH domain proteins	AR	RNA processing and modification ; General function prediction only ;
lbm_HQ_transcript_3683	44.2	1.7e-84	At1g54170	KOG2375	Protein interacting with poly(A)-binding protein	A	RNA processing and modification ;
lbm_HQ_transcript_3684	78.8	0.0e+00	At2g31960	KOG0916	1,3-beta-glucan synthase/callose synthase catalytic subunit	M	Cell wall/membrane/envelope biogenesis ;
lbm_HQ_transcript_3685	77.1	2.0e-122	At5g47970	KOG2335	tRNA-dihydrouridine synthase	J	Translation, ribosomal structure and biogenesis ;
lbm_HQ_transcript_3689	69.3	9.1e-192	At3g49050	KOG2088	Predicted lipase/calmodulin-binding heat-shock protein	IOT	Lipid transport and metabolism ; Posttranslational modification, protein turnover, chaperones ; Signal transduction mechanisms ;
lbm_HQ_transcript_3690	80.2	9.5e-274	At5g13110	KOG0563	Glucose-6-phosphate 1-dehydrogenase	G	Carbohydrate transport and metabolism ;
lbm_HQ_transcript_3701	70.1	5.3e-184	At5g10630_2	KOG0458	Elongation factor 1 alpha	J	Translation, ribosomal structure and biogenesis ;
lbm_HQ_transcript_3702	78.8	3.6e-132	At3g13670	KOG1164	Casein kinase (serine/threonine/tyrosine protein kinase)	T	Signal transduction mechanisms ;
lbm_HQ_transcript_3704	60.8	2.4e-192	At3g04810	KOG0589	Serine/threonine protein kinase	R	General function prediction only ;
lbm_HQ_transcript_3710	80.9	3.0e-312	At5g35160	KOG1278	Endosomal membrane proteins, EMP70	U	Intracellular trafficking, secretion, and vesicular transport ;
lbm_HQ_transcript_3711	73.0	2.7e-103	At3g46510	KOG0167	FOG: Armadillo/beta-catenin-like repeats	S	Function unknown ;
lbm_HQ_transcript_3713	68.2	4.8e-185	At1g11390	KOG1236	Predicted unusual protein kinase	R	General function prediction only ;
lbm_HQ_transcript_3719	61.6	1.6e-92	At5g61150_2	KOG2428	Uncharacterized conserved protein	S	Function unknown ;
lbm_HQ_transcript_3721	67.8	1.1e-232	At4g34110	KOG0123	Polyadenylate-binding protein (RRM superfamily)	AJ	RNA processing and modification ; Translation, ribosomal structure and biogenesis ;
lbm_HQ_transcript_3729	75.4	2.5e-157	At5g58440	KOG2273	Membrane coat complex Retromer, subunit VPS5/SNX1, Sorting nexins, and related PX domain-containing proteins	U	Intracellular trafficking, secretion, and vesicular transport ;
lbm_HQ_transcript_3733	55.5	1.1e-229	At2g22400	KOG2198	tRNA cytosine-5-methylases and related enzymes of the NOL1/NOP2/sun superfamily	J	Translation, ribosomal structure and biogenesis ;
lbm_HQ_transcript_3736	58.9	1.7e-142	At2g26280	KOG2401	Predicted MutS-related protein involved in mismatch repair	L	Replication, recombination and repair ;
lbm_HQ_transcript_3741	49.0	9.2e-136	At3g01750	KOG0504	FOG: Ankyrin repeat	R	General function prediction only ;
lbm_HQ_transcript_3742	79.1	2.5e-306	At2g31060	KOG0462	Elongation factor-type GTP-binding protein	J	Translation, ribosomal structure and biogenesis ;
lbm_HQ_transcript_3745	53.0	2.0e-53	At1g48920	KOG4210	Nuclear localization sequence binding protein	K	Transcription ;
lbm_HQ_transcript_3747	74.9	4.3e-274	At3g51895	KOG0236	Sulfate/bicarbonate/oxalate exchanger SAT-1 and related transporters (SLC26 family)	P	Inorganic ion transport and metabolism ;
lbm_HQ_transcript_3748	83.7	1.1e-218	At1g79490	KOG4197	FOG: PPR repeat	R	General function prediction only ;
lbm_HQ_transcript_3750	70.7	1.4e-139	At2g46500_2	KOG2381	Phosphatidylinositol 4-kinase	T	Signal transduction mechanisms ;
lbm_HQ_transcript_3751	61.9	3.8e-206	At3g02450	KOG0731	AAA+-type ATPase containing the peptidase M41 domain	O	Posttranslational modification, protein turnover, chaperones ;
lbm_HQ_transcript_3752	73.3	3.0e-219	At1g50700	KOG0032	Ca2+/calmodulin-dependent protein kinase, EF-Hand protein superfamily	T	Signal transduction mechanisms ;
lbm_HQ_transcript_3758	70.3	8.0e-71	At5g55580	KOG1267	Mitochondrial transcription termination factor, mTERF	KR	Transcription ; General function prediction only ;
lbm_HQ_transcript_3762	72.0	1.7e-177	At1g63010_2	KOG2325	Predicted transporter/transmembrane protein	R	General function prediction only ;
lbm_HQ_transcript_3764	68.2	3.2e-48	At3g48710	KOG2266	Chromatin-associated protein Dek and related proteins, contains SAP DNA binding domain	B	Chromatin structure and dynamics ;
lbm_HQ_transcript_3766	77.2	4.4e-239	At1g76490	KOG2480	3-hydroxy-3-methylglutaryl-CoA (HMG-CoA) reductase	I	Lipid transport and metabolism ;
lbm_HQ_transcript_3770	63.5	4.7e-257	At5g62620	KOG2287	Galactosyltransferases	G	Carbohydrate transport and metabolism ;
lbm_HQ_transcript_3773	80.9	1.0e-174	At1g79750	KOG1257	NADP+-dependent malic enzyme	C	Energy production and conversion ;
lbm_HQ_transcript_3783	68.8	2.2e-161	At3g51630	KOG0584	Serine/threonine protein kinase	R	General function prediction only ;
lbm_HQ_transcript_3784	70.2	0.0e+00	At4g36360	KOG0496	Beta-galactosidase	G	Carbohydrate transport and metabolism ;
lbm_HQ_transcript_3792	49.6	3.1e-168	At2g40140	KOG1595	CCCH-type Zn-finger protein	R	General function prediction only ;
lbm_HQ_transcript_3797	56.9	1.6e-151	At5g45190	KOG0834	CDK9 kinase-activating protein cyclin T	D	Cell cycle control, cell division, chromosome partitioning ;
lbm_HQ_transcript_3799	53.0	2.0e-53	At1g48920	KOG4210	Nuclear localization sequence binding protein	K	Transcription ;
lbm_HQ_transcript_3804	65.1	3.9e-219	At1g01510	KOG0067	Transcription factor CtBP	K	Transcription ;
lbm_HQ_transcript_3814	84.6	0.0e+00	At2g37040	KOG0222	Phenylalanine and histidine ammonia-lyase	Q	Secondary metabolites biosynthesis, transport and catabolism ;
lbm_HQ_transcript_3817	65.0	1.1e-229	At5g57460	KOG2398	Predicted proline-serine-threonine phosphatase-interacting protein (PSTPIP)	D	Cell cycle control, cell division, chromosome partitioning ;
lbm_HQ_transcript_3820	69.0	8.6e-251	At1g29340	KOG0167	FOG: Armadillo/beta-catenin-like repeats	S	Function unknown ;
lbm_HQ_transcript_3821	35.3	2.6e-13	At1g09900	KOG4197	FOG: PPR repeat	R	General function prediction only ;
lbm_HQ_transcript_3823	80.9	3.4e-223	At3g26100	KOG1426	FOG: RCC1 domain	S	Function unknown ;
lbm_HQ_transcript_3825	92.9	0.0e+00	At3g12580	KOG0101	Molecular chaperones HSP70/HSC70, HSP70 superfamily	O	Posttranslational modification, protein turnover, chaperones ;
lbm_HQ_transcript_3826	61.4	8.2e-84	At2g16400	KOG0773	Transcription factor MEIS1 and related HOX domain proteins	K	Transcription ;
lbm_HQ_transcript_3827	54.6	1.3e-190	At4g28600	KOG4162	Predicted calmodulin-binding protein	T	Signal transduction mechanisms ;
lbm_HQ_transcript_3828	53.7	3.9e-70	At5g10790	KOG1867	Ubiquitin-specific protease	O	Posttranslational modification, protein turnover, chaperones ;
lbm_HQ_transcript_3832	72.3	4.4e-271	At1g04010	KOG2369	Lecithin:cholesterol acyltransferase (LCAT)/Acyl-ceramide synthase	I	Lipid transport and metabolism ;
lbm_HQ_transcript_3833	76.0	1.9e-197	At4g14340	KOG1164	Casein kinase (serine/threonine/tyrosine protein kinase)	T	Signal transduction mechanisms ;
lbm_HQ_transcript_3834	58.5	2.3e-195	At5g50380	KOG2344	Exocyst component protein and related proteins	U	Intracellular trafficking, secretion, and vesicular transport ;
lbm_HQ_transcript_3836	67.4	3.5e-276	At2g47240	KOG1256	Long-chain acyl-CoA synthetases (AMP-forming)	I	Lipid transport and metabolism ;
lbm_HQ_transcript_3837	66.7	1.5e-199	At5g26820	KOG2601	Iron transporter	P	Inorganic ion transport and metabolism ;
lbm_HQ_transcript_3838	61.8	1.2e-204	At3g02450	KOG0731	AAA+-type ATPase containing the peptidase M41 domain	O	Posttranslational modification, protein turnover, chaperones ;
lbm_HQ_transcript_3841	63.0	1.2e-273	At1g62810	KOG1186	Copper amine oxidase	Q	Secondary metabolites biosynthesis, transport and catabolism ;
lbm_HQ_transcript_3843	71.1	1.0e-296	At5g36210	KOG2100	Dipeptidyl aminopeptidase	O	Posttranslational modification, protein turnover, chaperones ;
lbm_HQ_transcript_3844	66.3	2.7e-268	At5g45900	KOG2337	Ubiquitin activating E1 enzyme-like protein	H	Coenzyme transport and metabolism ;
lbm_HQ_transcript_3846	66.5	5.0e-291	At2g41790	KOG0959	N-arginine dibasic convertase NRD1 and related Zn2+-dependent endopeptidases, insulinase superfamily	O	Posttranslational modification, protein turnover, chaperones ;
lbm_HQ_transcript_3847	61.0	4.1e-237	At5g19740	KOG2195	Transferrin receptor and related proteins containing the protease-associated (PA) domain	OPR	Posttranslational modification, protein turnover, chaperones ; Inorganic ion transport and metabolism ; General function prediction only ;
lbm_HQ_transcript_3848	74.1	5.7e-202	At1g11390	KOG1236	Predicted unusual protein kinase	R	General function prediction only ;
lbm_HQ_transcript_3849	63.3	2.0e-207	At4g25230	KOG0802	E3 ubiquitin ligase	O	Posttranslational modification, protein turnover, chaperones ;
lbm_HQ_transcript_3851	63.1	3.1e-184	At3g45890	KOG4249	Uncharacterized conserved protein	S	Function unknown ;
lbm_HQ_transcript_3852	78.0	0.0e+00	At1g64550	KOG0062	ATPase component of ABC transporters with duplicated ATPase domains/Translation elongation factor EF-3b	EJ	Amino acid transport and metabolism ; Translation, ribosomal structure and biogenesis ;
lbm_HQ_transcript_3864	64.2	8.8e-179	At2g31240	KOG1840	Kinesin light chain	Z	Cytoskeleton ;
lbm_HQ_transcript_3865	68.8	2.7e-212	At2g22910	KOG2436	Acetylglutamate kinase/acetylglutamate synthase	E	Amino acid transport and metabolism ;
lbm_HQ_transcript_3867	61.1	3.7e-169	At1g53570	KOG0198	MEKK and related serine/threonine protein kinases	T	Signal transduction mechanisms ;
lbm_HQ_transcript_3870	56.3	1.8e-189	At1g26270	KOG2381	Phosphatidylinositol 4-kinase	T	Signal transduction mechanisms ;
lbm_HQ_transcript_3871	85.0	0.0e+00	At5g42270	KOG0731	AAA+-type ATPase containing the peptidase M41 domain	O	Posttranslational modification, protein turnover, chaperones ;
lbm_HQ_transcript_3873	53.8	7.9e-164	At5g49880	KOG4593	Mitotic checkpoint protein MAD1	D	Cell cycle control, cell division, chromosome partitioning ;
lbm_HQ_transcript_3878	59.9	6.0e-111	At1g76510	KOG2744	DNA-binding proteins Bright/BRCAA1/RBP1 and related proteins containing BRIGHT domain	K	Transcription ;
lbm_HQ_transcript_3884	58.8	2.9e-126	At3g52660	KOG0117	Heterogeneous nuclear ribonucleoprotein R (RRM superfamily)	A	RNA processing and modification ;
lbm_HQ_transcript_3888	48.1	7.1e-96	At5g02030	KOG0773	Transcription factor MEIS1 and related HOX domain proteins	K	Transcription ;
lbm_HQ_transcript_3889	61.6	1.5e-85	At1g76460	KOG0149	Predicted RNA-binding protein SEB4 (RRM superfamily)	R	General function prediction only ;
lbm_HQ_transcript_3894	57.7	1.0e-179	At1g56310	KOG2207	Predicted 3'-5' exonuclease	L	Replication, recombination and repair ;
lbm_HQ_transcript_3896	67.6	2.2e-198	At1g05890	KOG1815	Predicted E3 ubiquitin ligase	O	Posttranslational modification, protein turnover, chaperones ;
lbm_HQ_transcript_3902	49.1	7.0e-144	At5g45110	KOG0504	FOG: Ankyrin repeat	R	General function prediction only ;
lbm_HQ_transcript_3909	69.4	3.0e-203	At4g31180	KOG0556	Aspartyl-tRNA synthetase	J	Translation, ribosomal structure and biogenesis ;
lbm_HQ_transcript_3910	60.3	1.0e-163	At5g67230	KOG1476	Beta-1,3-glucuronyltransferase B3GAT1/SQV-8	O	Posttranslational modification, protein turnover, chaperones ;
lbm_HQ_transcript_3914	84.2	1.7e-307	At2g13560	KOG1257	NADP+-dependent malic enzyme	C	Energy production and conversion ;
lbm_HQ_transcript_3915	56.1	6.2e-84	At4g10070	KOG1676	K-homology type RNA binding proteins	A	RNA processing and modification ;
lbm_HQ_transcript_3916	80.1	2.4e-91	At3g04680	KOG2749	mRNA cleavage and polyadenylation factor IA/II complex, subunit CLP1	A	RNA processing and modification ;
lbm_HQ_transcript_3917	56.6	4.5e-199	At1g69450	KOG1134	Uncharacterized conserved protein	R	General function prediction only ;
lbm_HQ_transcript_3919	59.5	8.7e-240	At1g01580	KOG0039	Ferric reductase, NADH/NADPH oxidase and related proteins	PQ	Inorganic ion transport and metabolism ; Secondary metabolites biosynthesis, transport and catabolism ;
lbm_HQ_transcript_3921	70.7	1.4e-139	At2g46500_2	KOG2381	Phosphatidylinositol 4-kinase	T	Signal transduction mechanisms ;
lbm_HQ_transcript_3923	38.0	8.5e-57	At5g42220	KOG4248	Ubiquitin-like protein, regulator of apoptosis	O	Posttranslational modification, protein turnover, chaperones ;
lbm_HQ_transcript_3924	64.1	5.0e-142	At1g79940_2	KOG0951	RNA helicase BRR2, DEAD-box superfamily	A	RNA processing and modification ;
lbm_HQ_transcript_3927	84.1	2.5e-303	At5g42080	KOG0446	Vacuolar sorting protein VPS1, dynamin, and related proteins	UR	Intracellular trafficking, secretion, and vesicular transport ; General function prediction only ;
lbm_HQ_transcript_3928	43.4	1.7e-121	At3g08790	KOG1087	Cytosolic sorting protein GGA2/TOM1	U	Intracellular trafficking, secretion, and vesicular transport ;
lbm_HQ_transcript_3929	40.3	2.5e-93	At5g58080	KOG1601	GATA-4/5/6 transcription factors	K	Transcription ;
lbm_HQ_transcript_3937	58.1	2.7e-204	At3g50050	KOG1339	Aspartyl protease	O	Posttranslational modification, protein turnover, chaperones ;
lbm_HQ_transcript_3938	83.1	9.3e-306	At5g10840	KOG1278	Endosomal membrane proteins, EMP70	U	Intracellular trafficking, secretion, and vesicular transport ;
lbm_HQ_transcript_3940	77.2	7.1e-248	At5g64840	KOG0927	Predicted transporter (ABC superfamily)	R	General function prediction only ;
lbm_HQ_transcript_3941	70.2	4.7e-209	At2g22910	KOG2436	Acetylglutamate kinase/acetylglutamate synthase	E	Amino acid transport and metabolism ;
lbm_HQ_transcript_3942	53.7	2.3e-139	At1g34370	KOG1721	FOG: Zn-finger	R	General function prediction only ;
lbm_HQ_transcript_3944	80.1	1.8e-312	At5g08650	KOG0462	Elongation factor-type GTP-binding protein	J	Translation, ribosomal structure and biogenesis ;
lbm_HQ_transcript_3946	41.9	7.3e-133	At5g35690	KOG4842	Protein involved in sister chromatid separation and/or segregation	D	Cell cycle control, cell division, chromosome partitioning ;
lbm_HQ_transcript_3949	78.8	0.0e+00	At2g35690	KOG0136	Acyl-CoA oxidase	I	Lipid transport and metabolism ;
lbm_HQ_transcript_3955	42.1	6.9e-83	At1g13120	KOG2412	Nuclear-export-signal (NES)-containing protein/polyadenylated-RNA export factor	A	RNA processing and modification ;
lbm_HQ_transcript_3963	80.9	2.9e-312	At5g35160	KOG1278	Endosomal membrane proteins, EMP70	U	Intracellular trafficking, secretion, and vesicular transport ;
lbm_HQ_transcript_3965	77.8	2.4e-301	At5g39900	KOG0462	Elongation factor-type GTP-binding protein	J	Translation, ribosomal structure and biogenesis ;
lbm_HQ_transcript_3969	75.1	2.1e-265	At1g31770	KOG0061	Transporter, ABC superfamily (Breast cancer resistance protein)	Q	Secondary metabolites biosynthesis, transport and catabolism ;
lbm_HQ_transcript_3970	63.8	5.4e-261	At1g13900	KOG1378	Purple acid phosphatase	G	Carbohydrate transport and metabolism ;
lbm_HQ_transcript_3974	85.6	9.8e-239	At4g14350	KOG0605	NDR and related serine/threonine kinases	R	General function prediction only ;
lbm_HQ_transcript_3977	67.9	1.3e-288	At1g55320	KOG1175	Acyl-CoA synthetase	I	Lipid transport and metabolism ;
lbm_HQ_transcript_3980	84.3	5.7e-45	At1g22910	KOG0149	Predicted RNA-binding protein SEB4 (RRM superfamily)	R	General function prediction only ;
lbm_HQ_transcript_3988	74.2	5.3e-144	At4g16390	KOG4197	FOG: PPR repeat	R	General function prediction only ;
lbm_HQ_transcript_3995	60.3	1.5e-202	At3g52200	KOG0557	Dihydrolipoamide acetyltransferase	C	Energy production and conversion ;
lbm_HQ_transcript_3996	52.3	1.8e-171	At4g19900_1	KOG1928	Alpha-1,4-N-acetylglucosaminyltransferase	G	Carbohydrate transport and metabolism ;
lbm_HQ_transcript_3999	51.3	7.2e-157	At5g41990	KOG0584	Serine/threonine protein kinase	R	General function prediction only ;
lbm_HQ_transcript_4003	80.0	2.0e-26	At5g58240	KOG3379	Diadenosine polyphosphate hydrolase and related proteins of the histidine triad (HIT) family	FR	Nucleotide transport and metabolism ; General function prediction only ;
lbm_HQ_transcript_4005	82.7	4.3e-311	At4g24280	KOG0102	Molecular chaperones mortalin/PBP74/GRP75, HSP70 superfamily	O	Posttranslational modification, protein turnover, chaperones ;
lbm_HQ_transcript_4006	74.5	9.1e-184	At5g45990	KOG1915	Cell cycle control protein (crooked neck)	D	Cell cycle control, cell division, chromosome partitioning ;
lbm_HQ_transcript_4014	68.3	1.1e-282	At2g23460	KOG0082	G-protein alpha subunit (small G protein superfamily)	DT	Cell cycle control, cell division, chromosome partitioning ; Signal transduction mechanisms ;
lbm_HQ_transcript_4017	82.5	2.8e-209	At3g26020	KOG2085	Serine/threonine protein phosphatase 2A, regulatory subunit	T	Signal transduction mechanisms ;
lbm_HQ_transcript_4020	56.6	3.4e-207	At5g44740	KOG2095	DNA polymerase iota/DNA damage inducible protein	L	Replication, recombination and repair ;
lbm_HQ_transcript_4024	75.5	3.9e-296	At2g01320	KOG0061	Transporter, ABC superfamily (Breast cancer resistance protein)	Q	Secondary metabolites biosynthesis, transport and catabolism ;
lbm_HQ_transcript_4026	89.9	6.1e-39	At5g02610	KOG3436	60S ribosomal protein L35	J	Translation, ribosomal structure and biogenesis ;
lbm_HQ_transcript_4027	77.6	8.7e-264	At3g18060	KOG0318	WD40 repeat stress protein/actin interacting protein	Z	Cytoskeleton ;
lbm_HQ_transcript_4030	71.6	1.6e-281	At4g36760	KOG2413	Xaa-Pro aminopeptidase	E	Amino acid transport and metabolism ;
lbm_HQ_transcript_4034	72.6	4.7e-233	At1g75210	KOG2469	IMP-GMP specific 5'-nucleotidase	F	Nucleotide transport and metabolism ;
lbm_HQ_transcript_4035	58.5	1.3e-105	At1g76510	KOG2744	DNA-binding proteins Bright/BRCAA1/RBP1 and related proteins containing BRIGHT domain	K	Transcription ;
lbm_HQ_transcript_4037	79.8	2.8e-286	At4g16370	KOG2262	Sexual differentiation process protein ISP4	T	Signal transduction mechanisms ;
lbm_HQ_transcript_4043	42.8	1.1e-104	At1g05680	KOG1192	UDP-glucuronosyl and UDP-glucosyl transferase	GC	Carbohydrate transport and metabolism ; Energy production and conversion ;
lbm_HQ_transcript_4044	68.7	6.8e-216	At5g27630_2	KOG0379	Kelch repeat-containing proteins	R	General function prediction only ;
lbm_HQ_transcript_4049	80.5	1.2e-159	At5g60550	KOG0585	Ca2+/calmodulin-dependent protein kinase kinase beta and related serine/threonine protein kinases	T	Signal transduction mechanisms ;
lbm_HQ_transcript_4051	52.1	2.6e-106	At1g19520	KOG4197	FOG: PPR repeat	R	General function prediction only ;
lbm_HQ_transcript_4052	76.3	1.8e-83	At3g63400	KOG0865	Cyclophilin type peptidyl-prolyl cis-trans isomerase	O	Posttranslational modification, protein turnover, chaperones ;
lbm_HQ_transcript_4059	86.1	2.6e-292	At5g51820	KOG0625	Phosphoglucomutase	G	Carbohydrate transport and metabolism ;
lbm_HQ_transcript_4068	69.9	3.8e-166	At5g20350	KOG0509	Ankyrin repeat and DHHC-type Zn-finger domain containing proteins	R	General function prediction only ;
lbm_HQ_transcript_4069	76.5	3.5e-281	At5g13400	KOG1237	H+/oligopeptide symporter	E	Amino acid transport and metabolism ;
lbm_HQ_transcript_4071	70.9	9.1e-245	At5g57190	KOG2419	Phosphatidylserine decarboxylase	I	Lipid transport and metabolism ;
lbm_HQ_transcript_4075	73.5	1.0e-243	At5g66020	KOG1889	Putative phosphoinositide phosphatase	I	Lipid transport and metabolism ;
lbm_HQ_transcript_4076	48.7	1.6e-119	At3g12270	KOG1499	Protein arginine N-methyltransferase PRMT1 and related enzymes	OKT	Posttranslational modification, protein turnover, chaperones ; Transcription ; Signal transduction mechanisms ;
lbm_HQ_transcript_4079	48.7	8.7e-54	At2g47850	KOG1677	CCCH-type Zn-finger protein	R	General function prediction only ;
lbm_HQ_transcript_4082	80.0	2.0e-26	At5g58240	KOG3379	Diadenosine polyphosphate hydrolase and related proteins of the histidine triad (HIT) family	FR	Nucleotide transport and metabolism ; General function prediction only ;
lbm_HQ_transcript_4083	70.9	7.5e-231	At1g30000	KOG2431	1, 2-alpha-mannosidase	G	Carbohydrate transport and metabolism ;
lbm_HQ_transcript_4084	77.2	1.0e-219	At1g54610	KOG0600	Cdc2-related protein kinase	D	Cell cycle control, cell division, chromosome partitioning ;
lbm_HQ_transcript_4085	60.8	5.4e-197	At4g32280_2	KOG0251	Clathrin assembly protein AP180 and related proteins, contain ENTH domain	TU	Signal transduction mechanisms ; Intracellular trafficking, secretion, and vesicular transport ;
lbm_HQ_transcript_4086	65.4	3.1e-128	At1g09020	KOG1764	5'-AMP-activated protein kinase, gamma subunit	C	Energy production and conversion ;
lbm_HQ_transcript_4088	56.9	1.1e-122	At5g47070	KOG1187	Serine/threonine protein kinase	T	Signal transduction mechanisms ;
lbm_HQ_transcript_4101	66.7	1.0e-208	At4g34910	KOG0346	RNA helicase	A	RNA processing and modification ;
lbm_HQ_transcript_4102	78.5	1.9e-295	At2g01320	KOG0061	Transporter, ABC superfamily (Breast cancer resistance protein)	Q	Secondary metabolites biosynthesis, transport and catabolism ;
lbm_HQ_transcript_4103	77.8	1.8e-261	At1g31800	KOG0157	Cytochrome P450 CYP4/CYP19/CYP26 subfamilies	QI	Secondary metabolites biosynthesis, transport and catabolism ; Lipid transport and metabolism ;
lbm_HQ_transcript_4111	70.8	1.1e-277	At5g15870	KOG2254	Predicted endo-1,3-beta-glucanase	G	Carbohydrate transport and metabolism ;
lbm_HQ_transcript_4121	88.9	1.2e-26	At2g43560	KOG0552	FKBP-type peptidyl-prolyl cis-trans isomerase	O	Posttranslational modification, protein turnover, chaperones ;
lbm_HQ_transcript_4122	26.1	2.2e-12	At5g25630	KOG4197	FOG: PPR repeat	R	General function prediction only ;
lbm_HQ_transcript_4125	55.6	6.0e-79	At5g51980	KOG0274	Cdc4 and related F-box and WD-40 proteins	R	General function prediction only ;
lbm_HQ_transcript_4127	83.8	0.0e+00	At4g15560	KOG0523	Transketolase	G	Carbohydrate transport and metabolism ;
lbm_HQ_transcript_4130	49.1	6.9e-144	At5g45110	KOG0504	FOG: Ankyrin repeat	R	General function prediction only ;
lbm_HQ_transcript_4131	75.4	1.1e-48	At4g36980	KOG2548	SWAP mRNA splicing regulator	A	RNA processing and modification ;
lbm_HQ_transcript_4132	84.5	0.0e+00	At2g30950	KOG0731	AAA+-type ATPase containing the peptidase M41 domain	O	Posttranslational modification, protein turnover, chaperones ;
lbm_HQ_transcript_4133	60.0	1.2e-201	At5g59710	KOG2151	Predicted transcriptional regulator	KDR	Transcription ; Cell cycle control, cell division, chromosome partitioning ; General function prediction only ;
lbm_HQ_transcript_4140	73.7	5.3e-245	At5g66020	KOG1889	Putative phosphoinositide phosphatase	I	Lipid transport and metabolism ;
lbm_HQ_transcript_4146	68.0	4.1e-237	At1g65430	KOG1815	Predicted E3 ubiquitin ligase	O	Posttranslational modification, protein turnover, chaperones ;
lbm_HQ_transcript_4148	54.3	1.9e-186	At3g03300	KOG0701	dsRNA-specific nuclease Dicer and related ribonucleases	A	RNA processing and modification ;
lbm_HQ_transcript_4150	63.0	1.7e-41	At3g06130	KOG1603	Copper chaperone	P	Inorganic ion transport and metabolism ;
lbm_HQ_transcript_4156	53.3	1.4e-117	At3g07810	KOG4205	RNA-binding protein musashi/mRNA cleavage and polyadenylation factor I complex, subunit HRP1	A	RNA processing and modification ;
lbm_HQ_transcript_4165	84.4	3.2e-258	At3g51850	KOG0032	Ca2+/calmodulin-dependent protein kinase, EF-Hand protein superfamily	T	Signal transduction mechanisms ;
lbm_HQ_transcript_4168	93.8	0.0e+00	At5g52640	KOG0019	Molecular chaperone (HSP90 family)	O	Posttranslational modification, protein turnover, chaperones ;
lbm_HQ_transcript_4170	40.9	1.7e-17	At4g17080	KOG0231	Junctional membrane complex protein Junctophilin and related MORN repeat proteins	R	General function prediction only ;
lbm_HQ_transcript_4171	59.2	7.0e-237	At1g48050	KOG2326	DNA-binding subunit of a DNA-dependent protein kinase (Ku80 autoantigen)	L	Replication, recombination and repair ;
lbm_HQ_transcript_4173	70.0	2.7e-220	At2g25430	KOG0251	Clathrin assembly protein AP180 and related proteins, contain ENTH domain	TU	Signal transduction mechanisms ; Intracellular trafficking, secretion, and vesicular transport ;
lbm_HQ_transcript_4174	69.1	1.4e-176	At2g03890	KOG2381	Phosphatidylinositol 4-kinase	T	Signal transduction mechanisms ;
lbm_HQ_transcript_4176	84.6	0.0e+00	At5g42270	KOG0731	AAA+-type ATPase containing the peptidase M41 domain	O	Posttranslational modification, protein turnover, chaperones ;
lbm_HQ_transcript_4177	58.9	3.6e-193	At1g56290	KOG2477	Uncharacterized conserved protein	S	Function unknown ;
lbm_HQ_transcript_4179	76.3	1.8e-83	At3g63400	KOG0865	Cyclophilin type peptidyl-prolyl cis-trans isomerase	O	Posttranslational modification, protein turnover, chaperones ;
lbm_HQ_transcript_4185	62.6	1.5e-260	At5g51340	KOG2300	Uncharacterized conserved protein	S	Function unknown ;
lbm_HQ_transcript_4188	64.6	1.3e-251	At3g12380	KOG0681	Actin-related protein - Arp5p	Z	Cytoskeleton ;
lbm_HQ_transcript_4190	63.0	1.2e-273	At1g62810	KOG1186	Copper amine oxidase	Q	Secondary metabolites biosynthesis, transport and catabolism ;
lbm_HQ_transcript_4197	51.2	8.0e-193	At1g30610	KOG4197	FOG: PPR repeat	R	General function prediction only ;
lbm_HQ_transcript_4198	79.2	1.2e-276	At1g50920	KOG1490	GTP-binding protein CRFG/NOG1 (ODN superfamily)	R	General function prediction only ;
lbm_HQ_transcript_4204	46.5	1.4e-101	At3g28850	KOG2824	Glutaredoxin-related protein	O	Posttranslational modification, protein turnover, chaperones ;
lbm_HQ_transcript_4213	93.9	0.0e+00	At1g78900	KOG1352	Vacuolar H+-ATPase V1 sector, subunit A	C	Energy production and conversion ;
lbm_HQ_transcript_4219	72.6	4.6e-233	At1g75210	KOG2469	IMP-GMP specific 5'-nucleotidase	F	Nucleotide transport and metabolism ;
lbm_HQ_transcript_4221	60.6	3.2e-189	At5g46190	KOG2190	PolyC-binding proteins alphaCP-1 and related KH domain proteins	AR	RNA processing and modification ; General function prediction only ;
lbm_HQ_transcript_4224	66.3	1.5e-143	At1g67300	KOG0254	Predicted transporter (major facilitator superfamily)	R	General function prediction only ;
lbm_HQ_transcript_4225	56.1	3.8e-187	At5g66810	KOG2659	LisH motif-containing protein	Z	Cytoskeleton ;
lbm_HQ_transcript_4228	60.9	5.1e-224	At1g70610	KOG0058	Peptide exporter, ABC superfamily	U	Intracellular trafficking, secretion, and vesicular transport ;
lbm_HQ_transcript_4231	80.2	5.4e-290	At5g03540	KOG2344	Exocyst component protein and related proteins	U	Intracellular trafficking, secretion, and vesicular transport ;
lbm_HQ_transcript_4234	68.0	8.3e-299	At4g12290	KOG1186	Copper amine oxidase	Q	Secondary metabolites biosynthesis, transport and catabolism ;
lbm_HQ_transcript_4235	49.7	4.0e-128	At4g24490	KOG0529	Protein geranylgeranyltransferase type II, alpha subunit	O	Posttranslational modification, protein turnover, chaperones ;
lbm_HQ_transcript_4240	83.2	3.4e-252	At3g22960	KOG2323	Pyruvate kinase	G	Carbohydrate transport and metabolism ;
lbm_HQ_transcript_4246	53.5	1.9e-32	At3g15070	KOG0800	FOG: Predicted E3 ubiquitin ligase	O	Posttranslational modification, protein turnover, chaperones ;
lbm_HQ_transcript_4247	75.0	1.9e-287	At1g13750	KOG1378	Purple acid phosphatase	G	Carbohydrate transport and metabolism ;
lbm_HQ_transcript_4249	55.3	8.2e-137	At2g17970	KOG4176	Uncharacterized conserved protein	S	Function unknown ;
lbm_HQ_transcript_4251	32.1	1.4e-24	At1g61720	KOG1502	Flavonol reductase/cinnamoyl-CoA reductase	V	Defense mechanisms ;
lbm_HQ_transcript_4256	78.6	1.9e-292	At1g12360	KOG1300	Vesicle trafficking protein Sec1	U	Intracellular trafficking, secretion, and vesicular transport ;
lbm_HQ_transcript_4257	75.3	4.6e-289	At5g15250	KOG0731	AAA+-type ATPase containing the peptidase M41 domain	O	Posttranslational modification, protein turnover, chaperones ;
lbm_HQ_transcript_4259	56.3	1.4e-117	At2g15690_2	KOG4197	FOG: PPR repeat	R	General function prediction only ;
lbm_HQ_transcript_4260	63.8	1.3e-211	At1g26460	KOG4197	FOG: PPR repeat	R	General function prediction only ;
lbm_HQ_transcript_4261	57.5	6.1e-190	At3g12780	KOG1367	3-phosphoglycerate kinase	G	Carbohydrate transport and metabolism ;
lbm_HQ_transcript_4265	76.7	1.1e-279	At3g12670	KOG2387	CTP synthase (UTP-ammonia lyase)	F	Nucleotide transport and metabolism ;
lbm_HQ_transcript_4268	84.7	1.2e-289	At2g01970	KOG1277	Endosomal membrane proteins, EMP70	U	Intracellular trafficking, secretion, and vesicular transport ;
lbm_HQ_transcript_4269	76.9	3.5e-225	At5g13280	KOG0456	Aspartate kinase	E	Amino acid transport and metabolism ;
lbm_HQ_transcript_4272	52.1	1.9e-101	At3g61350	KOG1072	FOG: Kelch repeat	R	General function prediction only ;
lbm_HQ_transcript_4273	64.4	1.6e-23	At4g00850	KOG3227	Calcium-responsive transcription coactivator	K	Transcription ;
lbm_HQ_transcript_4274	71.9	4.3e-154	At2g33700	KOG0698	Serine/threonine protein phosphatase	T	Signal transduction mechanisms ;
lbm_HQ_transcript_4276	55.5	1.6e-201	At3g51895	KOG0236	Sulfate/bicarbonate/oxalate exchanger SAT-1 and related transporters (SLC26 family)	P	Inorganic ion transport and metabolism ;
lbm_HQ_transcript_4277	62.2	4.0e-237	At3g06510	KOG0626	Beta-glucosidase, lactase phlorizinhydrolase, and related proteins	G	Carbohydrate transport and metabolism ;
lbm_HQ_transcript_4278	50.8	3.8e-171	At5g58620	KOG1595	CCCH-type Zn-finger protein	R	General function prediction only ;
lbm_HQ_transcript_4281	51.8	4.9e-150	At4g29000	KOG1171	Metallothionein-like protein	P	Inorganic ion transport and metabolism ;
lbm_HQ_transcript_4283	49.3	4.8e-137	Hs10947135	KOG0066	eIF2-interacting protein ABC50 (ABC superfamily)	J	Translation, ribosomal structure and biogenesis ;
lbm_HQ_transcript_4284	77.6	9.7e-231	At5g47010	KOG1802	RNA helicase nonsense mRNA reducing factor (pNORF1)	A	RNA processing and modification ;
lbm_HQ_transcript_4286	60.8	3.7e-230	At1g12240	KOG0228	Beta-fructofuranosidase (invertase)	G	Carbohydrate transport and metabolism ;
lbm_HQ_transcript_4288	62.1	1.6e-188	At3g26380	KOG2366	Alpha-D-galactosidase (melibiase)	G	Carbohydrate transport and metabolism ;
lbm_HQ_transcript_4291	55.0	3.0e-147	At1g12580	KOG0032	Ca2+/calmodulin-dependent protein kinase, EF-Hand protein superfamily	T	Signal transduction mechanisms ;
lbm_HQ_transcript_4299	41.9	1.8e-144	At1g60190	KOG0167	FOG: Armadillo/beta-catenin-like repeats	S	Function unknown ;
lbm_HQ_transcript_4304	45.8	2.1e-89	At4g18020	KOG1601	GATA-4/5/6 transcription factors	K	Transcription ;
lbm_HQ_transcript_4306	76.5	3.5e-281	At5g13400	KOG1237	H+/oligopeptide symporter	E	Amino acid transport and metabolism ;
lbm_HQ_transcript_4307	63.0	1.2e-148	At4g00830	KOG0117	Heterogeneous nuclear ribonucleoprotein R (RRM superfamily)	A	RNA processing and modification ;
lbm_HQ_transcript_4308	55.1	9.2e-149	At1g12580	KOG0032	Ca2+/calmodulin-dependent protein kinase, EF-Hand protein superfamily	T	Signal transduction mechanisms ;
lbm_HQ_transcript_4310	75.5	0.0e+00	At1g50380	KOG2237	Predicted serine protease	O	Posttranslational modification, protein turnover, chaperones ;
lbm_HQ_transcript_4316	38.0	8.3e-57	At5g42220	KOG4248	Ubiquitin-like protein, regulator of apoptosis	O	Posttranslational modification, protein turnover, chaperones ;
lbm_HQ_transcript_4319	61.8	2.0e-175	At5g49730	KOG0039	Ferric reductase, NADH/NADPH oxidase and related proteins	PQ	Inorganic ion transport and metabolism ; Secondary metabolites biosynthesis, transport and catabolism ;
lbm_HQ_transcript_4320	60.1	9.1e-229	At1g67700	KOG2089	Metalloendopeptidase family - saccharolysin & thimet oligopeptidase	O	Posttranslational modification, protein turnover, chaperones ;
lbm_HQ_transcript_4324	83.6	1.2e-236	At5g66210	KOG0032	Ca2+/calmodulin-dependent protein kinase, EF-Hand protein superfamily	T	Signal transduction mechanisms ;
lbm_HQ_transcript_4326	93.3	1.0e-216	At2g36880	KOG1506	S-adenosylmethionine synthetase	H	Coenzyme transport and metabolism ;
lbm_HQ_transcript_4331	84.2	1.7e-307	At2g13560	KOG1257	NADP+-dependent malic enzyme	C	Energy production and conversion ;
lbm_HQ_transcript_4334	44.7	1.2e-159	At5g65760	KOG2183	Prolylcarboxypeptidase (angiotensinase C)	OR	Posttranslational modification, protein turnover, chaperones ; General function prediction only ;
lbm_HQ_transcript_4336	59.4	2.3e-131	At1g67700	KOG2089	Metalloendopeptidase family - saccharolysin & thimet oligopeptidase	O	Posttranslational modification, protein turnover, chaperones ;
lbm_HQ_transcript_4342	40.7	7.4e-74	At5g01980	KOG0800	FOG: Predicted E3 ubiquitin ligase	O	Posttranslational modification, protein turnover, chaperones ;
lbm_HQ_transcript_4343	78.9	0.0e+00	At2g35690	KOG0136	Acyl-CoA oxidase	I	Lipid transport and metabolism ;
lbm_HQ_transcript_4347	52.1	5.0e-62	At4g35470	KOG0619	FOG: Leucine rich repeat	R	General function prediction only ;
lbm_HQ_transcript_4351	35.3	2.2e-62	At1g51580	KOG2190	PolyC-binding proteins alphaCP-1 and related KH domain proteins	AR	RNA processing and modification ; General function prediction only ;
lbm_HQ_transcript_4357	57.2	2.5e-191	At5g18590	KOG0379	Kelch repeat-containing proteins	R	General function prediction only ;
lbm_HQ_transcript_4362	60.9	1.4e-157	At3g07270	KOG2698	GTP cyclohydrolase I	H	Coenzyme transport and metabolism ;
lbm_HQ_transcript_4364	41.9	1.6e-153	At5g24350	KOG1797	Uncharacterized conserved protein (Neuroblastoma-amplified protein)	S	Function unknown ;
lbm_HQ_transcript_4366	58.8	7.6e-220	At1g55320	KOG1175	Acyl-CoA synthetase	I	Lipid transport and metabolism ;
lbm_HQ_transcript_4368	51.7	1.8e-67	At1g26930	KOG1072	FOG: Kelch repeat	R	General function prediction only ;
lbm_HQ_transcript_4369	77.7	5.4e-274	At4g14210	KOG0029	Amine oxidase	Q	Secondary metabolites biosynthesis, transport and catabolism ;
lbm_HQ_transcript_4372	81.5	6.8e-152	At3g12360	KOG0504	FOG: Ankyrin repeat	R	General function prediction only ;
lbm_HQ_transcript_4376	52.6	5.4e-24	At4g02340	KOG4178	Soluble epoxide hydrolase	I	Lipid transport and metabolism ;
lbm_HQ_transcript_4379	58.9	8.5e-195	At5g59710	KOG2151	Predicted transcriptional regulator	KDR	Transcription ; Cell cycle control, cell division, chromosome partitioning ; General function prediction only ;
lbm_HQ_transcript_4382	76.3	6.0e-76	At2g38710	KOG3274	Uncharacterized conserved protein, AMMECR1	S	Function unknown ;
lbm_HQ_transcript_4383	62.0	4.4e-260	At4g29010	KOG1683	Hydroxyacyl-CoA dehydrogenase/enoyl-CoA hydratase	I	Lipid transport and metabolism ;
lbm_HQ_transcript_4385	51.4	3.2e-109	At5g56360	KOG2397	Protein kinase C substrate, 80 KD protein, heavy chain	T	Signal transduction mechanisms ;
lbm_HQ_transcript_4391	68.8	1.6e-161	At3g51630	KOG0584	Serine/threonine protein kinase	R	General function prediction only ;
lbm_HQ_transcript_4394	79.5	4.0e-277	At4g30310	KOG2517	Ribulose kinase and related carbohydrate kinases	G	Carbohydrate transport and metabolism ;
lbm_HQ_transcript_4395	86.3	5.3e-112	At4g38890	KOG2333	Uncharacterized conserved protein	R	General function prediction only ;
lbm_HQ_transcript_4399	81.5	1.4e-261	At4g02120	KOG2387	CTP synthase (UTP-ammonia lyase)	F	Nucleotide transport and metabolism ;
lbm_HQ_transcript_4401	71.0	8.7e-232	At3g54010	KOG0543	FKBP-type peptidyl-prolyl cis-trans isomerase	O	Posttranslational modification, protein turnover, chaperones ;
lbm_HQ_transcript_4402	63.7	3.5e-201	At3g08860	KOG1404	Alanine-glyoxylate aminotransferase AGT2	E	Amino acid transport and metabolism ;
lbm_HQ_transcript_4404	61.3	1.0e-203	At1g54110_2	KOG2399	K+-dependent Na+:Ca2+ antiporter	P	Inorganic ion transport and metabolism ;
lbm_HQ_transcript_4409	64.1	9.0e-205	At4g35780	KOG0192	Tyrosine kinase specific for activated (GTP-bound) p21cdc42Hs	T	Signal transduction mechanisms ;
lbm_HQ_transcript_4412	69.4	3.3e-247	At3g14440	KOG1285	Beta, beta-carotene 15,15'-dioxygenase and related enzymes	Q	Secondary metabolites biosynthesis, transport and catabolism ;
lbm_HQ_transcript_4413	71.1	1.1e-237	At1g65430	KOG1815	Predicted E3 ubiquitin ligase	O	Posttranslational modification, protein turnover, chaperones ;
lbm_HQ_transcript_4415	45.3	2.1e-129	At4g15080	KOG1311	DHHC-type Zn-finger proteins	R	General function prediction only ;
lbm_HQ_transcript_4419	51.3	7.0e-157	At5g41990	KOG0584	Serine/threonine protein kinase	R	General function prediction only ;
lbm_HQ_transcript_4430	81.5	8.0e-270	At3g04870	KOG0029	Amine oxidase	Q	Secondary metabolites biosynthesis, transport and catabolism ;
lbm_HQ_transcript_4434	61.6	1.1e-90	At3g26730	KOG2164	Predicted E3 ubiquitin ligase	O	Posttranslational modification, protein turnover, chaperones ;
lbm_HQ_transcript_4435	72.5	2.9e-139	At1g20650_2	KOG1187	Serine/threonine protein kinase	T	Signal transduction mechanisms ;
lbm_HQ_transcript_4447	80.2	5.4e-290	At5g03540	KOG2344	Exocyst component protein and related proteins	U	Intracellular trafficking, secretion, and vesicular transport ;
lbm_HQ_transcript_4451	60.2	3.1e-213	At4g32250	KOG0198	MEKK and related serine/threonine protein kinases	T	Signal transduction mechanisms ;
lbm_HQ_transcript_4452	68.9	7.5e-268	At1g31780	KOG3758	Uncharacterized conserved protein	S	Function unknown ;
lbm_HQ_transcript_4453	51.3	5.6e-106	At1g76510	KOG2744	DNA-binding proteins Bright/BRCAA1/RBP1 and related proteins containing BRIGHT domain	K	Transcription ;
lbm_HQ_transcript_4455	69.6	1.2e-238	At3g05350	KOG2413	Xaa-Pro aminopeptidase	E	Amino acid transport and metabolism ;
lbm_HQ_transcript_4456	72.0	1.6e-142	At4g21990_1	KOG0189	Phosphoadenosine phosphosulfate reductase	E	Amino acid transport and metabolism ;
lbm_HQ_transcript_4460	70.3	1.2e-193	At3g09880	KOG2085	Serine/threonine protein phosphatase 2A, regulatory subunit	T	Signal transduction mechanisms ;
lbm_HQ_transcript_4461	69.2	2.9e-264	At4g33760	KOG2411	Aspartyl-tRNA synthetase, mitochondrial	J	Translation, ribosomal structure and biogenesis ;
lbm_HQ_transcript_4462	62.0	4.4e-260	At4g29010	KOG1683	Hydroxyacyl-CoA dehydrogenase/enoyl-CoA hydratase	I	Lipid transport and metabolism ;
lbm_HQ_transcript_4464	81.1	5.0e-264	At5g01320	KOG1184	Thiamine pyrophosphate-requiring enzyme	EH	Amino acid transport and metabolism ; Coenzyme transport and metabolism ;
lbm_HQ_transcript_4469	58.6	1.5e-220	At1g60500	KOG0446	Vacuolar sorting protein VPS1, dynamin, and related proteins	UR	Intracellular trafficking, secretion, and vesicular transport ; General function prediction only ;
lbm_HQ_transcript_4472	69.2	4.6e-185	At1g77180	KOG2441	mRNA splicing factor/probable chromatin binding snw family nuclear protein	AB	RNA processing and modification ; Chromatin structure and dynamics ;
lbm_HQ_transcript_4474	82.2	4.3e-308	At1g76550	KOG2440	Pyrophosphate-dependent phosphofructo-1-kinase	G	Carbohydrate transport and metabolism ;
lbm_HQ_transcript_4479	64.7	1.6e-129	At1g72160	KOG1471	Phosphatidylinositol transfer protein SEC14 and related proteins	I	Lipid transport and metabolism ;
lbm_HQ_transcript_4483	62.6	1.0e-224	At1g60420	KOG2501	Thioredoxin, nucleoredoxin and related proteins	R	General function prediction only ;
lbm_HQ_transcript_4484	68.7	5.0e-232	At1g72470	KOG2344	Exocyst component protein and related proteins	U	Intracellular trafficking, secretion, and vesicular transport ;
lbm_HQ_transcript_4490	35.8	1.4e-24	At1g74520	KOG1725	Protein involved in membrane traffic (YOP1/TB2/DP1/HVA22 family)	U	Intracellular trafficking, secretion, and vesicular transport ;
lbm_HQ_transcript_4491	83.3	1.0e-163	At3g50530	KOG0032	Ca2+/calmodulin-dependent protein kinase, EF-Hand protein superfamily	T	Signal transduction mechanisms ;
lbm_HQ_transcript_4497	27.4	3.3e-74	At3g26310	KOG0156	Cytochrome P450 CYP2 subfamily	Q	Secondary metabolites biosynthesis, transport and catabolism ;
lbm_HQ_transcript_4498	73.2	1.9e-175	At2g42520	KOG0335	ATP-dependent RNA helicase	A	RNA processing and modification ;
lbm_HQ_transcript_4499	32.3	1.8e-72	At2g22600	KOG2190	PolyC-binding proteins alphaCP-1 and related KH domain proteins	AR	RNA processing and modification ; General function prediction only ;
lbm_HQ_transcript_4505	70.8	9.7e-151	At1g65320	KOG1764	5'-AMP-activated protein kinase, gamma subunit	C	Energy production and conversion ;
lbm_HQ_transcript_4507	69.3	2.7e-201	At3g54860	KOG1302	Vacuolar sorting protein VPS33/slp1 (Sec1 family)	U	Intracellular trafficking, secretion, and vesicular transport ;
lbm_HQ_transcript_4511	65.6	7.0e-125	At1g06470	KOG1443	Predicted integral membrane protein	S	Function unknown ;
lbm_HQ_transcript_4512	74.1	1.7e-251	At2g42880	KOG0660	Mitogen-activated protein kinase	T	Signal transduction mechanisms ;
lbm_HQ_transcript_4513	30.3	2.7e-76	At5g64390	KOG2190	PolyC-binding proteins alphaCP-1 and related KH domain proteins	AR	RNA processing and modification ; General function prediction only ;
lbm_HQ_transcript_4517	46.9	1.8e-128	At3g01750	KOG0504	FOG: Ankyrin repeat	R	General function prediction only ;
lbm_HQ_transcript_4519	68.1	4.5e-196	At5g47750	KOG0610	Putative serine/threonine protein kinase	R	General function prediction only ;
lbm_HQ_transcript_4522	63.1	2.7e-169	At3g49350	KOG2197	Ypt/Rab-specific GTPase-activating protein GYP7 and related proteins	T	Signal transduction mechanisms ;
lbm_HQ_transcript_4523	61.5	2.0e-132	At1g47270	KOG2502	Tub family proteins	R	General function prediction only ;
lbm_HQ_transcript_4528	71.2	2.7e-124	At4g33360	KOG1502	Flavonol reductase/cinnamoyl-CoA reductase	V	Defense mechanisms ;
lbm_HQ_transcript_4529	65.5	1.4e-170	At1g80510	KOG1305	Amino acid transporter protein	E	Amino acid transport and metabolism ;
lbm_HQ_transcript_4530	72.8	2.5e-138	At3g02280	KOG1159	NADP-dependent flavoprotein reductase	C	Energy production and conversion ;
lbm_HQ_transcript_4532	84.2	1.6e-257	At3g51850	KOG0032	Ca2+/calmodulin-dependent protein kinase, EF-Hand protein superfamily	T	Signal transduction mechanisms ;
lbm_HQ_transcript_4535	69.6	1.5e-106	At2g25970	KOG1676	K-homology type RNA binding proteins	A	RNA processing and modification ;
lbm_HQ_transcript_4538	71.1	1.8e-234	At1g20080	KOG1012	Ca2+-dependent lipid-binding protein CLB1/vesicle protein vp115/Granuphilin A, contains C2 domain	R	General function prediction only ;
lbm_HQ_transcript_4539	54.4	9.3e-85	At5g46580	KOG4197	FOG: PPR repeat	R	General function prediction only ;
lbm_HQ_transcript_4540	80.6	3.8e-62	At1g19970	KOG3106	ER lumen protein retaining receptor	U	Intracellular trafficking, secretion, and vesicular transport ;
lbm_HQ_transcript_4541	57.9	2.9e-203	At3g50050	KOG1339	Aspartyl protease	O	Posttranslational modification, protein turnover, chaperones ;
lbm_HQ_transcript_4544	43.5	1.7e-131	At5g51920	KOG2142	Molybdenum cofactor sulfurase	H	Coenzyme transport and metabolism ;
lbm_HQ_transcript_4545	80.7	0.0e+00	At1g29880	KOG2298	Glycyl-tRNA synthetase and related class II tRNA synthetase	J	Translation, ribosomal structure and biogenesis ;
lbm_HQ_transcript_4546	62.3	7.8e-209	At5g49740	KOG0039	Ferric reductase, NADH/NADPH oxidase and related proteins	PQ	Inorganic ion transport and metabolism ; Secondary metabolites biosynthesis, transport and catabolism ;
lbm_HQ_transcript_4548	70.0	2.0e-220	At2g25430	KOG0251	Clathrin assembly protein AP180 and related proteins, contain ENTH domain	TU	Signal transduction mechanisms ; Intracellular trafficking, secretion, and vesicular transport ;
lbm_HQ_transcript_4554	71.0	8.3e-235	At1g36370	KOG2467	Glycine/serine hydroxymethyltransferase	E	Amino acid transport and metabolism ;
lbm_HQ_transcript_4558	35.8	1.4e-24	At1g74520	KOG1725	Protein involved in membrane traffic (YOP1/TB2/DP1/HVA22 family)	U	Intracellular trafficking, secretion, and vesicular transport ;
lbm_HQ_transcript_4561	63.1	2.6e-220	At1g76400	KOG2291	Oligosaccharyltransferase, alpha subunit (ribophorin I)	O	Posttranslational modification, protein turnover, chaperones ;
lbm_HQ_transcript_4565	54.0	7.5e-212	At3g54720	KOG2195	Transferrin receptor and related proteins containing the protease-associated (PA) domain	OPR	Posttranslational modification, protein turnover, chaperones ; Inorganic ion transport and metabolism ; General function prediction only ;
lbm_HQ_transcript_4567	91.4	0.0e+00	At5g42020	KOG0100	Molecular chaperones GRP78/BiP/KAR2, HSP70 superfamily	O	Posttranslational modification, protein turnover, chaperones ;
lbm_HQ_transcript_4570	74.2	4.0e-282	At3g15990	KOG0236	Sulfate/bicarbonate/oxalate exchanger SAT-1 and related transporters (SLC26 family)	P	Inorganic ion transport and metabolism ;
lbm_HQ_transcript_4573	94.2	0.0e+00	At5g49460	KOG1254	ATP-citrate lyase	C	Energy production and conversion ;
lbm_HQ_transcript_4576	63.3	1.7e-211	At3g16630	KOG0246	Kinesin-like protein	Z	Cytoskeleton ;
lbm_HQ_transcript_4577	51.8	3.6e-81	At2g38330	KOG1347	Uncharacterized membrane protein, predicted efflux pump	R	General function prediction only ;
lbm_HQ_transcript_4578	72.8	3.1e-234	At1g75210	KOG2469	IMP-GMP specific 5'-nucleotidase	F	Nucleotide transport and metabolism ;
lbm_HQ_transcript_4592	69.1	6.4e-211	At1g27680	KOG1322	GDP-mannose pyrophosphorylase/mannose-1-phosphate guanylyltransferase	M	Cell wall/membrane/envelope biogenesis ;
lbm_HQ_transcript_4600	81.8	6.0e-302	At1g29880	KOG2298	Glycyl-tRNA synthetase and related class II tRNA synthetase	J	Translation, ribosomal structure and biogenesis ;
lbm_HQ_transcript_4601	78.0	4.7e-262	At1g31800	KOG0157	Cytochrome P450 CYP4/CYP19/CYP26 subfamilies	QI	Secondary metabolites biosynthesis, transport and catabolism ; Lipid transport and metabolism ;
lbm_HQ_transcript_4603	65.9	7.7e-07	At5g60800	KOG1603	Copper chaperone	P	Inorganic ion transport and metabolism ;
lbm_HQ_transcript_4604	82.7	7.1e-303	At5g09590	KOG0102	Molecular chaperones mortalin/PBP74/GRP75, HSP70 superfamily	O	Posttranslational modification, protein turnover, chaperones ;
lbm_HQ_transcript_4605	66.8	2.0e-209	At1g74960	KOG1394	3-oxoacyl-(acyl-carrier-protein) synthase (I and II)	IQ	Lipid transport and metabolism ; Secondary metabolites biosynthesis, transport and catabolism ;
lbm_HQ_transcript_4606	75.9	2.6e-249	At5g17530	KOG1220	Phosphoglucomutase/phosphomannomutase	G	Carbohydrate transport and metabolism ;
lbm_HQ_transcript_4610	52.9	4.6e-145	At3g13050	KOG0253	Synaptic vesicle transporter SV2 (major facilitator superfamily)	R	General function prediction only ;
lbm_HQ_transcript_4612	89.9	0.0e+00	At4g19210	KOG0063	RNAse L inhibitor, ABC superfamily	A	RNA processing and modification ;
lbm_HQ_transcript_4619	73.4	1.0e-256	At2g47940	KOG1320	Serine protease	O	Posttranslational modification, protein turnover, chaperones ;
lbm_HQ_transcript_4621	49.4	5.9e-169	At4g21150	KOG2447	Oligosaccharyltransferase, delta subunit (ribophorin II)	O	Posttranslational modification, protein turnover, chaperones ;
lbm_HQ_transcript_4623	47.7	6.3e-110	At5g09420_1	KOG1211	Amidases	J	Translation, ribosomal structure and biogenesis ;
lbm_HQ_transcript_4624	64.2	4.1e-202	At2g27100	KOG2295	C2H2 Zn-finger protein	R	General function prediction only ;
lbm_HQ_transcript_4627	76.3	2.1e-169	At2g18170	KOG0660	Mitogen-activated protein kinase	T	Signal transduction mechanisms ;
lbm_HQ_transcript_4630	68.1	2.4e-157	At3g59030	KOG1347	Uncharacterized membrane protein, predicted efflux pump	R	General function prediction only ;
lbm_HQ_transcript_4634	70.2	3.8e-232	At2g46700	KOG0032	Ca2+/calmodulin-dependent protein kinase, EF-Hand protein superfamily	T	Signal transduction mechanisms ;
lbm_HQ_transcript_4635	79.2	4.6e-76	At1g79870	KOG0069	Glyoxylate/hydroxypyruvate reductase (D-isomer-specific 2-hydroxy acid dehydrogenase superfamily)	C	Energy production and conversion ;
lbm_HQ_transcript_4637	67.5	7.9e-286	At1g55320	KOG1175	Acyl-CoA synthetase	I	Lipid transport and metabolism ;
lbm_HQ_transcript_4639	67.8	8.8e-269	At1g49430	KOG1256	Long-chain acyl-CoA synthetases (AMP-forming)	I	Lipid transport and metabolism ;
lbm_HQ_transcript_4640	68.5	7.4e-135	At1g49670_2	KOG1196	Predicted NAD-dependent oxidoreductase	R	General function prediction only ;
lbm_HQ_transcript_4646	85.9	1.4e-117	At5g38480	KOG0841	Multifunctional chaperone (14-3-3 family)	O	Posttranslational modification, protein turnover, chaperones ;
lbm_HQ_transcript_4651	42.2	6.8e-64	At1g26110	KOG1073	Uncharacterized mRNA-associated protein RAP55	U	Intracellular trafficking, secretion, and vesicular transport ;
lbm_HQ_transcript_4656	71.9	2.9e-264	At1g73980	KOG4203	Armadillo/beta-Catenin/plakoglobin	TZ	Signal transduction mechanisms ; Cytoskeleton ;
lbm_HQ_transcript_4658	66.8	7.5e-220	At2g40700	KOG0348	ATP-dependent RNA helicase	A	RNA processing and modification ;
lbm_HQ_transcript_4666	72.8	6.5e-256	At3g19240	KOG2395	Protein involved in vacuole import and degradation	U	Intracellular trafficking, secretion, and vesicular transport ;
lbm_HQ_transcript_4668	66.9	2.5e-58	At1g26930	KOG1072	FOG: Kelch repeat	R	General function prediction only ;
lbm_HQ_transcript_4671	81.5	5.1e-152	At3g12360	KOG0504	FOG: Ankyrin repeat	R	General function prediction only ;
lbm_HQ_transcript_4672	47.6	2.8e-94	At3g12680	KOG1677	CCCH-type Zn-finger protein	R	General function prediction only ;
lbm_HQ_transcript_4674	48.6	8.8e-120	At1g16220	KOG0698	Serine/threonine protein phosphatase	T	Signal transduction mechanisms ;
lbm_HQ_transcript_4675	63.2	1.1e-146	At5g46580	KOG4197	FOG: PPR repeat	R	General function prediction only ;
lbm_HQ_transcript_4676	55.4	1.3e-136	At1g34370	KOG1721	FOG: Zn-finger	R	General function prediction only ;
lbm_HQ_transcript_4680	47.6	6.4e-102	At1g80510	KOG1305	Amino acid transporter protein	E	Amino acid transport and metabolism ;
lbm_HQ_transcript_4681	56.8	3.2e-170	At5g58950	KOG0192	Tyrosine kinase specific for activated (GTP-bound) p21cdc42Hs	T	Signal transduction mechanisms ;
lbm_HQ_transcript_4682	69.4	2.9e-203	At4g31180	KOG0556	Aspartyl-tRNA synthetase	J	Translation, ribosomal structure and biogenesis ;
lbm_HQ_transcript_4694	41.6	7.9e-145	At1g60190	KOG0167	FOG: Armadillo/beta-catenin-like repeats	S	Function unknown ;
lbm_HQ_transcript_4698	30.3	1.6e-28	At3g02650_2	KOG4197	FOG: PPR repeat	R	General function prediction only ;
lbm_HQ_transcript_4701	66.9	2.6e-119	At2g27350	KOG2605	OTU (ovarian tumor)-like cysteine protease	TO	Signal transduction mechanisms ; Posttranslational modification, protein turnover, chaperones ;
lbm_HQ_transcript_4705	62.5	1.1e-189	At2g26280	KOG2401	Predicted MutS-related protein involved in mismatch repair	L	Replication, recombination and repair ;
lbm_HQ_transcript_4706	68.4	3.1e-210	At3g06350	KOG0692	Pentafunctional AROM protein	E	Amino acid transport and metabolism ;
lbm_HQ_transcript_4707	47.2	2.4e-149	At1g54710	KOG2109	WD40 repeat protein	R	General function prediction only ;
lbm_HQ_transcript_4709	46.2	1.7e-102	At1g26110	KOG1073	Uncharacterized mRNA-associated protein RAP55	U	Intracellular trafficking, secretion, and vesicular transport ;
lbm_HQ_transcript_4720	44.6	6.2e-73	At2g43650	KOG3118	Disrupter of silencing SAS10	B	Chromatin structure and dynamics ;
lbm_HQ_transcript_4721	43.0	5.5e-13	7290485	KOG3706	Uncharacterized conserved protein	S	Function unknown ;
lbm_HQ_transcript_4722	80.9	2.8e-312	At5g35160	KOG1278	Endosomal membrane proteins, EMP70	U	Intracellular trafficking, secretion, and vesicular transport ;
lbm_HQ_transcript_4727	74.5	3.9e-152	At3g63010	KOG1515	Arylacetamide deacetylase	V	Defense mechanisms ;
lbm_HQ_transcript_4733	83.9	1.2e-87	At1g03840	KOG1721	FOG: Zn-finger	R	General function prediction only ;
lbm_HQ_transcript_4734	36.4	1.9e-50	At4g25990	KOG1601	GATA-4/5/6 transcription factors	K	Transcription ;
lbm_HQ_transcript_4735	81.2	2.4e-170	At5g16040	KOG1426	FOG: RCC1 domain	S	Function unknown ;
lbm_HQ_transcript_4736	57.6	2.0e-111	At1g55750	KOG2074	RNA polymerase II transcription initiation/nucleotide excision repair factor TFIIH, subunit TFB1	KL	Transcription ; Replication, recombination and repair ;
lbm_HQ_transcript_4738	83.6	6.4e-280	At1g55490	KOG0356	Mitochondrial chaperonin, Cpn60/Hsp60p	O	Posttranslational modification, protein turnover, chaperones ;
lbm_HQ_transcript_4750	65.8	2.5e-50	At2g23790	KOG2966	Uncharacterized conserved protein	R	General function prediction only ;
lbm_HQ_transcript_4751	56.8	3.2e-170	At5g58950	KOG0192	Tyrosine kinase specific for activated (GTP-bound) p21cdc42Hs	T	Signal transduction mechanisms ;
lbm_HQ_transcript_4759	61.7	4.2e-90	At3g17610_2	KOG2632	Rhomboid family proteins	S	Function unknown ;
lbm_HQ_transcript_4763	77.4	2.1e-214	At1g50700	KOG0032	Ca2+/calmodulin-dependent protein kinase, EF-Hand protein superfamily	T	Signal transduction mechanisms ;
lbm_HQ_transcript_4765	80.8	7.8e-225	At3g10540	KOG0592	3-phosphoinositide-dependent protein kinase (PDK1)	T	Signal transduction mechanisms ;
lbm_HQ_transcript_4766	46.3	1.8e-173	At1g01580	KOG0039	Ferric reductase, NADH/NADPH oxidase and related proteins	PQ	Inorganic ion transport and metabolism ; Secondary metabolites biosynthesis, transport and catabolism ;
lbm_HQ_transcript_4769	89.0	0.0e+00	At1g62750	KOG0465	Mitochondrial elongation factor	J	Translation, ribosomal structure and biogenesis ;
lbm_HQ_transcript_4772	52.5	2.2e-179	At5g20960	KOG0430	Xanthine dehydrogenase	F	Nucleotide transport and metabolism ;
lbm_HQ_transcript_4777	76.9	0.0e+00	At5g26830	KOG1637	Threonyl-tRNA synthetase	J	Translation, ribosomal structure and biogenesis ;
lbm_HQ_transcript_4780	72.5	1.0e-256	At5g27540	KOG1707	Predicted Ras related/Rac-GTP binding protein	V	Defense mechanisms ;
lbm_HQ_transcript_4781	74.8	5.9e-225	At3g05030	KOG1965	Sodium/hydrogen exchanger protein	P	Inorganic ion transport and metabolism ;
lbm_HQ_transcript_4786	56.6	5.1e-96	At4g36870	KOG0773	Transcription factor MEIS1 and related HOX domain proteins	K	Transcription ;
lbm_HQ_transcript_4790	82.4	3.9e-253	At1g17740	KOG0068	D-3-phosphoglycerate dehydrogenase, D-isomer-specific 2-hydroxy acid dehydrogenase superfamily	E	Amino acid transport and metabolism ;
lbm_HQ_transcript_4793	70.5	6.5e-240	At3g18480	KOG0963	Transcription factor/CCAAT displacement protein CDP1	K	Transcription ;
lbm_HQ_transcript_4798	81.5	5.3e-226	At5g42270	KOG0731	AAA+-type ATPase containing the peptidase M41 domain	O	Posttranslational modification, protein turnover, chaperones ;
lbm_HQ_transcript_4799	65.4	8.6e-219	At2g02860	KOG0637	Sucrose transporter and related proteins	G	Carbohydrate transport and metabolism ;
lbm_HQ_transcript_4800	80.7	0.0e+00	At2g37040	KOG0222	Phenylalanine and histidine ammonia-lyase	Q	Secondary metabolites biosynthesis, transport and catabolism ;
lbm_HQ_transcript_4801	81.2	1.2e-121	At3g01650	KOG1327	Copine	T	Signal transduction mechanisms ;
lbm_HQ_transcript_4805	72.9	3.1e-194	At5g13160	KOG1187	Serine/threonine protein kinase	T	Signal transduction mechanisms ;
lbm_HQ_transcript_4812	33.8	5.0e-91	At3g18670	KOG0504	FOG: Ankyrin repeat	R	General function prediction only ;
lbm_HQ_transcript_4815	62.1	2.4e-202	At3g08860	KOG1404	Alanine-glyoxylate aminotransferase AGT2	E	Amino acid transport and metabolism ;
lbm_HQ_transcript_4816	61.7	4.3e-207	At1g16720	KOG1203	Predicted dehydrogenase	G	Carbohydrate transport and metabolism ;
lbm_HQ_transcript_4820	81.8	3.4e-305	At3g44600	KOG0882	Cyclophilin-related peptidyl-prolyl cis-trans isomerase	O	Posttranslational modification, protein turnover, chaperones ;
lbm_HQ_transcript_4821	50.1	1.4e-109	At5g66730	KOG1721	FOG: Zn-finger	R	General function prediction only ;
lbm_HQ_transcript_4823	60.6	3.0e-189	At5g46190	KOG2190	PolyC-binding proteins alphaCP-1 and related KH domain proteins	AR	RNA processing and modification ; General function prediction only ;
lbm_HQ_transcript_4824	82.8	1.4e-213	At1g65660	KOG2560	RNA splicing factor - Slu7p	A	RNA processing and modification ;
lbm_HQ_transcript_4826	39.7	7.2e-66	At1g71800	KOG0108	mRNA cleavage and polyadenylation factor I complex, subunit RNA15	A	RNA processing and modification ;
lbm_HQ_transcript_4831	81.0	1.9e-287	At3g23940	KOG2448	Dihydroxy-acid dehydratase	E	Amino acid transport and metabolism ;
lbm_HQ_transcript_4835	51.1	1.1e-69	At1g56310	KOG2207	Predicted 3'-5' exonuclease	L	Replication, recombination and repair ;
lbm_HQ_transcript_4836	83.8	0.0e+00	At4g15560	KOG0523	Transketolase	G	Carbohydrate transport and metabolism ;
lbm_HQ_transcript_4843	66.7	2.3e-205	At1g74960	KOG1394	3-oxoacyl-(acyl-carrier-protein) synthase (I and II)	IQ	Lipid transport and metabolism ; Secondary metabolites biosynthesis, transport and catabolism ;
lbm_HQ_transcript_4844	24.0	4.5e-07	Hs12232401	KOG2084	Predicted histone tail methylase containing SET domain	B	Chromatin structure and dynamics ;
lbm_HQ_transcript_4856	55.4	1.7e-107	At1g71020	KOG0167	FOG: Armadillo/beta-catenin-like repeats	S	Function unknown ;
lbm_HQ_transcript_4858	49.4	3.8e-139	At3g49590	KOG4573	Phosphoprotein involved in cytoplasm to vacuole targeting and autophagy	U	Intracellular trafficking, secretion, and vesicular transport ;
lbm_HQ_transcript_4861	46.4	1.5e-92	At2g21330	KOG1557	Fructose-biphosphate aldolase	G	Carbohydrate transport and metabolism ;
lbm_HQ_transcript_4862	61.1	7.8e-164	At1g74680	KOG1021	Acetylglucosaminyltransferase EXT1/exostosin 1	GMW	Carbohydrate transport and metabolism ; Cell wall/membrane/envelope biogenesis ; Extracellular structures ;
lbm_HQ_transcript_4863	66.9	2.5e-119	At2g27350	KOG2605	OTU (ovarian tumor)-like cysteine protease	TO	Signal transduction mechanisms ; Posttranslational modification, protein turnover, chaperones ;
lbm_HQ_transcript_4868	79.2	1.2e-273	At5g13650	KOG0462	Elongation factor-type GTP-binding protein	J	Translation, ribosomal structure and biogenesis ;
lbm_HQ_transcript_4871	79.6	0.0e+00	At1g74260	KOG1907	Phosphoribosylformylglycinamidine synthase	F	Nucleotide transport and metabolism ;
lbm_HQ_transcript_4873	51.6	2.0e-76	At3g51320	KOG4197	FOG: PPR repeat	R	General function prediction only ;
lbm_HQ_transcript_4874	64.8	7.1e-146	At1g69910	KOG1187	Serine/threonine protein kinase	T	Signal transduction mechanisms ;
lbm_HQ_transcript_4875	75.9	1.9e-268	At4g26300	KOG4426	Arginyl-tRNA synthetase	J	Translation, ribosomal structure and biogenesis ;
lbm_HQ_transcript_4876	80.1	4.4e-273	At3g17770	KOG2426	Dihydroxyacetone kinase/glycerone kinase	G	Carbohydrate transport and metabolism ;
lbm_HQ_transcript_4877	71.6	4.1e-271	At5g27540	KOG1707	Predicted Ras related/Rac-GTP binding protein	V	Defense mechanisms ;
lbm_HQ_transcript_4878	31.7	7.8e-20	At5g08110	KOG4150	Predicted ATP-dependent RNA helicase	A	RNA processing and modification ;
lbm_HQ_transcript_4880	37.9	5.5e-74	At5g45710	KOG0627	Heat shock transcription factor	K	Transcription ;
lbm_HQ_transcript_4884	78.3	1.1e-207	At2g39730	KOG0651	26S proteasome regulatory complex, ATPase RPT4	O	Posttranslational modification, protein turnover, chaperones ;
lbm_HQ_transcript_4885	45.3	3.9e-51	At1g58025	KOG1474	Transcription initiation factor TFIID, subunit BDF1 and related bromodomain proteins	K	Transcription ;
lbm_HQ_transcript_4888	70.4	3.9e-229	At5g11100	KOG1012	Ca2+-dependent lipid-binding protein CLB1/vesicle protein vp115/Granuphilin A, contains C2 domain	R	General function prediction only ;
lbm_HQ_transcript_4894	82.2	5.9e-294	At1g49340	KOG0902	Phosphatidylinositol 4-kinase	T	Signal transduction mechanisms ;
lbm_HQ_transcript_4896	54.5	3.8e-115	At1g25480	KOG4711	Predicted membrane protein	R	General function prediction only ;
lbm_HQ_transcript_4906	57.7	2.0e-193	At5g55480	KOG2258	Glycerophosphoryl diester phosphodiesterase	C	Energy production and conversion ;
lbm_HQ_transcript_4909	74.6	9.6e-220	At2g45300	KOG0692	Pentafunctional AROM protein	E	Amino acid transport and metabolism ;
lbm_HQ_transcript_4910	71.1	4.4e-47	At4g02730	KOG0266	WD40 repeat-containing protein	R	General function prediction only ;
lbm_HQ_transcript_4912	89.7	0.0e+00	At5g66760	KOG2403	Succinate dehydrogenase, flavoprotein subunit	C	Energy production and conversion ;
lbm_HQ_transcript_4915	71.6	2.8e-187	At2g43330	KOG0254	Predicted transporter (major facilitator superfamily)	R	General function prediction only ;
lbm_HQ_transcript_4916	65.7	6.9e-133	At3g60500	KOG1614	Exosomal 3'-5' exoribonuclease complex, subunit Rrp45	J	Translation, ribosomal structure and biogenesis ;
lbm_HQ_transcript_4919	67.2	1.3e-205	At1g74960	KOG1394	3-oxoacyl-(acyl-carrier-protein) synthase (I and II)	IQ	Lipid transport and metabolism ; Secondary metabolites biosynthesis, transport and catabolism ;
lbm_HQ_transcript_4924	54.3	8.7e-213	At1g24340	KOG3855	Monooxygenase involved in coenzyme Q (ubiquinone) biosynthesis	HC	Coenzyme transport and metabolism ; Energy production and conversion ;
lbm_HQ_transcript_4927	74.4	1.7e-309	At4g23850	KOG1256	Long-chain acyl-CoA synthetases (AMP-forming)	I	Lipid transport and metabolism ;
lbm_HQ_transcript_4930	81.6	1.2e-217	At4g31390	KOG1235	Predicted unusual protein kinase	R	General function prediction only ;
lbm_HQ_transcript_4933	79.6	2.2e-195	At1g09830	KOG0237	Glycinamide ribonucleotide synthetase (GARS)/Aminoimidazole ribonucleotide synthetase (AIRS)	F	Nucleotide transport and metabolism ;
lbm_HQ_transcript_4934	77.1	3.2e-13	At1g01490	KOG1603	Copper chaperone	P	Inorganic ion transport and metabolism ;
lbm_HQ_transcript_4935	77.5	1.7e-208	At1g18260	KOG1550	Extracellular protein SEL-1 and related proteins	MOT	Cell wall/membrane/envelope biogenesis ; Posttranslational modification, protein turnover, chaperones ; Signal transduction mechanisms ;
lbm_HQ_transcript_4937	60.4	3.2e-207	At5g08560	KOG0293	WD40 repeat-containing protein	S	Function unknown ;
lbm_HQ_transcript_4940	83.5	1.5e-302	At3g47340	KOG0571	Asparagine synthase (glutamine-hydrolyzing)	E	Amino acid transport and metabolism ;
lbm_HQ_transcript_4941	73.6	2.2e-248	At1g68830	KOG0594	Protein kinase PCTAIRE and related kinases	R	General function prediction only ;
lbm_HQ_transcript_4951	56.0	8.6e-160	At3g08970	KOG0714	Molecular chaperone (DnaJ superfamily)	O	Posttranslational modification, protein turnover, chaperones ;
lbm_HQ_transcript_4952	68.4	4.2e-159	At1g72990	KOG0496	Beta-galactosidase	G	Carbohydrate transport and metabolism ;
lbm_HQ_transcript_4953	84.9	4.0e-282	At5g60790	KOG0927	Predicted transporter (ABC superfamily)	R	General function prediction only ;
lbm_HQ_transcript_4958	52.9	1.9e-98	At2g27350	KOG2605	OTU (ovarian tumor)-like cysteine protease	TO	Signal transduction mechanisms ; Posttranslational modification, protein turnover, chaperones ;
lbm_HQ_transcript_4959	76.2	7.8e-121	At5g65820	KOG4197	FOG: PPR repeat	R	General function prediction only ;
lbm_HQ_transcript_4962	50.1	3.7e-94	At2g21950	KOG1072	FOG: Kelch repeat	R	General function prediction only ;
lbm_HQ_transcript_4963	73.6	1.9e-143	At2g45720	KOG0167	FOG: Armadillo/beta-catenin-like repeats	S	Function unknown ;
lbm_HQ_transcript_4964	71.2	1.1e-175	At3g01300	KOG1187	Serine/threonine protein kinase	T	Signal transduction mechanisms ;
lbm_HQ_transcript_4965	57.1	2.6e-156	At4g32050	KOG2611	Neurochondrin/leucine-rich protein (Neurochondrin)	S	Function unknown ;
lbm_HQ_transcript_4966	57.1	1.8e-32	At4g15470_2	KOG1947	Leucine rich repeat proteins, some proteins contain F-box	R	General function prediction only ;
lbm_HQ_transcript_4967	66.2	2.6e-180	At3g53390	KOG2394	WD40 protein DMR-N9	R	General function prediction only ;
lbm_HQ_transcript_4970	72.7	1.6e-113	At1g67680	KOG2376	Signal recognition particle, subunit Srp72	U	Intracellular trafficking, secretion, and vesicular transport ;
lbm_HQ_transcript_4971	65.9	1.5e-193	At2g43330	KOG0254	Predicted transporter (major facilitator superfamily)	R	General function prediction only ;
lbm_HQ_transcript_4972	74.9	3.7e-280	At1g76550	KOG2440	Pyrophosphate-dependent phosphofructo-1-kinase	G	Carbohydrate transport and metabolism ;
lbm_HQ_transcript_4973	51.4	7.1e-122	At5g50780	KOG1845	MORC family ATPases	D	Cell cycle control, cell division, chromosome partitioning ;
lbm_HQ_transcript_4979	82.4	6.4e-248	At2g20330	KOG0772	Uncharacterized conserved protein, contains WD40 repeat	S	Function unknown ;
lbm_HQ_transcript_4983	55.4	4.1e-194	At1g48310	KOG1000	Chromatin remodeling protein HARP/SMARCAL1, DEAD-box superfamily	B	Chromatin structure and dynamics ;
lbm_HQ_transcript_4984	56.9	2.7e-166	At4g20170	KOG4735	Extracellular protein with conserved cysteines	S	Function unknown ;
lbm_HQ_transcript_4986	77.3	0.0e+00	At1g71270	KOG1961	Vacuolar sorting protein VPS52/suppressor of actin Sac2	UZ	Intracellular trafficking, secretion, and vesicular transport ; Cytoskeleton ;
lbm_HQ_transcript_4987	44.4	8.9e-80	At4g30890	KOG1871	Ubiquitin-specific protease	O	Posttranslational modification, protein turnover, chaperones ;
lbm_HQ_transcript_4988	76.4	2.9e-192	At5g15080	KOG1187	Serine/threonine protein kinase	T	Signal transduction mechanisms ;
lbm_HQ_transcript_4993	69.9	5.1e-229	At3g44330	KOG2526	Predicted aminopeptidases - M20/M25/M40 family	E	Amino acid transport and metabolism ;
lbm_HQ_transcript_4994	69.5	3.5e-262	At1g75200	KOG1160	Fe-S oxidoreductase	C	Energy production and conversion ;
lbm_HQ_transcript_4996	85.3	6.6e-269	At1g10950	KOG1277	Endosomal membrane proteins, EMP70	U	Intracellular trafficking, secretion, and vesicular transport ;
lbm_HQ_transcript_4997	50.5	1.5e-71	At5g35690	KOG4842	Protein involved in sister chromatid separation and/or segregation	D	Cell cycle control, cell division, chromosome partitioning ;
lbm_HQ_transcript_4999	79.3	2.6e-217	At3g02320	KOG1253	tRNA methyltransferase	J	Translation, ribosomal structure and biogenesis ;
lbm_HQ_transcript_5001	68.3	2.0e-84	At3g62470	KOG4197	FOG: PPR repeat	R	General function prediction only ;
lbm_HQ_transcript_5002	74.0	1.0e-290	At3g62270	KOG1172	Na+-independent Cl/HCO3 exchanger AE1 and related transporters (SLC4 family)	P	Inorganic ion transport and metabolism ;
lbm_HQ_transcript_5006	67.8	9.2e-255	At5g20990	KOG2371	Molybdopterin biosynthesis protein	H	Coenzyme transport and metabolism ;
lbm_HQ_transcript_5010	55.8	2.0e-209	At1g55870	KOG1990	Poly(A)-specific exoribonuclease PARN	L	Replication, recombination and repair ;
lbm_HQ_transcript_5014	66.5	8.5e-184	At1g77220	KOG2641	Predicted seven transmembrane receptor - rhodopsin family	T	Signal transduction mechanisms ;
lbm_HQ_transcript_5015	77.9	7.0e-263	At5g17380	KOG1185	Thiamine pyrophosphate-requiring enzyme	EH	Amino acid transport and metabolism ; Coenzyme transport and metabolism ;
lbm_HQ_transcript_5019	55.4	3.7e-171	At1g59990	KOG0333	U5 snRNP-like RNA helicase subunit	A	RNA processing and modification ;
lbm_HQ_transcript_5020	53.2	3.4e-15	Hs22049862	KOG2590	RNA-binding protein LARP/SRO9 and related La domain proteins	OJ	Posttranslational modification, protein turnover, chaperones ; Translation, ribosomal structure and biogenesis ;
lbm_HQ_transcript_5021	85.3	6.5e-269	At1g10950	KOG1277	Endosomal membrane proteins, EMP70	U	Intracellular trafficking, secretion, and vesicular transport ;
lbm_HQ_transcript_5029	68.5	3.4e-249	At1g72550	KOG2472	Phenylalanyl-tRNA synthetase beta subunit	J	Translation, ribosomal structure and biogenesis ;
lbm_HQ_transcript_5041	56.0	1.7e-30	At2g44730	KOG4282	Transcription factor GT-2 and related proteins, contains trihelix DNA-binding/SANT domain	K	Transcription ;
lbm_HQ_transcript_5058	82.7	2.1e-227	At1g50700	KOG0032	Ca2+/calmodulin-dependent protein kinase, EF-Hand protein superfamily	T	Signal transduction mechanisms ;
lbm_HQ_transcript_5059	51.2	3.6e-73	At1g55530	KOG0800	FOG: Predicted E3 ubiquitin ligase	O	Posttranslational modification, protein turnover, chaperones ;
lbm_HQ_transcript_5061	73.6	2.6e-241	At1g03920	KOG0605	NDR and related serine/threonine kinases	R	General function prediction only ;
lbm_HQ_transcript_5062	94.3	1.4e-13	At2g43080	KOG1591	Prolyl 4-hydroxylase alpha subunit	E	Amino acid transport and metabolism ;
lbm_HQ_transcript_5065	65.8	1.3e-205	At1g67680	KOG2376	Signal recognition particle, subunit Srp72	U	Intracellular trafficking, secretion, and vesicular transport ;
lbm_HQ_transcript_5066	75.0	1.3e-253	At3g07020	KOG1192	UDP-glucuronosyl and UDP-glucosyl transferase	GC	Carbohydrate transport and metabolism ; Energy production and conversion ;
lbm_HQ_transcript_5067	68.4	1.8e-53	At5g59220	KOG0698	Serine/threonine protein phosphatase	T	Signal transduction mechanisms ;
lbm_HQ_transcript_5069	53.2	2.2e-136	At1g70770	KOG4467	Uncharacterized conserved protein	S	Function unknown ;
lbm_HQ_transcript_5070	61.2	2.4e-101	At1g67710	KOG1601	GATA-4/5/6 transcription factors	K	Transcription ;
lbm_HQ_transcript_5074	80.6	5.8e-225	At4g35310	KOG0032	Ca2+/calmodulin-dependent protein kinase, EF-Hand protein superfamily	T	Signal transduction mechanisms ;
lbm_HQ_transcript_5075	48.4	4.6e-190	At5g49730	KOG0039	Ferric reductase, NADH/NADPH oxidase and related proteins	PQ	Inorganic ion transport and metabolism ; Secondary metabolites biosynthesis, transport and catabolism ;
lbm_HQ_transcript_5076	70.5	5.2e-117	At2g26510	KOG1292	Xanthine/uracil transporters	F	Nucleotide transport and metabolism ;
lbm_HQ_transcript_5079	40.1	6.8e-32	At1g77670	KOG0256	1-aminocyclopropane-1-carboxylate synthase, and related proteins	T	Signal transduction mechanisms ;
lbm_HQ_transcript_5085	29.5	2.5e-18	At5g37930	KOG3002	Zn finger protein	R	General function prediction only ;
lbm_HQ_transcript_5086	69.5	3.4e-68	At5g40490	KOG0118	FOG: RRM domain	R	General function prediction only ;
lbm_HQ_transcript_5091	57.5	6.0e-190	At3g12780	KOG1367	3-phosphoglycerate kinase	G	Carbohydrate transport and metabolism ;
lbm_HQ_transcript_5095	53.1	6.9e-101	At3g58030	KOG0823	Predicted E3 ubiquitin ligase	O	Posttranslational modification, protein turnover, chaperones ;
lbm_HQ_transcript_5097	58.6	2.7e-230	At5g61060	KOG1343	Histone deacetylase complex, catalytic component HDA1	B	Chromatin structure and dynamics ;
lbm_HQ_transcript_5099	91.5	0.0e+00	At3g12580	KOG0101	Molecular chaperones HSP70/HSC70, HSP70 superfamily	O	Posttranslational modification, protein turnover, chaperones ;
lbm_HQ_transcript_5100	81.2	5.9e-251	At3g28730	KOG0526	Nucleosome-binding factor SPN, POB3 subunit	KLB	Transcription ; Replication, recombination and repair ; Chromatin structure and dynamics ;
lbm_HQ_transcript_5102	85.1	2.3e-282	At4g24620	KOG2446	Glucose-6-phosphate isomerase	G	Carbohydrate transport and metabolism ;
lbm_HQ_transcript_5103	90.7	3.3e-87	At5g66730	KOG1721	FOG: Zn-finger	R	General function prediction only ;
lbm_HQ_transcript_5104	63.5	2.0e-217	At2g48010	KOG1187	Serine/threonine protein kinase	T	Signal transduction mechanisms ;
lbm_HQ_transcript_5107	31.9	2.6e-60	At1g24300	KOG1862	GYF domain containing proteins	R	General function prediction only ;
lbm_HQ_transcript_5109	77.1	1.4e-311	At5g45380	KOG2348	Urea transporter	E	Amino acid transport and metabolism ;
lbm_HQ_transcript_5110	35.2	6.3e-86	At4g11680	KOG0800	FOG: Predicted E3 ubiquitin ligase	O	Posttranslational modification, protein turnover, chaperones ;
lbm_HQ_transcript_5111	95.1	1.5e-71	AtCh063	KOG0438	Mitochondrial/chloroplast ribosomal protein L2	J	Translation, ribosomal structure and biogenesis ;
lbm_HQ_transcript_5112	74.9	1.3e-237	At1g48520	KOG2438	Glutamyl-tRNA amidotransferase subunit B	J	Translation, ribosomal structure and biogenesis ;
lbm_HQ_transcript_5113	79.5	6.7e-282	At3g62980	KOG1947	Leucine rich repeat proteins, some proteins contain F-box	R	General function prediction only ;
lbm_HQ_transcript_5117	59.2	1.2e-163	At1g19270	KOG1703	Adaptor protein Enigma and related PDZ-LIM proteins	TZ	Signal transduction mechanisms ; Cytoskeleton ;
lbm_HQ_transcript_5118	80.1	1.0e-266	At5g51820	KOG0625	Phosphoglucomutase	G	Carbohydrate transport and metabolism ;
lbm_HQ_transcript_5119	55.4	2.9e-152	At5g11240	KOG4547	WD40 repeat-containing protein	R	General function prediction only ;
lbm_HQ_transcript_5120	81.2	5.8e-209	At1g13180	KOG0678	Actin-related protein Arp2/3 complex, subunit Arp3	Z	Cytoskeleton ;
lbm_HQ_transcript_5123	73.2	4.6e-222	At1g03910	KOG2370	Cactin	T	Signal transduction mechanisms ;
lbm_HQ_transcript_5125	90.0	1.0e-133	At5g56350	KOG2323	Pyruvate kinase	G	Carbohydrate transport and metabolism ;
lbm_HQ_transcript_5127	85.6	2.5e-151	At5g62890	KOG1292	Xanthine/uracil transporters	F	Nucleotide transport and metabolism ;
lbm_HQ_transcript_5132	60.5	4.0e-125	At5g60570	KOG1072	FOG: Kelch repeat	R	General function prediction only ;
lbm_HQ_transcript_5134	49.3	7.7e-145	At5g59730	KOG2344	Exocyst component protein and related proteins	U	Intracellular trafficking, secretion, and vesicular transport ;
lbm_HQ_transcript_5135	39.5	2.6e-100	At1g68010	KOG0069	Glyoxylate/hydroxypyruvate reductase (D-isomer-specific 2-hydroxy acid dehydrogenase superfamily)	C	Energy production and conversion ;
lbm_HQ_transcript_5137	71.1	1.4e-40	At4g14600	KOG1267	Mitochondrial transcription termination factor, mTERF	KR	Transcription ; General function prediction only ;
lbm_HQ_transcript_5140	81.8	5.8e-302	At1g29880	KOG2298	Glycyl-tRNA synthetase and related class II tRNA synthetase	J	Translation, ribosomal structure and biogenesis ;
lbm_HQ_transcript_5144	39.5	2.2e-115	At2g21710	KOG1267	Mitochondrial transcription termination factor, mTERF	KR	Transcription ; General function prediction only ;
lbm_HQ_transcript_5147	49.6	1.3e-168	At2g40140	KOG1595	CCCH-type Zn-finger protein	R	General function prediction only ;
lbm_HQ_transcript_5149	80.4	5.8e-233	At5g40200	KOG1320	Serine protease	O	Posttranslational modification, protein turnover, chaperones ;
lbm_HQ_transcript_5150	81.8	1.6e-280	At3g60190	KOG0446	Vacuolar sorting protein VPS1, dynamin, and related proteins	UR	Intracellular trafficking, secretion, and vesicular transport ; General function prediction only ;
lbm_HQ_transcript_5156	40.9	3.7e-54	At3g10920	KOG0876	Manganese superoxide dismutase	P	Inorganic ion transport and metabolism ;
lbm_HQ_transcript_5159	72.5	3.2e-199	At2g22910	KOG2436	Acetylglutamate kinase/acetylglutamate synthase	E	Amino acid transport and metabolism ;
lbm_HQ_transcript_5163	75.7	3.5e-206	At1g29800	KOG1843	Uncharacterized conserved protein	S	Function unknown ;
lbm_HQ_transcript_5166	39.7	7.1e-66	At1g71800	KOG0108	mRNA cleavage and polyadenylation factor I complex, subunit RNA15	A	RNA processing and modification ;
lbm_HQ_transcript_5167	72.5	7.2e-143	At5g16040	KOG1426	FOG: RCC1 domain	S	Function unknown ;
lbm_HQ_transcript_5168	76.4	4.9e-232	At3g18040	KOG0660	Mitogen-activated protein kinase	T	Signal transduction mechanisms ;
lbm_HQ_transcript_5169	41.7	4.7e-86	At3g03250	KOG2638	UDP-glucose pyrophosphorylase	G	Carbohydrate transport and metabolism ;
lbm_HQ_transcript_5171	69.8	1.8e-69	At4g32730	KOG0048	Transcription factor, Myb superfamily	K	Transcription ;
lbm_HQ_transcript_5177	74.0	2.3e-141	At4g14790	KOG0953	Mitochondrial RNA helicase SUV3, DEAD-box superfamily	A	RNA processing and modification ;
lbm_HQ_transcript_5180	62.8	2.6e-185	At4g16070	KOG2088	Predicted lipase/calmodulin-binding heat-shock protein	IOT	Lipid transport and metabolism ; Posttranslational modification, protein turnover, chaperones ; Signal transduction mechanisms ;
lbm_HQ_transcript_5184	84.2	7.5e-209	At1g30270	KOG0583	Serine/threonine protein kinase	T	Signal transduction mechanisms ;
lbm_HQ_transcript_5187	46.4	4.3e-142	At2g40140	KOG1595	CCCH-type Zn-finger protein	R	General function prediction only ;
lbm_HQ_transcript_5188	47.8	9.4e-159	At1g18390	KOG1187	Serine/threonine protein kinase	T	Signal transduction mechanisms ;
lbm_HQ_transcript_5193	90.3	1.7e-112	AtCh027	KOG1687	NADH-ubiquinone oxidoreductase, NUFS7/PSST/20 kDa subunit	C	Energy production and conversion ;
lbm_HQ_transcript_5196	63.8	8.7e-72	At2g38330	KOG1347	Uncharacterized membrane protein, predicted efflux pump	R	General function prediction only ;
lbm_HQ_transcript_5198	73.2	5.4e-199	At5g61970	KOG2460	Signal recognition particle, subunit Srp68	U	Intracellular trafficking, secretion, and vesicular transport ;
lbm_HQ_transcript_5211	36.5	1.8e-45	At3g56680	KOG2953	mRNA-binding protein Encore	A	RNA processing and modification ;
lbm_HQ_transcript_5212	48.6	1.7e-189	At5g50160	KOG0039	Ferric reductase, NADH/NADPH oxidase and related proteins	PQ	Inorganic ion transport and metabolism ; Secondary metabolites biosynthesis, transport and catabolism ;
lbm_HQ_transcript_5216	74.0	4.4e-209	At5g51050	KOG0036	Predicted mitochondrial carrier protein	F	Nucleotide transport and metabolism ;
lbm_HQ_transcript_5217	67.9	4.1e-255	At1g13750	KOG1378	Purple acid phosphatase	G	Carbohydrate transport and metabolism ;
lbm_HQ_transcript_5222	68.1	1.6e-227	At3g19420	KOG2283	Clathrin coat dissociation kinase GAK/PTEN/Auxilin and related tyrosine phosphatases	TR	Signal transduction mechanisms ; General function prediction only ;
lbm_HQ_transcript_5225	66.7	6.0e-97	At3g04380	KOG1082	Histone H3 (Lys9) methyltransferase SUV39H1/Clr4, required for transcriptional silencing	BK	Chromatin structure and dynamics ; Transcription ;
lbm_HQ_transcript_5231	84.2	4.6e-283	At5g42740	KOG2446	Glucose-6-phosphate isomerase	G	Carbohydrate transport and metabolism ;
lbm_HQ_transcript_5232	65.4	8.0e-219	At2g02860	KOG0637	Sucrose transporter and related proteins	G	Carbohydrate transport and metabolism ;
lbm_HQ_transcript_5235	51.4	5.4e-122	At5g50780	KOG1845	MORC family ATPases	D	Cell cycle control, cell division, chromosome partitioning ;
lbm_HQ_transcript_5236	78.9	1.2e-275	At5g01320	KOG1184	Thiamine pyrophosphate-requiring enzyme	EH	Amino acid transport and metabolism ; Coenzyme transport and metabolism ;
lbm_HQ_transcript_5241	67.4	7.2e-244	At5g64440	KOG1211	Amidases	J	Translation, ribosomal structure and biogenesis ;
lbm_HQ_transcript_5242	89.7	0.0e+00	At5g66760	KOG2403	Succinate dehydrogenase, flavoprotein subunit	C	Energy production and conversion ;
lbm_HQ_transcript_5244	47.6	4.0e-77	At5g58040	KOG1049	Polyadenylation factor I complex, subunit FIP1	A	RNA processing and modification ;
lbm_HQ_transcript_5248	77.2	5.1e-250	At3g26100	KOG1426	FOG: RCC1 domain	S	Function unknown ;
lbm_HQ_transcript_5249	71.1	1.3e-171	At2g47970	KOG2834	Nuclear pore complex, rNpl4 component (sc Npl4)	YU	Nuclear structure ; Intracellular trafficking, secretion, and vesicular transport ;
lbm_HQ_transcript_5251	68.7	1.5e-193	At3g59030	KOG1347	Uncharacterized membrane protein, predicted efflux pump	R	General function prediction only ;
lbm_HQ_transcript_5253	79.1	4.4e-286	At2g03270	KOG1803	DNA helicase	L	Replication, recombination and repair ;
lbm_HQ_transcript_5255	82.0	8.6e-306	At3g44600	KOG0882	Cyclophilin-related peptidyl-prolyl cis-trans isomerase	O	Posttranslational modification, protein turnover, chaperones ;
lbm_HQ_transcript_5258	61.5	9.2e-170	At1g62960	KOG0256	1-aminocyclopropane-1-carboxylate synthase, and related proteins	T	Signal transduction mechanisms ;
lbm_HQ_transcript_5262	67.0	5.6e-79	At1g31870	KOG2654	Uncharacterized conserved protein	S	Function unknown ;
lbm_HQ_transcript_5265	83.1	4.1e-271	At5g52920	KOG2323	Pyruvate kinase	G	Carbohydrate transport and metabolism ;
lbm_HQ_transcript_5266	92.9	0.0e+00	At3g12580	KOG0101	Molecular chaperones HSP70/HSC70, HSP70 superfamily	O	Posttranslational modification, protein turnover, chaperones ;
lbm_HQ_transcript_5267	41.3	1.2e-36	At2g15630	KOG4197	FOG: PPR repeat	R	General function prediction only ;
lbm_HQ_transcript_5270	69.2	7.7e-28	At4g26630	KOG2266	Chromatin-associated protein Dek and related proteins, contains SAP DNA binding domain	B	Chromatin structure and dynamics ;
lbm_HQ_transcript_5275	62.2	1.6e-118	At3g49730_2	KOG0410	Predicted GTP binding protein	R	General function prediction only ;
lbm_HQ_transcript_5278	77.5	1.1e-223	At3g58570	KOG0335	ATP-dependent RNA helicase	A	RNA processing and modification ;
lbm_HQ_transcript_5279	47.6	2.3e-16	At3g27325	KOG3724	Negative regulator of COPII vesicle formation	U	Intracellular trafficking, secretion, and vesicular transport ;
lbm_HQ_transcript_5281	78.3	1.8e-157	At2g17530	KOG1290	Serine/threonine protein kinase	T	Signal transduction mechanisms ;
lbm_HQ_transcript_5282	79.5	7.0e-207	At2g39730	KOG0651	26S proteasome regulatory complex, ATPase RPT4	O	Posttranslational modification, protein turnover, chaperones ;
lbm_HQ_transcript_5287	63.3	1.0e-136	At3g22590	KOG3786	RNA polymerase II assessory factor Cdc73p	K	Transcription ;
lbm_HQ_transcript_5289	58.7	9.6e-164	At5g19020	KOG4197	FOG: PPR repeat	R	General function prediction only ;
lbm_HQ_transcript_5293	50.5	3.5e-166	At5g03910	KOG0058	Peptide exporter, ABC superfamily	U	Intracellular trafficking, secretion, and vesicular transport ;
lbm_HQ_transcript_5294	43.0	1.0e-56	At1g22540	KOG1237	H+/oligopeptide symporter	E	Amino acid transport and metabolism ;
lbm_HQ_transcript_5298	69.5	1.3e-200	At1g09420	KOG0563	Glucose-6-phosphate 1-dehydrogenase	G	Carbohydrate transport and metabolism ;
lbm_HQ_transcript_5299	76.5	1.2e-275	At2g17980	KOG1301	Vesicle trafficking protein Sly1 (Sec1 family)	U	Intracellular trafficking, secretion, and vesicular transport ;
lbm_HQ_transcript_5302	72.1	3.2e-252	At3g20440	KOG0470	1,4-alpha-glucan branching enzyme/starch branching enzyme II	G	Carbohydrate transport and metabolism ;
lbm_HQ_transcript_5304	78.5	0.0e+00	At1g78570	KOG0747	Putative NAD+-dependent epimerases	G	Carbohydrate transport and metabolism ;
lbm_HQ_transcript_5308	69.2	7.4e-132	At5g24240_2	KOG2381	Phosphatidylinositol 4-kinase	T	Signal transduction mechanisms ;
lbm_HQ_transcript_5309	36.4	1.9e-50	At4g25990	KOG1601	GATA-4/5/6 transcription factors	K	Transcription ;
lbm_HQ_transcript_5311	71.5	9.8e-209	At5g53350	KOG0745	Putative ATP-dependent Clp-type protease (AAA+ ATPase superfamily)	O	Posttranslational modification, protein turnover, chaperones ;
lbm_HQ_transcript_5314	76.5	3.3e-281	At5g13400	KOG1237	H+/oligopeptide symporter	E	Amino acid transport and metabolism ;
lbm_HQ_transcript_5315	50.1	4.3e-124	At1g01930	KOG2505	Ankyrin repeat protein	R	General function prediction only ;
lbm_HQ_transcript_5319	69.6	1.3e-221	At4g39210	KOG1322	GDP-mannose pyrophosphorylase/mannose-1-phosphate guanylyltransferase	M	Cell wall/membrane/envelope biogenesis ;
lbm_HQ_transcript_5320	38.0	4.7e-70	At3g06350	KOG0692	Pentafunctional AROM protein	E	Amino acid transport and metabolism ;
lbm_HQ_transcript_5322	65.3	5.9e-222	At1g71810	KOG1235	Predicted unusual protein kinase	R	General function prediction only ;
lbm_HQ_transcript_5323	50.0	2.7e-78	At5g13770	KOG4197	FOG: PPR repeat	R	General function prediction only ;
lbm_HQ_transcript_5328	64.2	9.2e-207	At5g56900	KOG2476	Uncharacterized conserved protein	S	Function unknown ;
[truncated: 9,151 more rows]
