# Supplementary material for: Dataset of full-length transcriptome assembly and annotation of apocynum venetum using pacbio sequel II
Source: Data Brief. 2020 Nov 4;33:106494. doi: 10.1016/j.dib.2020.106494 (PMC7677113; doi:10.1016/j.dib.2020.106494)
Supplement: Supplementary file 5 [file mmc5.xls]

Isoform_id	KO_ID|KO_name|Hyperlink	Pathway_ID(KEGG_pathway)
lbm_HQ_transcript_0	K12604|CNOT1, NOT1|http://www.genome.jp/dbget-bin/www_bget?ko:K12604	ko03018(RNA degradation)
lbm_HQ_transcript_1	K07052|K07052|http://www.genome.jp/dbget-bin/www_bget?ko:K07052	*
lbm_HQ_transcript_100	K18667|ASCC2|http://www.genome.jp/dbget-bin/www_bget?ko:K18667	*
lbm_HQ_transcript_10001	K08245|E3.4.23.40|http://www.genome.jp/dbget-bin/www_bget?ko:K08245	*
lbm_HQ_transcript_10007	K03231|EEF1A|http://www.genome.jp/dbget-bin/www_bget?ko:K03231	ko03013(RNA transport)
lbm_HQ_transcript_10009	K01881|PARS, proS|http://www.genome.jp/dbget-bin/www_bget?ko:K01881	ko00970(Aminoacyl-tRNA biosynthesis)
lbm_HQ_transcript_10011	K10581|UBE2O|http://www.genome.jp/dbget-bin/www_bget?ko:K10581	ko04120(Ubiquitin mediated proteolysis)
lbm_HQ_transcript_10014	K13963|SERPINB|http://www.genome.jp/dbget-bin/www_bget?ko:K13963	*
lbm_HQ_transcript_10019	K00963|UGP2, galU, galF|http://www.genome.jp/dbget-bin/www_bget?ko:K00963	ko00520(Amino sugar and nucleotide sugar metabolism);ko00052(Galactose metabolism);ko00040(Pentose and glucuronate interconversions);ko00500(Starch and sucrose metabolism)
lbm_HQ_transcript_1002	K12133|LHY|http://www.genome.jp/dbget-bin/www_bget?ko:K12133	ko04712(Circadian rhythm - plant)
lbm_HQ_transcript_10025	K16297|SCPL-II|http://www.genome.jp/dbget-bin/www_bget?ko:K16297	*
lbm_HQ_transcript_10030	K07025|K07025|http://www.genome.jp/dbget-bin/www_bget?ko:K07025	*
lbm_HQ_transcript_1004	K03252|EIF3C|http://www.genome.jp/dbget-bin/www_bget?ko:K03252	ko03013(RNA transport)
lbm_HQ_transcript_10049	K00899|mtnK|http://www.genome.jp/dbget-bin/www_bget?ko:K00899	ko00270(Cysteine and methionine metabolism)
lbm_HQ_transcript_10058	K07573|CSL4, EXOSC1|http://www.genome.jp/dbget-bin/www_bget?ko:K07573	ko03018(RNA degradation)
lbm_HQ_transcript_10059	K12844|PRPF31|http://www.genome.jp/dbget-bin/www_bget?ko:K12844	ko03040(Spliceosome)
lbm_HQ_transcript_10062	K01578|MLYCD|http://www.genome.jp/dbget-bin/www_bget?ko:K01578	ko04146(Peroxisome);ko00640(Propanoate metabolism);ko00410(beta-Alanine metabolism)
lbm_HQ_transcript_10063	K03457|TC.NCS1|http://www.genome.jp/dbget-bin/www_bget?ko:K03457	*
lbm_HQ_transcript_1007	K11593|ELF2C, AGO|http://www.genome.jp/dbget-bin/www_bget?ko:K11593	*
lbm_HQ_transcript_10074	K05293|PIGU|http://www.genome.jp/dbget-bin/www_bget?ko:K05293	ko00563(Glycosylphosphatidylinositol(GPI)-anchor biosynthesis)
lbm_HQ_transcript_10080	K07300|chaA, CAX|http://www.genome.jp/dbget-bin/www_bget?ko:K07300	*
lbm_HQ_transcript_10081	K14399|CLP1, HERB|http://www.genome.jp/dbget-bin/www_bget?ko:K14399	ko03015(mRNA surveillance pathway)
lbm_HQ_transcript_10084	K11982|RNF115_126|http://www.genome.jp/dbget-bin/www_bget?ko:K11982	*
lbm_HQ_transcript_10085	K04505|PSEN1, PS1|http://www.genome.jp/dbget-bin/www_bget?ko:K04505	*
lbm_HQ_transcript_10091	K20367|ERGIC3, ERV46|http://www.genome.jp/dbget-bin/www_bget?ko:K20367	*
lbm_HQ_transcript_10092	K03142|TFIIH2, GTF2H2, SSL1|http://www.genome.jp/dbget-bin/www_bget?ko:K03142	ko03420(Nucleotide excision repair);ko03022(Basal transcription factors)
lbm_HQ_transcript_10093	K13421|UMPS|http://www.genome.jp/dbget-bin/www_bget?ko:K13421	ko00240(Pyrimidine metabolism)
lbm_HQ_transcript_10096	K00811|ASP5|http://www.genome.jp/dbget-bin/www_bget?ko:K00811	ko00250(Alanine, aspartate and glutamate metabolism);ko00330(Arginine and proline metabolism);ko00220(Arginine biosynthesis);ko00270(Cysteine and methionine metabolism);ko00360(Phenylalanine metabolism);ko00400(Phenylalanine, tyrosine and tryptophan biosynthesis);ko00350(Tyrosine metabolism);ko00950(Isoquinoline alkaloid biosynthesis);ko00960(Tropane, piperidine and pyridine alkaloid biosynthesis…
lbm_HQ_transcript_10097	K18732|SARNP, CIP29, THO1|http://www.genome.jp/dbget-bin/www_bget?ko:K18732	*
lbm_HQ_transcript_10099	K01647|CS, gltA|http://www.genome.jp/dbget-bin/www_bget?ko:K01647	ko00020(Citrate cycle (TCA cycle));ko00630(Glyoxylate and dicarboxylate metabolism);ko01210(2-Oxocarboxylic acid metabolism);ko01230(Biosynthesis of amino acids);ko01200(Carbon metabolism)
lbm_HQ_transcript_10105	K07179|RIOK2|http://www.genome.jp/dbget-bin/www_bget?ko:K07179	ko03008(Ribosome biogenesis in eukaryotes)
lbm_HQ_transcript_10107	K03678|RRP45, EXOSC9|http://www.genome.jp/dbget-bin/www_bget?ko:K03678	ko03018(RNA degradation)
lbm_HQ_transcript_10109	K02115|ATPF1G, atpG|http://www.genome.jp/dbget-bin/www_bget?ko:K02115	ko00190(Oxidative phosphorylation);ko00195(Photosynthesis)
lbm_HQ_transcript_10111	K10751|CHAF1B|http://www.genome.jp/dbget-bin/www_bget?ko:K10751	*
lbm_HQ_transcript_10112	K03126|TAF12|http://www.genome.jp/dbget-bin/www_bget?ko:K03126	ko03022(Basal transcription factors)
lbm_HQ_transcript_10116	K03514|PAPD5_7, TRF4|http://www.genome.jp/dbget-bin/www_bget?ko:K03514	ko03018(RNA degradation)
lbm_HQ_transcript_10119	K13201|TIA1, TIAL1|http://www.genome.jp/dbget-bin/www_bget?ko:K13201	*
lbm_HQ_transcript_10123	K01845|hemL|http://www.genome.jp/dbget-bin/www_bget?ko:K01845	ko00860(Porphyrin and chlorophyll metabolism)
lbm_HQ_transcript_10124	K19882|NOTUM|http://www.genome.jp/dbget-bin/www_bget?ko:K19882	*
lbm_HQ_transcript_10125	K11801|WDR23|http://www.genome.jp/dbget-bin/www_bget?ko:K11801	*
lbm_HQ_transcript_10131	K00128|E1.2.1.3|http://www.genome.jp/dbget-bin/www_bget?ko:K00128	ko00330(Arginine and proline metabolism);ko00340(Histidine metabolism);ko00310(Lysine degradation);ko00380(Tryptophan metabolism);ko00280(Valine, leucine and isoleucine degradation);ko00053(Ascorbate and aldarate metabolism);ko00010(Glycolysis / Gluconeogenesis);ko00620(Pyruvate metabolism);ko00071(Fatty acid degradation);ko00561(Glycerolipid metabolism);ko00410(beta-Alanine metabolism)
lbm_HQ_transcript_10136	K06874|K06874|http://www.genome.jp/dbget-bin/www_bget?ko:K06874	*
lbm_HQ_transcript_10139	K19882|NOTUM|http://www.genome.jp/dbget-bin/www_bget?ko:K19882	*
lbm_HQ_transcript_10141	K12448|UXE, uxe|http://www.genome.jp/dbget-bin/www_bget?ko:K12448	ko00520(Amino sugar and nucleotide sugar metabolism)
lbm_HQ_transcript_10144	K15304|RANBP3|http://www.genome.jp/dbget-bin/www_bget?ko:K15304	*
lbm_HQ_transcript_10148	K03115|CSNK2B|http://www.genome.jp/dbget-bin/www_bget?ko:K03115	ko03008(Ribosome biogenesis in eukaryotes);ko04712(Circadian rhythm - plant)
lbm_HQ_transcript_10156	K14638|SLC15A3_4, PHT|http://www.genome.jp/dbget-bin/www_bget?ko:K14638	*
lbm_HQ_transcript_1016	K00454|LOX2S|http://www.genome.jp/dbget-bin/www_bget?ko:K00454	ko00591(Linoleic acid metabolism);ko00592(alpha-Linolenic acid metabolism)
lbm_HQ_transcript_10162	K06067|HDAC1_2|http://www.genome.jp/dbget-bin/www_bget?ko:K06067	*
lbm_HQ_transcript_10163	K00654|SPT|http://www.genome.jp/dbget-bin/www_bget?ko:K00654	ko00600(Sphingolipid metabolism)
lbm_HQ_transcript_10164	K10956|SEC61A|http://www.genome.jp/dbget-bin/www_bget?ko:K10956	ko04145(Phagosome);ko03060(Protein export);ko04141(Protein processing in endoplasmic reticulum)
lbm_HQ_transcript_10167	K17756|FAO3|http://www.genome.jp/dbget-bin/www_bget?ko:K17756	*
lbm_HQ_transcript_10173	K01251|E3.3.1.1, ahcY|http://www.genome.jp/dbget-bin/www_bget?ko:K01251	ko00270(Cysteine and methionine metabolism)
lbm_HQ_transcript_10179	K14638|SLC15A3_4, PHT|http://www.genome.jp/dbget-bin/www_bget?ko:K14638	*
lbm_HQ_transcript_10181	K14411|MSI|http://www.genome.jp/dbget-bin/www_bget?ko:K14411	ko03015(mRNA surveillance pathway)
lbm_HQ_transcript_10185	K01647|CS, gltA|http://www.genome.jp/dbget-bin/www_bget?ko:K01647	ko00020(Citrate cycle (TCA cycle));ko00630(Glyoxylate and dicarboxylate metabolism);ko01210(2-Oxocarboxylic acid metabolism);ko01230(Biosynthesis of amino acids);ko01200(Carbon metabolism)
lbm_HQ_transcript_10186	K14684|SLC25A23S|http://www.genome.jp/dbget-bin/www_bget?ko:K14684	*
lbm_HQ_transcript_10187	K14841|NSA1, WDR74|http://www.genome.jp/dbget-bin/www_bget?ko:K14841	*
lbm_HQ_transcript_1019	K15501|PPP6R3, SAPS3|http://www.genome.jp/dbget-bin/www_bget?ko:K15501	*
lbm_HQ_transcript_10192	K01611|speD, AMD1|http://www.genome.jp/dbget-bin/www_bget?ko:K01611	ko00330(Arginine and proline metabolism);ko00270(Cysteine and methionine metabolism)
lbm_HQ_transcript_10199	K13691|SGT1|http://www.genome.jp/dbget-bin/www_bget?ko:K13691	*
lbm_HQ_transcript_10201	K09422|MYBP|http://www.genome.jp/dbget-bin/www_bget?ko:K09422	*
lbm_HQ_transcript_10206	K05909|E1.10.3.2|http://www.genome.jp/dbget-bin/www_bget?ko:K05909	*
lbm_HQ_transcript_1021	K12524|thrA|http://www.genome.jp/dbget-bin/www_bget?ko:K12524	ko00270(Cysteine and methionine metabolism);ko00260(Glycine, serine and threonine metabolism);ko00300(Lysine biosynthesis);ko00261(Monobactam biosynthesis);ko01230(Biosynthesis of amino acids)
lbm_HQ_transcript_10212	K09843|E1.14.13.93|http://www.genome.jp/dbget-bin/www_bget?ko:K09843	ko00906(Carotenoid biosynthesis)
lbm_HQ_transcript_10222	K16075|MRS2, MFM1|http://www.genome.jp/dbget-bin/www_bget?ko:K16075	*
lbm_HQ_transcript_10236	K17261|CAP1_2, SRV2|http://www.genome.jp/dbget-bin/www_bget?ko:K17261	*
lbm_HQ_transcript_10251	K03553|recA|http://www.genome.jp/dbget-bin/www_bget?ko:K03553	ko03440(Homologous recombination)
lbm_HQ_transcript_10253	K17906|ATG2|http://www.genome.jp/dbget-bin/www_bget?ko:K17906	ko04136(Autophagy - other eukaryotes)
lbm_HQ_transcript_10257	K00140|mmsA, iolA, ALDH6A1|http://www.genome.jp/dbget-bin/www_bget?ko:K00140	ko00280(Valine, leucine and isoleucine degradation);ko00562(Inositol phosphate metabolism);ko00640(Propanoate metabolism);ko00410(beta-Alanine metabolism);ko01200(Carbon metabolism)
lbm_HQ_transcript_1027	K10999|CESA|http://www.genome.jp/dbget-bin/www_bget?ko:K10999	*
lbm_HQ_transcript_10272	K10624|RBBP6|http://www.genome.jp/dbget-bin/www_bget?ko:K10624	*
lbm_HQ_transcript_10276	K06001|trpB|http://www.genome.jp/dbget-bin/www_bget?ko:K06001	ko00260(Glycine, serine and threonine metabolism);ko00400(Phenylalanine, tyrosine and tryptophan biosynthesis);ko01230(Biosynthesis of amino acids)
lbm_HQ_transcript_10277	K09496|CCT4|http://www.genome.jp/dbget-bin/www_bget?ko:K09496	*
lbm_HQ_transcript_10279	K03327|TC.MATE, SLC47A, norM, mdtK, dinF|http://www.genome.jp/dbget-bin/www_bget?ko:K03327	*
lbm_HQ_transcript_10284	K03678|RRP45, EXOSC9|http://www.genome.jp/dbget-bin/www_bget?ko:K03678	ko03018(RNA degradation)
lbm_HQ_transcript_10286	K01939|purA, ADSS|http://www.genome.jp/dbget-bin/www_bget?ko:K01939	ko00250(Alanine, aspartate and glutamate metabolism);ko00230(Purine metabolism)
lbm_HQ_transcript_10289	K17411|MRPS33|http://www.genome.jp/dbget-bin/www_bget?ko:K17411	*
lbm_HQ_transcript_10290	K04122|GA3, CYP701|http://www.genome.jp/dbget-bin/www_bget?ko:K04122	ko00904(Diterpenoid biosynthesis)
lbm_HQ_transcript_10294	K09291|TPR, MLP1, MLP2|http://www.genome.jp/dbget-bin/www_bget?ko:K09291	ko03013(RNA transport)
lbm_HQ_transcript_10295	K15397|KCS|http://www.genome.jp/dbget-bin/www_bget?ko:K15397	ko00062(Fatty acid elongation)
lbm_HQ_transcript_10297	K13508|GPAT|http://www.genome.jp/dbget-bin/www_bget?ko:K13508	ko00561(Glycerolipid metabolism);ko00564(Glycerophospholipid metabolism)
lbm_HQ_transcript_10299	K07478|ycaJ|http://www.genome.jp/dbget-bin/www_bget?ko:K07478	*
lbm_HQ_transcript_103	K20307|TRAPPC10, TRS130|http://www.genome.jp/dbget-bin/www_bget?ko:K20307	*
lbm_HQ_transcript_10306	K08237|E2.4.1.218|http://www.genome.jp/dbget-bin/www_bget?ko:K08237	*
lbm_HQ_transcript_10313	K03093|SIGMA70|http://www.genome.jp/dbget-bin/www_bget?ko:K03093	*
lbm_HQ_transcript_10315	K15188|CCNT|http://www.genome.jp/dbget-bin/www_bget?ko:K15188	*
lbm_HQ_transcript_10316	K05389|KCNKF|http://www.genome.jp/dbget-bin/www_bget?ko:K05389	*
lbm_HQ_transcript_10317	K01733|thrC|http://www.genome.jp/dbget-bin/www_bget?ko:K01733	ko00260(Glycine, serine and threonine metabolism);ko00750(Vitamin B6 metabolism);ko01230(Biosynthesis of amino acids)
lbm_HQ_transcript_1032	K18998|CPL1_2|http://www.genome.jp/dbget-bin/www_bget?ko:K18998	*
lbm_HQ_transcript_10321	K09122|K09122|http://www.genome.jp/dbget-bin/www_bget?ko:K09122	*
lbm_HQ_transcript_10329	K10775|E4.3.1.24|http://www.genome.jp/dbget-bin/www_bget?ko:K10775	ko00360(Phenylalanine metabolism);ko00940(Phenylpropanoid biosynthesis)
lbm_HQ_transcript_1033	K01595|ppc|http://www.genome.jp/dbget-bin/www_bget?ko:K01595	ko00620(Pyruvate metabolism);ko00710(Carbon fixation in photosynthetic organisms);ko01200(Carbon metabolism)
lbm_HQ_transcript_10330	K01951|guaA, GMPS|http://www.genome.jp/dbget-bin/www_bget?ko:K01951	ko00230(Purine metabolism)
lbm_HQ_transcript_10333	K17275|PLS1|http://www.genome.jp/dbget-bin/www_bget?ko:K17275	*
lbm_HQ_transcript_10335	K00963|UGP2, galU, galF|http://www.genome.jp/dbget-bin/www_bget?ko:K00963	ko00520(Amino sugar and nucleotide sugar metabolism);ko00052(Galactose metabolism);ko00040(Pentose and glucuronate interconversions);ko00500(Starch and sucrose metabolism)
lbm_HQ_transcript_10340	K07513|ACAA1|http://www.genome.jp/dbget-bin/www_bget?ko:K07513	ko04146(Peroxisome);ko00280(Valine, leucine and isoleucine degradation);ko01040(Biosynthesis of unsaturated fatty acids);ko00071(Fatty acid degradation);ko00592(alpha-Linolenic acid metabolism);ko01212(Fatty acid metabolism)
lbm_HQ_transcript_10341	K01760|metC|http://www.genome.jp/dbget-bin/www_bget?ko:K01760	ko00270(Cysteine and methionine metabolism);ko00450(Selenocompound metabolism);ko01230(Biosynthesis of amino acids)
lbm_HQ_transcript_10342	K16189|PIF4|http://www.genome.jp/dbget-bin/www_bget?ko:K16189	ko04075(Plant hormone signal transduction)
lbm_HQ_transcript_10347	K01858|INO1, ISYNA1|http://www.genome.jp/dbget-bin/www_bget?ko:K01858	ko00562(Inositol phosphate metabolism)
lbm_HQ_transcript_10348	K10695|RNF1_2|http://www.genome.jp/dbget-bin/www_bget?ko:K10695	*
lbm_HQ_transcript_10349	K13343|PEX14|http://www.genome.jp/dbget-bin/www_bget?ko:K13343	ko04146(Peroxisome)
lbm_HQ_transcript_1036	K18469|TBC1D5|http://www.genome.jp/dbget-bin/www_bget?ko:K18469	*
lbm_HQ_transcript_10360	K14491|ARR-B|http://www.genome.jp/dbget-bin/www_bget?ko:K14491	ko04075(Plant hormone signal transduction)
lbm_HQ_transcript_10361	K00671|E2.3.1.97, NMT|http://www.genome.jp/dbget-bin/www_bget?ko:K00671	*
lbm_HQ_transcript_10367	K01285|PRCP|http://www.genome.jp/dbget-bin/www_bget?ko:K01285	*
lbm_HQ_transcript_1037	K09489|HSPA4|http://www.genome.jp/dbget-bin/www_bget?ko:K09489	*
lbm_HQ_transcript_10371	K01681|ACO, acnA|http://www.genome.jp/dbget-bin/www_bget?ko:K01681	ko00020(Citrate cycle (TCA cycle));ko00630(Glyoxylate and dicarboxylate metabolism);ko01210(2-Oxocarboxylic acid metabolism);ko01230(Biosynthesis of amino acids);ko01200(Carbon metabolism)
lbm_HQ_transcript_10378	K01590|hdc, HDC|http://www.genome.jp/dbget-bin/www_bget?ko:K01590	ko00340(Histidine metabolism)
lbm_HQ_transcript_10379	K01881|PARS, proS|http://www.genome.jp/dbget-bin/www_bget?ko:K01881	ko00970(Aminoacyl-tRNA biosynthesis)
lbm_HQ_transcript_10383	K18732|SARNP, CIP29, THO1|http://www.genome.jp/dbget-bin/www_bget?ko:K18732	*
lbm_HQ_transcript_1039	K08956|AFG3|http://www.genome.jp/dbget-bin/www_bget?ko:K08956	*
lbm_HQ_transcript_10397	K06269|PPP1C|http://www.genome.jp/dbget-bin/www_bget?ko:K06269	ko03015(mRNA surveillance pathway)
lbm_HQ_transcript_10403	K01875|SARS, serS|http://www.genome.jp/dbget-bin/www_bget?ko:K01875	ko00970(Aminoacyl-tRNA biosynthesis)
lbm_HQ_transcript_10404	K15304|RANBP3|http://www.genome.jp/dbget-bin/www_bget?ko:K15304	*
lbm_HQ_transcript_10410	K03035|PSMD12, RPN5|http://www.genome.jp/dbget-bin/www_bget?ko:K03035	ko03050(Proteasome)
lbm_HQ_transcript_10421	K14497|PP2C|http://www.genome.jp/dbget-bin/www_bget?ko:K14497	ko04016(MAPK signaling pathway - plant);ko04075(Plant hormone signal transduction)
lbm_HQ_transcript_10427	K18819|GOLS|http://www.genome.jp/dbget-bin/www_bget?ko:K18819	ko00052(Galactose metabolism)
lbm_HQ_transcript_10429	K03217|yidC, spoIIIJ, OXA1, ccfA|http://www.genome.jp/dbget-bin/www_bget?ko:K03217	ko03060(Protein export)
lbm_HQ_transcript_1043	K01535|PMA1, PMA2|http://www.genome.jp/dbget-bin/www_bget?ko:K01535	ko00190(Oxidative phosphorylation)
lbm_HQ_transcript_10430	K01366|CTSH|http://www.genome.jp/dbget-bin/www_bget?ko:K01366	*
lbm_HQ_transcript_10434	K14085|ALDH7A1|http://www.genome.jp/dbget-bin/www_bget?ko:K14085	ko00330(Arginine and proline metabolism);ko00260(Glycine, serine and threonine metabolism);ko00340(Histidine metabolism);ko00300(Lysine biosynthesis);ko00310(Lysine degradation);ko00380(Tryptophan metabolism);ko00280(Valine, leucine and isoleucine degradation);ko00053(Ascorbate and aldarate metabolism);ko00010(Glycolysis / Gluconeogenesis);ko00620(Pyruvate metabolism);ko00071(Fatty acid degradati…
lbm_HQ_transcript_10435	K10268|FBXL2_20|http://www.genome.jp/dbget-bin/www_bget?ko:K10268	*
lbm_HQ_transcript_10436	K05759|PFN|http://www.genome.jp/dbget-bin/www_bget?ko:K05759	*
lbm_HQ_transcript_10445	K11426|SMYD|http://www.genome.jp/dbget-bin/www_bget?ko:K11426	*
lbm_HQ_transcript_10446	K09839|VDE, NPQ1|http://www.genome.jp/dbget-bin/www_bget?ko:K09839	ko00906(Carotenoid biosynthesis)
lbm_HQ_transcript_10454	K14713|SLC39A7, KE4, ZIP7|http://www.genome.jp/dbget-bin/www_bget?ko:K14713	*
lbm_HQ_transcript_10456	K13161|HNRNPR|http://www.genome.jp/dbget-bin/www_bget?ko:K13161	*
lbm_HQ_transcript_10457	K17261|CAP1_2, SRV2|http://www.genome.jp/dbget-bin/www_bget?ko:K17261	*
lbm_HQ_transcript_10460	K01285|PRCP|http://www.genome.jp/dbget-bin/www_bget?ko:K01285	*
lbm_HQ_transcript_10461	K00208|fabI|http://www.genome.jp/dbget-bin/www_bget?ko:K00208	ko00061(Fatty acid biosynthesis);ko00780(Biotin metabolism);ko01212(Fatty acid metabolism)
lbm_HQ_transcript_10465	K09518|DNAJB12|http://www.genome.jp/dbget-bin/www_bget?ko:K09518	ko04141(Protein processing in endoplasmic reticulum)
lbm_HQ_transcript_10472	K15255|PIF1|http://www.genome.jp/dbget-bin/www_bget?ko:K15255	*
lbm_HQ_transcript_10480	K00134|GAPDH, gapA|http://www.genome.jp/dbget-bin/www_bget?ko:K00134	ko00010(Glycolysis / Gluconeogenesis);ko00710(Carbon fixation in photosynthetic organisms);ko01230(Biosynthesis of amino acids);ko01200(Carbon metabolism)
lbm_HQ_transcript_10481	K01142|E3.1.11.2, xthA|http://www.genome.jp/dbget-bin/www_bget?ko:K01142	ko03410(Base excision repair)
lbm_HQ_transcript_10491	K12492|ARFGAP1|http://www.genome.jp/dbget-bin/www_bget?ko:K12492	ko04144(Endocytosis)
lbm_HQ_transcript_10493	K12898|HNRNPF_H|http://www.genome.jp/dbget-bin/www_bget?ko:K12898	*
lbm_HQ_transcript_10496	K06941|rlmN|http://www.genome.jp/dbget-bin/www_bget?ko:K06941	*
lbm_HQ_transcript_10498	K01455|E3.5.1.49|http://www.genome.jp/dbget-bin/www_bget?ko:K01455	ko00630(Glyoxylate and dicarboxylate metabolism);ko00910(Nitrogen metabolism);ko00460(Cyanoamino acid metabolism);ko01200(Carbon metabolism)
lbm_HQ_transcript_10499	K01466|allB|http://www.genome.jp/dbget-bin/www_bget?ko:K01466	ko00230(Purine metabolism)
lbm_HQ_transcript_1050	K03881|ND4|http://www.genome.jp/dbget-bin/www_bget?ko:K03881	ko00190(Oxidative phosphorylation)
lbm_HQ_transcript_10509	K00033|PGD, gnd, gntZ|http://www.genome.jp/dbget-bin/www_bget?ko:K00033	ko00030(Pentose phosphate pathway);ko00480(Glutathione metabolism);ko01200(Carbon metabolism)
lbm_HQ_transcript_10512	K20607|MKK3|http://www.genome.jp/dbget-bin/www_bget?ko:K20607	ko04016(MAPK signaling pathway - plant)
lbm_HQ_transcript_10515	K15053|CHMP7|http://www.genome.jp/dbget-bin/www_bget?ko:K15053	ko04144(Endocytosis)
lbm_HQ_transcript_10523	K08869|ADCK, ABC1|http://www.genome.jp/dbget-bin/www_bget?ko:K08869	*
lbm_HQ_transcript_10524	K14404|CPSF4, YTH1|http://www.genome.jp/dbget-bin/www_bget?ko:K14404	ko03015(mRNA surveillance pathway)
lbm_HQ_transcript_10528	K14404|CPSF4, YTH1|http://www.genome.jp/dbget-bin/www_bget?ko:K14404	ko03015(mRNA surveillance pathway)
lbm_HQ_transcript_10532	K14638|SLC15A3_4, PHT|http://www.genome.jp/dbget-bin/www_bget?ko:K14638	*
lbm_HQ_transcript_10533	K07195|EXOC7, EXO70|http://www.genome.jp/dbget-bin/www_bget?ko:K07195	*
lbm_HQ_transcript_10534	K01653|E2.2.1.6S, ilvH, ilvN|http://www.genome.jp/dbget-bin/www_bget?ko:K01653	ko00290(Valine, leucine and isoleucine biosynthesis);ko00650(Butanoate metabolism);ko00660(C5-Branched dibasic acid metabolism);ko00770(Pantothenate and CoA biosynthesis);ko01210(2-Oxocarboxylic acid metabolism);ko01230(Biosynthesis of amino acids)
lbm_HQ_transcript_1054	K02540|MCM2|http://www.genome.jp/dbget-bin/www_bget?ko:K02540	ko03030(DNA replication)
lbm_HQ_transcript_10541	K00927|PGK, pgk|http://www.genome.jp/dbget-bin/www_bget?ko:K00927	ko00010(Glycolysis / Gluconeogenesis);ko00710(Carbon fixation in photosynthetic organisms);ko01230(Biosynthesis of amino acids);ko01200(Carbon metabolism)
lbm_HQ_transcript_10545	K14505|CYCD3|http://www.genome.jp/dbget-bin/www_bget?ko:K14505	ko04075(Plant hormone signal transduction)
lbm_HQ_transcript_10548	K13345|PEX12, PAF3|http://www.genome.jp/dbget-bin/www_bget?ko:K13345	ko04146(Peroxisome)
lbm_HQ_transcript_1055	K01595|ppc|http://www.genome.jp/dbget-bin/www_bget?ko:K01595	ko00620(Pyruvate metabolism);ko00710(Carbon fixation in photosynthetic organisms);ko01200(Carbon metabolism)
lbm_HQ_transcript_10558	K07195|EXOC7, EXO70|http://www.genome.jp/dbget-bin/www_bget?ko:K07195	*
lbm_HQ_transcript_10559	K08916|LHCB5|http://www.genome.jp/dbget-bin/www_bget?ko:K08916	ko00196(Photosynthesis - antenna proteins)
lbm_HQ_transcript_1056	K03028|PSMD2, RPN1|http://www.genome.jp/dbget-bin/www_bget?ko:K03028	ko03050(Proteasome)
lbm_HQ_transcript_10562	K00789|metK|http://www.genome.jp/dbget-bin/www_bget?ko:K00789	ko00270(Cysteine and methionine metabolism);ko01230(Biosynthesis of amino acids)
lbm_HQ_transcript_1057	K03028|PSMD2, RPN1|http://www.genome.jp/dbget-bin/www_bget?ko:K03028	ko03050(Proteasome)
lbm_HQ_transcript_10570	K16302|CNNM|http://www.genome.jp/dbget-bin/www_bget?ko:K16302	*
lbm_HQ_transcript_10579	K08064|NFYA|http://www.genome.jp/dbget-bin/www_bget?ko:K08064	*
lbm_HQ_transcript_10580	K13343|PEX14|http://www.genome.jp/dbget-bin/www_bget?ko:K13343	ko04146(Peroxisome)
lbm_HQ_transcript_10581	K10255|FAD6, desA|http://www.genome.jp/dbget-bin/www_bget?ko:K10255	*
lbm_HQ_transcript_10586	K08678|UXS1, uxs|http://www.genome.jp/dbget-bin/www_bget?ko:K08678	ko00520(Amino sugar and nucleotide sugar metabolism)
lbm_HQ_transcript_10587	K01012|bioB|http://www.genome.jp/dbget-bin/www_bget?ko:K01012	ko00780(Biotin metabolism)
lbm_HQ_transcript_10589	K15397|KCS|http://www.genome.jp/dbget-bin/www_bget?ko:K15397	ko00062(Fatty acid elongation)
lbm_HQ_transcript_10595	K16616|PARP8|http://www.genome.jp/dbget-bin/www_bget?ko:K16616	*
lbm_HQ_transcript_10598	K01537|E3.6.3.8|http://www.genome.jp/dbget-bin/www_bget?ko:K01537	*
lbm_HQ_transcript_106	K05658|ABCB1|http://www.genome.jp/dbget-bin/www_bget?ko:K05658	ko02010(ABC transporters)
lbm_HQ_transcript_10608	K12402|AP4M1|http://www.genome.jp/dbget-bin/www_bget?ko:K12402	*
lbm_HQ_transcript_10613	K07198|PRKAA, AMPK|http://www.genome.jp/dbget-bin/www_bget?ko:K07198	*
lbm_HQ_transcript_10616	K03217|yidC, spoIIIJ, OXA1, ccfA|http://www.genome.jp/dbget-bin/www_bget?ko:K03217	ko03060(Protein export)
lbm_HQ_transcript_10617	K00927|PGK, pgk|http://www.genome.jp/dbget-bin/www_bget?ko:K00927	ko00010(Glycolysis / Gluconeogenesis);ko00710(Carbon fixation in photosynthetic organisms);ko01230(Biosynthesis of amino acids);ko01200(Carbon metabolism)
lbm_HQ_transcript_10621	K12823|DDX5, DBP2|http://www.genome.jp/dbget-bin/www_bget?ko:K12823	ko03040(Spliceosome)
lbm_HQ_transcript_10622	K15397|KCS|http://www.genome.jp/dbget-bin/www_bget?ko:K15397	ko00062(Fatty acid elongation)
lbm_HQ_transcript_10625	K08900|BCS1|http://www.genome.jp/dbget-bin/www_bget?ko:K08900	*
lbm_HQ_transcript_10626	K16280|RGLG|http://www.genome.jp/dbget-bin/www_bget?ko:K16280	*
lbm_HQ_transcript_10631	K00620|argJ|http://www.genome.jp/dbget-bin/www_bget?ko:K00620	ko00220(Arginine biosynthesis);ko01210(2-Oxocarboxylic acid metabolism);ko01230(Biosynthesis of amino acids)
lbm_HQ_transcript_10633	K03242|EIF2S3|http://www.genome.jp/dbget-bin/www_bget?ko:K03242	ko03013(RNA transport)
lbm_HQ_transcript_10634	K10532|HGSNAT|http://www.genome.jp/dbget-bin/www_bget?ko:K10532	ko00531(Glycosaminoglycan degradation)
lbm_HQ_transcript_10640	K10255|FAD6, desA|http://www.genome.jp/dbget-bin/www_bget?ko:K10255	*
lbm_HQ_transcript_10644	K12823|DDX5, DBP2|http://www.genome.jp/dbget-bin/www_bget?ko:K12823	ko03040(Spliceosome)
lbm_HQ_transcript_10645	K02133|ATPeF1B, ATP5B, ATP2|http://www.genome.jp/dbget-bin/www_bget?ko:K02133	ko00190(Oxidative phosphorylation)
lbm_HQ_transcript_10650	K11644|SIN3A|http://www.genome.jp/dbget-bin/www_bget?ko:K11644	*
lbm_HQ_transcript_10664	K00671|E2.3.1.97, NMT|http://www.genome.jp/dbget-bin/www_bget?ko:K00671	*
lbm_HQ_transcript_10666	K14684|SLC25A23S|http://www.genome.jp/dbget-bin/www_bget?ko:K14684	*
lbm_HQ_transcript_10672	K01180|E3.2.1.6|http://www.genome.jp/dbget-bin/www_bget?ko:K01180	*
lbm_HQ_transcript_10673	K13210|FUBP|http://www.genome.jp/dbget-bin/www_bget?ko:K13210	*
lbm_HQ_transcript_10675	K00927|PGK, pgk|http://www.genome.jp/dbget-bin/www_bget?ko:K00927	ko00010(Glycolysis / Gluconeogenesis);ko00710(Carbon fixation in photosynthetic organisms);ko01230(Biosynthesis of amino acids);ko01200(Carbon metabolism)
lbm_HQ_transcript_10676	K00894|ETNK, EKI|http://www.genome.jp/dbget-bin/www_bget?ko:K00894	ko00564(Glycerophospholipid metabolism)
lbm_HQ_transcript_10678	K00130|betB, gbsA|http://www.genome.jp/dbget-bin/www_bget?ko:K00130	ko00260(Glycine, serine and threonine metabolism)
lbm_HQ_transcript_10685	K01939|purA, ADSS|http://www.genome.jp/dbget-bin/www_bget?ko:K01939	ko00250(Alanine, aspartate and glutamate metabolism);ko00230(Purine metabolism)
lbm_HQ_transcript_10695	K03062|PSMC1, RPT2|http://www.genome.jp/dbget-bin/www_bget?ko:K03062	ko03050(Proteasome)
lbm_HQ_transcript_10696	K12850|PRPF38B|http://www.genome.jp/dbget-bin/www_bget?ko:K12850	ko03040(Spliceosome)
lbm_HQ_transcript_10697	K07198|PRKAA, AMPK|http://www.genome.jp/dbget-bin/www_bget?ko:K07198	*
lbm_HQ_transcript_10700	K00033|PGD, gnd, gntZ|http://www.genome.jp/dbget-bin/www_bget?ko:K00033	ko00030(Pentose phosphate pathway);ko00480(Glutathione metabolism);ko01200(Carbon metabolism)
lbm_HQ_transcript_10708	K01051|E3.1.1.11|http://www.genome.jp/dbget-bin/www_bget?ko:K01051	ko00040(Pentose and glucuronate interconversions)
lbm_HQ_transcript_10711	K08238|XXT|http://www.genome.jp/dbget-bin/www_bget?ko:K08238	*
lbm_HQ_transcript_10713	K11778|DHDDS, RER2, SRT1|http://www.genome.jp/dbget-bin/www_bget?ko:K11778	ko00900(Terpenoid backbone biosynthesis)
lbm_HQ_transcript_10714	K07179|RIOK2|http://www.genome.jp/dbget-bin/www_bget?ko:K07179	ko03008(Ribosome biogenesis in eukaryotes)
lbm_HQ_transcript_1072	K20456|OSBP|http://www.genome.jp/dbget-bin/www_bget?ko:K20456	*
lbm_HQ_transcript_10720	K16280|RGLG|http://www.genome.jp/dbget-bin/www_bget?ko:K16280	*
lbm_HQ_transcript_10722	K06941|rlmN|http://www.genome.jp/dbget-bin/www_bget?ko:K06941	*
lbm_HQ_transcript_10725	K03327|TC.MATE, SLC47A, norM, mdtK, dinF|http://www.genome.jp/dbget-bin/www_bget?ko:K03327	*
lbm_HQ_transcript_10729	K14066|GPS|http://www.genome.jp/dbget-bin/www_bget?ko:K14066	ko00900(Terpenoid backbone biosynthesis)
lbm_HQ_transcript_1073	K17267|COPG|http://www.genome.jp/dbget-bin/www_bget?ko:K17267	*
lbm_HQ_transcript_10732	K14431|TGA|http://www.genome.jp/dbget-bin/www_bget?ko:K14431	ko04075(Plant hormone signal transduction)
lbm_HQ_transcript_10733	K00592|E2.1.1.127|http://www.genome.jp/dbget-bin/www_bget?ko:K00592	*
lbm_HQ_transcript_10734	K17479|GRXCR1|http://www.genome.jp/dbget-bin/www_bget?ko:K17479	*
lbm_HQ_transcript_10735	K16298|SCPL-IV|http://www.genome.jp/dbget-bin/www_bget?ko:K16298	*
lbm_HQ_transcript_10738	K06013|STE24|http://www.genome.jp/dbget-bin/www_bget?ko:K06013	ko00900(Terpenoid backbone biosynthesis)
lbm_HQ_transcript_10744	K13105|PRCC|http://www.genome.jp/dbget-bin/www_bget?ko:K13105	*
lbm_HQ_transcript_10749	K01759|GLO1, gloA|http://www.genome.jp/dbget-bin/www_bget?ko:K01759	ko00620(Pyruvate metabolism)
lbm_HQ_transcript_1075	K03549|kup|http://www.genome.jp/dbget-bin/www_bget?ko:K03549	*
lbm_HQ_transcript_10755	K20535|MPK1_2|http://www.genome.jp/dbget-bin/www_bget?ko:K20535	ko04016(MAPK signaling pathway - plant)
lbm_HQ_transcript_1076	K12119|CRY2|http://www.genome.jp/dbget-bin/www_bget?ko:K12119	ko04712(Circadian rhythm - plant)
lbm_HQ_transcript_10766	K14272|GGAT|http://www.genome.jp/dbget-bin/www_bget?ko:K14272	ko00250(Alanine, aspartate and glutamate metabolism);ko00220(Arginine biosynthesis);ko00260(Glycine, serine and threonine metabolism);ko00630(Glyoxylate and dicarboxylate metabolism);ko00710(Carbon fixation in photosynthetic organisms);ko01210(2-Oxocarboxylic acid metabolism);ko01230(Biosynthesis of amino acids);ko01200(Carbon metabolism)
lbm_HQ_transcript_10768	K01653|E2.2.1.6S, ilvH, ilvN|http://www.genome.jp/dbget-bin/www_bget?ko:K01653	ko00290(Valine, leucine and isoleucine biosynthesis);ko00650(Butanoate metabolism);ko00660(C5-Branched dibasic acid metabolism);ko00770(Pantothenate and CoA biosynthesis);ko01210(2-Oxocarboxylic acid metabolism);ko01230(Biosynthesis of amino acids)
lbm_HQ_transcript_10774	K00658|DLST, sucB|http://www.genome.jp/dbget-bin/www_bget?ko:K00658	ko00310(Lysine degradation);ko00020(Citrate cycle (TCA cycle));ko01200(Carbon metabolism)
lbm_HQ_transcript_10777	K08237|E2.4.1.218|http://www.genome.jp/dbget-bin/www_bget?ko:K08237	*
lbm_HQ_transcript_10789	K07513|ACAA1|http://www.genome.jp/dbget-bin/www_bget?ko:K07513	ko04146(Peroxisome);ko00280(Valine, leucine and isoleucine degradation);ko01040(Biosynthesis of unsaturated fatty acids);ko00071(Fatty acid degradation);ko00592(alpha-Linolenic acid metabolism);ko01212(Fatty acid metabolism)
lbm_HQ_transcript_1079	K14510|CTR1|http://www.genome.jp/dbget-bin/www_bget?ko:K14510	ko04016(MAPK signaling pathway - plant);ko04075(Plant hormone signal transduction)
lbm_HQ_transcript_10793	K02208|CDK8_11|http://www.genome.jp/dbget-bin/www_bget?ko:K02208	*
lbm_HQ_transcript_1080	K03243|EIF5B|http://www.genome.jp/dbget-bin/www_bget?ko:K03243	ko03013(RNA transport)
lbm_HQ_transcript_10802	K00232|E1.3.3.6, ACOX1, ACOX3|http://www.genome.jp/dbget-bin/www_bget?ko:K00232	ko04146(Peroxisome);ko01040(Biosynthesis of unsaturated fatty acids);ko00071(Fatty acid degradation);ko00592(alpha-Linolenic acid metabolism);ko01212(Fatty acid metabolism)
lbm_HQ_transcript_10819	K14641|APY1_2|http://www.genome.jp/dbget-bin/www_bget?ko:K14641	ko00230(Purine metabolism);ko00240(Pyrimidine metabolism)
lbm_HQ_transcript_10822	K03327|TC.MATE, SLC47A, norM, mdtK, dinF|http://www.genome.jp/dbget-bin/www_bget?ko:K03327	*
lbm_HQ_transcript_10827	K19347|SUN1_2|http://www.genome.jp/dbget-bin/www_bget?ko:K19347	*
lbm_HQ_transcript_10829	K17508|PTC7, PPTC7|http://www.genome.jp/dbget-bin/www_bget?ko:K17508	*
lbm_HQ_transcript_10833	K11979|UBR7|http://www.genome.jp/dbget-bin/www_bget?ko:K11979	*
lbm_HQ_transcript_10836	K10695|RNF1_2|http://www.genome.jp/dbget-bin/www_bget?ko:K10695	*
lbm_HQ_transcript_10839	K08679|E5.1.3.6|http://www.genome.jp/dbget-bin/www_bget?ko:K08679	ko00520(Amino sugar and nucleotide sugar metabolism)
lbm_HQ_transcript_10840	K14649|TAF8|http://www.genome.jp/dbget-bin/www_bget?ko:K14649	ko03022(Basal transcription factors)
lbm_HQ_transcript_10842	K16860|PLD3_4|http://www.genome.jp/dbget-bin/www_bget?ko:K16860	ko00565(Ether lipid metabolism);ko00564(Glycerophospholipid metabolism)
lbm_HQ_transcript_10849	K17759|AIBP, nnrE|http://www.genome.jp/dbget-bin/www_bget?ko:K17759	*
lbm_HQ_transcript_10854	K12741|HNRNPA1_3|http://www.genome.jp/dbget-bin/www_bget?ko:K12741	ko03040(Spliceosome)
lbm_HQ_transcript_10855	K20538|MPK8|http://www.genome.jp/dbget-bin/www_bget?ko:K20538	ko04016(MAPK signaling pathway - plant)
lbm_HQ_transcript_10856	K14272|GGAT|http://www.genome.jp/dbget-bin/www_bget?ko:K14272	ko00250(Alanine, aspartate and glutamate metabolism);ko00220(Arginine biosynthesis);ko00260(Glycine, serine and threonine metabolism);ko00630(Glyoxylate and dicarboxylate metabolism);ko00710(Carbon fixation in photosynthetic organisms);ko01210(2-Oxocarboxylic acid metabolism);ko01230(Biosynthesis of amino acids);ko01200(Carbon metabolism)
lbm_HQ_transcript_10868	K01193|E3.2.1.26, sacA|http://www.genome.jp/dbget-bin/www_bget?ko:K01193	ko00052(Galactose metabolism);ko00500(Starch and sucrose metabolism)
lbm_HQ_transcript_10870	K00873|PK, pyk|http://www.genome.jp/dbget-bin/www_bget?ko:K00873	ko00010(Glycolysis / Gluconeogenesis);ko00620(Pyruvate metabolism);ko00230(Purine metabolism);ko01230(Biosynthesis of amino acids);ko01200(Carbon metabolism)
lbm_HQ_transcript_10871	K00814|GPT, ALT|http://www.genome.jp/dbget-bin/www_bget?ko:K00814	ko00250(Alanine, aspartate and glutamate metabolism);ko00220(Arginine biosynthesis);ko00710(Carbon fixation in photosynthetic organisms);ko01210(2-Oxocarboxylic acid metabolism);ko01230(Biosynthesis of amino acids);ko01200(Carbon metabolism)
lbm_HQ_transcript_10872	K03942|NDUFV1|http://www.genome.jp/dbget-bin/www_bget?ko:K03942	ko00190(Oxidative phosphorylation)
lbm_HQ_transcript_10873	K08900|BCS1|http://www.genome.jp/dbget-bin/www_bget?ko:K08900	*
lbm_HQ_transcript_1088	K11592|DICER1, DCR1|http://www.genome.jp/dbget-bin/www_bget?ko:K11592	*
lbm_HQ_transcript_10882	K17506|PPM1L, PP2CE|http://www.genome.jp/dbget-bin/www_bget?ko:K17506	*
lbm_HQ_transcript_10884	K03231|EEF1A|http://www.genome.jp/dbget-bin/www_bget?ko:K03231	ko03013(RNA transport)
lbm_HQ_transcript_10887	K03787|surE|http://www.genome.jp/dbget-bin/www_bget?ko:K03787	ko00760(Nicotinate and nicotinamide metabolism);ko00230(Purine metabolism);ko00240(Pyrimidine metabolism)
lbm_HQ_transcript_10895	K03242|EIF2S3|http://www.genome.jp/dbget-bin/www_bget?ko:K03242	ko03013(RNA transport)
lbm_HQ_transcript_10896	K16280|RGLG|http://www.genome.jp/dbget-bin/www_bget?ko:K16280	*
lbm_HQ_transcript_10898	K03327|TC.MATE, SLC47A, norM, mdtK, dinF|http://www.genome.jp/dbget-bin/www_bget?ko:K03327	*
lbm_HQ_transcript_1090	K13495|CISZOG|http://www.genome.jp/dbget-bin/www_bget?ko:K13495	ko00908(Zeatin biosynthesis)
lbm_HQ_transcript_10901	K13348|MPV17|http://www.genome.jp/dbget-bin/www_bget?ko:K13348	ko04146(Peroxisome)
lbm_HQ_transcript_10902	K03217|yidC, spoIIIJ, OXA1, ccfA|http://www.genome.jp/dbget-bin/www_bget?ko:K03217	ko03060(Protein export)
lbm_HQ_transcript_10904	K16297|SCPL-II|http://www.genome.jp/dbget-bin/www_bget?ko:K16297	*
lbm_HQ_transcript_10907	K14399|CLP1, HERB|http://www.genome.jp/dbget-bin/www_bget?ko:K14399	ko03015(mRNA surveillance pathway)
lbm_HQ_transcript_10909	K18819|GOLS|http://www.genome.jp/dbget-bin/www_bget?ko:K18819	ko00052(Galactose metabolism)
lbm_HQ_transcript_1091	K07204|RAPTOR|http://www.genome.jp/dbget-bin/www_bget?ko:K07204	ko04136(Autophagy - other eukaryotes)
lbm_HQ_transcript_10910	K05359|ADT, PDT|http://www.genome.jp/dbget-bin/www_bget?ko:K05359	ko00400(Phenylalanine, tyrosine and tryptophan biosynthesis);ko01230(Biosynthesis of amino acids)
lbm_HQ_transcript_10912	K00487|CYP73A|http://www.genome.jp/dbget-bin/www_bget?ko:K00487	ko00360(Phenylalanine metabolism);ko00941(Flavonoid biosynthesis);ko00940(Phenylpropanoid biosynthesis);ko00945(Stilbenoid, diarylheptanoid and gingerol biosynthesis);ko00130(Ubiquinone and other terpenoid-quinone biosynthesis)
lbm_HQ_transcript_10921	K04464|MAPK7|http://www.genome.jp/dbget-bin/www_bget?ko:K04464	*
lbm_HQ_transcript_10922	K13947|PIN|http://www.genome.jp/dbget-bin/www_bget?ko:K13947	*
lbm_HQ_transcript_10925	K01647|CS, gltA|http://www.genome.jp/dbget-bin/www_bget?ko:K01647	ko00020(Citrate cycle (TCA cycle));ko00630(Glyoxylate and dicarboxylate metabolism);ko01210(2-Oxocarboxylic acid metabolism);ko01230(Biosynthesis of amino acids);ko01200(Carbon metabolism)
lbm_HQ_transcript_10931	K00811|ASP5|http://www.genome.jp/dbget-bin/www_bget?ko:K00811	ko00250(Alanine, aspartate and glutamate metabolism);ko00330(Arginine and proline metabolism);ko00220(Arginine biosynthesis);ko00270(Cysteine and methionine metabolism);ko00360(Phenylalanine metabolism);ko00400(Phenylalanine, tyrosine and tryptophan biosynthesis);ko00350(Tyrosine metabolism);ko00950(Isoquinoline alkaloid biosynthesis);ko00960(Tropane, piperidine and pyridine alkaloid biosynthesis…
lbm_HQ_transcript_10932	K00898|PDK2_3_4|http://www.genome.jp/dbget-bin/www_bget?ko:K00898	*
lbm_HQ_transcript_10934	K15849|PAT, AAT|http://www.genome.jp/dbget-bin/www_bget?ko:K15849	ko00360(Phenylalanine metabolism);ko00400(Phenylalanine, tyrosine and tryptophan biosynthesis);ko00350(Tyrosine metabolism);ko00950(Isoquinoline alkaloid biosynthesis);ko00960(Tropane, piperidine and pyridine alkaloid biosynthesis);ko01230(Biosynthesis of amino acids)
lbm_HQ_transcript_10937	K00130|betB, gbsA|http://www.genome.jp/dbget-bin/www_bget?ko:K00130	ko00260(Glycine, serine and threonine metabolism)
lbm_HQ_transcript_10938	K09060|GBF|http://www.genome.jp/dbget-bin/www_bget?ko:K09060	*
lbm_HQ_transcript_10952	K02147|ATPeV1B, ATP6B|http://www.genome.jp/dbget-bin/www_bget?ko:K02147	ko04145(Phagosome);ko00190(Oxidative phosphorylation)
lbm_HQ_transcript_10954	K00599|METTL6|http://www.genome.jp/dbget-bin/www_bget?ko:K00599	*
lbm_HQ_transcript_10956	K01188|E3.2.1.21|http://www.genome.jp/dbget-bin/www_bget?ko:K01188	ko00940(Phenylpropanoid biosynthesis);ko00500(Starch and sucrose metabolism);ko00460(Cyanoamino acid metabolism)
lbm_HQ_transcript_10957	K01366|CTSH|http://www.genome.jp/dbget-bin/www_bget?ko:K01366	*
lbm_HQ_transcript_10959	K20353|SEC16|http://www.genome.jp/dbget-bin/www_bget?ko:K20353	*
lbm_HQ_transcript_1096	K05572|ndhA|http://www.genome.jp/dbget-bin/www_bget?ko:K05572	ko00190(Oxidative phosphorylation)
lbm_HQ_transcript_10971	K13434|PTI6|http://www.genome.jp/dbget-bin/www_bget?ko:K13434	ko04626(Plant-pathogen interaction)
lbm_HQ_transcript_10972	K03106|SRP54, ffh|http://www.genome.jp/dbget-bin/www_bget?ko:K03106	ko03060(Protein export)
lbm_HQ_transcript_10973	K03715|E2.4.1.46|http://www.genome.jp/dbget-bin/www_bget?ko:K03715	ko00561(Glycerolipid metabolism)
lbm_HQ_transcript_10974	K15115|SLC25A32, MFT|http://www.genome.jp/dbget-bin/www_bget?ko:K15115	*
lbm_HQ_transcript_1098	K03695|clpB|http://www.genome.jp/dbget-bin/www_bget?ko:K03695	*
lbm_HQ_transcript_10985	K03083|GSK3B|http://www.genome.jp/dbget-bin/www_bget?ko:K03083	*
lbm_HQ_transcript_10996	K04382|PPP2C|http://www.genome.jp/dbget-bin/www_bget?ko:K04382	ko04136(Autophagy - other eukaryotes);ko03015(mRNA surveillance pathway)
lbm_HQ_transcript_110	K02111|ATPF1A, atpA|http://www.genome.jp/dbget-bin/www_bget?ko:K02111	ko00190(Oxidative phosphorylation);ko00195(Photosynthesis)
lbm_HQ_transcript_11000	K15634|gpmB|http://www.genome.jp/dbget-bin/www_bget?ko:K15634	ko00260(Glycine, serine and threonine metabolism);ko00010(Glycolysis / Gluconeogenesis);ko01230(Biosynthesis of amino acids);ko01200(Carbon metabolism)
lbm_HQ_transcript_11009	K13162|PCBP2_3_4|http://www.genome.jp/dbget-bin/www_bget?ko:K13162	*
lbm_HQ_transcript_1101	K00700|glgB|http://www.genome.jp/dbget-bin/www_bget?ko:K00700	ko00500(Starch and sucrose metabolism)
lbm_HQ_transcript_11011	K00134|GAPDH, gapA|http://www.genome.jp/dbget-bin/www_bget?ko:K00134	ko00010(Glycolysis / Gluconeogenesis);ko00710(Carbon fixation in photosynthetic organisms);ko01230(Biosynthesis of amino acids);ko01200(Carbon metabolism)
lbm_HQ_transcript_11013	K07047|K07047|http://www.genome.jp/dbget-bin/www_bget?ko:K07047	*
lbm_HQ_transcript_11014	K00604|MTFMT, fmt|http://www.genome.jp/dbget-bin/www_bget?ko:K00604	ko00970(Aminoacyl-tRNA biosynthesis);ko00670(One carbon pool by folate)
lbm_HQ_transcript_11016	K03142|TFIIH2, GTF2H2, SSL1|http://www.genome.jp/dbget-bin/www_bget?ko:K03142	ko03420(Nucleotide excision repair);ko03022(Basal transcription factors)
lbm_HQ_transcript_11017	K03781|katE, CAT, catB, srpA|http://www.genome.jp/dbget-bin/www_bget?ko:K03781	ko04146(Peroxisome);ko04016(MAPK signaling pathway - plant);ko00380(Tryptophan metabolism);ko00630(Glyoxylate and dicarboxylate metabolism);ko01200(Carbon metabolism)
lbm_HQ_transcript_11020	K12872|RBM22, SLT11|http://www.genome.jp/dbget-bin/www_bget?ko:K12872	ko03040(Spliceosome)
lbm_HQ_transcript_11021	K01551|arsA, ASNA1|http://www.genome.jp/dbget-bin/www_bget?ko:K01551	*
lbm_HQ_transcript_11023	K08900|BCS1|http://www.genome.jp/dbget-bin/www_bget?ko:K08900	*
lbm_HQ_transcript_11027	K17732|PMPCB, MAS1|http://www.genome.jp/dbget-bin/www_bget?ko:K17732	*
lbm_HQ_transcript_11030	K14502|BIN2|http://www.genome.jp/dbget-bin/www_bget?ko:K14502	ko04075(Plant hormone signal transduction)
lbm_HQ_transcript_11031	K14431|TGA|http://www.genome.jp/dbget-bin/www_bget?ko:K14431	ko04075(Plant hormone signal transduction)
lbm_HQ_transcript_11032	K08472|MLO|http://www.genome.jp/dbget-bin/www_bget?ko:K08472	*
lbm_HQ_transcript_11035	K03660|OGG1|http://www.genome.jp/dbget-bin/www_bget?ko:K03660	ko03410(Base excision repair)
lbm_HQ_transcript_11045	K01728|pel|http://www.genome.jp/dbget-bin/www_bget?ko:K01728	ko00040(Pentose and glucuronate interconversions)
lbm_HQ_transcript_11047	K01866|YARS, tyrS|http://www.genome.jp/dbget-bin/www_bget?ko:K01866	ko00970(Aminoacyl-tRNA biosynthesis)
lbm_HQ_transcript_11049	K02152|ATPeV1G, ATP6G|http://www.genome.jp/dbget-bin/www_bget?ko:K02152	ko04145(Phagosome);ko00190(Oxidative phosphorylation)
lbm_HQ_transcript_11058	K09286|EREBP|http://www.genome.jp/dbget-bin/www_bget?ko:K09286	*
lbm_HQ_transcript_11070	K03349|APC2|http://www.genome.jp/dbget-bin/www_bget?ko:K03349	ko04120(Ubiquitin mediated proteolysis)
lbm_HQ_transcript_11073	K19619|TDP2|http://www.genome.jp/dbget-bin/www_bget?ko:K19619	*
lbm_HQ_transcript_1108	K01535|PMA1, PMA2|http://www.genome.jp/dbget-bin/www_bget?ko:K01535	ko00190(Oxidative phosphorylation)
lbm_HQ_transcript_11080	K17525|CHID1|http://www.genome.jp/dbget-bin/www_bget?ko:K17525	*
lbm_HQ_transcript_11081	K08838|STK24_25_MST4|http://www.genome.jp/dbget-bin/www_bget?ko:K08838	*
lbm_HQ_transcript_11085	K03846|ALG9|http://www.genome.jp/dbget-bin/www_bget?ko:K03846	ko00510(N-Glycan biosynthesis)
lbm_HQ_transcript_11091	K10664|ATL6S|http://www.genome.jp/dbget-bin/www_bget?ko:K10664	*
lbm_HQ_transcript_11093	K06268|PPP3R, CNB|http://www.genome.jp/dbget-bin/www_bget?ko:K06268	*
lbm_HQ_transcript_11094	K12822|RBM25, S164|http://www.genome.jp/dbget-bin/www_bget?ko:K12822	ko03040(Spliceosome)
lbm_HQ_transcript_11095	K08237|E2.4.1.218|http://www.genome.jp/dbget-bin/www_bget?ko:K08237	*
lbm_HQ_transcript_11097	K12402|AP4M1|http://www.genome.jp/dbget-bin/www_bget?ko:K12402	*
lbm_HQ_transcript_11098	K10781|FATB|http://www.genome.jp/dbget-bin/www_bget?ko:K10781	ko00061(Fatty acid biosynthesis);ko01212(Fatty acid metabolism)
lbm_HQ_transcript_1110	K13457|RPM1, RPS3|http://www.genome.jp/dbget-bin/www_bget?ko:K13457	ko04626(Plant-pathogen interaction)
lbm_HQ_transcript_11105	K10523|SPOP|http://www.genome.jp/dbget-bin/www_bget?ko:K10523	*
lbm_HQ_transcript_1111	K01115|PLD1_2|http://www.genome.jp/dbget-bin/www_bget?ko:K01115	ko04144(Endocytosis);ko00565(Ether lipid metabolism);ko00564(Glycerophospholipid metabolism)
lbm_HQ_transcript_11111	K00652|bioF|http://www.genome.jp/dbget-bin/www_bget?ko:K00652	ko00780(Biotin metabolism)
lbm_HQ_transcript_11113	K02208|CDK8_11|http://www.genome.jp/dbget-bin/www_bget?ko:K02208	*
lbm_HQ_transcript_11116	K05280|E1.14.13.21|http://www.genome.jp/dbget-bin/www_bget?ko:K05280	ko00944(Flavone and flavonol biosynthesis);ko00941(Flavonoid biosynthesis)
lbm_HQ_transcript_11117	K19365|BSCL2|http://www.genome.jp/dbget-bin/www_bget?ko:K19365	*
lbm_HQ_transcript_11125	K03035|PSMD12, RPN5|http://www.genome.jp/dbget-bin/www_bget?ko:K03035	ko03050(Proteasome)
lbm_HQ_transcript_11127	K13111|SMU1|http://www.genome.jp/dbget-bin/www_bget?ko:K13111	*
lbm_HQ_transcript_11133	K02115|ATPF1G, atpG|http://www.genome.jp/dbget-bin/www_bget?ko:K02115	ko00190(Oxidative phosphorylation);ko00195(Photosynthesis)
lbm_HQ_transcript_11136	K01835|pgm|http://www.genome.jp/dbget-bin/www_bget?ko:K01835	ko00520(Amino sugar and nucleotide sugar metabolism);ko00052(Galactose metabolism);ko00010(Glycolysis / Gluconeogenesis);ko00030(Pentose phosphate pathway);ko00500(Starch and sucrose metabolism);ko00230(Purine metabolism)
lbm_HQ_transcript_11138	K01696|trpB|http://www.genome.jp/dbget-bin/www_bget?ko:K01696	ko00260(Glycine, serine and threonine metabolism);ko00400(Phenylalanine, tyrosine and tryptophan biosynthesis);ko01230(Biosynthesis of amino acids)
lbm_HQ_transcript_11143	K10717|CYP735A|http://www.genome.jp/dbget-bin/www_bget?ko:K10717	ko00908(Zeatin biosynthesis)
lbm_HQ_transcript_11148	K12844|PRPF31|http://www.genome.jp/dbget-bin/www_bget?ko:K12844	ko03040(Spliceosome)
lbm_HQ_transcript_1115	K14376|PAP|http://www.genome.jp/dbget-bin/www_bget?ko:K14376	ko03015(mRNA surveillance pathway)
lbm_HQ_transcript_11151	K13162|PCBP2_3_4|http://www.genome.jp/dbget-bin/www_bget?ko:K13162	*
lbm_HQ_transcript_11159	K11801|WDR23|http://www.genome.jp/dbget-bin/www_bget?ko:K11801	*
lbm_HQ_transcript_1116	K03878|ND1|http://www.genome.jp/dbget-bin/www_bget?ko:K03878	ko00190(Oxidative phosphorylation)
lbm_HQ_transcript_11161	K00898|PDK2_3_4|http://www.genome.jp/dbget-bin/www_bget?ko:K00898	*
lbm_HQ_transcript_11162	K12373|HEXA_B|http://www.genome.jp/dbget-bin/www_bget?ko:K12373	ko00520(Amino sugar and nucleotide sugar metabolism);ko00531(Glycosaminoglycan degradation);ko00604(Glycosphingolipid biosynthesis - ganglio series);ko00603(Glycosphingolipid biosynthesis - globo and isoglobo series);ko00511(Other glycan degradation)
lbm_HQ_transcript_11171	K16280|RGLG|http://www.genome.jp/dbget-bin/www_bget?ko:K16280	*
lbm_HQ_transcript_11177	K00128|E1.2.1.3|http://www.genome.jp/dbget-bin/www_bget?ko:K00128	ko00330(Arginine and proline metabolism);ko00340(Histidine metabolism);ko00310(Lysine degradation);ko00380(Tryptophan metabolism);ko00280(Valine, leucine and isoleucine degradation);ko00053(Ascorbate and aldarate metabolism);ko00010(Glycolysis / Gluconeogenesis);ko00620(Pyruvate metabolism);ko00071(Fatty acid degradation);ko00561(Glycerolipid metabolism);ko00410(beta-Alanine metabolism)
lbm_HQ_transcript_11185	K19882|NOTUM|http://www.genome.jp/dbget-bin/www_bget?ko:K19882	*
lbm_HQ_transcript_11195	K17890|ATG16L|http://www.genome.jp/dbget-bin/www_bget?ko:K17890	ko04136(Autophagy - other eukaryotes)
lbm_HQ_transcript_11198	K12355|REF1|http://www.genome.jp/dbget-bin/www_bget?ko:K12355	ko00940(Phenylpropanoid biosynthesis)
lbm_HQ_transcript_11204	K13379|RGP, UTM|http://www.genome.jp/dbget-bin/www_bget?ko:K13379	ko00520(Amino sugar and nucleotide sugar metabolism)
lbm_HQ_transcript_1121	K15082|RAD7|http://www.genome.jp/dbget-bin/www_bget?ko:K15082	*
lbm_HQ_transcript_11210	K12393|AP1M|http://www.genome.jp/dbget-bin/www_bget?ko:K12393	*
lbm_HQ_transcript_11213	K13425|WRKY22|http://www.genome.jp/dbget-bin/www_bget?ko:K13425	ko04016(MAPK signaling pathway - plant);ko04626(Plant-pathogen interaction)
lbm_HQ_transcript_11222	K03115|CSNK2B|http://www.genome.jp/dbget-bin/www_bget?ko:K03115	ko03008(Ribosome biogenesis in eukaryotes);ko04712(Circadian rhythm - plant)
lbm_HQ_transcript_11224	K08869|ADCK, ABC1|http://www.genome.jp/dbget-bin/www_bget?ko:K08869	*
lbm_HQ_transcript_11226	K03327|TC.MATE, SLC47A, norM, mdtK, dinF|http://www.genome.jp/dbget-bin/www_bget?ko:K03327	*
lbm_HQ_transcript_11230	K09646|SCPEP1|http://www.genome.jp/dbget-bin/www_bget?ko:K09646	*
lbm_HQ_transcript_11233	K18980|EO, FaQR|http://www.genome.jp/dbget-bin/www_bget?ko:K18980	*
lbm_HQ_transcript_11236	K01247|alkA|http://www.genome.jp/dbget-bin/www_bget?ko:K01247	ko03410(Base excision repair)
lbm_HQ_transcript_1124	K12200|PDCD6IP, ALIX, RIM20|http://www.genome.jp/dbget-bin/www_bget?ko:K12200	ko04144(Endocytosis)
lbm_HQ_transcript_11241	K12850|PRPF38B|http://www.genome.jp/dbget-bin/www_bget?ko:K12850	ko03040(Spliceosome)
lbm_HQ_transcript_11243	K12666|OST1, RPN1|http://www.genome.jp/dbget-bin/www_bget?ko:K12666	ko04141(Protein processing in endoplasmic reticulum);ko00510(N-Glycan biosynthesis)
lbm_HQ_transcript_11246	K12164|UBA5, UBE1DC1|http://www.genome.jp/dbget-bin/www_bget?ko:K12164	*
lbm_HQ_transcript_11254	K11801|WDR23|http://www.genome.jp/dbget-bin/www_bget?ko:K11801	*
lbm_HQ_transcript_11265	K18678|VTE5|http://www.genome.jp/dbget-bin/www_bget?ko:K18678	*
lbm_HQ_transcript_11266	K01759|GLO1, gloA|http://www.genome.jp/dbget-bin/www_bget?ko:K01759	ko00620(Pyruvate metabolism)
lbm_HQ_transcript_11269	K03686|dnaJ|http://www.genome.jp/dbget-bin/www_bget?ko:K03686	*
lbm_HQ_transcript_1127	K14376|PAP|http://www.genome.jp/dbget-bin/www_bget?ko:K14376	ko03015(mRNA surveillance pathway)
lbm_HQ_transcript_11274	K10268|FBXL2_20|http://www.genome.jp/dbget-bin/www_bget?ko:K10268	*
lbm_HQ_transcript_1128	K08852|ERN1|http://www.genome.jp/dbget-bin/www_bget?ko:K08852	ko04141(Protein processing in endoplasmic reticulum)
lbm_HQ_transcript_11285	K14399|CLP1, HERB|http://www.genome.jp/dbget-bin/www_bget?ko:K14399	ko03015(mRNA surveillance pathway)
lbm_HQ_transcript_11286	K05542|DUS1|http://www.genome.jp/dbget-bin/www_bget?ko:K05542	*
lbm_HQ_transcript_11288	K09458|fabF|http://www.genome.jp/dbget-bin/www_bget?ko:K09458	ko00061(Fatty acid biosynthesis);ko00780(Biotin metabolism);ko01212(Fatty acid metabolism)
lbm_HQ_transcript_11290	K03781|katE, CAT, catB, srpA|http://www.genome.jp/dbget-bin/www_bget?ko:K03781	ko04146(Peroxisome);ko04016(MAPK signaling pathway - plant);ko00380(Tryptophan metabolism);ko00630(Glyoxylate and dicarboxylate metabolism);ko01200(Carbon metabolism)
lbm_HQ_transcript_11292	K18643|KATNB1|http://www.genome.jp/dbget-bin/www_bget?ko:K18643	*
lbm_HQ_transcript_11296	K07198|PRKAA, AMPK|http://www.genome.jp/dbget-bin/www_bget?ko:K07198	*
lbm_HQ_transcript_11305	K15121|SLC25A44|http://www.genome.jp/dbget-bin/www_bget?ko:K15121	*
lbm_HQ_transcript_11307	K06943|NOG1|http://www.genome.jp/dbget-bin/www_bget?ko:K06943	ko03008(Ribosome biogenesis in eukaryotes)
lbm_HQ_transcript_11309	K01206|FUCA|http://www.genome.jp/dbget-bin/www_bget?ko:K01206	ko00511(Other glycan degradation)
lbm_HQ_transcript_11311	K15397|KCS|http://www.genome.jp/dbget-bin/www_bget?ko:K15397	ko00062(Fatty acid elongation)
lbm_HQ_transcript_11312	K07513|ACAA1|http://www.genome.jp/dbget-bin/www_bget?ko:K07513	ko04146(Peroxisome);ko00280(Valine, leucine and isoleucine degradation);ko01040(Biosynthesis of unsaturated fatty acids);ko00071(Fatty acid degradation);ko00592(alpha-Linolenic acid metabolism);ko01212(Fatty acid metabolism)
lbm_HQ_transcript_11317	K00913|ITPK1|http://www.genome.jp/dbget-bin/www_bget?ko:K00913	ko04070(Phosphatidylinositol signaling system);ko00562(Inositol phosphate metabolism)
lbm_HQ_transcript_11318	K08064|NFYA|http://www.genome.jp/dbget-bin/www_bget?ko:K08064	*
lbm_HQ_transcript_11320	K01051|E3.1.1.11|http://www.genome.jp/dbget-bin/www_bget?ko:K01051	ko00040(Pentose and glucuronate interconversions)
lbm_HQ_transcript_11325	K10206|E2.6.1.83|http://www.genome.jp/dbget-bin/www_bget?ko:K10206	ko00300(Lysine biosynthesis);ko01230(Biosynthesis of amino acids)
lbm_HQ_transcript_11328	K03066|PSMC5, RPT6|http://www.genome.jp/dbget-bin/www_bget?ko:K03066	ko03050(Proteasome)
lbm_HQ_transcript_11329	K13427|NOA1|http://www.genome.jp/dbget-bin/www_bget?ko:K13427	ko00330(Arginine and proline metabolism);ko00220(Arginine biosynthesis);ko04626(Plant-pathogen interaction)
lbm_HQ_transcript_1133	K03549|kup|http://www.genome.jp/dbget-bin/www_bget?ko:K03549	*
lbm_HQ_transcript_11330	K10532|HGSNAT|http://www.genome.jp/dbget-bin/www_bget?ko:K10532	ko00531(Glycosaminoglycan degradation)
lbm_HQ_transcript_11332	K00487|CYP73A|http://www.genome.jp/dbget-bin/www_bget?ko:K00487	ko00360(Phenylalanine metabolism);ko00941(Flavonoid biosynthesis);ko00940(Phenylpropanoid biosynthesis);ko00945(Stilbenoid, diarylheptanoid and gingerol biosynthesis);ko00130(Ubiquinone and other terpenoid-quinone biosynthesis)
lbm_HQ_transcript_11334	K03595|era|http://www.genome.jp/dbget-bin/www_bget?ko:K03595	*
lbm_HQ_transcript_11337	K12898|HNRNPF_H|http://www.genome.jp/dbget-bin/www_bget?ko:K12898	*
lbm_HQ_transcript_11348	K01412|PMPCA, MAS2|http://www.genome.jp/dbget-bin/www_bget?ko:K01412	*
lbm_HQ_transcript_11355	K03122|TFIIA1, GTF2A1, TOA1|http://www.genome.jp/dbget-bin/www_bget?ko:K03122	ko03022(Basal transcription factors)
lbm_HQ_transcript_11364	K16871|POP2|http://www.genome.jp/dbget-bin/www_bget?ko:K16871	ko00250(Alanine, aspartate and glutamate metabolism);ko00650(Butanoate metabolism)
lbm_HQ_transcript_11374	K03097|CSNK2A|http://www.genome.jp/dbget-bin/www_bget?ko:K03097	ko03008(Ribosome biogenesis in eukaryotes);ko04712(Circadian rhythm - plant)
lbm_HQ_transcript_11377	K05280|E1.14.13.21|http://www.genome.jp/dbget-bin/www_bget?ko:K05280	ko00944(Flavone and flavonol biosynthesis);ko00941(Flavonoid biosynthesis)
lbm_HQ_transcript_1138	K11450|KDM1A, AOF2, LSD1|http://www.genome.jp/dbget-bin/www_bget?ko:K11450	*
lbm_HQ_transcript_11380	K16298|SCPL-IV|http://www.genome.jp/dbget-bin/www_bget?ko:K16298	*
lbm_HQ_transcript_11384	K02358|tuf, TUFM|http://www.genome.jp/dbget-bin/www_bget?ko:K02358	*
lbm_HQ_transcript_11389	K17872|ndh2|http://www.genome.jp/dbget-bin/www_bget?ko:K17872	*
lbm_HQ_transcript_11394	K14724|SLC9A8, NHE8|http://www.genome.jp/dbget-bin/www_bget?ko:K14724	*
lbm_HQ_transcript_11396	K17255|GDI1_2|http://www.genome.jp/dbget-bin/www_bget?ko:K17255	*
lbm_HQ_transcript_114	K02331|POL5, MYBBP1A|http://www.genome.jp/dbget-bin/www_bget?ko:K02331	*
lbm_HQ_transcript_1140	K12585|DIS3, RRP44|http://www.genome.jp/dbget-bin/www_bget?ko:K12585	ko03018(RNA degradation)
lbm_HQ_transcript_11400	K09580|PDIA1, P4HB|http://www.genome.jp/dbget-bin/www_bget?ko:K09580	ko04141(Protein processing in endoplasmic reticulum)
lbm_HQ_transcript_11402	K03231|EEF1A|http://www.genome.jp/dbget-bin/www_bget?ko:K03231	ko03013(RNA transport)
lbm_HQ_transcript_11411	K13076|SLD|http://www.genome.jp/dbget-bin/www_bget?ko:K13076	*
lbm_HQ_transcript_11412	K01611|speD, AMD1|http://www.genome.jp/dbget-bin/www_bget?ko:K01611	ko00330(Arginine and proline metabolism);ko00270(Cysteine and methionine metabolism)
lbm_HQ_transcript_11415	K02878|RP-L16, MRPL16, rplP|http://www.genome.jp/dbget-bin/www_bget?ko:K02878	ko03010(Ribosome)
lbm_HQ_transcript_11417	K13157|RNPC3|http://www.genome.jp/dbget-bin/www_bget?ko:K13157	*
lbm_HQ_transcript_11422	K13076|SLD|http://www.genome.jp/dbget-bin/www_bget?ko:K13076	*
lbm_HQ_transcript_11423	K08150|SLC2A13, ITR|http://www.genome.jp/dbget-bin/www_bget?ko:K08150	*
lbm_HQ_transcript_11424	K13110|MFAP1|http://www.genome.jp/dbget-bin/www_bget?ko:K13110	*
lbm_HQ_transcript_11433	K00013|hisD|http://www.genome.jp/dbget-bin/www_bget?ko:K00013	ko00340(Histidine metabolism);ko01230(Biosynthesis of amino acids)
lbm_HQ_transcript_11439	K13076|SLD|http://www.genome.jp/dbget-bin/www_bget?ko:K13076	*
lbm_HQ_transcript_11440	K13174|THOC5|http://www.genome.jp/dbget-bin/www_bget?ko:K13174	ko03013(RNA transport)
lbm_HQ_transcript_11444	K14649|TAF8|http://www.genome.jp/dbget-bin/www_bget?ko:K14649	ko03022(Basal transcription factors)
lbm_HQ_transcript_11445	K14497|PP2C|http://www.genome.jp/dbget-bin/www_bget?ko:K14497	ko04016(MAPK signaling pathway - plant);ko04075(Plant hormone signal transduction)
lbm_HQ_transcript_11449	K07874|RAB1A|http://www.genome.jp/dbget-bin/www_bget?ko:K07874	*
lbm_HQ_transcript_11457	K19619|TDP2|http://www.genome.jp/dbget-bin/www_bget?ko:K19619	*
lbm_HQ_transcript_11458	K13157|RNPC3|http://www.genome.jp/dbget-bin/www_bget?ko:K13157	*
lbm_HQ_transcript_11459	K13434|PTI6|http://www.genome.jp/dbget-bin/www_bget?ko:K13434	ko04626(Plant-pathogen interaction)
lbm_HQ_transcript_1146	K14309|NUP93, NIC96|http://www.genome.jp/dbget-bin/www_bget?ko:K14309	ko03013(RNA transport)
lbm_HQ_transcript_1147	K00454|LOX2S|http://www.genome.jp/dbget-bin/www_bget?ko:K00454	ko00591(Linoleic acid metabolism);ko00592(alpha-Linolenic acid metabolism)
lbm_HQ_transcript_11481	K14638|SLC15A3_4, PHT|http://www.genome.jp/dbget-bin/www_bget?ko:K14638	*
lbm_HQ_transcript_11487	K12196|VPS4|http://www.genome.jp/dbget-bin/www_bget?ko:K12196	ko04144(Endocytosis)
lbm_HQ_transcript_11489	K04532|NAE1, APPBP1|http://www.genome.jp/dbget-bin/www_bget?ko:K04532	*
lbm_HQ_transcript_11495	K00654|SPT|http://www.genome.jp/dbget-bin/www_bget?ko:K00654	ko00600(Sphingolipid metabolism)
lbm_HQ_transcript_115	K14289|XPO5|http://www.genome.jp/dbget-bin/www_bget?ko:K14289	ko03013(RNA transport)
lbm_HQ_transcript_11503	K00981|E2.7.7.41, CDS1, CDS2, cdsA|http://www.genome.jp/dbget-bin/www_bget?ko:K00981	ko04070(Phosphatidylinositol signaling system);ko00564(Glycerophospholipid metabolism)
lbm_HQ_transcript_11508	K15893|HPR1|http://www.genome.jp/dbget-bin/www_bget?ko:K15893	ko00260(Glycine, serine and threonine metabolism);ko00630(Glyoxylate and dicarboxylate metabolism);ko01200(Carbon metabolism)
lbm_HQ_transcript_11511	K19355|MAN|http://www.genome.jp/dbget-bin/www_bget?ko:K19355	ko00051(Fructose and mannose metabolism)
lbm_HQ_transcript_11515	K01834|PGAM, gpmA|http://www.genome.jp/dbget-bin/www_bget?ko:K01834	ko00260(Glycine, serine and threonine metabolism);ko00010(Glycolysis / Gluconeogenesis);ko01230(Biosynthesis of amino acids);ko01200(Carbon metabolism)
lbm_HQ_transcript_11518	K12355|REF1|http://www.genome.jp/dbget-bin/www_bget?ko:K12355	ko00940(Phenylpropanoid biosynthesis)
lbm_HQ_transcript_1152	K05546|GANAB|http://www.genome.jp/dbget-bin/www_bget?ko:K05546	ko04141(Protein processing in endoplasmic reticulum);ko00510(N-Glycan biosynthesis)
lbm_HQ_transcript_11520	K13863|SLC7A1, ATRC1|http://www.genome.jp/dbget-bin/www_bget?ko:K13863	*
lbm_HQ_transcript_11525	K00830|AGXT|http://www.genome.jp/dbget-bin/www_bget?ko:K00830	ko04146(Peroxisome);ko00250(Alanine, aspartate and glutamate metabolism);ko00260(Glycine, serine and threonine metabolism);ko00630(Glyoxylate and dicarboxylate metabolism);ko01200(Carbon metabolism)
lbm_HQ_transcript_1153	K02982|RP-S3, rpsC|http://www.genome.jp/dbget-bin/www_bget?ko:K02982	ko03010(Ribosome)
lbm_HQ_transcript_11534	K03884|ND6|http://www.genome.jp/dbget-bin/www_bget?ko:K03884	ko00190(Oxidative phosphorylation)
lbm_HQ_transcript_11537	K01206|FUCA|http://www.genome.jp/dbget-bin/www_bget?ko:K01206	ko00511(Other glycan degradation)
lbm_HQ_transcript_11540	K03639|MOCS1, moaA|http://www.genome.jp/dbget-bin/www_bget?ko:K03639	ko04122(Sulfur relay system);ko00790(Folate biosynthesis)
lbm_HQ_transcript_11544	K03124|TFIIB, GTF2B, SUA7, tfb|http://www.genome.jp/dbget-bin/www_bget?ko:K03124	ko03022(Basal transcription factors)
lbm_HQ_transcript_11546	K03781|katE, CAT, catB, srpA|http://www.genome.jp/dbget-bin/www_bget?ko:K03781	ko04146(Peroxisome);ko04016(MAPK signaling pathway - plant);ko00380(Tryptophan metabolism);ko00630(Glyoxylate and dicarboxylate metabolism);ko01200(Carbon metabolism)
lbm_HQ_transcript_11547	K08678|UXS1, uxs|http://www.genome.jp/dbget-bin/www_bget?ko:K08678	ko00520(Amino sugar and nucleotide sugar metabolism)
lbm_HQ_transcript_11551	K03327|TC.MATE, SLC47A, norM, mdtK, dinF|http://www.genome.jp/dbget-bin/www_bget?ko:K03327	*
lbm_HQ_transcript_11552	K11437|PRMT6|http://www.genome.jp/dbget-bin/www_bget?ko:K11437	*
lbm_HQ_transcript_11553	K02836|prfB|http://www.genome.jp/dbget-bin/www_bget?ko:K02836	*
lbm_HQ_transcript_11555	K11090|LA, SSB|http://www.genome.jp/dbget-bin/www_bget?ko:K11090	*
lbm_HQ_transcript_11556	K00485|FMO|http://www.genome.jp/dbget-bin/www_bget?ko:K00485	*
lbm_HQ_transcript_1156	K20299|VPS53|http://www.genome.jp/dbget-bin/www_bget?ko:K20299	*
lbm_HQ_transcript_11566	K03941|NDUFS8|http://www.genome.jp/dbget-bin/www_bget?ko:K03941	ko00190(Oxidative phosphorylation)
lbm_HQ_transcript_11573	K09537|DNAJC17|http://www.genome.jp/dbget-bin/www_bget?ko:K09537	*
lbm_HQ_transcript_11577	K16296|SCPL-I|http://www.genome.jp/dbget-bin/www_bget?ko:K16296	*
lbm_HQ_transcript_11578	K08819|CDK12_13|http://www.genome.jp/dbget-bin/www_bget?ko:K08819	*
lbm_HQ_transcript_11580	K03320|amt, AMT, MEP|http://www.genome.jp/dbget-bin/www_bget?ko:K03320	*
lbm_HQ_transcript_11584	K16297|SCPL-II|http://www.genome.jp/dbget-bin/www_bget?ko:K16297	*
lbm_HQ_transcript_11587	K05284|PIGM|http://www.genome.jp/dbget-bin/www_bget?ko:K05284	ko00563(Glycosylphosphatidylinositol(GPI)-anchor biosynthesis)
lbm_HQ_transcript_11598	K17255|GDI1_2|http://www.genome.jp/dbget-bin/www_bget?ko:K17255	*
lbm_HQ_transcript_11600	K03327|TC.MATE, SLC47A, norM, mdtK, dinF|http://www.genome.jp/dbget-bin/www_bget?ko:K03327	*
lbm_HQ_transcript_11601	K02132|ATPeF1A, ATP5A1, ATP1|http://www.genome.jp/dbget-bin/www_bget?ko:K02132	ko00190(Oxidative phosphorylation)
lbm_HQ_transcript_11609	K17108|GBA2|http://www.genome.jp/dbget-bin/www_bget?ko:K17108	ko00511(Other glycan degradation);ko00600(Sphingolipid metabolism)
lbm_HQ_transcript_11619	K01455|E3.5.1.49|http://www.genome.jp/dbget-bin/www_bget?ko:K01455	ko00630(Glyoxylate and dicarboxylate metabolism);ko00910(Nitrogen metabolism);ko00460(Cyanoamino acid metabolism);ko01200(Carbon metabolism)
lbm_HQ_transcript_11622	K12890|SFRS1_9|http://www.genome.jp/dbget-bin/www_bget?ko:K12890	ko03040(Spliceosome)
lbm_HQ_transcript_1163	K09489|HSPA4|http://www.genome.jp/dbget-bin/www_bget?ko:K09489	*
lbm_HQ_transcript_11630	K13091|RBM39, RNPC2|http://www.genome.jp/dbget-bin/www_bget?ko:K13091	*
lbm_HQ_transcript_11637	K09843|E1.14.13.93|http://www.genome.jp/dbget-bin/www_bget?ko:K09843	ko00906(Carotenoid biosynthesis)
lbm_HQ_transcript_11640	K10144|RCHY1, PIRH2|http://www.genome.jp/dbget-bin/www_bget?ko:K10144	ko04120(Ubiquitin mediated proteolysis)
lbm_HQ_transcript_11641	K01100|E3.1.3.37|http://www.genome.jp/dbget-bin/www_bget?ko:K01100	ko00710(Carbon fixation in photosynthetic organisms);ko01200(Carbon metabolism)
lbm_HQ_transcript_11644	K00737|MGAT3|http://www.genome.jp/dbget-bin/www_bget?ko:K00737	ko00510(N-Glycan biosynthesis)
lbm_HQ_transcript_11646	K03650|mnmE, trmE, MSS1|http://www.genome.jp/dbget-bin/www_bget?ko:K03650	*
lbm_HQ_transcript_11648	K01735|aroB|http://www.genome.jp/dbget-bin/www_bget?ko:K01735	ko00400(Phenylalanine, tyrosine and tryptophan biosynthesis);ko01230(Biosynthesis of amino acids)
lbm_HQ_transcript_11651	K04505|PSEN1, PS1|http://www.genome.jp/dbget-bin/www_bget?ko:K04505	*
lbm_HQ_transcript_11652	K16296|SCPL-I|http://www.genome.jp/dbget-bin/www_bget?ko:K16296	*
lbm_HQ_transcript_11654	K11820|UGT74B1|http://www.genome.jp/dbget-bin/www_bget?ko:K11820	ko00380(Tryptophan metabolism);ko00966(Glucosinolate biosynthesis);ko01210(2-Oxocarboxylic acid metabolism)
lbm_HQ_transcript_11656	K00791|miaA, TRIT1|http://www.genome.jp/dbget-bin/www_bget?ko:K00791	ko00908(Zeatin biosynthesis)
lbm_HQ_transcript_11657	K11426|SMYD|http://www.genome.jp/dbget-bin/www_bget?ko:K11426	*
lbm_HQ_transcript_1166	K13172|SRRM2, SRM300|http://www.genome.jp/dbget-bin/www_bget?ko:K13172	*
lbm_HQ_transcript_11661	K17943|PUM|http://www.genome.jp/dbget-bin/www_bget?ko:K17943	*
lbm_HQ_transcript_11664	K00006|GPD1|http://www.genome.jp/dbget-bin/www_bget?ko:K00006	ko00564(Glycerophospholipid metabolism)
lbm_HQ_transcript_11666	K13379|RGP, UTM|http://www.genome.jp/dbget-bin/www_bget?ko:K13379	ko00520(Amino sugar and nucleotide sugar metabolism)
lbm_HQ_transcript_11670	K10581|UBE2O|http://www.genome.jp/dbget-bin/www_bget?ko:K10581	ko04120(Ubiquitin mediated proteolysis)
lbm_HQ_transcript_11677	K07053|E3.1.3.97|http://www.genome.jp/dbget-bin/www_bget?ko:K07053	*
lbm_HQ_transcript_11681	K13035|NIT4|http://www.genome.jp/dbget-bin/www_bget?ko:K13035	ko00460(Cyanoamino acid metabolism)
lbm_HQ_transcript_11683	K01805|xylA|http://www.genome.jp/dbget-bin/www_bget?ko:K01805	ko00051(Fructose and mannose metabolism);ko00040(Pentose and glucuronate interconversions)
lbm_HQ_transcript_11686	K01915|glnA, GLUL|http://www.genome.jp/dbget-bin/www_bget?ko:K01915	ko00250(Alanine, aspartate and glutamate metabolism);ko00220(Arginine biosynthesis);ko00630(Glyoxylate and dicarboxylate metabolism);ko00910(Nitrogen metabolism);ko01230(Biosynthesis of amino acids)
lbm_HQ_transcript_1169	K08818|CDC2L|http://www.genome.jp/dbget-bin/www_bget?ko:K08818	*
lbm_HQ_transcript_11696	K07088|K07088|http://www.genome.jp/dbget-bin/www_bget?ko:K07088	*
lbm_HQ_transcript_11697	K00013|hisD|http://www.genome.jp/dbget-bin/www_bget?ko:K00013	ko00340(Histidine metabolism);ko01230(Biosynthesis of amino acids)
lbm_HQ_transcript_11700	K03327|TC.MATE, SLC47A, norM, mdtK, dinF|http://www.genome.jp/dbget-bin/www_bget?ko:K03327	*
lbm_HQ_transcript_11701	K03265|ETF1, ERF1|http://www.genome.jp/dbget-bin/www_bget?ko:K03265	ko03015(mRNA surveillance pathway)
lbm_HQ_transcript_11702	K01580|E4.1.1.15, gadB, gadA, GAD|http://www.genome.jp/dbget-bin/www_bget?ko:K01580	ko00250(Alanine, aspartate and glutamate metabolism);ko00650(Butanoate metabolism);ko00430(Taurine and hypotaurine metabolism);ko00410(beta-Alanine metabolism)
lbm_HQ_transcript_11705	K00555|TRMT1, trm1|http://www.genome.jp/dbget-bin/www_bget?ko:K00555	*
lbm_HQ_transcript_11712	K00927|PGK, pgk|http://www.genome.jp/dbget-bin/www_bget?ko:K00927	ko00010(Glycolysis / Gluconeogenesis);ko00710(Carbon fixation in photosynthetic organisms);ko01230(Biosynthesis of amino acids);ko01200(Carbon metabolism)
lbm_HQ_transcript_11715	K14638|SLC15A3_4, PHT|http://www.genome.jp/dbget-bin/www_bget?ko:K14638	*
lbm_HQ_transcript_11719	K00827|AGXT2|http://www.genome.jp/dbget-bin/www_bget?ko:K00827	ko00250(Alanine, aspartate and glutamate metabolism);ko00270(Cysteine and methionine metabolism);ko00260(Glycine, serine and threonine metabolism);ko00280(Valine, leucine and isoleucine degradation)
lbm_HQ_transcript_11723	K09598|SPPL3|http://www.genome.jp/dbget-bin/www_bget?ko:K09598	*
lbm_HQ_transcript_11727	K11804|WDR42A|http://www.genome.jp/dbget-bin/www_bget?ko:K11804	*
lbm_HQ_transcript_11730	K19747|DCR|http://www.genome.jp/dbget-bin/www_bget?ko:K19747	*
lbm_HQ_transcript_11731	K16871|POP2|http://www.genome.jp/dbget-bin/www_bget?ko:K16871	ko00250(Alanine, aspartate and glutamate metabolism);ko00650(Butanoate metabolism)
lbm_HQ_transcript_11733	K19043|RHF|http://www.genome.jp/dbget-bin/www_bget?ko:K19043	*
lbm_HQ_transcript_11743	K00026|MDH2|http://www.genome.jp/dbget-bin/www_bget?ko:K00026	ko00270(Cysteine and methionine metabolism);ko00020(Citrate cycle (TCA cycle));ko00630(Glyoxylate and dicarboxylate metabolism);ko00620(Pyruvate metabolism);ko00710(Carbon fixation in photosynthetic organisms);ko01200(Carbon metabolism)
lbm_HQ_transcript_11745	K13118|DGCR14|http://www.genome.jp/dbget-bin/www_bget?ko:K13118	*
lbm_HQ_transcript_11746	K20360|TBC1D22, GYP1|http://www.genome.jp/dbget-bin/www_bget?ko:K20360	*
lbm_HQ_transcript_11750	K01653|E2.2.1.6S, ilvH, ilvN|http://www.genome.jp/dbget-bin/www_bget?ko:K01653	ko00290(Valine, leucine and isoleucine biosynthesis);ko00650(Butanoate metabolism);ko00660(C5-Branched dibasic acid metabolism);ko00770(Pantothenate and CoA biosynthesis);ko01210(2-Oxocarboxylic acid metabolism);ko01230(Biosynthesis of amino acids)
lbm_HQ_transcript_11751	K17871|ndh1|http://www.genome.jp/dbget-bin/www_bget?ko:K17871	*
lbm_HQ_transcript_11753	K01102|PDP|http://www.genome.jp/dbget-bin/www_bget?ko:K01102	*
lbm_HQ_transcript_11754	K11975|RNF144|http://www.genome.jp/dbget-bin/www_bget?ko:K11975	*
lbm_HQ_transcript_11761	K12862|PLRG1, PRL1, PRP46|http://www.genome.jp/dbget-bin/www_bget?ko:K12862	ko03040(Spliceosome)
lbm_HQ_transcript_11762	K00031|IDH1, IDH2, icd|http://www.genome.jp/dbget-bin/www_bget?ko:K00031	ko04146(Peroxisome);ko00020(Citrate cycle (TCA cycle));ko00480(Glutathione metabolism);ko01210(2-Oxocarboxylic acid metabolism);ko01230(Biosynthesis of amino acids);ko01200(Carbon metabolism)
lbm_HQ_transcript_11765	K12741|HNRNPA1_3|http://www.genome.jp/dbget-bin/www_bget?ko:K12741	ko03040(Spliceosome)
lbm_HQ_transcript_11768	K01206|FUCA|http://www.genome.jp/dbget-bin/www_bget?ko:K01206	ko00511(Other glycan degradation)
lbm_HQ_transcript_11772	K00818|E2.6.1.11, argD|http://www.genome.jp/dbget-bin/www_bget?ko:K00818	ko00220(Arginine biosynthesis);ko01210(2-Oxocarboxylic acid metabolism);ko01230(Biosynthesis of amino acids)
lbm_HQ_transcript_11777	K07375|TUBB|http://www.genome.jp/dbget-bin/www_bget?ko:K07375	ko04145(Phagosome)
lbm_HQ_transcript_11778	K17961|CYP82G1|http://www.genome.jp/dbget-bin/www_bget?ko:K17961	ko00904(Diterpenoid biosynthesis)
lbm_HQ_transcript_11780	K14777|DDX47, RRP3|http://www.genome.jp/dbget-bin/www_bget?ko:K14777	*
lbm_HQ_transcript_11786	K10956|SEC61A|http://www.genome.jp/dbget-bin/www_bget?ko:K10956	ko04145(Phagosome);ko03060(Protein export);ko04141(Protein processing in endoplasmic reticulum)
lbm_HQ_transcript_1179	K10393|KIF2_24, MCAK|http://www.genome.jp/dbget-bin/www_bget?ko:K10393	*
lbm_HQ_transcript_11790	K20367|ERGIC3, ERV46|http://www.genome.jp/dbget-bin/www_bget?ko:K20367	*
lbm_HQ_transcript_11793	K01858|INO1, ISYNA1|http://www.genome.jp/dbget-bin/www_bget?ko:K01858	ko00562(Inositol phosphate metabolism)
lbm_HQ_transcript_118	K11699|RDR, RDRP|http://www.genome.jp/dbget-bin/www_bget?ko:K11699	*
lbm_HQ_transcript_11803	K06067|HDAC1_2|http://www.genome.jp/dbget-bin/www_bget?ko:K06067	*
lbm_HQ_transcript_11805	K10631|TOPORS|http://www.genome.jp/dbget-bin/www_bget?ko:K10631	*
lbm_HQ_transcript_11811	K01736|aroC|http://www.genome.jp/dbget-bin/www_bget?ko:K01736	ko00400(Phenylalanine, tyrosine and tryptophan biosynthesis);ko01230(Biosynthesis of amino acids)
lbm_HQ_transcript_11812	K14484|IAA|http://www.genome.jp/dbget-bin/www_bget?ko:K14484	ko04075(Plant hormone signal transduction)
lbm_HQ_transcript_11813	K07408|CYP1A1|http://www.genome.jp/dbget-bin/www_bget?ko:K07408	ko00380(Tryptophan metabolism)
lbm_HQ_transcript_11815	K03942|NDUFV1|http://www.genome.jp/dbget-bin/www_bget?ko:K03942	ko00190(Oxidative phosphorylation)
lbm_HQ_transcript_11826	K03122|TFIIA1, GTF2A1, TOA1|http://www.genome.jp/dbget-bin/www_bget?ko:K03122	ko03022(Basal transcription factors)
lbm_HQ_transcript_11828	K12449|AXS|http://www.genome.jp/dbget-bin/www_bget?ko:K12449	ko00520(Amino sugar and nucleotide sugar metabolism)
lbm_HQ_transcript_11837	K06067|HDAC1_2|http://www.genome.jp/dbget-bin/www_bget?ko:K06067	*
lbm_HQ_transcript_1184	K14802|DRS2, ATP8A|http://www.genome.jp/dbget-bin/www_bget?ko:K14802	*
lbm_HQ_transcript_11845	K14948|PTBP2, NPTB|http://www.genome.jp/dbget-bin/www_bget?ko:K14948	*
lbm_HQ_transcript_1185	K14486|K14486, ARF|http://www.genome.jp/dbget-bin/www_bget?ko:K14486	ko04075(Plant hormone signal transduction)
lbm_HQ_transcript_11851	K09754|CYP98A, C3'H|http://www.genome.jp/dbget-bin/www_bget?ko:K09754	ko00941(Flavonoid biosynthesis);ko00940(Phenylpropanoid biosynthesis);ko00945(Stilbenoid, diarylheptanoid and gingerol biosynthesis)
lbm_HQ_transcript_11853	K01761|E4.4.1.11|http://www.genome.jp/dbget-bin/www_bget?ko:K01761	ko00270(Cysteine and methionine metabolism);ko00450(Selenocompound metabolism)
lbm_HQ_transcript_11854	K14944|NOVA|http://www.genome.jp/dbget-bin/www_bget?ko:K14944	*
lbm_HQ_transcript_11856	K13495|CISZOG|http://www.genome.jp/dbget-bin/www_bget?ko:K13495	ko00908(Zeatin biosynthesis)
lbm_HQ_transcript_11858	K09419|HSFF|http://www.genome.jp/dbget-bin/www_bget?ko:K09419	*
lbm_HQ_transcript_1186	K11420|EHMT|http://www.genome.jp/dbget-bin/www_bget?ko:K11420	ko00310(Lysine degradation)
lbm_HQ_transcript_11864	K15289|SLC35F5|http://www.genome.jp/dbget-bin/www_bget?ko:K15289	*
lbm_HQ_transcript_11867	K00026|MDH2|http://www.genome.jp/dbget-bin/www_bget?ko:K00026	ko00270(Cysteine and methionine metabolism);ko00020(Citrate cycle (TCA cycle));ko00630(Glyoxylate and dicarboxylate metabolism);ko00620(Pyruvate metabolism);ko00710(Carbon fixation in photosynthetic organisms);ko01200(Carbon metabolism)
lbm_HQ_transcript_11868	K03327|TC.MATE, SLC47A, norM, mdtK, dinF|http://www.genome.jp/dbget-bin/www_bget?ko:K03327	*
lbm_HQ_transcript_11871	K02358|tuf, TUFM|http://www.genome.jp/dbget-bin/www_bget?ko:K02358	*
lbm_HQ_transcript_11873	K03327|TC.MATE, SLC47A, norM, mdtK, dinF|http://www.genome.jp/dbget-bin/www_bget?ko:K03327	*
lbm_HQ_transcript_11875	K00430|E1.11.1.7|http://www.genome.jp/dbget-bin/www_bget?ko:K00430	ko00940(Phenylpropanoid biosynthesis)
lbm_HQ_transcript_11880	K09338|HD-ZIP|http://www.genome.jp/dbget-bin/www_bget?ko:K09338	*
lbm_HQ_transcript_11882	K05284|PIGM|http://www.genome.jp/dbget-bin/www_bget?ko:K05284	ko00563(Glycosylphosphatidylinositol(GPI)-anchor biosynthesis)
lbm_HQ_transcript_11883	K16298|SCPL-IV|http://www.genome.jp/dbget-bin/www_bget?ko:K16298	*
lbm_HQ_transcript_11885	K14948|PTBP2, NPTB|http://www.genome.jp/dbget-bin/www_bget?ko:K14948	*
lbm_HQ_transcript_11889	K15889|PCME|http://www.genome.jp/dbget-bin/www_bget?ko:K15889	ko00900(Terpenoid backbone biosynthesis)
lbm_HQ_transcript_11891	K01285|PRCP|http://www.genome.jp/dbget-bin/www_bget?ko:K01285	*
lbm_HQ_transcript_11893	K00128|E1.2.1.3|http://www.genome.jp/dbget-bin/www_bget?ko:K00128	ko00330(Arginine and proline metabolism);ko00340(Histidine metabolism);ko00310(Lysine degradation);ko00380(Tryptophan metabolism);ko00280(Valine, leucine and isoleucine degradation);ko00053(Ascorbate and aldarate metabolism);ko00010(Glycolysis / Gluconeogenesis);ko00620(Pyruvate metabolism);ko00071(Fatty acid degradation);ko00561(Glycerolipid metabolism);ko00410(beta-Alanine metabolism)
lbm_HQ_transcript_11894	K01051|E3.1.1.11|http://www.genome.jp/dbget-bin/www_bget?ko:K01051	ko00040(Pentose and glucuronate interconversions)
lbm_HQ_transcript_11897	K08202|SLC22A4_5, OCTN|http://www.genome.jp/dbget-bin/www_bget?ko:K08202	*
lbm_HQ_transcript_11901	K10389|TUBG|http://www.genome.jp/dbget-bin/www_bget?ko:K10389	*
lbm_HQ_transcript_1191	K03083|GSK3B|http://www.genome.jp/dbget-bin/www_bget?ko:K03083	*
lbm_HQ_transcript_11914	K18857|ADH1|http://www.genome.jp/dbget-bin/www_bget?ko:K18857	ko00350(Tyrosine metabolism);ko00010(Glycolysis / Gluconeogenesis);ko00071(Fatty acid degradation);ko00592(alpha-Linolenic acid metabolism)
lbm_HQ_transcript_11916	K00658|DLST, sucB|http://www.genome.jp/dbget-bin/www_bget?ko:K00658	ko00310(Lysine degradation);ko00020(Citrate cycle (TCA cycle));ko01200(Carbon metabolism)
lbm_HQ_transcript_11917	K13946|AUX1, LAX|http://www.genome.jp/dbget-bin/www_bget?ko:K13946	ko04075(Plant hormone signal transduction)
lbm_HQ_transcript_11934	K01601|rbcL|http://www.genome.jp/dbget-bin/www_bget?ko:K01601	ko00630(Glyoxylate and dicarboxylate metabolism);ko00710(Carbon fixation in photosynthetic organisms);ko01200(Carbon metabolism)
lbm_HQ_transcript_11938	K13496|UGT73C|http://www.genome.jp/dbget-bin/www_bget?ko:K13496	*
lbm_HQ_transcript_11945	K09919|K09919|http://www.genome.jp/dbget-bin/www_bget?ko:K09919	*
lbm_HQ_transcript_11947	K16298|SCPL-IV|http://www.genome.jp/dbget-bin/www_bget?ko:K16298	*
lbm_HQ_transcript_11949	K01580|E4.1.1.15, gadB, gadA, GAD|http://www.genome.jp/dbget-bin/www_bget?ko:K01580	ko00250(Alanine, aspartate and glutamate metabolism);ko00650(Butanoate metabolism);ko00430(Taurine and hypotaurine metabolism);ko00410(beta-Alanine metabolism)
lbm_HQ_transcript_1195	K14790|NOP9|http://www.genome.jp/dbget-bin/www_bget?ko:K14790	*
lbm_HQ_transcript_11960	K13096|SF4|http://www.genome.jp/dbget-bin/www_bget?ko:K13096	*
lbm_HQ_transcript_11963	K00927|PGK, pgk|http://www.genome.jp/dbget-bin/www_bget?ko:K00927	ko00010(Glycolysis / Gluconeogenesis);ko00710(Carbon fixation in photosynthetic organisms);ko01230(Biosynthesis of amino acids);ko01200(Carbon metabolism)
lbm_HQ_transcript_11967	K10526|OPCL1|http://www.genome.jp/dbget-bin/www_bget?ko:K10526	ko00592(alpha-Linolenic acid metabolism)
lbm_HQ_transcript_11968	K00254|DHODH, pyrD|http://www.genome.jp/dbget-bin/www_bget?ko:K00254	ko00240(Pyrimidine metabolism)
lbm_HQ_transcript_11970	K16302|CNNM|http://www.genome.jp/dbget-bin/www_bget?ko:K16302	*
lbm_HQ_transcript_11975	K10752|RBBP4, HAT2, CAF1, MIS16|http://www.genome.jp/dbget-bin/www_bget?ko:K10752	*
lbm_HQ_transcript_11989	K02144|ATPeV1H|http://www.genome.jp/dbget-bin/www_bget?ko:K02144	ko04145(Phagosome);ko00190(Oxidative phosphorylation)
lbm_HQ_transcript_1199	K11855|USP36_42|http://www.genome.jp/dbget-bin/www_bget?ko:K11855	*
lbm_HQ_transcript_11992	K12199|VTA1, LIP5|http://www.genome.jp/dbget-bin/www_bget?ko:K12199	ko04144(Endocytosis)
lbm_HQ_transcript_11996	K14406|CSTF1|http://www.genome.jp/dbget-bin/www_bget?ko:K14406	ko03015(mRNA surveillance pathway)
lbm_HQ_transcript_11998	K00658|DLST, sucB|http://www.genome.jp/dbget-bin/www_bget?ko:K00658	ko00310(Lysine degradation);ko00020(Citrate cycle (TCA cycle));ko01200(Carbon metabolism)
lbm_HQ_transcript_11999	K03097|CSNK2A|http://www.genome.jp/dbget-bin/www_bget?ko:K03097	ko03008(Ribosome biogenesis in eukaryotes);ko04712(Circadian rhythm - plant)
lbm_HQ_transcript_12	K13462|MIN7|http://www.genome.jp/dbget-bin/www_bget?ko:K13462	*
lbm_HQ_transcript_1200	K05546|GANAB|http://www.genome.jp/dbget-bin/www_bget?ko:K05546	ko04141(Protein processing in endoplasmic reticulum);ko00510(N-Glycan biosynthesis)
lbm_HQ_transcript_12007	K05359|ADT, PDT|http://www.genome.jp/dbget-bin/www_bget?ko:K05359	ko00400(Phenylalanine, tyrosine and tryptophan biosynthesis);ko01230(Biosynthesis of amino acids)
lbm_HQ_transcript_12008	K03575|mutY|http://www.genome.jp/dbget-bin/www_bget?ko:K03575	ko03410(Base excision repair)
lbm_HQ_transcript_12011	K00791|miaA, TRIT1|http://www.genome.jp/dbget-bin/www_bget?ko:K00791	ko00908(Zeatin biosynthesis)
lbm_HQ_transcript_12012	K09458|fabF|http://www.genome.jp/dbget-bin/www_bget?ko:K09458	ko00061(Fatty acid biosynthesis);ko00780(Biotin metabolism);ko01212(Fatty acid metabolism)
lbm_HQ_transcript_12019	K08900|BCS1|http://www.genome.jp/dbget-bin/www_bget?ko:K08900	*
lbm_HQ_transcript_1202	K14515|EBF1_2|http://www.genome.jp/dbget-bin/www_bget?ko:K14515	ko04016(MAPK signaling pathway - plant);ko04075(Plant hormone signal transduction)
lbm_HQ_transcript_12025	K03327|TC.MATE, SLC47A, norM, mdtK, dinF|http://www.genome.jp/dbget-bin/www_bget?ko:K03327	*
lbm_HQ_transcript_12026	K08770|UBC|http://www.genome.jp/dbget-bin/www_bget?ko:K08770	*
lbm_HQ_transcript_12030	K04499|RUVBL1, RVB1, INO80H|http://www.genome.jp/dbget-bin/www_bget?ko:K04499	*
lbm_HQ_transcript_1204	K12392|AP1B1|http://www.genome.jp/dbget-bin/www_bget?ko:K12392	*
lbm_HQ_transcript_12044	K13137|STRAP, UNRIP|http://www.genome.jp/dbget-bin/www_bget?ko:K13137	ko03013(RNA transport)
lbm_HQ_transcript_12045	K01626|E2.5.1.54, aroF, aroG, aroH|http://www.genome.jp/dbget-bin/www_bget?ko:K01626	ko00400(Phenylalanine, tyrosine and tryptophan biosynthesis);ko01230(Biosynthesis of amino acids)
lbm_HQ_transcript_12048	K17525|CHID1|http://www.genome.jp/dbget-bin/www_bget?ko:K17525	*
lbm_HQ_transcript_12049	K14677|ACY1|http://www.genome.jp/dbget-bin/www_bget?ko:K14677	ko00220(Arginine biosynthesis);ko01210(2-Oxocarboxylic acid metabolism);ko01230(Biosynthesis of amino acids)
lbm_HQ_transcript_1205	K16055|TPS|http://www.genome.jp/dbget-bin/www_bget?ko:K16055	ko00500(Starch and sucrose metabolism)
lbm_HQ_transcript_12056	K04487|iscS, NFS1|http://www.genome.jp/dbget-bin/www_bget?ko:K04487	ko04122(Sulfur relay system);ko00730(Thiamine metabolism)
lbm_HQ_transcript_12061	K01681|ACO, acnA|http://www.genome.jp/dbget-bin/www_bget?ko:K01681	ko00020(Citrate cycle (TCA cycle));ko00630(Glyoxylate and dicarboxylate metabolism);ko01210(2-Oxocarboxylic acid metabolism);ko01230(Biosynthesis of amino acids);ko01200(Carbon metabolism)
lbm_HQ_transcript_12062	K12741|HNRNPA1_3|http://www.genome.jp/dbget-bin/www_bget?ko:K12741	ko03040(Spliceosome)
lbm_HQ_transcript_12064	K14945|QKI|http://www.genome.jp/dbget-bin/www_bget?ko:K14945	*
lbm_HQ_transcript_12067	K09580|PDIA1, P4HB|http://www.genome.jp/dbget-bin/www_bget?ko:K09580	ko04141(Protein processing in endoplasmic reticulum)
lbm_HQ_transcript_12068	K03327|TC.MATE, SLC47A, norM, mdtK, dinF|http://www.genome.jp/dbget-bin/www_bget?ko:K03327	*
lbm_HQ_transcript_12070	K01648|ACLY|http://www.genome.jp/dbget-bin/www_bget?ko:K01648	ko00020(Citrate cycle (TCA cycle))
lbm_HQ_transcript_12074	K01784|galE, GALE|http://www.genome.jp/dbget-bin/www_bget?ko:K01784	ko00520(Amino sugar and nucleotide sugar metabolism);ko00052(Galactose metabolism)
lbm_HQ_transcript_12082	K07300|chaA, CAX|http://www.genome.jp/dbget-bin/www_bget?ko:K07300	*
lbm_HQ_transcript_12083	K15283|SLC35E1|http://www.genome.jp/dbget-bin/www_bget?ko:K15283	*
lbm_HQ_transcript_12085	K01068|ACOT1_2_4|http://www.genome.jp/dbget-bin/www_bget?ko:K01068	ko01040(Biosynthesis of unsaturated fatty acids);ko00062(Fatty acid elongation)
lbm_HQ_transcript_12088	K11835|USP4_11_15, UBP12|http://www.genome.jp/dbget-bin/www_bget?ko:K11835	*
lbm_HQ_transcript_12092	K01933|purM|http://www.genome.jp/dbget-bin/www_bget?ko:K01933	ko00230(Purine metabolism)
lbm_HQ_transcript_12094	K14497|PP2C|http://www.genome.jp/dbget-bin/www_bget?ko:K14497	ko04016(MAPK signaling pathway - plant);ko04075(Plant hormone signal transduction)
lbm_HQ_transcript_12099	K09422|MYBP|http://www.genome.jp/dbget-bin/www_bget?ko:K09422	*
lbm_HQ_transcript_12104	K00318|PRODH|http://www.genome.jp/dbget-bin/www_bget?ko:K00318	ko00330(Arginine and proline metabolism)
lbm_HQ_transcript_12108	K11804|WDR42A|http://www.genome.jp/dbget-bin/www_bget?ko:K11804	*
lbm_HQ_transcript_12118	K17506|PPM1L, PP2CE|http://www.genome.jp/dbget-bin/www_bget?ko:K17506	*
lbm_HQ_transcript_12121	K01188|E3.2.1.21|http://www.genome.jp/dbget-bin/www_bget?ko:K01188	ko00940(Phenylpropanoid biosynthesis);ko00500(Starch and sucrose metabolism);ko00460(Cyanoamino acid metabolism)
lbm_HQ_transcript_12128	K04733|IRAK4|http://www.genome.jp/dbget-bin/www_bget?ko:K04733	*
lbm_HQ_transcript_12133	K03453|TC.BASS|http://www.genome.jp/dbget-bin/www_bget?ko:K03453	*
lbm_HQ_transcript_12138	K01438|argE|http://www.genome.jp/dbget-bin/www_bget?ko:K01438	ko00220(Arginine biosynthesis);ko01210(2-Oxocarboxylic acid metabolism);ko01230(Biosynthesis of amino acids)
lbm_HQ_transcript_12139	K20538|MPK8|http://www.genome.jp/dbget-bin/www_bget?ko:K20538	ko04016(MAPK signaling pathway - plant)
lbm_HQ_transcript_12143	K19788|OLA1|http://www.genome.jp/dbget-bin/www_bget?ko:K19788	*
lbm_HQ_transcript_12149	K00600|glyA, SHMT|http://www.genome.jp/dbget-bin/www_bget?ko:K00600	ko00260(Glycine, serine and threonine metabolism);ko00630(Glyoxylate and dicarboxylate metabolism);ko00670(One carbon pool by folate);ko00460(Cyanoamino acid metabolism);ko01230(Biosynthesis of amino acids);ko01200(Carbon metabolism)
lbm_HQ_transcript_12156	K13496|UGT73C|http://www.genome.jp/dbget-bin/www_bget?ko:K13496	*
lbm_HQ_transcript_1216	K00703|E2.4.1.21, glgA|http://www.genome.jp/dbget-bin/www_bget?ko:K00703	ko00500(Starch and sucrose metabolism)
lbm_HQ_transcript_12163	K02604|ORC2|http://www.genome.jp/dbget-bin/www_bget?ko:K02604	*
lbm_HQ_transcript_12166	K00031|IDH1, IDH2, icd|http://www.genome.jp/dbget-bin/www_bget?ko:K00031	ko04146(Peroxisome);ko00020(Citrate cycle (TCA cycle));ko00480(Glutathione metabolism);ko01210(2-Oxocarboxylic acid metabolism);ko01230(Biosynthesis of amino acids);ko01200(Carbon metabolism)
lbm_HQ_transcript_12172	K14638|SLC15A3_4, PHT|http://www.genome.jp/dbget-bin/www_bget?ko:K14638	*
lbm_HQ_transcript_12175	K12502|VTE3, APG1|http://www.genome.jp/dbget-bin/www_bget?ko:K12502	ko00130(Ubiquinone and other terpenoid-quinone biosynthesis)
lbm_HQ_transcript_12178	K03083|GSK3B|http://www.genome.jp/dbget-bin/www_bget?ko:K03083	*
lbm_HQ_transcript_12183	K14432|ABF|http://www.genome.jp/dbget-bin/www_bget?ko:K14432	ko04075(Plant hormone signal transduction)
lbm_HQ_transcript_1219	K09486|HYOU1|http://www.genome.jp/dbget-bin/www_bget?ko:K09486	ko04141(Protein processing in endoplasmic reticulum)
lbm_HQ_transcript_12195	K15397|KCS|http://www.genome.jp/dbget-bin/www_bget?ko:K15397	ko00062(Fatty acid elongation)
lbm_HQ_transcript_12198	K03152|thiJ|http://www.genome.jp/dbget-bin/www_bget?ko:K03152	*
lbm_HQ_transcript_12200	K10355|ACTF|http://www.genome.jp/dbget-bin/www_bget?ko:K10355	*
lbm_HQ_transcript_12203	K01674|cah|http://www.genome.jp/dbget-bin/www_bget?ko:K01674	ko00910(Nitrogen metabolism)
lbm_HQ_transcript_12204	K02575|NRT, narK, nrtP, nasA|http://www.genome.jp/dbget-bin/www_bget?ko:K02575	ko00910(Nitrogen metabolism)
lbm_HQ_transcript_12206	K01051|E3.1.1.11|http://www.genome.jp/dbget-bin/www_bget?ko:K01051	ko00040(Pentose and glucuronate interconversions)
lbm_HQ_transcript_12208	K16587|HAUS4|http://www.genome.jp/dbget-bin/www_bget?ko:K16587	*
lbm_HQ_transcript_12213	K15113|SLC25A28_37, MFRN|http://www.genome.jp/dbget-bin/www_bget?ko:K15113	*
lbm_HQ_transcript_12215	K13495|CISZOG|http://www.genome.jp/dbget-bin/www_bget?ko:K13495	ko00908(Zeatin biosynthesis)
lbm_HQ_transcript_12218	K10752|RBBP4, HAT2, CAF1, MIS16|http://www.genome.jp/dbget-bin/www_bget?ko:K10752	*
lbm_HQ_transcript_12219	K08145|SLC2A8, GLUT8|http://www.genome.jp/dbget-bin/www_bget?ko:K08145	*
lbm_HQ_transcript_12220	K08287|E2.7.12.1|http://www.genome.jp/dbget-bin/www_bget?ko:K08287	*
lbm_HQ_transcript_12222	K01188|E3.2.1.21|http://www.genome.jp/dbget-bin/www_bget?ko:K01188	ko00940(Phenylpropanoid biosynthesis);ko00500(Starch and sucrose metabolism);ko00460(Cyanoamino acid metabolism)
lbm_HQ_transcript_12223	K00963|UGP2, galU, galF|http://www.genome.jp/dbget-bin/www_bget?ko:K00963	ko00520(Amino sugar and nucleotide sugar metabolism);ko00052(Galactose metabolism);ko00040(Pentose and glucuronate interconversions);ko00500(Starch and sucrose metabolism)
lbm_HQ_transcript_12228	K13508|GPAT|http://www.genome.jp/dbget-bin/www_bget?ko:K13508	ko00561(Glycerolipid metabolism);ko00564(Glycerophospholipid metabolism)
lbm_HQ_transcript_12229	K15849|PAT, AAT|http://www.genome.jp/dbget-bin/www_bget?ko:K15849	ko00360(Phenylalanine metabolism);ko00400(Phenylalanine, tyrosine and tryptophan biosynthesis);ko00350(Tyrosine metabolism);ko00950(Isoquinoline alkaloid biosynthesis);ko00960(Tropane, piperidine and pyridine alkaloid biosynthesis);ko01230(Biosynthesis of amino acids)
lbm_HQ_transcript_12243	K00827|AGXT2|http://www.genome.jp/dbget-bin/www_bget?ko:K00827	ko00250(Alanine, aspartate and glutamate metabolism);ko00270(Cysteine and methionine metabolism);ko00260(Glycine, serine and threonine metabolism);ko00280(Valine, leucine and isoleucine degradation)
lbm_HQ_transcript_12244	K15918|GLYK|http://www.genome.jp/dbget-bin/www_bget?ko:K15918	ko00260(Glycine, serine and threonine metabolism);ko00630(Glyoxylate and dicarboxylate metabolism);ko00561(Glycerolipid metabolism);ko01200(Carbon metabolism)
lbm_HQ_transcript_12247	K03062|PSMC1, RPT2|http://www.genome.jp/dbget-bin/www_bget?ko:K03062	ko03050(Proteasome)
lbm_HQ_transcript_12249	K12356|UGT72E|http://www.genome.jp/dbget-bin/www_bget?ko:K12356	ko00940(Phenylpropanoid biosynthesis)
lbm_HQ_transcript_1225	K12854|SNRNP200, BRR2|http://www.genome.jp/dbget-bin/www_bget?ko:K12854	ko03040(Spliceosome)
lbm_HQ_transcript_12252	K12619|XRN2, RAT1|http://www.genome.jp/dbget-bin/www_bget?ko:K12619	ko03018(RNA degradation);ko03008(Ribosome biogenesis in eukaryotes)
lbm_HQ_transcript_12256	K00993|EPT1|http://www.genome.jp/dbget-bin/www_bget?ko:K00993	ko00565(Ether lipid metabolism);ko00564(Glycerophospholipid metabolism);ko00440(Phosphonate and phosphinate metabolism)
lbm_HQ_transcript_12261	K08145|SLC2A8, GLUT8|http://www.genome.jp/dbget-bin/www_bget?ko:K08145	*
lbm_HQ_transcript_12262	K00231|PPOX, hemY|http://www.genome.jp/dbget-bin/www_bget?ko:K00231	ko00860(Porphyrin and chlorophyll metabolism)
lbm_HQ_transcript_12264	K01188|E3.2.1.21|http://www.genome.jp/dbget-bin/www_bget?ko:K01188	ko00940(Phenylpropanoid biosynthesis);ko00500(Starch and sucrose metabolism);ko00460(Cyanoamino acid metabolism)
lbm_HQ_transcript_12265	K08232|E1.6.5.4|http://www.genome.jp/dbget-bin/www_bget?ko:K08232	ko00053(Ascorbate and aldarate metabolism)
lbm_HQ_transcript_12268	K09419|HSFF|http://www.genome.jp/dbget-bin/www_bget?ko:K09419	*
lbm_HQ_transcript_12281	K14502|BIN2|http://www.genome.jp/dbget-bin/www_bget?ko:K14502	ko04075(Plant hormone signal transduction)
lbm_HQ_transcript_12286	K00876|udk, UCK|http://www.genome.jp/dbget-bin/www_bget?ko:K00876	ko00240(Pyrimidine metabolism)
lbm_HQ_transcript_12291	K13356|FAR|http://www.genome.jp/dbget-bin/www_bget?ko:K13356	ko04146(Peroxisome);ko00073(Cutin, suberine and wax biosynthesis)
lbm_HQ_transcript_12294	K03327|TC.MATE, SLC47A, norM, mdtK, dinF|http://www.genome.jp/dbget-bin/www_bget?ko:K03327	*
lbm_HQ_transcript_12297	K02202|CDK7|http://www.genome.jp/dbget-bin/www_bget?ko:K02202	ko03420(Nucleotide excision repair);ko03022(Basal transcription factors)
lbm_HQ_transcript_123	K02335|DPO1, polA|http://www.genome.jp/dbget-bin/www_bget?ko:K02335	ko03410(Base excision repair);ko03030(DNA replication);ko03440(Homologous recombination);ko03420(Nucleotide excision repair);ko00230(Purine metabolism);ko00240(Pyrimidine metabolism)
lbm_HQ_transcript_12301	K14948|PTBP2, NPTB|http://www.genome.jp/dbget-bin/www_bget?ko:K14948	*
lbm_HQ_transcript_12308	K03327|TC.MATE, SLC47A, norM, mdtK, dinF|http://www.genome.jp/dbget-bin/www_bget?ko:K03327	*
lbm_HQ_transcript_12309	K11279|NAP1L1, NRP|http://www.genome.jp/dbget-bin/www_bget?ko:K11279	*
lbm_HQ_transcript_1231	K00873|PK, pyk|http://www.genome.jp/dbget-bin/www_bget?ko:K00873	ko00010(Glycolysis / Gluconeogenesis);ko00620(Pyruvate metabolism);ko00230(Purine metabolism);ko01230(Biosynthesis of amino acids);ko01200(Carbon metabolism)
lbm_HQ_transcript_12310	K02963|RP-S18, MRPS18, rpsR|http://www.genome.jp/dbget-bin/www_bget?ko:K02963	ko03010(Ribosome)
lbm_HQ_transcript_12324	K14964|ASH2|http://www.genome.jp/dbget-bin/www_bget?ko:K14964	*
lbm_HQ_transcript_12326	K05350|bglB|http://www.genome.jp/dbget-bin/www_bget?ko:K05350	ko00940(Phenylpropanoid biosynthesis);ko00500(Starch and sucrose metabolism);ko00460(Cyanoamino acid metabolism)
lbm_HQ_transcript_12328	K03257|EIF4A|http://www.genome.jp/dbget-bin/www_bget?ko:K03257	ko03013(RNA transport)
lbm_HQ_transcript_12329	K14325|RNPS1|http://www.genome.jp/dbget-bin/www_bget?ko:K14325	ko03013(RNA transport);ko03015(mRNA surveillance pathway)
lbm_HQ_transcript_12333	K01723|AOS|http://www.genome.jp/dbget-bin/www_bget?ko:K01723	ko00592(alpha-Linolenic acid metabolism)
lbm_HQ_transcript_12334	K14015|NPLOC4, NPL4|http://www.genome.jp/dbget-bin/www_bget?ko:K14015	ko04141(Protein processing in endoplasmic reticulum)
lbm_HQ_transcript_12337	K16297|SCPL-II|http://www.genome.jp/dbget-bin/www_bget?ko:K16297	*
lbm_HQ_transcript_12338	K07198|PRKAA, AMPK|http://www.genome.jp/dbget-bin/www_bget?ko:K07198	*
lbm_HQ_transcript_12342	K02144|ATPeV1H|http://www.genome.jp/dbget-bin/www_bget?ko:K02144	ko04145(Phagosome);ko00190(Oxidative phosphorylation)
lbm_HQ_transcript_12343	K00128|E1.2.1.3|http://www.genome.jp/dbget-bin/www_bget?ko:K00128	ko00330(Arginine and proline metabolism);ko00340(Histidine metabolism);ko00310(Lysine degradation);ko00380(Tryptophan metabolism);ko00280(Valine, leucine and isoleucine degradation);ko00053(Ascorbate and aldarate metabolism);ko00010(Glycolysis / Gluconeogenesis);ko00620(Pyruvate metabolism);ko00071(Fatty acid degradation);ko00561(Glycerolipid metabolism);ko00410(beta-Alanine metabolism)
lbm_HQ_transcript_12346	K03453|TC.BASS|http://www.genome.jp/dbget-bin/www_bget?ko:K03453	*
lbm_HQ_transcript_12347	K15688|MUL1|http://www.genome.jp/dbget-bin/www_bget?ko:K15688	*
lbm_HQ_transcript_12357	K16054|DEP1|http://www.genome.jp/dbget-bin/www_bget?ko:K16054	ko00270(Cysteine and methionine metabolism)
lbm_HQ_transcript_12360	K00006|GPD1|http://www.genome.jp/dbget-bin/www_bget?ko:K00006	ko00564(Glycerophospholipid metabolism)
lbm_HQ_transcript_12363	K03033|PSMD3, RPN3|http://www.genome.jp/dbget-bin/www_bget?ko:K03033	ko03050(Proteasome)
lbm_HQ_transcript_12364	K03083|GSK3B|http://www.genome.jp/dbget-bin/www_bget?ko:K03083	*
lbm_HQ_transcript_12369	K17285|SELENBP1|http://www.genome.jp/dbget-bin/www_bget?ko:K17285	*
lbm_HQ_transcript_12378	K17506|PPM1L, PP2CE|http://www.genome.jp/dbget-bin/www_bget?ko:K17506	*
lbm_HQ_transcript_12384	K07933|RABL3|http://www.genome.jp/dbget-bin/www_bget?ko:K07933	*
lbm_HQ_transcript_12386	K09286|EREBP|http://www.genome.jp/dbget-bin/www_bget?ko:K09286	*
lbm_HQ_transcript_12389	K02218|CSNK1, CKI|http://www.genome.jp/dbget-bin/www_bget?ko:K02218	*
lbm_HQ_transcript_12391	K13496|UGT73C|http://www.genome.jp/dbget-bin/www_bget?ko:K13496	*
lbm_HQ_transcript_12393	K18914|FDXR|http://www.genome.jp/dbget-bin/www_bget?ko:K18914	*
lbm_HQ_transcript_12396	K08272|CAB39, MO25|http://www.genome.jp/dbget-bin/www_bget?ko:K08272	*
lbm_HQ_transcript_12397	K03265|ETF1, ERF1|http://www.genome.jp/dbget-bin/www_bget?ko:K03265	ko03015(mRNA surveillance pathway)
lbm_HQ_transcript_12403	K02836|prfB|http://www.genome.jp/dbget-bin/www_bget?ko:K02836	*
lbm_HQ_transcript_12406	K02639|petF|http://www.genome.jp/dbget-bin/www_bget?ko:K02639	ko00195(Photosynthesis)
lbm_HQ_transcript_1241	K03028|PSMD2, RPN1|http://www.genome.jp/dbget-bin/www_bget?ko:K03028	ko03050(Proteasome)
lbm_HQ_transcript_12414	K09566|PPIG|http://www.genome.jp/dbget-bin/www_bget?ko:K09566	*
lbm_HQ_transcript_12422	K01648|ACLY|http://www.genome.jp/dbget-bin/www_bget?ko:K01648	ko00020(Citrate cycle (TCA cycle))
lbm_HQ_transcript_12434	K13436|PTI1|http://www.genome.jp/dbget-bin/www_bget?ko:K13436	ko04626(Plant-pathogen interaction)
lbm_HQ_transcript_12439	K13811|PAPSS|http://www.genome.jp/dbget-bin/www_bget?ko:K13811	ko00261(Monobactam biosynthesis);ko00920(Sulfur metabolism);ko00450(Selenocompound metabolism);ko00230(Purine metabolism)
lbm_HQ_transcript_12443	K12448|UXE, uxe|http://www.genome.jp/dbget-bin/www_bget?ko:K12448	ko00520(Amino sugar and nucleotide sugar metabolism)
lbm_HQ_transcript_1245	K07195|EXOC7, EXO70|http://www.genome.jp/dbget-bin/www_bget?ko:K07195	*
lbm_HQ_transcript_12450	K10206|E2.6.1.83|http://www.genome.jp/dbget-bin/www_bget?ko:K10206	ko00300(Lysine biosynthesis);ko01230(Biosynthesis of amino acids)
lbm_HQ_transcript_12452	K13495|CISZOG|http://www.genome.jp/dbget-bin/www_bget?ko:K13495	ko00908(Zeatin biosynthesis)
lbm_HQ_transcript_12453	K00967|PCYT2|http://www.genome.jp/dbget-bin/www_bget?ko:K00967	ko00564(Glycerophospholipid metabolism);ko00440(Phosphonate and phosphinate metabolism)
lbm_HQ_transcript_12454	K11866|STAMBP, AMSH|http://www.genome.jp/dbget-bin/www_bget?ko:K11866	ko04144(Endocytosis)
lbm_HQ_transcript_12459	K09286|EREBP|http://www.genome.jp/dbget-bin/www_bget?ko:K09286	*
lbm_HQ_transcript_1246	K01115|PLD1_2|http://www.genome.jp/dbget-bin/www_bget?ko:K01115	ko04144(Endocytosis);ko00565(Ether lipid metabolism);ko00564(Glycerophospholipid metabolism)
lbm_HQ_transcript_12460	K14514|EIN3|http://www.genome.jp/dbget-bin/www_bget?ko:K14514	ko04016(MAPK signaling pathway - plant);ko04075(Plant hormone signal transduction)
lbm_HQ_transcript_12461	K20538|MPK8|http://www.genome.jp/dbget-bin/www_bget?ko:K20538	ko04016(MAPK signaling pathway - plant)
lbm_HQ_transcript_12463	K15109|SLC25A20_29, CACT, CACL, CRC1|http://www.genome.jp/dbget-bin/www_bget?ko:K15109	*
lbm_HQ_transcript_12464	K12741|HNRNPA1_3|http://www.genome.jp/dbget-bin/www_bget?ko:K12741	ko03040(Spliceosome)
lbm_HQ_transcript_12475	K12850|PRPF38B|http://www.genome.jp/dbget-bin/www_bget?ko:K12850	ko03040(Spliceosome)
lbm_HQ_transcript_12479	K12448|UXE, uxe|http://www.genome.jp/dbget-bin/www_bget?ko:K12448	ko00520(Amino sugar and nucleotide sugar metabolism)
lbm_HQ_transcript_1248	K14638|SLC15A3_4, PHT|http://www.genome.jp/dbget-bin/www_bget?ko:K14638	*
lbm_HQ_transcript_12480	K11804|WDR42A|http://www.genome.jp/dbget-bin/www_bget?ko:K11804	*
lbm_HQ_transcript_12485	K07374|TUBA|http://www.genome.jp/dbget-bin/www_bget?ko:K07374	ko04145(Phagosome)
lbm_HQ_transcript_12487	K12373|HEXA_B|http://www.genome.jp/dbget-bin/www_bget?ko:K12373	ko00520(Amino sugar and nucleotide sugar metabolism);ko00531(Glycosaminoglycan degradation);ko00604(Glycosphingolipid biosynthesis - ganglio series);ko00603(Glycosphingolipid biosynthesis - globo and isoglobo series);ko00511(Other glycan degradation)
lbm_HQ_transcript_1249	K10591|NEDD4, RSP5|http://www.genome.jp/dbget-bin/www_bget?ko:K10591	ko04144(Endocytosis);ko04120(Ubiquitin mediated proteolysis)
lbm_HQ_transcript_12497	K00166|BCKDHA, bkdA1|http://www.genome.jp/dbget-bin/www_bget?ko:K00166	ko00280(Valine, leucine and isoleucine degradation);ko00640(Propanoate metabolism)
lbm_HQ_transcript_12500	K13093|HTATSF1|http://www.genome.jp/dbget-bin/www_bget?ko:K13093	*
lbm_HQ_transcript_12506	K06630|YWHAE|http://www.genome.jp/dbget-bin/www_bget?ko:K06630	*
lbm_HQ_transcript_12509	K03320|amt, AMT, MEP|http://www.genome.jp/dbget-bin/www_bget?ko:K03320	*
lbm_HQ_transcript_12510	K09487|HSP90B, TRA1|http://www.genome.jp/dbget-bin/www_bget?ko:K09487	ko04141(Protein processing in endoplasmic reticulum);ko04626(Plant-pathogen interaction)
lbm_HQ_transcript_12511	K01736|aroC|http://www.genome.jp/dbget-bin/www_bget?ko:K01736	ko00400(Phenylalanine, tyrosine and tryptophan biosynthesis);ko01230(Biosynthesis of amino acids)
lbm_HQ_transcript_12513	K13110|MFAP1|http://www.genome.jp/dbget-bin/www_bget?ko:K13110	*
lbm_HQ_transcript_12515	K14484|IAA|http://www.genome.jp/dbget-bin/www_bget?ko:K14484	ko04075(Plant hormone signal transduction)
lbm_HQ_transcript_12516	K01609|trpC|http://www.genome.jp/dbget-bin/www_bget?ko:K01609	ko00400(Phenylalanine, tyrosine and tryptophan biosynthesis);ko01230(Biosynthesis of amino acids)
lbm_HQ_transcript_1252	K13171|SRRM1, SRM160|http://www.genome.jp/dbget-bin/www_bget?ko:K13171	ko03013(RNA transport);ko03015(mRNA surveillance pathway)
lbm_HQ_transcript_12521	K15119|SLC25A39_40|http://www.genome.jp/dbget-bin/www_bget?ko:K15119	*
lbm_HQ_transcript_12523	K14677|ACY1|http://www.genome.jp/dbget-bin/www_bget?ko:K14677	ko00220(Arginine biosynthesis);ko01210(2-Oxocarboxylic acid metabolism);ko01230(Biosynthesis of amino acids)
lbm_HQ_transcript_12524	K03327|TC.MATE, SLC47A, norM, mdtK, dinF|http://www.genome.jp/dbget-bin/www_bget?ko:K03327	*
lbm_HQ_transcript_12526	K00797|speE, SRM|http://www.genome.jp/dbget-bin/www_bget?ko:K00797	ko00330(Arginine and proline metabolism);ko00270(Cysteine and methionine metabolism);ko00480(Glutathione metabolism);ko00410(beta-Alanine metabolism)
lbm_HQ_transcript_12532	K05906|PCYOX1, FCLY|http://www.genome.jp/dbget-bin/www_bget?ko:K05906	ko00900(Terpenoid backbone biosynthesis)
lbm_HQ_transcript_12547	K00510|HMOX, hmuO, ho|http://www.genome.jp/dbget-bin/www_bget?ko:K00510	ko00860(Porphyrin and chlorophyll metabolism)
lbm_HQ_transcript_12548	K15121|SLC25A44|http://www.genome.jp/dbget-bin/www_bget?ko:K15121	*
lbm_HQ_transcript_12560	K08288|PRKCSH|http://www.genome.jp/dbget-bin/www_bget?ko:K08288	ko04141(Protein processing in endoplasmic reticulum)
lbm_HQ_transcript_12561	K07375|TUBB|http://www.genome.jp/dbget-bin/www_bget?ko:K07375	ko04145(Phagosome)
lbm_HQ_transcript_12568	K00626|E2.3.1.9, atoB|http://www.genome.jp/dbget-bin/www_bget?ko:K00626	ko00310(Lysine degradation);ko00380(Tryptophan metabolism);ko00280(Valine, leucine and isoleucine degradation);ko00650(Butanoate metabolism);ko00630(Glyoxylate and dicarboxylate metabolism);ko00640(Propanoate metabolism);ko00620(Pyruvate metabolism);ko00071(Fatty acid degradation);ko00072(Synthesis and degradation of ketone bodies);ko00900(Terpenoid backbone biosynthesis);ko01200(Carbon metabolis…
lbm_HQ_transcript_1257	K12133|LHY|http://www.genome.jp/dbget-bin/www_bget?ko:K12133	ko04712(Circadian rhythm - plant)
lbm_HQ_transcript_12574	K03327|TC.MATE, SLC47A, norM, mdtK, dinF|http://www.genome.jp/dbget-bin/www_bget?ko:K03327	*
lbm_HQ_transcript_12579	K01179|E3.2.1.4|http://www.genome.jp/dbget-bin/www_bget?ko:K01179	ko00500(Starch and sucrose metabolism)
lbm_HQ_transcript_1258	K11000|CALS|http://www.genome.jp/dbget-bin/www_bget?ko:K11000	*
lbm_HQ_transcript_12589	K00771|XYLT|http://www.genome.jp/dbget-bin/www_bget?ko:K00771	*
lbm_HQ_transcript_12592	K13519|LPT1, ALE1|http://www.genome.jp/dbget-bin/www_bget?ko:K13519	ko00565(Ether lipid metabolism);ko00561(Glycerolipid metabolism);ko00564(Glycerophospholipid metabolism)
lbm_HQ_transcript_126	K05575|ndhD|http://www.genome.jp/dbget-bin/www_bget?ko:K05575	ko00190(Oxidative phosphorylation)
lbm_HQ_transcript_12601	K15102|SLC25A3, PHC, PIC|http://www.genome.jp/dbget-bin/www_bget?ko:K15102	*
lbm_HQ_transcript_12602	K13137|STRAP, UNRIP|http://www.genome.jp/dbget-bin/www_bget?ko:K13137	ko03013(RNA transport)
lbm_HQ_transcript_12605	K14497|PP2C|http://www.genome.jp/dbget-bin/www_bget?ko:K14497	ko04016(MAPK signaling pathway - plant);ko04075(Plant hormone signal transduction)
lbm_HQ_transcript_12607	K13098|TLS, FUS|http://www.genome.jp/dbget-bin/www_bget?ko:K13098	*
lbm_HQ_transcript_12610	K08900|BCS1|http://www.genome.jp/dbget-bin/www_bget?ko:K08900	*
lbm_HQ_transcript_12614	K00600|glyA, SHMT|http://www.genome.jp/dbget-bin/www_bget?ko:K00600	ko00260(Glycine, serine and threonine metabolism);ko00630(Glyoxylate and dicarboxylate metabolism);ko00670(One carbon pool by folate);ko00460(Cyanoamino acid metabolism);ko01230(Biosynthesis of amino acids);ko01200(Carbon metabolism)
lbm_HQ_transcript_12615	K20310|TRAPPC13|http://www.genome.jp/dbget-bin/www_bget?ko:K20310	*
lbm_HQ_transcript_1262	K13339|PEX6, PXAAA1|http://www.genome.jp/dbget-bin/www_bget?ko:K13339	ko04146(Peroxisome)
lbm_HQ_transcript_12624	K00688|E2.4.1.1, glgP, PYG|http://www.genome.jp/dbget-bin/www_bget?ko:K00688	ko00500(Starch and sucrose metabolism)
lbm_HQ_transcript_12625	K01555|FAH, fahA|http://www.genome.jp/dbget-bin/www_bget?ko:K01555	ko00350(Tyrosine metabolism)
lbm_HQ_transcript_12631	K19476|IST1|http://www.genome.jp/dbget-bin/www_bget?ko:K19476	ko04144(Endocytosis)
lbm_HQ_transcript_12635	K14431|TGA|http://www.genome.jp/dbget-bin/www_bget?ko:K14431	ko04075(Plant hormone signal transduction)
lbm_HQ_transcript_12640	K01623|ALDO|http://www.genome.jp/dbget-bin/www_bget?ko:K01623	ko00051(Fructose and mannose metabolism);ko00010(Glycolysis / Gluconeogenesis);ko00030(Pentose phosphate pathway);ko00710(Carbon fixation in photosynthetic organisms);ko01230(Biosynthesis of amino acids);ko01200(Carbon metabolism)
lbm_HQ_transcript_12643	K17609|NXN|http://www.genome.jp/dbget-bin/www_bget?ko:K17609	*
lbm_HQ_transcript_12644	K20028|ZDHHC2_15_20|http://www.genome.jp/dbget-bin/www_bget?ko:K20028	*
lbm_HQ_transcript_12646	K01623|ALDO|http://www.genome.jp/dbget-bin/www_bget?ko:K01623	ko00051(Fructose and mannose metabolism);ko00010(Glycolysis / Gluconeogenesis);ko00030(Pentose phosphate pathway);ko00710(Carbon fixation in photosynthetic organisms);ko01230(Biosynthesis of amino acids);ko01200(Carbon metabolism)
lbm_HQ_transcript_12652	K19517|MIK|http://www.genome.jp/dbget-bin/www_bget?ko:K19517	ko00562(Inositol phosphate metabolism)
lbm_HQ_transcript_12656	K05280|E1.14.13.21|http://www.genome.jp/dbget-bin/www_bget?ko:K05280	ko00944(Flavone and flavonol biosynthesis);ko00941(Flavonoid biosynthesis)
lbm_HQ_transcript_12661	K01087|otsB|http://www.genome.jp/dbget-bin/www_bget?ko:K01087	ko00500(Starch and sucrose metabolism)
lbm_HQ_transcript_12662	K10355|ACTF|http://www.genome.jp/dbget-bin/www_bget?ko:K10355	*
lbm_HQ_transcript_12667	K04382|PPP2C|http://www.genome.jp/dbget-bin/www_bget?ko:K04382	ko04136(Autophagy - other eukaryotes);ko03015(mRNA surveillance pathway)
lbm_HQ_transcript_12671	K02358|tuf, TUFM|http://www.genome.jp/dbget-bin/www_bget?ko:K02358	*
lbm_HQ_transcript_12674	K03671|trxA|http://www.genome.jp/dbget-bin/www_bget?ko:K03671	*
lbm_HQ_transcript_12678	K08057|CALR|http://www.genome.jp/dbget-bin/www_bget?ko:K08057	ko04145(Phagosome);ko04141(Protein processing in endoplasmic reticulum)
lbm_HQ_transcript_12679	K13863|SLC7A1, ATRC1|http://www.genome.jp/dbget-bin/www_bget?ko:K13863	*
lbm_HQ_transcript_12692	K08334|BECN1, VPS30, ATG6|http://www.genome.jp/dbget-bin/www_bget?ko:K08334	ko04136(Autophagy - other eukaryotes)
lbm_HQ_transcript_12695	K09580|PDIA1, P4HB|http://www.genome.jp/dbget-bin/www_bget?ko:K09580	ko04141(Protein processing in endoplasmic reticulum)
lbm_HQ_transcript_1270	K02540|MCM2|http://www.genome.jp/dbget-bin/www_bget?ko:K02540	ko03030(DNA replication)
lbm_HQ_transcript_12706	K01188|E3.2.1.21|http://www.genome.jp/dbget-bin/www_bget?ko:K01188	ko00940(Phenylpropanoid biosynthesis);ko00500(Starch and sucrose metabolism);ko00460(Cyanoamino acid metabolism)
lbm_HQ_transcript_12711	K08678|UXS1, uxs|http://www.genome.jp/dbget-bin/www_bget?ko:K08678	ko00520(Amino sugar and nucleotide sugar metabolism)
lbm_HQ_transcript_12717	K13519|LPT1, ALE1|http://www.genome.jp/dbget-bin/www_bget?ko:K13519	ko00565(Ether lipid metabolism);ko00561(Glycerolipid metabolism);ko00564(Glycerophospholipid metabolism)
lbm_HQ_transcript_12723	K11838|USP7, UBP15|http://www.genome.jp/dbget-bin/www_bget?ko:K11838	*
lbm_HQ_transcript_12730	K14638|SLC15A3_4, PHT|http://www.genome.jp/dbget-bin/www_bget?ko:K14638	*
lbm_HQ_transcript_12731	K05350|bglB|http://www.genome.jp/dbget-bin/www_bget?ko:K05350	ko00940(Phenylpropanoid biosynthesis);ko00500(Starch and sucrose metabolism);ko00460(Cyanoamino acid metabolism)
lbm_HQ_transcript_12733	K10752|RBBP4, HAT2, CAF1, MIS16|http://www.genome.jp/dbget-bin/www_bget?ko:K10752	*
lbm_HQ_transcript_12735	K07513|ACAA1|http://www.genome.jp/dbget-bin/www_bget?ko:K07513	ko04146(Peroxisome);ko00280(Valine, leucine and isoleucine degradation);ko01040(Biosynthesis of unsaturated fatty acids);ko00071(Fatty acid degradation);ko00592(alpha-Linolenic acid metabolism);ko01212(Fatty acid metabolism)
lbm_HQ_transcript_1274	K03260|EIF4G|http://www.genome.jp/dbget-bin/www_bget?ko:K03260	ko03013(RNA transport)
lbm_HQ_transcript_12743	K15227|TYRAAT|http://www.genome.jp/dbget-bin/www_bget?ko:K15227	ko00400(Phenylalanine, tyrosine and tryptophan biosynthesis);ko01230(Biosynthesis of amino acids)
lbm_HQ_transcript_12757	K00627|DLAT, aceF, pdhC|http://www.genome.jp/dbget-bin/www_bget?ko:K00627	ko00020(Citrate cycle (TCA cycle));ko00010(Glycolysis / Gluconeogenesis);ko00620(Pyruvate metabolism);ko01200(Carbon metabolism)
lbm_HQ_transcript_1276	K15082|RAD7|http://www.genome.jp/dbget-bin/www_bget?ko:K15082	*
lbm_HQ_transcript_12766	K15397|KCS|http://www.genome.jp/dbget-bin/www_bget?ko:K15397	ko00062(Fatty acid elongation)
lbm_HQ_transcript_12777	K07300|chaA, CAX|http://www.genome.jp/dbget-bin/www_bget?ko:K07300	*
lbm_HQ_transcript_12778	K09839|VDE, NPQ1|http://www.genome.jp/dbget-bin/www_bget?ko:K09839	ko00906(Carotenoid biosynthesis)
lbm_HQ_transcript_12789	K01900|LSC2|http://www.genome.jp/dbget-bin/www_bget?ko:K01900	ko00020(Citrate cycle (TCA cycle));ko00640(Propanoate metabolism);ko01200(Carbon metabolism)
lbm_HQ_transcript_1279	K14486|K14486, ARF|http://www.genome.jp/dbget-bin/www_bget?ko:K14486	ko04075(Plant hormone signal transduction)
lbm_HQ_transcript_12792	K14777|DDX47, RRP3|http://www.genome.jp/dbget-bin/www_bget?ko:K14777	*
lbm_HQ_transcript_12797	K03131|TAF6|http://www.genome.jp/dbget-bin/www_bget?ko:K03131	ko03022(Basal transcription factors)
lbm_HQ_transcript_128	K15188|CCNT|http://www.genome.jp/dbget-bin/www_bget?ko:K15188	*
lbm_HQ_transcript_1280	K14486|K14486, ARF|http://www.genome.jp/dbget-bin/www_bget?ko:K14486	ko04075(Plant hormone signal transduction)
lbm_HQ_transcript_12805	K01760|metC|http://www.genome.jp/dbget-bin/www_bget?ko:K01760	ko00270(Cysteine and methionine metabolism);ko00450(Selenocompound metabolism);ko01230(Biosynthesis of amino acids)
lbm_HQ_transcript_12808	K13354|SLC25A17, PMP34|http://www.genome.jp/dbget-bin/www_bget?ko:K13354	ko04146(Peroxisome)
lbm_HQ_transcript_1281	K12133|LHY|http://www.genome.jp/dbget-bin/www_bget?ko:K12133	ko04712(Circadian rhythm - plant)
lbm_HQ_transcript_12810	K17285|SELENBP1|http://www.genome.jp/dbget-bin/www_bget?ko:K17285	*
lbm_HQ_transcript_12814	K17506|PPM1L, PP2CE|http://www.genome.jp/dbget-bin/www_bget?ko:K17506	*
lbm_HQ_transcript_12820	K10528|HPL|http://www.genome.jp/dbget-bin/www_bget?ko:K10528	ko00592(alpha-Linolenic acid metabolism)
lbm_HQ_transcript_12827	K19619|TDP2|http://www.genome.jp/dbget-bin/www_bget?ko:K19619	*
lbm_HQ_transcript_12829	K01115|PLD1_2|http://www.genome.jp/dbget-bin/www_bget?ko:K01115	ko04144(Endocytosis);ko00565(Ether lipid metabolism);ko00564(Glycerophospholipid metabolism)
lbm_HQ_transcript_12834	K19619|TDP2|http://www.genome.jp/dbget-bin/www_bget?ko:K19619	*
lbm_HQ_transcript_1285	K20296|ANG2, VPS51|http://www.genome.jp/dbget-bin/www_bget?ko:K20296	*
lbm_HQ_transcript_12851	K00899|mtnK|http://www.genome.jp/dbget-bin/www_bget?ko:K00899	ko00270(Cysteine and methionine metabolism)
lbm_HQ_transcript_12857	K00512|CYP17A|http://www.genome.jp/dbget-bin/www_bget?ko:K00512	*
lbm_HQ_transcript_12859	K09286|EREBP|http://www.genome.jp/dbget-bin/www_bget?ko:K09286	*
lbm_HQ_transcript_12864	K13946|AUX1, LAX|http://www.genome.jp/dbget-bin/www_bget?ko:K13946	ko04075(Plant hormone signal transduction)
lbm_HQ_transcript_12872	K07374|TUBA|http://www.genome.jp/dbget-bin/www_bget?ko:K07374	ko04145(Phagosome)
lbm_HQ_transcript_12874	K07374|TUBA|http://www.genome.jp/dbget-bin/www_bget?ko:K07374	ko04145(Phagosome)
lbm_HQ_transcript_12876	K07374|TUBA|http://www.genome.jp/dbget-bin/www_bget?ko:K07374	ko04145(Phagosome)
lbm_HQ_transcript_1288	K14006|SEC23|http://www.genome.jp/dbget-bin/www_bget?ko:K14006	ko04141(Protein processing in endoplasmic reticulum)
lbm_HQ_transcript_12883	K04354|PPP2R2|http://www.genome.jp/dbget-bin/www_bget?ko:K04354	ko03015(mRNA surveillance pathway)
lbm_HQ_transcript_12884	K13496|UGT73C|http://www.genome.jp/dbget-bin/www_bget?ko:K13496	*
lbm_HQ_transcript_12886	K14948|PTBP2, NPTB|http://www.genome.jp/dbget-bin/www_bget?ko:K14948	*
lbm_HQ_transcript_12890	K14411|MSI|http://www.genome.jp/dbget-bin/www_bget?ko:K14411	ko03015(mRNA surveillance pathway)
lbm_HQ_transcript_12891	K16075|MRS2, MFM1|http://www.genome.jp/dbget-bin/www_bget?ko:K16075	*
lbm_HQ_transcript_12897	K10536|aguA|http://www.genome.jp/dbget-bin/www_bget?ko:K10536	ko00330(Arginine and proline metabolism)
lbm_HQ_transcript_129	K03040|rpoA|http://www.genome.jp/dbget-bin/www_bget?ko:K03040	ko03020(RNA polymerase);ko00230(Purine metabolism);ko00240(Pyrimidine metabolism)
lbm_HQ_transcript_12904	K12190|VPS36, EAP45|http://www.genome.jp/dbget-bin/www_bget?ko:K12190	ko04144(Endocytosis)
lbm_HQ_transcript_12909	K07562|NMD3|http://www.genome.jp/dbget-bin/www_bget?ko:K07562	ko03013(RNA transport);ko03008(Ribosome biogenesis in eukaryotes)
lbm_HQ_transcript_1291	K11835|USP4_11_15, UBP12|http://www.genome.jp/dbget-bin/www_bget?ko:K11835	*
lbm_HQ_transcript_12911	K12611|DCP1B|http://www.genome.jp/dbget-bin/www_bget?ko:K12611	ko03018(RNA degradation)
lbm_HQ_transcript_1292	K14515|EBF1_2|http://www.genome.jp/dbget-bin/www_bget?ko:K14515	ko04016(MAPK signaling pathway - plant);ko04075(Plant hormone signal transduction)
lbm_HQ_transcript_1293	K11353|NDUFA13|http://www.genome.jp/dbget-bin/www_bget?ko:K11353	ko00190(Oxidative phosphorylation)
lbm_HQ_transcript_12933	K01956|carA, CPA1|http://www.genome.jp/dbget-bin/www_bget?ko:K01956	ko00250(Alanine, aspartate and glutamate metabolism);ko00240(Pyrimidine metabolism)
lbm_HQ_transcript_12939	K10632|BRAP|http://www.genome.jp/dbget-bin/www_bget?ko:K10632	*
lbm_HQ_transcript_1294	K12591|RRP6, EXOSC10|http://www.genome.jp/dbget-bin/www_bget?ko:K12591	ko03018(RNA degradation)
lbm_HQ_transcript_12942	K13137|STRAP, UNRIP|http://www.genome.jp/dbget-bin/www_bget?ko:K13137	ko03013(RNA transport)
lbm_HQ_transcript_12947	K13496|UGT73C|http://www.genome.jp/dbget-bin/www_bget?ko:K13496	*
lbm_HQ_transcript_12948	K14677|ACY1|http://www.genome.jp/dbget-bin/www_bget?ko:K14677	ko00220(Arginine biosynthesis);ko01210(2-Oxocarboxylic acid metabolism);ko01230(Biosynthesis of amino acids)
lbm_HQ_transcript_12959	K08900|BCS1|http://www.genome.jp/dbget-bin/www_bget?ko:K08900	*
lbm_HQ_transcript_1296	K09338|HD-ZIP|http://www.genome.jp/dbget-bin/www_bget?ko:K09338	*
lbm_HQ_transcript_12964	K07562|NMD3|http://www.genome.jp/dbget-bin/www_bget?ko:K07562	ko03013(RNA transport);ko03008(Ribosome biogenesis in eukaryotes)
lbm_HQ_transcript_12965	K17498|SPN1, IWS1|http://www.genome.jp/dbget-bin/www_bget?ko:K17498	*
lbm_HQ_transcript_12976	K13065|E2.3.1.133, HCT|http://www.genome.jp/dbget-bin/www_bget?ko:K13065	ko00941(Flavonoid biosynthesis);ko00940(Phenylpropanoid biosynthesis);ko00945(Stilbenoid, diarylheptanoid and gingerol biosynthesis)
lbm_HQ_transcript_12978	K00512|CYP17A|http://www.genome.jp/dbget-bin/www_bget?ko:K00512	*
lbm_HQ_transcript_12982	K12502|VTE3, APG1|http://www.genome.jp/dbget-bin/www_bget?ko:K12502	ko00130(Ubiquinone and other terpenoid-quinone biosynthesis)
lbm_HQ_transcript_12989	K13137|STRAP, UNRIP|http://www.genome.jp/dbget-bin/www_bget?ko:K13137	ko03013(RNA transport)
lbm_HQ_transcript_12993	K13495|CISZOG|http://www.genome.jp/dbget-bin/www_bget?ko:K13495	ko00908(Zeatin biosynthesis)
lbm_HQ_transcript_12999	K10536|aguA|http://www.genome.jp/dbget-bin/www_bget?ko:K10536	ko00330(Arginine and proline metabolism)
lbm_HQ_transcript_13	K03046|rpoC|http://www.genome.jp/dbget-bin/www_bget?ko:K03046	ko03020(RNA polymerase);ko00230(Purine metabolism);ko00240(Pyrimidine metabolism)
lbm_HQ_transcript_130	K14300|NUP133|http://www.genome.jp/dbget-bin/www_bget?ko:K14300	ko03013(RNA transport)
lbm_HQ_transcript_13001	K20310|TRAPPC13|http://www.genome.jp/dbget-bin/www_bget?ko:K20310	*
lbm_HQ_transcript_13002	K09580|PDIA1, P4HB|http://www.genome.jp/dbget-bin/www_bget?ko:K09580	ko04141(Protein processing in endoplasmic reticulum)
lbm_HQ_transcript_13011	K03257|EIF4A|http://www.genome.jp/dbget-bin/www_bget?ko:K03257	ko03013(RNA transport)
lbm_HQ_transcript_13014	K14664|ILR1|http://www.genome.jp/dbget-bin/www_bget?ko:K14664	*
lbm_HQ_transcript_13016	K09285|OVM, ANT|http://www.genome.jp/dbget-bin/www_bget?ko:K09285	*
lbm_HQ_transcript_13017	K10257|FAD3, FAD7, FAD8, desB|http://www.genome.jp/dbget-bin/www_bget?ko:K10257	*
lbm_HQ_transcript_13019	K03857|PIGA, GPI3|http://www.genome.jp/dbget-bin/www_bget?ko:K03857	ko00563(Glycosylphosphatidylinositol(GPI)-anchor biosynthesis)
lbm_HQ_transcript_13020	K02183|CALM|http://www.genome.jp/dbget-bin/www_bget?ko:K02183	ko04016(MAPK signaling pathway - plant);ko04070(Phosphatidylinositol signaling system);ko04626(Plant-pathogen interaction)
lbm_HQ_transcript_13021	K03644|lipA|http://www.genome.jp/dbget-bin/www_bget?ko:K03644	ko00785(Lipoic acid metabolism)
lbm_HQ_transcript_13028	K00967|PCYT2|http://www.genome.jp/dbget-bin/www_bget?ko:K00967	ko00564(Glycerophospholipid metabolism);ko00440(Phosphonate and phosphinate metabolism)
lbm_HQ_transcript_13029	K00213|DHCR7|http://www.genome.jp/dbget-bin/www_bget?ko:K00213	ko00100(Steroid biosynthesis)
lbm_HQ_transcript_13031	K07374|TUBA|http://www.genome.jp/dbget-bin/www_bget?ko:K07374	ko04145(Phagosome)
lbm_HQ_transcript_13033	K00166|BCKDHA, bkdA1|http://www.genome.jp/dbget-bin/www_bget?ko:K00166	ko00280(Valine, leucine and isoleucine degradation);ko00640(Propanoate metabolism)
lbm_HQ_transcript_13034	K06119|SQD2|http://www.genome.jp/dbget-bin/www_bget?ko:K06119	ko00561(Glycerolipid metabolism)
lbm_HQ_transcript_13041	K15102|SLC25A3, PHC, PIC|http://www.genome.jp/dbget-bin/www_bget?ko:K15102	*
lbm_HQ_transcript_13042	K02604|ORC2|http://www.genome.jp/dbget-bin/www_bget?ko:K02604	*
lbm_HQ_transcript_13044	K13495|CISZOG|http://www.genome.jp/dbget-bin/www_bget?ko:K13495	ko00908(Zeatin biosynthesis)
lbm_HQ_transcript_1305	K14510|CTR1|http://www.genome.jp/dbget-bin/www_bget?ko:K14510	ko04016(MAPK signaling pathway - plant);ko04075(Plant hormone signal transduction)
lbm_HQ_transcript_13052	K14664|ILR1|http://www.genome.jp/dbget-bin/www_bget?ko:K14664	*
lbm_HQ_transcript_13059	K02604|ORC2|http://www.genome.jp/dbget-bin/www_bget?ko:K02604	*
lbm_HQ_transcript_1306	K10534|NR|http://www.genome.jp/dbget-bin/www_bget?ko:K10534	ko00910(Nitrogen metabolism)
lbm_HQ_transcript_13075	K01892|HARS, hisS|http://www.genome.jp/dbget-bin/www_bget?ko:K01892	ko00970(Aminoacyl-tRNA biosynthesis)
lbm_HQ_transcript_13076	K11517|HAO|http://www.genome.jp/dbget-bin/www_bget?ko:K11517	ko04146(Peroxisome);ko00630(Glyoxylate and dicarboxylate metabolism);ko01200(Carbon metabolism)
lbm_HQ_transcript_13080	K09503|DNAJA2|http://www.genome.jp/dbget-bin/www_bget?ko:K09503	ko04141(Protein processing in endoplasmic reticulum)
lbm_HQ_transcript_13090	K13157|RNPC3|http://www.genome.jp/dbget-bin/www_bget?ko:K13157	*
lbm_HQ_transcript_13091	K14432|ABF|http://www.genome.jp/dbget-bin/www_bget?ko:K14432	ko04075(Plant hormone signal transduction)
lbm_HQ_transcript_13092	K20028|ZDHHC2_15_20|http://www.genome.jp/dbget-bin/www_bget?ko:K20028	*
lbm_HQ_transcript_13094	K00765|hisG|http://www.genome.jp/dbget-bin/www_bget?ko:K00765	ko00340(Histidine metabolism);ko01230(Biosynthesis of amino acids)
lbm_HQ_transcript_13102	K13199|SERBP1|http://www.genome.jp/dbget-bin/www_bget?ko:K13199	*
lbm_HQ_transcript_13105	K04382|PPP2C|http://www.genome.jp/dbget-bin/www_bget?ko:K04382	ko04136(Autophagy - other eukaryotes);ko03015(mRNA surveillance pathway)
lbm_HQ_transcript_13107	K16297|SCPL-II|http://www.genome.jp/dbget-bin/www_bget?ko:K16297	*
lbm_HQ_transcript_13111	K09680|coaW|http://www.genome.jp/dbget-bin/www_bget?ko:K09680	ko00770(Pantothenate and CoA biosynthesis)
lbm_HQ_transcript_13112	K03953|NDUFA9|http://www.genome.jp/dbget-bin/www_bget?ko:K03953	ko00190(Oxidative phosphorylation)
lbm_HQ_transcript_13113	K12741|HNRNPA1_3|http://www.genome.jp/dbget-bin/www_bget?ko:K12741	ko03040(Spliceosome)
lbm_HQ_transcript_13114	K13407|CYP94A1|http://www.genome.jp/dbget-bin/www_bget?ko:K13407	ko00073(Cutin, suberine and wax biosynthesis)
lbm_HQ_transcript_13115	K13137|STRAP, UNRIP|http://www.genome.jp/dbget-bin/www_bget?ko:K13137	ko03013(RNA transport)
lbm_HQ_transcript_13116	K07195|EXOC7, EXO70|http://www.genome.jp/dbget-bin/www_bget?ko:K07195	*
lbm_HQ_transcript_13117	K00232|E1.3.3.6, ACOX1, ACOX3|http://www.genome.jp/dbget-bin/www_bget?ko:K00232	ko04146(Peroxisome);ko01040(Biosynthesis of unsaturated fatty acids);ko00071(Fatty acid degradation);ko00592(alpha-Linolenic acid metabolism);ko01212(Fatty acid metabolism)
lbm_HQ_transcript_1312	K12875|ACIN1, ACINUS|http://www.genome.jp/dbget-bin/www_bget?ko:K12875	ko03040(Spliceosome);ko03013(RNA transport);ko03015(mRNA surveillance pathway)
lbm_HQ_transcript_13122	K07374|TUBA|http://www.genome.jp/dbget-bin/www_bget?ko:K07374	ko04145(Phagosome)
lbm_HQ_transcript_13127	K14493|GID1|http://www.genome.jp/dbget-bin/www_bget?ko:K14493	ko04075(Plant hormone signal transduction)
lbm_HQ_transcript_1313	K09338|HD-ZIP|http://www.genome.jp/dbget-bin/www_bget?ko:K09338	*
lbm_HQ_transcript_13132	K08064|NFYA|http://www.genome.jp/dbget-bin/www_bget?ko:K08064	*
lbm_HQ_transcript_13135	K07300|chaA, CAX|http://www.genome.jp/dbget-bin/www_bget?ko:K07300	*
lbm_HQ_transcript_13137	K13162|PCBP2_3_4|http://www.genome.jp/dbget-bin/www_bget?ko:K13162	*
lbm_HQ_transcript_13141	K10268|FBXL2_20|http://www.genome.jp/dbget-bin/www_bget?ko:K10268	*
lbm_HQ_transcript_13146	K06970|rlmF|http://www.genome.jp/dbget-bin/www_bget?ko:K06970	*
lbm_HQ_transcript_13147	K12175|GPS1, COPS1, CSN1|http://www.genome.jp/dbget-bin/www_bget?ko:K12175	*
lbm_HQ_transcript_1315	K04706|PIAS1|http://www.genome.jp/dbget-bin/www_bget?ko:K04706	ko04120(Ubiquitin mediated proteolysis)
lbm_HQ_transcript_13150	K13025|EIF4A3, FAL1|http://www.genome.jp/dbget-bin/www_bget?ko:K13025	ko03040(Spliceosome);ko03013(RNA transport);ko03015(mRNA surveillance pathway)
lbm_HQ_transcript_13157	K10268|FBXL2_20|http://www.genome.jp/dbget-bin/www_bget?ko:K10268	*
lbm_HQ_transcript_13158	K09834|VTE1, SXD1|http://www.genome.jp/dbget-bin/www_bget?ko:K09834	ko00130(Ubiquinone and other terpenoid-quinone biosynthesis)
lbm_HQ_transcript_13177	K00232|E1.3.3.6, ACOX1, ACOX3|http://www.genome.jp/dbget-bin/www_bget?ko:K00232	ko04146(Peroxisome);ko01040(Biosynthesis of unsaturated fatty acids);ko00071(Fatty acid degradation);ko00592(alpha-Linolenic acid metabolism);ko01212(Fatty acid metabolism)
lbm_HQ_transcript_13178	K00827|AGXT2|http://www.genome.jp/dbget-bin/www_bget?ko:K00827	ko00250(Alanine, aspartate and glutamate metabolism);ko00270(Cysteine and methionine metabolism);ko00260(Glycine, serine and threonine metabolism);ko00280(Valine, leucine and isoleucine degradation)
lbm_HQ_transcript_13180	K06944|K06944|http://www.genome.jp/dbget-bin/www_bget?ko:K06944	*
lbm_HQ_transcript_13184	K00512|CYP17A|http://www.genome.jp/dbget-bin/www_bget?ko:K00512	*
lbm_HQ_transcript_13188	K10355|ACTF|http://www.genome.jp/dbget-bin/www_bget?ko:K10355	*
lbm_HQ_transcript_13194	K14692|SLC30A5_7, ZNT5_7, MTP, MSC2|http://www.genome.jp/dbget-bin/www_bget?ko:K14692	*
lbm_HQ_transcript_13202	K17616|CTDSPL2|http://www.genome.jp/dbget-bin/www_bget?ko:K17616	*
lbm_HQ_transcript_13207	K03953|NDUFA9|http://www.genome.jp/dbget-bin/www_bget?ko:K03953	ko00190(Oxidative phosphorylation)
lbm_HQ_transcript_13210	K15283|SLC35E1|http://www.genome.jp/dbget-bin/www_bget?ko:K15283	*
lbm_HQ_transcript_13219	K01082|cysQ, MET22, BPNT1|http://www.genome.jp/dbget-bin/www_bget?ko:K01082	ko00920(Sulfur metabolism)
lbm_HQ_transcript_13222	K00457|HPD, hppD|http://www.genome.jp/dbget-bin/www_bget?ko:K00457	ko00360(Phenylalanine metabolism);ko00350(Tyrosine metabolism);ko00130(Ubiquinone and other terpenoid-quinone biosynthesis)
lbm_HQ_transcript_13224	K08900|BCS1|http://www.genome.jp/dbget-bin/www_bget?ko:K08900	*
lbm_HQ_transcript_13227	K12446|E2.7.1.46|http://www.genome.jp/dbget-bin/www_bget?ko:K12446	ko00520(Amino sugar and nucleotide sugar metabolism)
lbm_HQ_transcript_1323	K00914|PIK3C3, VPS34|http://www.genome.jp/dbget-bin/www_bget?ko:K00914	ko04136(Autophagy - other eukaryotes);ko04145(Phagosome);ko04070(Phosphatidylinositol signaling system);ko00562(Inositol phosphate metabolism)
lbm_HQ_transcript_13232	K00051|E1.1.1.82|http://www.genome.jp/dbget-bin/www_bget?ko:K00051	ko00620(Pyruvate metabolism);ko00710(Carbon fixation in photosynthetic organisms);ko01200(Carbon metabolism)
lbm_HQ_transcript_13242	K00789|metK|http://www.genome.jp/dbget-bin/www_bget?ko:K00789	ko00270(Cysteine and methionine metabolism);ko01230(Biosynthesis of amino acids)
lbm_HQ_transcript_13243	K01177|E3.2.1.2|http://www.genome.jp/dbget-bin/www_bget?ko:K01177	ko00500(Starch and sucrose metabolism)
lbm_HQ_transcript_13246	K16296|SCPL-I|http://www.genome.jp/dbget-bin/www_bget?ko:K16296	*
lbm_HQ_transcript_13252	K14169|CTU2, NCS2|http://www.genome.jp/dbget-bin/www_bget?ko:K14169	ko04122(Sulfur relay system)
lbm_HQ_transcript_1326	K02154|ATPeV0A, ATP6N|http://www.genome.jp/dbget-bin/www_bget?ko:K02154	ko04145(Phagosome);ko00190(Oxidative phosphorylation)
lbm_HQ_transcript_13268	K00671|E2.3.1.97, NMT|http://www.genome.jp/dbget-bin/www_bget?ko:K00671	*
lbm_HQ_transcript_13278	K14209|SLC36A, PAT|http://www.genome.jp/dbget-bin/www_bget?ko:K14209	*
lbm_HQ_transcript_13282	K09286|EREBP|http://www.genome.jp/dbget-bin/www_bget?ko:K09286	*
lbm_HQ_transcript_13284	K00695|E2.4.1.13|http://www.genome.jp/dbget-bin/www_bget?ko:K00695	ko00500(Starch and sucrose metabolism)
lbm_HQ_transcript_13289	K09754|CYP98A, C3'H|http://www.genome.jp/dbget-bin/www_bget?ko:K09754	ko00941(Flavonoid biosynthesis);ko00940(Phenylpropanoid biosynthesis);ko00945(Stilbenoid, diarylheptanoid and gingerol biosynthesis)
lbm_HQ_transcript_13291	K00830|AGXT|http://www.genome.jp/dbget-bin/www_bget?ko:K00830	ko04146(Peroxisome);ko00250(Alanine, aspartate and glutamate metabolism);ko00260(Glycine, serine and threonine metabolism);ko00630(Glyoxylate and dicarboxylate metabolism);ko01200(Carbon metabolism)
lbm_HQ_transcript_13295	K10686|UBE1C, UBA3|http://www.genome.jp/dbget-bin/www_bget?ko:K10686	ko04120(Ubiquitin mediated proteolysis)
lbm_HQ_transcript_13297	K00942|E2.7.4.8, gmk|http://www.genome.jp/dbget-bin/www_bget?ko:K00942	ko00230(Purine metabolism)
lbm_HQ_transcript_133	K05236|COPA, RET1|http://www.genome.jp/dbget-bin/www_bget?ko:K05236	*
lbm_HQ_transcript_13303	K09422|MYBP|http://www.genome.jp/dbget-bin/www_bget?ko:K09422	*
lbm_HQ_transcript_13306	K06965|PELO, DOM34, pelA|http://www.genome.jp/dbget-bin/www_bget?ko:K06965	ko03015(mRNA surveillance pathway)
lbm_HQ_transcript_13311	K14801|TSR4|http://www.genome.jp/dbget-bin/www_bget?ko:K14801	*
lbm_HQ_transcript_13323	K08900|BCS1|http://www.genome.jp/dbget-bin/www_bget?ko:K08900	*
lbm_HQ_transcript_13328	K00811|ASP5|http://www.genome.jp/dbget-bin/www_bget?ko:K00811	ko00250(Alanine, aspartate and glutamate metabolism);ko00330(Arginine and proline metabolism);ko00220(Arginine biosynthesis);ko00270(Cysteine and methionine metabolism);ko00360(Phenylalanine metabolism);ko00400(Phenylalanine, tyrosine and tryptophan biosynthesis);ko00350(Tyrosine metabolism);ko00950(Isoquinoline alkaloid biosynthesis);ko00960(Tropane, piperidine and pyridine alkaloid biosynthesis…
lbm_HQ_transcript_13333	K01620|ltaE|http://www.genome.jp/dbget-bin/www_bget?ko:K01620	ko00260(Glycine, serine and threonine metabolism);ko01230(Biosynthesis of amino acids)
lbm_HQ_transcript_13335	K03686|dnaJ|http://www.genome.jp/dbget-bin/www_bget?ko:K03686	*
lbm_HQ_transcript_13339	K07407|E3.2.1.22B, galA, rafA|http://www.genome.jp/dbget-bin/www_bget?ko:K07407	ko00052(Galactose metabolism);ko00603(Glycosphingolipid biosynthesis - globo and isoglobo series);ko00561(Glycerolipid metabolism);ko00600(Sphingolipid metabolism)
lbm_HQ_transcript_13340	K11806|WDSOF1|http://www.genome.jp/dbget-bin/www_bget?ko:K11806	*
lbm_HQ_transcript_13342	K00512|CYP17A|http://www.genome.jp/dbget-bin/www_bget?ko:K00512	*
lbm_HQ_transcript_1335	K12115|ZTL|http://www.genome.jp/dbget-bin/www_bget?ko:K12115	ko04712(Circadian rhythm - plant)
lbm_HQ_transcript_13354	K01176|E3.2.1.1, amyA, malS|http://www.genome.jp/dbget-bin/www_bget?ko:K01176	ko00500(Starch and sucrose metabolism)
lbm_HQ_transcript_13355	K00600|glyA, SHMT|http://www.genome.jp/dbget-bin/www_bget?ko:K00600	ko00260(Glycine, serine and threonine metabolism);ko00630(Glyoxylate and dicarboxylate metabolism);ko00670(One carbon pool by folate);ko00460(Cyanoamino acid metabolism);ko01230(Biosynthesis of amino acids);ko01200(Carbon metabolism)
lbm_HQ_transcript_13358	K10839|RAD23, HR23|http://www.genome.jp/dbget-bin/www_bget?ko:K10839	ko04141(Protein processing in endoplasmic reticulum);ko03420(Nucleotide excision repair)
lbm_HQ_transcript_13359	K00587|ICMT, STE14|http://www.genome.jp/dbget-bin/www_bget?ko:K00587	ko00900(Terpenoid backbone biosynthesis)
lbm_HQ_transcript_13360	K00485|FMO|http://www.genome.jp/dbget-bin/www_bget?ko:K00485	*
lbm_HQ_transcript_13363	K13348|MPV17|http://www.genome.jp/dbget-bin/www_bget?ko:K13348	ko04146(Peroxisome)
lbm_HQ_transcript_13364	K14948|PTBP2, NPTB|http://www.genome.jp/dbget-bin/www_bget?ko:K14948	*
lbm_HQ_transcript_13367	K16075|MRS2, MFM1|http://www.genome.jp/dbget-bin/www_bget?ko:K16075	*
lbm_HQ_transcript_13368	K20607|MKK3|http://www.genome.jp/dbget-bin/www_bget?ko:K20607	ko04016(MAPK signaling pathway - plant)
lbm_HQ_transcript_13369	K01698|hemB, ALAD|http://www.genome.jp/dbget-bin/www_bget?ko:K01698	ko00860(Porphyrin and chlorophyll metabolism)
lbm_HQ_transcript_13372	K06949|rsgA, engC|http://www.genome.jp/dbget-bin/www_bget?ko:K06949	ko00730(Thiamine metabolism)
lbm_HQ_transcript_13374	K16297|SCPL-II|http://www.genome.jp/dbget-bin/www_bget?ko:K16297	*
lbm_HQ_transcript_13377	K07904|RAB11A|http://www.genome.jp/dbget-bin/www_bget?ko:K07904	ko04144(Endocytosis)
lbm_HQ_transcript_13380	K06269|PPP1C|http://www.genome.jp/dbget-bin/www_bget?ko:K06269	ko03015(mRNA surveillance pathway)
lbm_HQ_transcript_1339	K12119|CRY2|http://www.genome.jp/dbget-bin/www_bget?ko:K12119	ko04712(Circadian rhythm - plant)
lbm_HQ_transcript_13390	K11416|SIRT6, SIR2L6|http://www.genome.jp/dbget-bin/www_bget?ko:K11416	*
lbm_HQ_transcript_13392	K10255|FAD6, desA|http://www.genome.jp/dbget-bin/www_bget?ko:K10255	*
lbm_HQ_transcript_13395	K03115|CSNK2B|http://www.genome.jp/dbget-bin/www_bget?ko:K03115	ko03008(Ribosome biogenesis in eukaryotes);ko04712(Circadian rhythm - plant)
lbm_HQ_transcript_13396	K01455|E3.5.1.49|http://www.genome.jp/dbget-bin/www_bget?ko:K01455	ko00630(Glyoxylate and dicarboxylate metabolism);ko00910(Nitrogen metabolism);ko00460(Cyanoamino acid metabolism);ko01200(Carbon metabolism)
lbm_HQ_transcript_134	K10841|ERCC6, CSB, RAD26|http://www.genome.jp/dbget-bin/www_bget?ko:K10841	ko03420(Nucleotide excision repair)
lbm_HQ_transcript_1340	K01583|E4.1.1.19|http://www.genome.jp/dbget-bin/www_bget?ko:K01583	ko00330(Arginine and proline metabolism)
lbm_HQ_transcript_13400	K19043|RHF|http://www.genome.jp/dbget-bin/www_bget?ko:K19043	*
lbm_HQ_transcript_1342	K18740|EXD1, EGL|http://www.genome.jp/dbget-bin/www_bget?ko:K18740	*
lbm_HQ_transcript_13421	K15687|MKRN|http://www.genome.jp/dbget-bin/www_bget?ko:K15687	*
lbm_HQ_transcript_13424	K08232|E1.6.5.4|http://www.genome.jp/dbget-bin/www_bget?ko:K08232	ko00053(Ascorbate and aldarate metabolism)
lbm_HQ_transcript_13426	K11340|ACTL6A, INO80K|http://www.genome.jp/dbget-bin/www_bget?ko:K11340	*
lbm_HQ_transcript_1344	K14552|NAN1, UTP17, WDR75|http://www.genome.jp/dbget-bin/www_bget?ko:K14552	ko03008(Ribosome biogenesis in eukaryotes)
lbm_HQ_transcript_13444	K00213|DHCR7|http://www.genome.jp/dbget-bin/www_bget?ko:K00213	ko00100(Steroid biosynthesis)
lbm_HQ_transcript_13447	K00013|hisD|http://www.genome.jp/dbget-bin/www_bget?ko:K00013	ko00340(Histidine metabolism);ko01230(Biosynthesis of amino acids)
lbm_HQ_transcript_13458	K03320|amt, AMT, MEP|http://www.genome.jp/dbget-bin/www_bget?ko:K03320	*
lbm_HQ_transcript_13461	K00671|E2.3.1.97, NMT|http://www.genome.jp/dbget-bin/www_bget?ko:K00671	*
lbm_HQ_transcript_13468	K01728|pel|http://www.genome.jp/dbget-bin/www_bget?ko:K01728	ko00040(Pentose and glucuronate interconversions)
lbm_HQ_transcript_13469	K01923|purC|http://www.genome.jp/dbget-bin/www_bget?ko:K01923	ko00230(Purine metabolism)
lbm_HQ_transcript_13472	K01669|phrB|http://www.genome.jp/dbget-bin/www_bget?ko:K01669	*
lbm_HQ_transcript_13473	K14948|PTBP2, NPTB|http://www.genome.jp/dbget-bin/www_bget?ko:K14948	*
lbm_HQ_transcript_13475	K08287|E2.7.12.1|http://www.genome.jp/dbget-bin/www_bget?ko:K08287	*
lbm_HQ_transcript_13481	K09419|HSFF|http://www.genome.jp/dbget-bin/www_bget?ko:K09419	*
lbm_HQ_transcript_13483	K10666|RNF5|http://www.genome.jp/dbget-bin/www_bget?ko:K10666	ko04141(Protein processing in endoplasmic reticulum)
lbm_HQ_transcript_13486	K13513|LCLAT1, AGPAT8|http://www.genome.jp/dbget-bin/www_bget?ko:K13513	ko00561(Glycerolipid metabolism);ko00564(Glycerophospholipid metabolism)
lbm_HQ_transcript_13488	K15283|SLC35E1|http://www.genome.jp/dbget-bin/www_bget?ko:K15283	*
lbm_HQ_transcript_13502	K13162|PCBP2_3_4|http://www.genome.jp/dbget-bin/www_bget?ko:K13162	*
lbm_HQ_transcript_13508	K11842|USP12_46|http://www.genome.jp/dbget-bin/www_bget?ko:K11842	*
lbm_HQ_transcript_13512	K01922|PPCS, coaB|http://www.genome.jp/dbget-bin/www_bget?ko:K01922	ko00770(Pantothenate and CoA biosynthesis)
lbm_HQ_transcript_13516	K04733|IRAK4|http://www.genome.jp/dbget-bin/www_bget?ko:K04733	*
lbm_HQ_transcript_13517	K06126|COQ6|http://www.genome.jp/dbget-bin/www_bget?ko:K06126	ko00130(Ubiquinone and other terpenoid-quinone biosynthesis)
lbm_HQ_transcript_13525	K08287|E2.7.12.1|http://www.genome.jp/dbget-bin/www_bget?ko:K08287	*
lbm_HQ_transcript_13533	K01599|hemE, UROD|http://www.genome.jp/dbget-bin/www_bget?ko:K01599	ko00860(Porphyrin and chlorophyll metabolism)
lbm_HQ_transcript_13536	K07374|TUBA|http://www.genome.jp/dbget-bin/www_bget?ko:K07374	ko04145(Phagosome)
lbm_HQ_transcript_13538	K13199|SERBP1|http://www.genome.jp/dbget-bin/www_bget?ko:K13199	*
lbm_HQ_transcript_1354	K12882|NCBP1, CBP80|http://www.genome.jp/dbget-bin/www_bget?ko:K12882	ko03040(Spliceosome);ko03013(RNA transport);ko03015(mRNA surveillance pathway)
lbm_HQ_transcript_13540	K20538|MPK8|http://www.genome.jp/dbget-bin/www_bget?ko:K20538	ko04016(MAPK signaling pathway - plant)
lbm_HQ_transcript_13556	K12881|THOC4, ALY|http://www.genome.jp/dbget-bin/www_bget?ko:K12881	ko03040(Spliceosome);ko03013(RNA transport);ko03015(mRNA surveillance pathway)
lbm_HQ_transcript_13562	K02946|RP-S10, MRPS10, rpsJ|http://www.genome.jp/dbget-bin/www_bget?ko:K02946	ko03010(Ribosome)
lbm_HQ_transcript_13568	K15283|SLC35E1|http://www.genome.jp/dbget-bin/www_bget?ko:K15283	*
lbm_HQ_transcript_13569	K06269|PPP1C|http://www.genome.jp/dbget-bin/www_bget?ko:K06269	ko03015(mRNA surveillance pathway)
lbm_HQ_transcript_13573	K01082|cysQ, MET22, BPNT1|http://www.genome.jp/dbget-bin/www_bget?ko:K01082	ko00920(Sulfur metabolism)
lbm_HQ_transcript_13574	K00876|udk, UCK|http://www.genome.jp/dbget-bin/www_bget?ko:K00876	ko00240(Pyrimidine metabolism)
lbm_HQ_transcript_13577	K03848|ALG6|http://www.genome.jp/dbget-bin/www_bget?ko:K03848	ko00510(N-Glycan biosynthesis)
lbm_HQ_transcript_13578	K05863|SLC25A4S, ANT|http://www.genome.jp/dbget-bin/www_bget?ko:K05863	*
lbm_HQ_transcript_13579	K13495|CISZOG|http://www.genome.jp/dbget-bin/www_bget?ko:K13495	ko00908(Zeatin biosynthesis)
lbm_HQ_transcript_13581	K11885|DDI1|http://www.genome.jp/dbget-bin/www_bget?ko:K11885	*
lbm_HQ_transcript_13584	K13464|JAZ|http://www.genome.jp/dbget-bin/www_bget?ko:K13464	ko04075(Plant hormone signal transduction)
lbm_HQ_transcript_13590	K03327|TC.MATE, SLC47A, norM, mdtK, dinF|http://www.genome.jp/dbget-bin/www_bget?ko:K03327	*
lbm_HQ_transcript_13594	K11996|MOCS3, UBA4, moeB|http://www.genome.jp/dbget-bin/www_bget?ko:K11996	ko04122(Sulfur relay system)
lbm_HQ_transcript_13606	K00811|ASP5|http://www.genome.jp/dbget-bin/www_bget?ko:K00811	ko00250(Alanine, aspartate and glutamate metabolism);ko00330(Arginine and proline metabolism);ko00220(Arginine biosynthesis);ko00270(Cysteine and methionine metabolism);ko00360(Phenylalanine metabolism);ko00400(Phenylalanine, tyrosine and tryptophan biosynthesis);ko00350(Tyrosine metabolism);ko00950(Isoquinoline alkaloid biosynthesis);ko00960(Tropane, piperidine and pyridine alkaloid biosynthesis…
lbm_HQ_transcript_13607	K14432|ABF|http://www.genome.jp/dbget-bin/www_bget?ko:K14432	ko04075(Plant hormone signal transduction)
lbm_HQ_transcript_13608	K12449|AXS|http://www.genome.jp/dbget-bin/www_bget?ko:K12449	ko00520(Amino sugar and nucleotide sugar metabolism)
lbm_HQ_transcript_13612	K03097|CSNK2A|http://www.genome.jp/dbget-bin/www_bget?ko:K03097	ko03008(Ribosome biogenesis in eukaryotes);ko04712(Circadian rhythm - plant)
lbm_HQ_transcript_13613	K07561|DPH1, dph2|http://www.genome.jp/dbget-bin/www_bget?ko:K07561	*
lbm_HQ_transcript_13628	K03260|EIF4G|http://www.genome.jp/dbget-bin/www_bget?ko:K03260	ko03013(RNA transport)
lbm_HQ_transcript_1363	K00454|LOX2S|http://www.genome.jp/dbget-bin/www_bget?ko:K00454	ko00591(Linoleic acid metabolism);ko00592(alpha-Linolenic acid metabolism)
lbm_HQ_transcript_13631	K00766|trpD|http://www.genome.jp/dbget-bin/www_bget?ko:K00766	ko00400(Phenylalanine, tyrosine and tryptophan biosynthesis);ko01230(Biosynthesis of amino acids)
lbm_HQ_transcript_13632	K03100|lepB, TPP|http://www.genome.jp/dbget-bin/www_bget?ko:K03100	ko03060(Protein export)
lbm_HQ_transcript_13634	K05863|SLC25A4S, ANT|http://www.genome.jp/dbget-bin/www_bget?ko:K05863	*
lbm_HQ_transcript_13640	K10666|RNF5|http://www.genome.jp/dbget-bin/www_bget?ko:K10666	ko04141(Protein processing in endoplasmic reticulum)
lbm_HQ_transcript_13642	K11843|USP14, UBP6|http://www.genome.jp/dbget-bin/www_bget?ko:K11843	*
lbm_HQ_transcript_13659	K03115|CSNK2B|http://www.genome.jp/dbget-bin/www_bget?ko:K03115	ko03008(Ribosome biogenesis in eukaryotes);ko04712(Circadian rhythm - plant)
lbm_HQ_transcript_13661	K15918|GLYK|http://www.genome.jp/dbget-bin/www_bget?ko:K15918	ko00260(Glycine, serine and threonine metabolism);ko00630(Glyoxylate and dicarboxylate metabolism);ko00561(Glycerolipid metabolism);ko01200(Carbon metabolism)
lbm_HQ_transcript_13669	K08057|CALR|http://www.genome.jp/dbget-bin/www_bget?ko:K08057	ko04145(Phagosome);ko04141(Protein processing in endoplasmic reticulum)
lbm_HQ_transcript_1367	K08818|CDC2L|http://www.genome.jp/dbget-bin/www_bget?ko:K08818	*
lbm_HQ_transcript_13671	K17413|MRPS35|http://www.genome.jp/dbget-bin/www_bget?ko:K17413	*
lbm_HQ_transcript_13676	K05542|DUS1|http://www.genome.jp/dbget-bin/www_bget?ko:K05542	*
lbm_HQ_transcript_13678	K06269|PPP1C|http://www.genome.jp/dbget-bin/www_bget?ko:K06269	ko03015(mRNA surveillance pathway)
lbm_HQ_transcript_1368	K15501|PPP6R3, SAPS3|http://www.genome.jp/dbget-bin/www_bget?ko:K15501	*
lbm_HQ_transcript_13681	K01728|pel|http://www.genome.jp/dbget-bin/www_bget?ko:K01728	ko00040(Pentose and glucuronate interconversions)
lbm_HQ_transcript_13688	K10523|SPOP|http://www.genome.jp/dbget-bin/www_bget?ko:K10523	*
lbm_HQ_transcript_13689	K00861|RFK, FMN1|http://www.genome.jp/dbget-bin/www_bget?ko:K00861	ko00740(Riboflavin metabolism)
lbm_HQ_transcript_13691	K06889|K06889|http://www.genome.jp/dbget-bin/www_bget?ko:K06889	*
lbm_HQ_transcript_13696	K18666|ASCC1|http://www.genome.jp/dbget-bin/www_bget?ko:K18666	*
lbm_HQ_transcript_13697	K05359|ADT, PDT|http://www.genome.jp/dbget-bin/www_bget?ko:K05359	ko00400(Phenylalanine, tyrosine and tryptophan biosynthesis);ko01230(Biosynthesis of amino acids)
lbm_HQ_transcript_13698	K00026|MDH2|http://www.genome.jp/dbget-bin/www_bget?ko:K00026	ko00270(Cysteine and methionine metabolism);ko00020(Citrate cycle (TCA cycle));ko00630(Glyoxylate and dicarboxylate metabolism);ko00620(Pyruvate metabolism);ko00710(Carbon fixation in photosynthetic organisms);ko01200(Carbon metabolism)
lbm_HQ_transcript_13703	K14272|GGAT|http://www.genome.jp/dbget-bin/www_bget?ko:K14272	ko00250(Alanine, aspartate and glutamate metabolism);ko00220(Arginine biosynthesis);ko00260(Glycine, serine and threonine metabolism);ko00630(Glyoxylate and dicarboxylate metabolism);ko00710(Carbon fixation in photosynthetic organisms);ko01210(2-Oxocarboxylic acid metabolism);ko01230(Biosynthesis of amino acids);ko01200(Carbon metabolism)
lbm_HQ_transcript_13704	K00128|E1.2.1.3|http://www.genome.jp/dbget-bin/www_bget?ko:K00128	ko00330(Arginine and proline metabolism);ko00340(Histidine metabolism);ko00310(Lysine degradation);ko00380(Tryptophan metabolism);ko00280(Valine, leucine and isoleucine degradation);ko00053(Ascorbate and aldarate metabolism);ko00010(Glycolysis / Gluconeogenesis);ko00620(Pyruvate metabolism);ko00071(Fatty acid degradation);ko00561(Glycerolipid metabolism);ko00410(beta-Alanine metabolism)
lbm_HQ_transcript_13712	K09422|MYBP|http://www.genome.jp/dbget-bin/www_bget?ko:K09422	*
lbm_HQ_transcript_13714	K00162|PDHB, pdhB|http://www.genome.jp/dbget-bin/www_bget?ko:K00162	ko00020(Citrate cycle (TCA cycle));ko00010(Glycolysis / Gluconeogenesis);ko00620(Pyruvate metabolism);ko01200(Carbon metabolism)
lbm_HQ_transcript_13738	K15283|SLC35E1|http://www.genome.jp/dbget-bin/www_bget?ko:K15283	*
lbm_HQ_transcript_13741	K14431|TGA|http://www.genome.jp/dbget-bin/www_bget?ko:K14431	ko04075(Plant hormone signal transduction)
lbm_HQ_transcript_13745	K07904|RAB11A|http://www.genome.jp/dbget-bin/www_bget?ko:K07904	ko04144(Endocytosis)
lbm_HQ_transcript_13748	K10268|FBXL2_20|http://www.genome.jp/dbget-bin/www_bget?ko:K10268	*
lbm_HQ_transcript_13749	K01689|ENO, eno|http://www.genome.jp/dbget-bin/www_bget?ko:K01689	ko03018(RNA degradation);ko00010(Glycolysis / Gluconeogenesis);ko01230(Biosynthesis of amino acids);ko01200(Carbon metabolism)
lbm_HQ_transcript_13751	K14677|ACY1|http://www.genome.jp/dbget-bin/www_bget?ko:K14677	ko00220(Arginine biosynthesis);ko01210(2-Oxocarboxylic acid metabolism);ko01230(Biosynthesis of amino acids)
lbm_HQ_transcript_13755	K04035|E1.14.13.81, acsF, chlE|http://www.genome.jp/dbget-bin/www_bget?ko:K04035	ko00860(Porphyrin and chlorophyll metabolism)
lbm_HQ_transcript_13761	K00511|SQLE, ERG1|http://www.genome.jp/dbget-bin/www_bget?ko:K00511	ko00100(Steroid biosynthesis);ko00909(Sesquiterpenoid and triterpenoid biosynthesis)
lbm_HQ_transcript_13762	K19619|TDP2|http://www.genome.jp/dbget-bin/www_bget?ko:K19619	*
lbm_HQ_transcript_13764	K06943|NOG1|http://www.genome.jp/dbget-bin/www_bget?ko:K06943	ko03008(Ribosome biogenesis in eukaryotes)
lbm_HQ_transcript_13770	K15285|SLC35E3|http://www.genome.jp/dbget-bin/www_bget?ko:K15285	*
lbm_HQ_transcript_13774	K06001|trpB|http://www.genome.jp/dbget-bin/www_bget?ko:K06001	ko00260(Glycine, serine and threonine metabolism);ko00400(Phenylalanine, tyrosine and tryptophan biosynthesis);ko01230(Biosynthesis of amino acids)
lbm_HQ_transcript_13778	K03639|MOCS1, moaA|http://www.genome.jp/dbget-bin/www_bget?ko:K03639	ko04122(Sulfur relay system);ko00790(Folate biosynthesis)
lbm_HQ_transcript_1378	K13117|DHX35|http://www.genome.jp/dbget-bin/www_bget?ko:K13117	*
lbm_HQ_transcript_13780	K12670|WBP1|http://www.genome.jp/dbget-bin/www_bget?ko:K12670	ko04141(Protein processing in endoplasmic reticulum);ko00510(N-Glycan biosynthesis)
lbm_HQ_transcript_13787	K01696|trpB|http://www.genome.jp/dbget-bin/www_bget?ko:K01696	ko00260(Glycine, serine and threonine metabolism);ko00400(Phenylalanine, tyrosine and tryptophan biosynthesis);ko01230(Biosynthesis of amino acids)
lbm_HQ_transcript_138	K09842|AAO3|http://www.genome.jp/dbget-bin/www_bget?ko:K09842	ko00906(Carotenoid biosynthesis)
lbm_HQ_transcript_13802	K15032|MTERFD|http://www.genome.jp/dbget-bin/www_bget?ko:K15032	*
lbm_HQ_transcript_13818	K12493|ARFGAP2_3|http://www.genome.jp/dbget-bin/www_bget?ko:K12493	ko04144(Endocytosis)
lbm_HQ_transcript_13822	K13511|TAZ|http://www.genome.jp/dbget-bin/www_bget?ko:K13511	ko00564(Glycerophospholipid metabolism)
lbm_HQ_transcript_13827	K00228|CPOX, hemF|http://www.genome.jp/dbget-bin/www_bget?ko:K00228	ko00860(Porphyrin and chlorophyll metabolism)
lbm_HQ_transcript_13834	K01188|E3.2.1.21|http://www.genome.jp/dbget-bin/www_bget?ko:K01188	ko00940(Phenylpropanoid biosynthesis);ko00500(Starch and sucrose metabolism);ko00460(Cyanoamino acid metabolism)
lbm_HQ_transcript_13841	K17815|EXO5|http://www.genome.jp/dbget-bin/www_bget?ko:K17815	*
lbm_HQ_transcript_13847	K00605|gcvT, AMT|http://www.genome.jp/dbget-bin/www_bget?ko:K00605	ko00260(Glycine, serine and threonine metabolism);ko00630(Glyoxylate and dicarboxylate metabolism);ko00670(One carbon pool by folate);ko01200(Carbon metabolism)
lbm_HQ_transcript_13861	K08900|BCS1|http://www.genome.jp/dbget-bin/www_bget?ko:K08900	*
lbm_HQ_transcript_1387	K14486|K14486, ARF|http://www.genome.jp/dbget-bin/www_bget?ko:K14486	ko04075(Plant hormone signal transduction)
lbm_HQ_transcript_13871	K12449|AXS|http://www.genome.jp/dbget-bin/www_bget?ko:K12449	ko00520(Amino sugar and nucleotide sugar metabolism)
lbm_HQ_transcript_13876	K11778|DHDDS, RER2, SRT1|http://www.genome.jp/dbget-bin/www_bget?ko:K11778	ko00900(Terpenoid backbone biosynthesis)
lbm_HQ_transcript_13877	K00696|E2.4.1.14|http://www.genome.jp/dbget-bin/www_bget?ko:K00696	ko00500(Starch and sucrose metabolism)
lbm_HQ_transcript_13879	K01188|E3.2.1.21|http://www.genome.jp/dbget-bin/www_bget?ko:K01188	ko00940(Phenylpropanoid biosynthesis);ko00500(Starch and sucrose metabolism);ko00460(Cyanoamino acid metabolism)
lbm_HQ_transcript_13885	K05298|GAPA|http://www.genome.jp/dbget-bin/www_bget?ko:K05298	ko00710(Carbon fixation in photosynthetic organisms);ko01200(Carbon metabolism)
lbm_HQ_transcript_13887	K08064|NFYA|http://www.genome.jp/dbget-bin/www_bget?ko:K08064	*
lbm_HQ_transcript_13894	K09338|HD-ZIP|http://www.genome.jp/dbget-bin/www_bget?ko:K09338	*
lbm_HQ_transcript_13898	K06269|PPP1C|http://www.genome.jp/dbget-bin/www_bget?ko:K06269	ko03015(mRNA surveillance pathway)
lbm_HQ_transcript_139	K05658|ABCB1|http://www.genome.jp/dbget-bin/www_bget?ko:K05658	ko02010(ABC transporters)
lbm_HQ_transcript_1390	K12867|SYF1, XAB2|http://www.genome.jp/dbget-bin/www_bget?ko:K12867	ko03040(Spliceosome)
lbm_HQ_transcript_13901	K15272|SLC35A1_2_3|http://www.genome.jp/dbget-bin/www_bget?ko:K15272	*
lbm_HQ_transcript_13905	K08064|NFYA|http://www.genome.jp/dbget-bin/www_bget?ko:K08064	*
lbm_HQ_transcript_13906	K12817|PRPF18, PRP18|http://www.genome.jp/dbget-bin/www_bget?ko:K12817	ko03040(Spliceosome)
lbm_HQ_transcript_13909	K08829|MAK|http://www.genome.jp/dbget-bin/www_bget?ko:K08829	*
lbm_HQ_transcript_13918	K20536|MPK3|http://www.genome.jp/dbget-bin/www_bget?ko:K20536	ko04016(MAPK signaling pathway - plant)
lbm_HQ_transcript_1392	K10858|PMS2|http://www.genome.jp/dbget-bin/www_bget?ko:K10858	ko03430(Mismatch repair)
lbm_HQ_transcript_13921	K00128|E1.2.1.3|http://www.genome.jp/dbget-bin/www_bget?ko:K00128	ko00330(Arginine and proline metabolism);ko00340(Histidine metabolism);ko00310(Lysine degradation);ko00380(Tryptophan metabolism);ko00280(Valine, leucine and isoleucine degradation);ko00053(Ascorbate and aldarate metabolism);ko00010(Glycolysis / Gluconeogenesis);ko00620(Pyruvate metabolism);ko00071(Fatty acid degradation);ko00561(Glycerolipid metabolism);ko00410(beta-Alanine metabolism)
lbm_HQ_transcript_1393	K00703|E2.4.1.21, glgA|http://www.genome.jp/dbget-bin/www_bget?ko:K00703	ko00500(Starch and sucrose metabolism)
lbm_HQ_transcript_13933	K00789|metK|http://www.genome.jp/dbget-bin/www_bget?ko:K00789	ko00270(Cysteine and methionine metabolism);ko01230(Biosynthesis of amino acids)
lbm_HQ_transcript_1394	K13950|pabAB|http://www.genome.jp/dbget-bin/www_bget?ko:K13950	ko00790(Folate biosynthesis)
lbm_HQ_transcript_13941	K15285|SLC35E3|http://www.genome.jp/dbget-bin/www_bget?ko:K15285	*
lbm_HQ_transcript_13952	K02183|CALM|http://www.genome.jp/dbget-bin/www_bget?ko:K02183	ko04016(MAPK signaling pathway - plant);ko04070(Phosphatidylinositol signaling system);ko04626(Plant-pathogen interaction)
lbm_HQ_transcript_13957	K02982|RP-S3, rpsC|http://www.genome.jp/dbget-bin/www_bget?ko:K02982	ko03010(Ribosome)
lbm_HQ_transcript_1396	K15083|RAD16|http://www.genome.jp/dbget-bin/www_bget?ko:K15083	*
lbm_HQ_transcript_13968	K15283|SLC35E1|http://www.genome.jp/dbget-bin/www_bget?ko:K15283	*
lbm_HQ_transcript_1397	K05016|CLCN7|http://www.genome.jp/dbget-bin/www_bget?ko:K05016	*
lbm_HQ_transcript_13977	K14455|GOT2|http://www.genome.jp/dbget-bin/www_bget?ko:K14455	ko00250(Alanine, aspartate and glutamate metabolism);ko00330(Arginine and proline metabolism);ko00220(Arginine biosynthesis);ko00270(Cysteine and methionine metabolism);ko00360(Phenylalanine metabolism);ko00400(Phenylalanine, tyrosine and tryptophan biosynthesis);ko00350(Tyrosine metabolism);ko00950(Isoquinoline alkaloid biosynthesis);ko00960(Tropane, piperidine and pyridine alkaloid biosynthesis…
lbm_HQ_transcript_13979	K14709|SLC39A1_2_3, ZIP1_2_3|http://www.genome.jp/dbget-bin/www_bget?ko:K14709	*
lbm_HQ_transcript_13986	K09338|HD-ZIP|http://www.genome.jp/dbget-bin/www_bget?ko:K09338	*
lbm_HQ_transcript_13987	K01648|ACLY|http://www.genome.jp/dbget-bin/www_bget?ko:K01648	ko00020(Citrate cycle (TCA cycle))
lbm_HQ_transcript_14	K04646|CLTC|http://www.genome.jp/dbget-bin/www_bget?ko:K04646	ko04144(Endocytosis)
lbm_HQ_transcript_1400	K12118|CRY1|http://www.genome.jp/dbget-bin/www_bget?ko:K12118	ko04712(Circadian rhythm - plant)
lbm_HQ_transcript_14009	K11864|BRCC3|http://www.genome.jp/dbget-bin/www_bget?ko:K11864	ko03440(Homologous recombination)
lbm_HQ_transcript_14011	K02112|ATPF1B, atpD|http://www.genome.jp/dbget-bin/www_bget?ko:K02112	ko00190(Oxidative phosphorylation);ko00195(Photosynthesis)
lbm_HQ_transcript_14012	K07375|TUBB|http://www.genome.jp/dbget-bin/www_bget?ko:K07375	ko04145(Phagosome)
lbm_HQ_transcript_14021	K14819|DUSP12, YVH1|http://www.genome.jp/dbget-bin/www_bget?ko:K14819	*
lbm_HQ_transcript_14022	K00855|PRK, prkB|http://www.genome.jp/dbget-bin/www_bget?ko:K00855	ko00710(Carbon fixation in photosynthetic organisms);ko01200(Carbon metabolism)
lbm_HQ_transcript_14028	K09560|ST13|http://www.genome.jp/dbget-bin/www_bget?ko:K09560	*
lbm_HQ_transcript_14039	K00215|dapB|http://www.genome.jp/dbget-bin/www_bget?ko:K00215	ko00300(Lysine biosynthesis);ko00261(Monobactam biosynthesis);ko01230(Biosynthesis of amino acids)
lbm_HQ_transcript_14040	K02115|ATPF1G, atpG|http://www.genome.jp/dbget-bin/www_bget?ko:K02115	ko00190(Oxidative phosphorylation);ko00195(Photosynthesis)
lbm_HQ_transcript_14043	K00021|HMGCR|http://www.genome.jp/dbget-bin/www_bget?ko:K00021	ko00900(Terpenoid backbone biosynthesis)
lbm_HQ_transcript_14046	K01736|aroC|http://www.genome.jp/dbget-bin/www_bget?ko:K01736	ko00400(Phenylalanine, tyrosine and tryptophan biosynthesis);ko01230(Biosynthesis of amino acids)
lbm_HQ_transcript_14055	K13091|RBM39, RNPC2|http://www.genome.jp/dbget-bin/www_bget?ko:K13091	*
lbm_HQ_transcript_1406	K00695|E2.4.1.13|http://www.genome.jp/dbget-bin/www_bget?ko:K00695	ko00500(Starch and sucrose metabolism)
lbm_HQ_transcript_14061	K08232|E1.6.5.4|http://www.genome.jp/dbget-bin/www_bget?ko:K08232	ko00053(Ascorbate and aldarate metabolism)
lbm_HQ_transcript_14062	K14484|IAA|http://www.genome.jp/dbget-bin/www_bget?ko:K14484	ko04075(Plant hormone signal transduction)
lbm_HQ_transcript_14064	K15113|SLC25A28_37, MFRN|http://www.genome.jp/dbget-bin/www_bget?ko:K15113	*
lbm_HQ_transcript_14070	K11717|sufS|http://www.genome.jp/dbget-bin/www_bget?ko:K11717	ko00450(Selenocompound metabolism)
lbm_HQ_transcript_14071	K16296|SCPL-I|http://www.genome.jp/dbget-bin/www_bget?ko:K16296	*
lbm_HQ_transcript_14075	K16284|SIS3|http://www.genome.jp/dbget-bin/www_bget?ko:K16284	*
lbm_HQ_transcript_14076	K11517|HAO|http://www.genome.jp/dbget-bin/www_bget?ko:K11517	ko04146(Peroxisome);ko00630(Glyoxylate and dicarboxylate metabolism);ko01200(Carbon metabolism)
lbm_HQ_transcript_14085	K01875|SARS, serS|http://www.genome.jp/dbget-bin/www_bget?ko:K01875	ko00970(Aminoacyl-tRNA biosynthesis)
lbm_HQ_transcript_1409	K17679|MSS116|http://www.genome.jp/dbget-bin/www_bget?ko:K17679	*
lbm_HQ_transcript_14091	K19476|IST1|http://www.genome.jp/dbget-bin/www_bget?ko:K19476	ko04144(Endocytosis)
lbm_HQ_transcript_14095	K14411|MSI|http://www.genome.jp/dbget-bin/www_bget?ko:K14411	ko03015(mRNA surveillance pathway)
lbm_HQ_transcript_14098	K17496|TIM50|http://www.genome.jp/dbget-bin/www_bget?ko:K17496	*
lbm_HQ_transcript_14101	K12169|KPC1, RNF123|http://www.genome.jp/dbget-bin/www_bget?ko:K12169	*
lbm_HQ_transcript_14106	K07375|TUBB|http://www.genome.jp/dbget-bin/www_bget?ko:K07375	ko04145(Phagosome)
lbm_HQ_transcript_1411	K19984|EXOC5, SEC10|http://www.genome.jp/dbget-bin/www_bget?ko:K19984	*
lbm_HQ_transcript_14116	K00847|E2.7.1.4, scrK|http://www.genome.jp/dbget-bin/www_bget?ko:K00847	ko00520(Amino sugar and nucleotide sugar metabolism);ko00051(Fructose and mannose metabolism);ko00500(Starch and sucrose metabolism)
lbm_HQ_transcript_1413	K14376|PAP|http://www.genome.jp/dbget-bin/www_bget?ko:K14376	ko03015(mRNA surveillance pathway)
lbm_HQ_transcript_14132	K12872|RBM22, SLT11|http://www.genome.jp/dbget-bin/www_bget?ko:K12872	ko03040(Spliceosome)
lbm_HQ_transcript_14133	K09015|sufD|http://www.genome.jp/dbget-bin/www_bget?ko:K09015	*
lbm_HQ_transcript_14141	K05282|E1.14.11.12|http://www.genome.jp/dbget-bin/www_bget?ko:K05282	ko00904(Diterpenoid biosynthesis)
lbm_HQ_transcript_1415	K13174|THOC5|http://www.genome.jp/dbget-bin/www_bget?ko:K13174	ko03013(RNA transport)
lbm_HQ_transcript_14150	K15277|SLC35B3, PAPST2|http://www.genome.jp/dbget-bin/www_bget?ko:K15277	*
lbm_HQ_transcript_14156	K00626|E2.3.1.9, atoB|http://www.genome.jp/dbget-bin/www_bget?ko:K00626	ko00310(Lysine degradation);ko00380(Tryptophan metabolism);ko00280(Valine, leucine and isoleucine degradation);ko00650(Butanoate metabolism);ko00630(Glyoxylate and dicarboxylate metabolism);ko00640(Propanoate metabolism);ko00620(Pyruvate metabolism);ko00071(Fatty acid degradation);ko00072(Synthesis and degradation of ketone bodies);ko00900(Terpenoid backbone biosynthesis);ko01200(Carbon metabolis…
lbm_HQ_transcript_14157	K13201|TIA1, TIAL1|http://www.genome.jp/dbget-bin/www_bget?ko:K13201	*
lbm_HQ_transcript_14158	K03115|CSNK2B|http://www.genome.jp/dbget-bin/www_bget?ko:K03115	ko03008(Ribosome biogenesis in eukaryotes);ko04712(Circadian rhythm - plant)
lbm_HQ_transcript_14160	K14502|BIN2|http://www.genome.jp/dbget-bin/www_bget?ko:K14502	ko04075(Plant hormone signal transduction)
lbm_HQ_transcript_14161	K02259|COX15|http://www.genome.jp/dbget-bin/www_bget?ko:K02259	ko00190(Oxidative phosphorylation);ko00860(Porphyrin and chlorophyll metabolism)
lbm_HQ_transcript_14162	K16302|CNNM|http://www.genome.jp/dbget-bin/www_bget?ko:K16302	*
lbm_HQ_transcript_14172	K03881|ND4|http://www.genome.jp/dbget-bin/www_bget?ko:K03881	ko00190(Oxidative phosphorylation)
lbm_HQ_transcript_14176	K05575|ndhD|http://www.genome.jp/dbget-bin/www_bget?ko:K05575	ko00190(Oxidative phosphorylation)
lbm_HQ_transcript_14177	K09419|HSFF|http://www.genome.jp/dbget-bin/www_bget?ko:K09419	*
lbm_HQ_transcript_14180	K07767|KATNA1|http://www.genome.jp/dbget-bin/www_bget?ko:K07767	*
lbm_HQ_transcript_14183	K13199|SERBP1|http://www.genome.jp/dbget-bin/www_bget?ko:K13199	*
lbm_HQ_transcript_14189	K08235|E2.4.1.207|http://www.genome.jp/dbget-bin/www_bget?ko:K08235	*
lbm_HQ_transcript_14205	K01592|E4.1.1.25|http://www.genome.jp/dbget-bin/www_bget?ko:K01592	ko00350(Tyrosine metabolism);ko00950(Isoquinoline alkaloid biosynthesis)
lbm_HQ_transcript_14206	K15893|HPR1|http://www.genome.jp/dbget-bin/www_bget?ko:K15893	ko00260(Glycine, serine and threonine metabolism);ko00630(Glyoxylate and dicarboxylate metabolism);ko01200(Carbon metabolism)
lbm_HQ_transcript_1421	K07466|RFA1, RPA1, rpa|http://www.genome.jp/dbget-bin/www_bget?ko:K07466	ko03030(DNA replication);ko03440(Homologous recombination);ko03430(Mismatch repair);ko03420(Nucleotide excision repair)
lbm_HQ_transcript_14211	K01114|plcC|http://www.genome.jp/dbget-bin/www_bget?ko:K01114	ko00562(Inositol phosphate metabolism);ko00565(Ether lipid metabolism);ko00564(Glycerophospholipid metabolism)
lbm_HQ_transcript_14212	K14484|IAA|http://www.genome.jp/dbget-bin/www_bget?ko:K14484	ko04075(Plant hormone signal transduction)
lbm_HQ_transcript_14221	K01736|aroC|http://www.genome.jp/dbget-bin/www_bget?ko:K01736	ko00400(Phenylalanine, tyrosine and tryptophan biosynthesis);ko01230(Biosynthesis of amino acids)
lbm_HQ_transcript_14222	K14684|SLC25A23S|http://www.genome.jp/dbget-bin/www_bget?ko:K14684	*
lbm_HQ_transcript_14224	K14564|NOP56|http://www.genome.jp/dbget-bin/www_bget?ko:K14564	ko03008(Ribosome biogenesis in eukaryotes)
lbm_HQ_transcript_14234	K00847|E2.7.1.4, scrK|http://www.genome.jp/dbget-bin/www_bget?ko:K00847	ko00520(Amino sugar and nucleotide sugar metabolism);ko00051(Fructose and mannose metabolism);ko00500(Starch and sucrose metabolism)
lbm_HQ_transcript_14238	K15285|SLC35E3|http://www.genome.jp/dbget-bin/www_bget?ko:K15285	*
lbm_HQ_transcript_14239	K18624|MAEA, EMP|http://www.genome.jp/dbget-bin/www_bget?ko:K18624	*
lbm_HQ_transcript_1424	K00700|glgB|http://www.genome.jp/dbget-bin/www_bget?ko:K00700	ko00500(Starch and sucrose metabolism)
lbm_HQ_transcript_1425	K08867|WNK, PRKWNK|http://www.genome.jp/dbget-bin/www_bget?ko:K08867	*
lbm_HQ_transcript_14251	K09753|CCR|http://www.genome.jp/dbget-bin/www_bget?ko:K09753	ko00940(Phenylpropanoid biosynthesis)
lbm_HQ_transcript_14257	K14803|PTC2_3|http://www.genome.jp/dbget-bin/www_bget?ko:K14803	*
lbm_HQ_transcript_14260	K00967|PCYT2|http://www.genome.jp/dbget-bin/www_bget?ko:K00967	ko00564(Glycerophospholipid metabolism);ko00440(Phosphonate and phosphinate metabolism)
lbm_HQ_transcript_14271	K06944|K06944|http://www.genome.jp/dbget-bin/www_bget?ko:K06944	*
lbm_HQ_transcript_14274	K01087|otsB|http://www.genome.jp/dbget-bin/www_bget?ko:K01087	ko00500(Starch and sucrose metabolism)
lbm_HQ_transcript_14283	K02864|RP-L10, MRPL10, rplJ|http://www.genome.jp/dbget-bin/www_bget?ko:K02864	ko03010(Ribosome)
lbm_HQ_transcript_14285	K15397|KCS|http://www.genome.jp/dbget-bin/www_bget?ko:K15397	ko00062(Fatty acid elongation)
lbm_HQ_transcript_14287	K01620|ltaE|http://www.genome.jp/dbget-bin/www_bget?ko:K01620	ko00260(Glycine, serine and threonine metabolism);ko01230(Biosynthesis of amino acids)
lbm_HQ_transcript_1429	K08818|CDC2L|http://www.genome.jp/dbget-bin/www_bget?ko:K08818	*
lbm_HQ_transcript_14293	K12897|TRA2|http://www.genome.jp/dbget-bin/www_bget?ko:K12897	ko03040(Spliceosome)
lbm_HQ_transcript_14297	K09286|EREBP|http://www.genome.jp/dbget-bin/www_bget?ko:K09286	*
lbm_HQ_transcript_14302	K00895|pfp, pfk|http://www.genome.jp/dbget-bin/www_bget?ko:K00895	ko00051(Fructose and mannose metabolism);ko00010(Glycolysis / Gluconeogenesis);ko00030(Pentose phosphate pathway)
lbm_HQ_transcript_14308	K00809|DHPS, dys|http://www.genome.jp/dbget-bin/www_bget?ko:K00809	*
lbm_HQ_transcript_14309	K01054|MGLL|http://www.genome.jp/dbget-bin/www_bget?ko:K01054	ko00561(Glycerolipid metabolism)
lbm_HQ_transcript_14312	K20535|MPK1_2|http://www.genome.jp/dbget-bin/www_bget?ko:K20535	ko04016(MAPK signaling pathway - plant)
lbm_HQ_transcript_14315	K13495|CISZOG|http://www.genome.jp/dbget-bin/www_bget?ko:K13495	ko00908(Zeatin biosynthesis)
lbm_HQ_transcript_14317	K13519|LPT1, ALE1|http://www.genome.jp/dbget-bin/www_bget?ko:K13519	ko00565(Ether lipid metabolism);ko00561(Glycerolipid metabolism);ko00564(Glycerophospholipid metabolism)
lbm_HQ_transcript_14319	K03083|GSK3B|http://www.genome.jp/dbget-bin/www_bget?ko:K03083	*
lbm_HQ_transcript_1432	K00688|E2.4.1.1, glgP, PYG|http://www.genome.jp/dbget-bin/www_bget?ko:K00688	ko00500(Starch and sucrose metabolism)
lbm_HQ_transcript_14320	K02635|petB|http://www.genome.jp/dbget-bin/www_bget?ko:K02635	ko00195(Photosynthesis)
lbm_HQ_transcript_14321	K10256|FAD2|http://www.genome.jp/dbget-bin/www_bget?ko:K10256	ko01040(Biosynthesis of unsaturated fatty acids);ko01212(Fatty acid metabolism)
lbm_HQ_transcript_14325	K12817|PRPF18, PRP18|http://www.genome.jp/dbget-bin/www_bget?ko:K12817	ko03040(Spliceosome)
lbm_HQ_transcript_14329	K03644|lipA|http://www.genome.jp/dbget-bin/www_bget?ko:K03644	ko00785(Lipoic acid metabolism)
lbm_HQ_transcript_14334	K17609|NXN|http://www.genome.jp/dbget-bin/www_bget?ko:K17609	*
lbm_HQ_transcript_1434	K06611|E2.4.1.67|http://www.genome.jp/dbget-bin/www_bget?ko:K06611	ko00052(Galactose metabolism)
lbm_HQ_transcript_14344	K18010|HCAR|http://www.genome.jp/dbget-bin/www_bget?ko:K18010	ko00860(Porphyrin and chlorophyll metabolism)
lbm_HQ_transcript_14348	K14484|IAA|http://www.genome.jp/dbget-bin/www_bget?ko:K14484	ko04075(Plant hormone signal transduction)
lbm_HQ_transcript_14351	K09273|UBTF|http://www.genome.jp/dbget-bin/www_bget?ko:K09273	*
lbm_HQ_transcript_14353	K00012|UGDH, ugd|http://www.genome.jp/dbget-bin/www_bget?ko:K00012	ko00520(Amino sugar and nucleotide sugar metabolism);ko00053(Ascorbate and aldarate metabolism);ko00040(Pentose and glucuronate interconversions)
lbm_HQ_transcript_14354	K11434|PRMT1|http://www.genome.jp/dbget-bin/www_bget?ko:K11434	*
lbm_HQ_transcript_1436	K01214|E3.2.1.68|http://www.genome.jp/dbget-bin/www_bget?ko:K01214	ko00500(Starch and sucrose metabolism)
lbm_HQ_transcript_14363	K12398|AP3M|http://www.genome.jp/dbget-bin/www_bget?ko:K12398	*
lbm_HQ_transcript_14367	K14803|PTC2_3|http://www.genome.jp/dbget-bin/www_bget?ko:K14803	*
lbm_HQ_transcript_1437	K14497|PP2C|http://www.genome.jp/dbget-bin/www_bget?ko:K14497	ko04016(MAPK signaling pathway - plant);ko04075(Plant hormone signal transduction)
lbm_HQ_transcript_14377	K05389|KCNKF|http://www.genome.jp/dbget-bin/www_bget?ko:K05389	*
lbm_HQ_transcript_1438	K14487|GH3|http://www.genome.jp/dbget-bin/www_bget?ko:K14487	ko04075(Plant hormone signal transduction)
lbm_HQ_transcript_14381	K00565|RNMT|http://www.genome.jp/dbget-bin/www_bget?ko:K00565	ko03015(mRNA surveillance pathway)
lbm_HQ_transcript_14383	K13114|PNN|http://www.genome.jp/dbget-bin/www_bget?ko:K13114	ko03013(RNA transport);ko03015(mRNA surveillance pathway)
lbm_HQ_transcript_14386	K09503|DNAJA2|http://www.genome.jp/dbget-bin/www_bget?ko:K09503	ko04141(Protein processing in endoplasmic reticulum)
lbm_HQ_transcript_14389	K16675|ZDHHC9_14_18|http://www.genome.jp/dbget-bin/www_bget?ko:K16675	*
lbm_HQ_transcript_1439	K11262|ACACA|http://www.genome.jp/dbget-bin/www_bget?ko:K11262	ko00640(Propanoate metabolism);ko00620(Pyruvate metabolism);ko00061(Fatty acid biosynthesis);ko01212(Fatty acid metabolism)
lbm_HQ_transcript_14390	K11778|DHDDS, RER2, SRT1|http://www.genome.jp/dbget-bin/www_bget?ko:K11778	ko00900(Terpenoid backbone biosynthesis)
lbm_HQ_transcript_14392	K10256|FAD2|http://www.genome.jp/dbget-bin/www_bget?ko:K10256	ko01040(Biosynthesis of unsaturated fatty acids);ko01212(Fatty acid metabolism)
lbm_HQ_transcript_14394	K13495|CISZOG|http://www.genome.jp/dbget-bin/www_bget?ko:K13495	ko00908(Zeatin biosynthesis)
lbm_HQ_transcript_14396	K00145|argC|http://www.genome.jp/dbget-bin/www_bget?ko:K00145	ko00220(Arginine biosynthesis);ko01210(2-Oxocarboxylic acid metabolism);ko01230(Biosynthesis of amino acids)
lbm_HQ_transcript_14414	K02945|RP-S1, rpsA|http://www.genome.jp/dbget-bin/www_bget?ko:K02945	ko03010(Ribosome)
lbm_HQ_transcript_1442	K08869|ADCK, ABC1|http://www.genome.jp/dbget-bin/www_bget?ko:K08869	*
lbm_HQ_transcript_14423	K15285|SLC35E3|http://www.genome.jp/dbget-bin/www_bget?ko:K15285	*
lbm_HQ_transcript_14424	K00140|mmsA, iolA, ALDH6A1|http://www.genome.jp/dbget-bin/www_bget?ko:K00140	ko00280(Valine, leucine and isoleucine degradation);ko00562(Inositol phosphate metabolism);ko00640(Propanoate metabolism);ko00410(beta-Alanine metabolism);ko01200(Carbon metabolism)
lbm_HQ_transcript_14426	K01623|ALDO|http://www.genome.jp/dbget-bin/www_bget?ko:K01623	ko00051(Fructose and mannose metabolism);ko00010(Glycolysis / Gluconeogenesis);ko00030(Pentose phosphate pathway);ko00710(Carbon fixation in photosynthetic organisms);ko01230(Biosynthesis of amino acids);ko01200(Carbon metabolism)
lbm_HQ_transcript_14428	K16280|RGLG|http://www.genome.jp/dbget-bin/www_bget?ko:K16280	*
lbm_HQ_transcript_14430	K10251|HSD17B12, KAR, IFA38|http://www.genome.jp/dbget-bin/www_bget?ko:K10251	ko01040(Biosynthesis of unsaturated fatty acids);ko00062(Fatty acid elongation);ko01212(Fatty acid metabolism)
lbm_HQ_transcript_14434	K00645|fabD|http://www.genome.jp/dbget-bin/www_bget?ko:K00645	ko00061(Fatty acid biosynthesis);ko01212(Fatty acid metabolism)
lbm_HQ_transcript_14450	K20002|SNAPIN, BLOC1S7|http://www.genome.jp/dbget-bin/www_bget?ko:K20002	*
lbm_HQ_transcript_14458	K18164|NDUFAF7|http://www.genome.jp/dbget-bin/www_bget?ko:K18164	*
lbm_HQ_transcript_14461	K03131|TAF6|http://www.genome.jp/dbget-bin/www_bget?ko:K03131	ko03022(Basal transcription factors)
lbm_HQ_transcript_14472	K00387|SUOX|http://www.genome.jp/dbget-bin/www_bget?ko:K00387	ko00920(Sulfur metabolism)
lbm_HQ_transcript_14476	K01689|ENO, eno|http://www.genome.jp/dbget-bin/www_bget?ko:K01689	ko03018(RNA degradation);ko00010(Glycolysis / Gluconeogenesis);ko01230(Biosynthesis of amino acids);ko01200(Carbon metabolism)
lbm_HQ_transcript_14483	K13523|AGPAT3_4|http://www.genome.jp/dbget-bin/www_bget?ko:K13523	ko00561(Glycerolipid metabolism);ko00564(Glycerophospholipid metabolism)
lbm_HQ_transcript_14485	K09560|ST13|http://www.genome.jp/dbget-bin/www_bget?ko:K09560	*
lbm_HQ_transcript_14490	K15115|SLC25A32, MFT|http://www.genome.jp/dbget-bin/www_bget?ko:K15115	*
lbm_HQ_transcript_14491	K01114|plcC|http://www.genome.jp/dbget-bin/www_bget?ko:K01114	ko00562(Inositol phosphate metabolism);ko00565(Ether lipid metabolism);ko00564(Glycerophospholipid metabolism)
lbm_HQ_transcript_14506	K01698|hemB, ALAD|http://www.genome.jp/dbget-bin/www_bget?ko:K01698	ko00860(Porphyrin and chlorophyll metabolism)
lbm_HQ_transcript_14513	K15095|E1.1.1.208|http://www.genome.jp/dbget-bin/www_bget?ko:K15095	ko00902(Monoterpenoid biosynthesis)
lbm_HQ_transcript_14514	K03083|GSK3B|http://www.genome.jp/dbget-bin/www_bget?ko:K03083	*
lbm_HQ_transcript_1452	K14567|UTP14|http://www.genome.jp/dbget-bin/www_bget?ko:K14567	ko03008(Ribosome biogenesis in eukaryotes)
lbm_HQ_transcript_14521	K01648|ACLY|http://www.genome.jp/dbget-bin/www_bget?ko:K01648	ko00020(Citrate cycle (TCA cycle))
lbm_HQ_transcript_14523	K12741|HNRNPA1_3|http://www.genome.jp/dbget-bin/www_bget?ko:K12741	ko03040(Spliceosome)
lbm_HQ_transcript_14529	K00026|MDH2|http://www.genome.jp/dbget-bin/www_bget?ko:K00026	ko00270(Cysteine and methionine metabolism);ko00020(Citrate cycle (TCA cycle));ko00630(Glyoxylate and dicarboxylate metabolism);ko00620(Pyruvate metabolism);ko00710(Carbon fixation in photosynthetic organisms);ko01200(Carbon metabolism)
lbm_HQ_transcript_14530	K01956|carA, CPA1|http://www.genome.jp/dbget-bin/www_bget?ko:K01956	ko00250(Alanine, aspartate and glutamate metabolism);ko00240(Pyrimidine metabolism)
lbm_HQ_transcript_14531	K14512|MPK6|http://www.genome.jp/dbget-bin/www_bget?ko:K14512	ko04016(MAPK signaling pathway - plant);ko04075(Plant hormone signal transduction)
lbm_HQ_transcript_1455	K00700|glgB|http://www.genome.jp/dbget-bin/www_bget?ko:K00700	ko00500(Starch and sucrose metabolism)
lbm_HQ_transcript_14550	K02835|prfA, MTRF1, MRF1|http://www.genome.jp/dbget-bin/www_bget?ko:K02835	*
lbm_HQ_transcript_14553	K14664|ILR1|http://www.genome.jp/dbget-bin/www_bget?ko:K14664	*
lbm_HQ_transcript_1456	K08835|OXSR1, STK39|http://www.genome.jp/dbget-bin/www_bget?ko:K08835	*
lbm_HQ_transcript_14567	K08490|STX5|http://www.genome.jp/dbget-bin/www_bget?ko:K08490	ko04130(SNARE interactions in vesicular transport)
lbm_HQ_transcript_14570	K14454|GOT1|http://www.genome.jp/dbget-bin/www_bget?ko:K14454	ko00250(Alanine, aspartate and glutamate metabolism);ko00330(Arginine and proline metabolism);ko00220(Arginine biosynthesis);ko00270(Cysteine and methionine metabolism);ko00360(Phenylalanine metabolism);ko00400(Phenylalanine, tyrosine and tryptophan biosynthesis);ko00350(Tyrosine metabolism);ko00950(Isoquinoline alkaloid biosynthesis);ko00960(Tropane, piperidine and pyridine alkaloid biosynthesis…
lbm_HQ_transcript_14577	K02684|PRI1|http://www.genome.jp/dbget-bin/www_bget?ko:K02684	ko03030(DNA replication);ko00230(Purine metabolism);ko00240(Pyrimidine metabolism)
lbm_HQ_transcript_14581	K20536|MPK3|http://www.genome.jp/dbget-bin/www_bget?ko:K20536	ko04016(MAPK signaling pathway - plant)
lbm_HQ_transcript_14582	K14684|SLC25A23S|http://www.genome.jp/dbget-bin/www_bget?ko:K14684	*
lbm_HQ_transcript_14588	K14411|MSI|http://www.genome.jp/dbget-bin/www_bget?ko:K14411	ko03015(mRNA surveillance pathway)
lbm_HQ_transcript_14589	K14555|UTP13, TBL3|http://www.genome.jp/dbget-bin/www_bget?ko:K14555	ko03008(Ribosome biogenesis in eukaryotes)
lbm_HQ_transcript_14590	K10355|ACTF|http://www.genome.jp/dbget-bin/www_bget?ko:K10355	*
lbm_HQ_transcript_14600	K00208|fabI|http://www.genome.jp/dbget-bin/www_bget?ko:K00208	ko00061(Fatty acid biosynthesis);ko00780(Biotin metabolism);ko01212(Fatty acid metabolism)
lbm_HQ_transcript_14606	K12828|SF3B1, SAP155|http://www.genome.jp/dbget-bin/www_bget?ko:K12828	ko03040(Spliceosome)
lbm_HQ_transcript_14608	K01551|arsA, ASNA1|http://www.genome.jp/dbget-bin/www_bget?ko:K01551	*
lbm_HQ_transcript_1461	K03234|EEF2|http://www.genome.jp/dbget-bin/www_bget?ko:K03234	*
lbm_HQ_transcript_14611	K08770|UBC|http://www.genome.jp/dbget-bin/www_bget?ko:K08770	*
lbm_HQ_transcript_14613	K16296|SCPL-I|http://www.genome.jp/dbget-bin/www_bget?ko:K16296	*
lbm_HQ_transcript_14614	K08235|E2.4.1.207|http://www.genome.jp/dbget-bin/www_bget?ko:K08235	*
lbm_HQ_transcript_1462	K01278|DPP4|http://www.genome.jp/dbget-bin/www_bget?ko:K01278	*
lbm_HQ_transcript_14622	K13101|GPKOW|http://www.genome.jp/dbget-bin/www_bget?ko:K13101	*
lbm_HQ_transcript_14623	K15188|CCNT|http://www.genome.jp/dbget-bin/www_bget?ko:K15188	*
lbm_HQ_transcript_14626	K11778|DHDDS, RER2, SRT1|http://www.genome.jp/dbget-bin/www_bget?ko:K11778	ko00900(Terpenoid backbone biosynthesis)
lbm_HQ_transcript_14628	K04354|PPP2R2|http://www.genome.jp/dbget-bin/www_bget?ko:K04354	ko03015(mRNA surveillance pathway)
lbm_HQ_transcript_14634	K03848|ALG6|http://www.genome.jp/dbget-bin/www_bget?ko:K03848	ko00510(N-Glycan biosynthesis)
lbm_HQ_transcript_14638	K14773|UTP23|http://www.genome.jp/dbget-bin/www_bget?ko:K14773	*
lbm_HQ_transcript_14640	K14664|ILR1|http://www.genome.jp/dbget-bin/www_bget?ko:K14664	*
lbm_HQ_transcript_14643	K03875|SKP2, FBXL1|http://www.genome.jp/dbget-bin/www_bget?ko:K03875	ko04120(Ubiquitin mediated proteolysis)
lbm_HQ_transcript_14645	K03141|TFIIH1, GTF2H1, TFB1|http://www.genome.jp/dbget-bin/www_bget?ko:K03141	ko03420(Nucleotide excision repair);ko03022(Basal transcription factors)
lbm_HQ_transcript_14647	K00145|argC|http://www.genome.jp/dbget-bin/www_bget?ko:K00145	ko00220(Arginine biosynthesis);ko01210(2-Oxocarboxylic acid metabolism);ko01230(Biosynthesis of amino acids)
lbm_HQ_transcript_14652	K01620|ltaE|http://www.genome.jp/dbget-bin/www_bget?ko:K01620	ko00260(Glycine, serine and threonine metabolism);ko01230(Biosynthesis of amino acids)
lbm_HQ_transcript_14658	K19366|SPG20|http://www.genome.jp/dbget-bin/www_bget?ko:K19366	ko04144(Endocytosis)
lbm_HQ_transcript_14660	K17499|PPM1G, PP2CG|http://www.genome.jp/dbget-bin/www_bget?ko:K17499	*
lbm_HQ_transcript_14663	K02358|tuf, TUFM|http://www.genome.jp/dbget-bin/www_bget?ko:K02358	*
lbm_HQ_transcript_14665	K09286|EREBP|http://www.genome.jp/dbget-bin/www_bget?ko:K09286	*
lbm_HQ_transcript_14669	K18121|GLYR|http://www.genome.jp/dbget-bin/www_bget?ko:K18121	ko00650(Butanoate metabolism);ko00630(Glyoxylate and dicarboxylate metabolism);ko01200(Carbon metabolism)
lbm_HQ_transcript_1467	K19984|EXOC5, SEC10|http://www.genome.jp/dbget-bin/www_bget?ko:K19984	*
lbm_HQ_transcript_14671	K01933|purM|http://www.genome.jp/dbget-bin/www_bget?ko:K01933	ko00230(Purine metabolism)
lbm_HQ_transcript_14673	K15264|NSUN5, WBSCR20|http://www.genome.jp/dbget-bin/www_bget?ko:K15264	*
lbm_HQ_transcript_14674	K19995|SCAMP|http://www.genome.jp/dbget-bin/www_bget?ko:K19995	*
lbm_HQ_transcript_14675	K03921|FAB2, SSI2, desA1|http://www.genome.jp/dbget-bin/www_bget?ko:K03921	ko01040(Biosynthesis of unsaturated fatty acids);ko00061(Fatty acid biosynthesis);ko01212(Fatty acid metabolism)
lbm_HQ_transcript_14677	K03841|FBP, fbp|http://www.genome.jp/dbget-bin/www_bget?ko:K03841	ko00051(Fructose and mannose metabolism);ko00010(Glycolysis / Gluconeogenesis);ko00030(Pentose phosphate pathway);ko00710(Carbon fixation in photosynthetic organisms);ko01200(Carbon metabolism)
lbm_HQ_transcript_14678	K00901|dgkA, DGK|http://www.genome.jp/dbget-bin/www_bget?ko:K00901	ko04070(Phosphatidylinositol signaling system);ko00561(Glycerolipid metabolism);ko00564(Glycerophospholipid metabolism)
lbm_HQ_transcript_14679	K08489|STX16|http://www.genome.jp/dbget-bin/www_bget?ko:K08489	ko04130(SNARE interactions in vesicular transport)
lbm_HQ_transcript_1468	K15361|WDR48, UAF1|http://www.genome.jp/dbget-bin/www_bget?ko:K15361	*
lbm_HQ_transcript_14683	K03083|GSK3B|http://www.genome.jp/dbget-bin/www_bget?ko:K03083	*
lbm_HQ_transcript_14692	K03064|PSMC6, RPT4|http://www.genome.jp/dbget-bin/www_bget?ko:K03064	ko03050(Proteasome)
lbm_HQ_transcript_14693	K03029|PSMD4, RPN10|http://www.genome.jp/dbget-bin/www_bget?ko:K03029	ko03050(Proteasome)
lbm_HQ_transcript_14699	K14423|SMO1|http://www.genome.jp/dbget-bin/www_bget?ko:K14423	ko00100(Steroid biosynthesis)
lbm_HQ_transcript_147	K08869|ADCK, ABC1|http://www.genome.jp/dbget-bin/www_bget?ko:K08869	*
lbm_HQ_transcript_14709	K05280|E1.14.13.21|http://www.genome.jp/dbget-bin/www_bget?ko:K05280	ko00944(Flavone and flavonol biosynthesis);ko00941(Flavonoid biosynthesis)
lbm_HQ_transcript_14713	K02886|RP-L2, MRPL2, rplB|http://www.genome.jp/dbget-bin/www_bget?ko:K02886	ko03010(Ribosome)
lbm_HQ_transcript_14716	K15283|SLC35E1|http://www.genome.jp/dbget-bin/www_bget?ko:K15283	*
lbm_HQ_transcript_14718	K16296|SCPL-I|http://www.genome.jp/dbget-bin/www_bget?ko:K16296	*
lbm_HQ_transcript_14720	K04382|PPP2C|http://www.genome.jp/dbget-bin/www_bget?ko:K04382	ko04136(Autophagy - other eukaryotes);ko03015(mRNA surveillance pathway)
lbm_HQ_transcript_14722	K00748|lpxB|http://www.genome.jp/dbget-bin/www_bget?ko:K00748	*
lbm_HQ_transcript_14724	K01640|E4.1.3.4, HMGCL, hmgL|http://www.genome.jp/dbget-bin/www_bget?ko:K01640	ko04146(Peroxisome);ko00280(Valine, leucine and isoleucine degradation);ko00650(Butanoate metabolism);ko00072(Synthesis and degradation of ketone bodies)
lbm_HQ_transcript_14732	K14826|FPR3_4|http://www.genome.jp/dbget-bin/www_bget?ko:K14826	*
lbm_HQ_transcript_14741	K01455|E3.5.1.49|http://www.genome.jp/dbget-bin/www_bget?ko:K01455	ko00630(Glyoxylate and dicarboxylate metabolism);ko00910(Nitrogen metabolism);ko00460(Cyanoamino acid metabolism);ko01200(Carbon metabolism)
lbm_HQ_transcript_14745	K02328|POLD2|http://www.genome.jp/dbget-bin/www_bget?ko:K02328	ko03410(Base excision repair);ko03030(DNA replication);ko03440(Homologous recombination);ko03430(Mismatch repair);ko03420(Nucleotide excision repair);ko00230(Purine metabolism);ko00240(Pyrimidine metabolism)
lbm_HQ_transcript_14755	K15283|SLC35E1|http://www.genome.jp/dbget-bin/www_bget?ko:K15283	*
lbm_HQ_transcript_14760	K19861|BEBT, AMAT|http://www.genome.jp/dbget-bin/www_bget?ko:K19861	*
lbm_HQ_transcript_14766	K11131|DKC1, NOLA4, CBF5|http://www.genome.jp/dbget-bin/www_bget?ko:K11131	ko03008(Ribosome biogenesis in eukaryotes)
lbm_HQ_transcript_14768	K03327|TC.MATE, SLC47A, norM, mdtK, dinF|http://www.genome.jp/dbget-bin/www_bget?ko:K03327	*
lbm_HQ_transcript_14777	K15688|MUL1|http://www.genome.jp/dbget-bin/www_bget?ko:K15688	*
lbm_HQ_transcript_14784	K09560|ST13|http://www.genome.jp/dbget-bin/www_bget?ko:K09560	*
lbm_HQ_transcript_14786	K06630|YWHAE|http://www.genome.jp/dbget-bin/www_bget?ko:K06630	*
lbm_HQ_transcript_1479	K03549|kup|http://www.genome.jp/dbget-bin/www_bget?ko:K03549	*
lbm_HQ_transcript_14794	K12670|WBP1|http://www.genome.jp/dbget-bin/www_bget?ko:K12670	ko04141(Protein processing in endoplasmic reticulum);ko00510(N-Glycan biosynthesis)
lbm_HQ_transcript_14795	K12670|WBP1|http://www.genome.jp/dbget-bin/www_bget?ko:K12670	ko04141(Protein processing in endoplasmic reticulum);ko00510(N-Glycan biosynthesis)
lbm_HQ_transcript_14798	K07374|TUBA|http://www.genome.jp/dbget-bin/www_bget?ko:K07374	ko04145(Phagosome)
lbm_HQ_transcript_14799	K14484|IAA|http://www.genome.jp/dbget-bin/www_bget?ko:K14484	ko04075(Plant hormone signal transduction)
lbm_HQ_transcript_14800	K03036|PSMD11, RPN6|http://www.genome.jp/dbget-bin/www_bget?ko:K03036	ko03050(Proteasome)
lbm_HQ_transcript_14802	K00083|E1.1.1.195|http://www.genome.jp/dbget-bin/www_bget?ko:K00083	ko00940(Phenylpropanoid biosynthesis)
lbm_HQ_transcript_14803	K17759|AIBP, nnrE|http://www.genome.jp/dbget-bin/www_bget?ko:K17759	*
lbm_HQ_transcript_1481	K13342|PEX5, PXR1|http://www.genome.jp/dbget-bin/www_bget?ko:K13342	ko04146(Peroxisome)
lbm_HQ_transcript_14815	K16285|XERICO|http://www.genome.jp/dbget-bin/www_bget?ko:K16285	*
lbm_HQ_transcript_14816	K18666|ASCC1|http://www.genome.jp/dbget-bin/www_bget?ko:K18666	*
lbm_HQ_transcript_14819	K13523|AGPAT3_4|http://www.genome.jp/dbget-bin/www_bget?ko:K13523	ko00561(Glycerolipid metabolism);ko00564(Glycerophospholipid metabolism)
lbm_HQ_transcript_1482	K00700|glgB|http://www.genome.jp/dbget-bin/www_bget?ko:K00700	ko00500(Starch and sucrose metabolism)
lbm_HQ_transcript_14821	K00434|E1.11.1.11|http://www.genome.jp/dbget-bin/www_bget?ko:K00434	ko00053(Ascorbate and aldarate metabolism);ko00480(Glutathione metabolism)
lbm_HQ_transcript_1484	K01115|PLD1_2|http://www.genome.jp/dbget-bin/www_bget?ko:K01115	ko04144(Endocytosis);ko00565(Ether lipid metabolism);ko00564(Glycerophospholipid metabolism)
lbm_HQ_transcript_14850	K08770|UBC|http://www.genome.jp/dbget-bin/www_bget?ko:K08770	*
lbm_HQ_transcript_14855	K15687|MKRN|http://www.genome.jp/dbget-bin/www_bget?ko:K15687	*
lbm_HQ_transcript_1486	K03798|ftsH, hflB|http://www.genome.jp/dbget-bin/www_bget?ko:K03798	*
lbm_HQ_transcript_14863	K20603|MKK2|http://www.genome.jp/dbget-bin/www_bget?ko:K20603	ko04016(MAPK signaling pathway - plant)
lbm_HQ_transcript_14870	K07052|K07052|http://www.genome.jp/dbget-bin/www_bget?ko:K07052	*
lbm_HQ_transcript_14871	K05359|ADT, PDT|http://www.genome.jp/dbget-bin/www_bget?ko:K05359	ko00400(Phenylalanine, tyrosine and tryptophan biosynthesis);ko01230(Biosynthesis of amino acids)
lbm_HQ_transcript_14874	K02563|murG|http://www.genome.jp/dbget-bin/www_bget?ko:K02563	*
lbm_HQ_transcript_14878	K17790|TIM22|http://www.genome.jp/dbget-bin/www_bget?ko:K17790	*
lbm_HQ_transcript_14880	K18857|ADH1|http://www.genome.jp/dbget-bin/www_bget?ko:K18857	ko00350(Tyrosine metabolism);ko00010(Glycolysis / Gluconeogenesis);ko00071(Fatty acid degradation);ko00592(alpha-Linolenic acid metabolism)
lbm_HQ_transcript_14887	K00855|PRK, prkB|http://www.genome.jp/dbget-bin/www_bget?ko:K00855	ko00710(Carbon fixation in photosynthetic organisms);ko01200(Carbon metabolism)
lbm_HQ_transcript_14894	K15687|MKRN|http://www.genome.jp/dbget-bin/www_bget?ko:K15687	*
lbm_HQ_transcript_14896	K01759|GLO1, gloA|http://www.genome.jp/dbget-bin/www_bget?ko:K01759	ko00620(Pyruvate metabolism)
lbm_HQ_transcript_14897	K09338|HD-ZIP|http://www.genome.jp/dbget-bin/www_bget?ko:K09338	*
lbm_HQ_transcript_149	K05658|ABCB1|http://www.genome.jp/dbget-bin/www_bget?ko:K05658	ko02010(ABC transporters)
lbm_HQ_transcript_1490	K10592|HUWE1, MULE, ARF-BP1|http://www.genome.jp/dbget-bin/www_bget?ko:K10592	ko04120(Ubiquitin mediated proteolysis)
lbm_HQ_transcript_14900	K03841|FBP, fbp|http://www.genome.jp/dbget-bin/www_bget?ko:K03841	ko00051(Fructose and mannose metabolism);ko00010(Glycolysis / Gluconeogenesis);ko00030(Pentose phosphate pathway);ko00710(Carbon fixation in photosynthetic organisms);ko01200(Carbon metabolism)
lbm_HQ_transcript_14901	K07767|KATNA1|http://www.genome.jp/dbget-bin/www_bget?ko:K07767	*
lbm_HQ_transcript_14908	K17623|HDHD1|http://www.genome.jp/dbget-bin/www_bget?ko:K17623	*
lbm_HQ_transcript_1491	K00695|E2.4.1.13|http://www.genome.jp/dbget-bin/www_bget?ko:K00695	ko00500(Starch and sucrose metabolism)
lbm_HQ_transcript_1492	K12133|LHY|http://www.genome.jp/dbget-bin/www_bget?ko:K12133	ko04712(Circadian rhythm - plant)
lbm_HQ_transcript_14930	K09510|DNAJB4|http://www.genome.jp/dbget-bin/www_bget?ko:K09510	*
lbm_HQ_transcript_14931	K18655|DDX19, DBP5|http://www.genome.jp/dbget-bin/www_bget?ko:K18655	*
lbm_HQ_transcript_14946	K14454|GOT1|http://www.genome.jp/dbget-bin/www_bget?ko:K14454	ko00250(Alanine, aspartate and glutamate metabolism);ko00330(Arginine and proline metabolism);ko00220(Arginine biosynthesis);ko00270(Cysteine and methionine metabolism);ko00360(Phenylalanine metabolism);ko00400(Phenylalanine, tyrosine and tryptophan biosynthesis);ko00350(Tyrosine metabolism);ko00950(Isoquinoline alkaloid biosynthesis);ko00960(Tropane, piperidine and pyridine alkaloid biosynthesis…
lbm_HQ_transcript_1495	K14376|PAP|http://www.genome.jp/dbget-bin/www_bget?ko:K14376	ko03015(mRNA surveillance pathway)
lbm_HQ_transcript_14951	K00387|SUOX|http://www.genome.jp/dbget-bin/www_bget?ko:K00387	ko00920(Sulfur metabolism)
lbm_HQ_transcript_14958	K15397|KCS|http://www.genome.jp/dbget-bin/www_bget?ko:K15397	ko00062(Fatty acid elongation)
lbm_HQ_transcript_14959	K03921|FAB2, SSI2, desA1|http://www.genome.jp/dbget-bin/www_bget?ko:K03921	ko01040(Biosynthesis of unsaturated fatty acids);ko00061(Fatty acid biosynthesis);ko01212(Fatty acid metabolism)
lbm_HQ_transcript_14974	K12900|FUSIP1|http://www.genome.jp/dbget-bin/www_bget?ko:K12900	ko03040(Spliceosome)
lbm_HQ_transcript_1498	K13217|PRPF39, PRP39|http://www.genome.jp/dbget-bin/www_bget?ko:K13217	*
lbm_HQ_transcript_14984	K01358|clpP, CLPP|http://www.genome.jp/dbget-bin/www_bget?ko:K01358	*
lbm_HQ_transcript_150	K18998|CPL1_2|http://www.genome.jp/dbget-bin/www_bget?ko:K18998	*
lbm_HQ_transcript_15001	K13691|SGT1|http://www.genome.jp/dbget-bin/www_bget?ko:K13691	*
lbm_HQ_transcript_15004	K15437|AIMP1, ARC1|http://www.genome.jp/dbget-bin/www_bget?ko:K15437	*
lbm_HQ_transcript_15006	K15283|SLC35E1|http://www.genome.jp/dbget-bin/www_bget?ko:K15283	*
lbm_HQ_transcript_1501	K14165|K14165|http://www.genome.jp/dbget-bin/www_bget?ko:K14165	*
lbm_HQ_transcript_15010	K01792|E5.1.3.15|http://www.genome.jp/dbget-bin/www_bget?ko:K01792	ko00010(Glycolysis / Gluconeogenesis)
lbm_HQ_transcript_15021	K03243|EIF5B|http://www.genome.jp/dbget-bin/www_bget?ko:K03243	ko03013(RNA transport)
lbm_HQ_transcript_1503	K17987|NBR1|http://www.genome.jp/dbget-bin/www_bget?ko:K17987	*
lbm_HQ_transcript_15031	K01648|ACLY|http://www.genome.jp/dbget-bin/www_bget?ko:K01648	ko00020(Citrate cycle (TCA cycle))
lbm_HQ_transcript_15033	K09503|DNAJA2|http://www.genome.jp/dbget-bin/www_bget?ko:K09503	ko04141(Protein processing in endoplasmic reticulum)
lbm_HQ_transcript_15036	K15283|SLC35E1|http://www.genome.jp/dbget-bin/www_bget?ko:K15283	*
lbm_HQ_transcript_15038	K09510|DNAJB4|http://www.genome.jp/dbget-bin/www_bget?ko:K09510	*
lbm_HQ_transcript_15052	K05356|SPS, sds|http://www.genome.jp/dbget-bin/www_bget?ko:K05356	ko00900(Terpenoid backbone biosynthesis)
lbm_HQ_transcript_15055	K16675|ZDHHC9_14_18|http://www.genome.jp/dbget-bin/www_bget?ko:K16675	*
lbm_HQ_transcript_15059	K11308|MYST1, MOF, KAT8|http://www.genome.jp/dbget-bin/www_bget?ko:K11308	*
lbm_HQ_transcript_15060	K05542|DUS1|http://www.genome.jp/dbget-bin/www_bget?ko:K05542	*
lbm_HQ_transcript_15061	K03115|CSNK2B|http://www.genome.jp/dbget-bin/www_bget?ko:K03115	ko03008(Ribosome biogenesis in eukaryotes);ko04712(Circadian rhythm - plant)
lbm_HQ_transcript_15073	K13436|PTI1|http://www.genome.jp/dbget-bin/www_bget?ko:K13436	ko04626(Plant-pathogen interaction)
lbm_HQ_transcript_15082	K14487|GH3|http://www.genome.jp/dbget-bin/www_bget?ko:K14487	ko04075(Plant hormone signal transduction)
lbm_HQ_transcript_15084	K00809|DHPS, dys|http://www.genome.jp/dbget-bin/www_bget?ko:K00809	*
lbm_HQ_transcript_15092	K05605|HIBCH|http://www.genome.jp/dbget-bin/www_bget?ko:K05605	ko00280(Valine, leucine and isoleucine degradation);ko00640(Propanoate metabolism);ko00410(beta-Alanine metabolism);ko01200(Carbon metabolism)
lbm_HQ_transcript_15094	K01179|E3.2.1.4|http://www.genome.jp/dbget-bin/www_bget?ko:K01179	ko00500(Starch and sucrose metabolism)
lbm_HQ_transcript_15096	K14454|GOT1|http://www.genome.jp/dbget-bin/www_bget?ko:K14454	ko00250(Alanine, aspartate and glutamate metabolism);ko00330(Arginine and proline metabolism);ko00220(Arginine biosynthesis);ko00270(Cysteine and methionine metabolism);ko00360(Phenylalanine metabolism);ko00400(Phenylalanine, tyrosine and tryptophan biosynthesis);ko00350(Tyrosine metabolism);ko00950(Isoquinoline alkaloid biosynthesis);ko00960(Tropane, piperidine and pyridine alkaloid biosynthesis…
lbm_HQ_transcript_15097	K19355|MAN|http://www.genome.jp/dbget-bin/www_bget?ko:K19355	ko00051(Fructose and mannose metabolism)
lbm_HQ_transcript_15105	K00844|HK|http://www.genome.jp/dbget-bin/www_bget?ko:K00844	ko00520(Amino sugar and nucleotide sugar metabolism);ko00051(Fructose and mannose metabolism);ko00052(Galactose metabolism);ko00010(Glycolysis / Gluconeogenesis);ko00500(Starch and sucrose metabolism);ko01200(Carbon metabolism)
lbm_HQ_transcript_15107	K08145|SLC2A8, GLUT8|http://www.genome.jp/dbget-bin/www_bget?ko:K08145	*
lbm_HQ_transcript_15109	K07375|TUBB|http://www.genome.jp/dbget-bin/www_bget?ko:K07375	ko04145(Phagosome)
lbm_HQ_transcript_1511	K20456|OSBP|http://www.genome.jp/dbget-bin/www_bget?ko:K20456	*
lbm_HQ_transcript_15115	K03327|TC.MATE, SLC47A, norM, mdtK, dinF|http://www.genome.jp/dbget-bin/www_bget?ko:K03327	*
lbm_HQ_transcript_15118	K00927|PGK, pgk|http://www.genome.jp/dbget-bin/www_bget?ko:K00927	ko00010(Glycolysis / Gluconeogenesis);ko00710(Carbon fixation in photosynthetic organisms);ko01230(Biosynthesis of amino acids);ko01200(Carbon metabolism)
lbm_HQ_transcript_15123	K14168|CTU1, NCS6|http://www.genome.jp/dbget-bin/www_bget?ko:K14168	ko04122(Sulfur relay system)
lbm_HQ_transcript_15126	K05298|GAPA|http://www.genome.jp/dbget-bin/www_bget?ko:K05298	ko00710(Carbon fixation in photosynthetic organisms);ko01200(Carbon metabolism)
lbm_HQ_transcript_15128	K16297|SCPL-II|http://www.genome.jp/dbget-bin/www_bget?ko:K16297	*
lbm_HQ_transcript_15134	K13346|PEX10|http://www.genome.jp/dbget-bin/www_bget?ko:K13346	ko04146(Peroxisome)
lbm_HQ_transcript_15147	K04554|UBE2J2, NCUBE2, UBC6|http://www.genome.jp/dbget-bin/www_bget?ko:K04554	ko04141(Protein processing in endoplasmic reticulum);ko04120(Ubiquitin mediated proteolysis)
lbm_HQ_transcript_15153	K15893|HPR1|http://www.genome.jp/dbget-bin/www_bget?ko:K15893	ko00260(Glycine, serine and threonine metabolism);ko00630(Glyoxylate and dicarboxylate metabolism);ko01200(Carbon metabolism)
lbm_HQ_transcript_1516	K14486|K14486, ARF|http://www.genome.jp/dbget-bin/www_bget?ko:K14486	ko04075(Plant hormone signal transduction)
lbm_HQ_transcript_15160	K03257|EIF4A|http://www.genome.jp/dbget-bin/www_bget?ko:K03257	ko03013(RNA transport)
lbm_HQ_transcript_15166	K05955|FNTA|http://www.genome.jp/dbget-bin/www_bget?ko:K05955	ko00900(Terpenoid backbone biosynthesis)
lbm_HQ_transcript_15168	K05298|GAPA|http://www.genome.jp/dbget-bin/www_bget?ko:K05298	ko00710(Carbon fixation in photosynthetic organisms);ko01200(Carbon metabolism)
lbm_HQ_transcript_15169	K11517|HAO|http://www.genome.jp/dbget-bin/www_bget?ko:K11517	ko04146(Peroxisome);ko00630(Glyoxylate and dicarboxylate metabolism);ko01200(Carbon metabolism)
lbm_HQ_transcript_1518	K13103|TFIP11|http://www.genome.jp/dbget-bin/www_bget?ko:K13103	*
lbm_HQ_transcript_15181	K09422|MYBP|http://www.genome.jp/dbget-bin/www_bget?ko:K09422	*
lbm_HQ_transcript_15185	K02906|RP-L3, MRPL3, rplC|http://www.genome.jp/dbget-bin/www_bget?ko:K02906	ko03010(Ribosome)
lbm_HQ_transcript_15193	K01640|E4.1.3.4, HMGCL, hmgL|http://www.genome.jp/dbget-bin/www_bget?ko:K01640	ko04146(Peroxisome);ko00280(Valine, leucine and isoleucine degradation);ko00650(Butanoate metabolism);ko00072(Synthesis and degradation of ketone bodies)
lbm_HQ_transcript_15196	K09422|MYBP|http://www.genome.jp/dbget-bin/www_bget?ko:K09422	*
lbm_HQ_transcript_15200	K03844|ALG11|http://www.genome.jp/dbget-bin/www_bget?ko:K03844	ko00510(N-Glycan biosynthesis)
lbm_HQ_transcript_15201	K02641|petH|http://www.genome.jp/dbget-bin/www_bget?ko:K02641	ko00195(Photosynthesis)
lbm_HQ_transcript_15202	K12199|VTA1, LIP5|http://www.genome.jp/dbget-bin/www_bget?ko:K12199	ko04144(Endocytosis)
lbm_HQ_transcript_1521	K16055|TPS|http://www.genome.jp/dbget-bin/www_bget?ko:K16055	ko00500(Starch and sucrose metabolism)
lbm_HQ_transcript_15221	K00161|PDHA, pdhA|http://www.genome.jp/dbget-bin/www_bget?ko:K00161	ko00020(Citrate cycle (TCA cycle));ko00010(Glycolysis / Gluconeogenesis);ko00620(Pyruvate metabolism);ko01200(Carbon metabolism)
lbm_HQ_transcript_15224	K00029|E1.1.1.40, maeB|http://www.genome.jp/dbget-bin/www_bget?ko:K00029	ko00620(Pyruvate metabolism);ko00710(Carbon fixation in photosynthetic organisms);ko01200(Carbon metabolism)
lbm_HQ_transcript_15225	K09338|HD-ZIP|http://www.genome.jp/dbget-bin/www_bget?ko:K09338	*
lbm_HQ_transcript_15238	K14411|MSI|http://www.genome.jp/dbget-bin/www_bget?ko:K14411	ko03015(mRNA surveillance pathway)
lbm_HQ_transcript_15263	K05954|FNTB|http://www.genome.jp/dbget-bin/www_bget?ko:K05954	ko00900(Terpenoid backbone biosynthesis)
lbm_HQ_transcript_15271	K01054|MGLL|http://www.genome.jp/dbget-bin/www_bget?ko:K01054	ko00561(Glycerolipid metabolism)
lbm_HQ_transcript_15281	K03527|ispH, lytB|http://www.genome.jp/dbget-bin/www_bget?ko:K03527	ko00900(Terpenoid backbone biosynthesis)
lbm_HQ_transcript_15285	K01623|ALDO|http://www.genome.jp/dbget-bin/www_bget?ko:K01623	ko00051(Fructose and mannose metabolism);ko00010(Glycolysis / Gluconeogenesis);ko00030(Pentose phosphate pathway);ko00710(Carbon fixation in photosynthetic organisms);ko01230(Biosynthesis of amino acids);ko01200(Carbon metabolism)
lbm_HQ_transcript_15286	K13151|SNUPN, RNUT1|http://www.genome.jp/dbget-bin/www_bget?ko:K13151	ko03013(RNA transport)
lbm_HQ_transcript_1529	K03549|kup|http://www.genome.jp/dbget-bin/www_bget?ko:K03549	*
lbm_HQ_transcript_15292	K00167|BCKDHB, bkdA2|http://www.genome.jp/dbget-bin/www_bget?ko:K00167	ko00280(Valine, leucine and isoleucine degradation);ko00640(Propanoate metabolism)
lbm_HQ_transcript_15294	K18635|SPR1|http://www.genome.jp/dbget-bin/www_bget?ko:K18635	*
lbm_HQ_transcript_153	K14007|SEC24|http://www.genome.jp/dbget-bin/www_bget?ko:K14007	ko04141(Protein processing in endoplasmic reticulum)
lbm_HQ_transcript_15301	K11717|sufS|http://www.genome.jp/dbget-bin/www_bget?ko:K11717	ko00450(Selenocompound metabolism)
lbm_HQ_transcript_15307	K09518|DNAJB12|http://www.genome.jp/dbget-bin/www_bget?ko:K09518	ko04141(Protein processing in endoplasmic reticulum)
lbm_HQ_transcript_15317	K07374|TUBA|http://www.genome.jp/dbget-bin/www_bget?ko:K07374	ko04145(Phagosome)
lbm_HQ_transcript_15328	K02519|infB, MTIF2|http://www.genome.jp/dbget-bin/www_bget?ko:K02519	*
lbm_HQ_transcript_15330	K03036|PSMD11, RPN6|http://www.genome.jp/dbget-bin/www_bget?ko:K03036	ko03050(Proteasome)
lbm_HQ_transcript_1534	K00511|SQLE, ERG1|http://www.genome.jp/dbget-bin/www_bget?ko:K00511	ko00100(Steroid biosynthesis);ko00909(Sesquiterpenoid and triterpenoid biosynthesis)
lbm_HQ_transcript_15348	K13108|SNIP1|http://www.genome.jp/dbget-bin/www_bget?ko:K13108	*
lbm_HQ_transcript_15355	K03233|EEF1G|http://www.genome.jp/dbget-bin/www_bget?ko:K03233	*
lbm_HQ_transcript_15356	K10782|FATA|http://www.genome.jp/dbget-bin/www_bget?ko:K10782	ko00061(Fatty acid biosynthesis)
lbm_HQ_transcript_15358	K09874|NIP|http://www.genome.jp/dbget-bin/www_bget?ko:K09874	*
lbm_HQ_transcript_15369	K00222|TM7SF2, ERG24|http://www.genome.jp/dbget-bin/www_bget?ko:K00222	ko00100(Steroid biosynthesis)
lbm_HQ_transcript_15380	K14689|SLC30A2, ZNT2|http://www.genome.jp/dbget-bin/www_bget?ko:K14689	*
lbm_HQ_transcript_15388	K15423|PPP4C|http://www.genome.jp/dbget-bin/www_bget?ko:K15423	*
lbm_HQ_transcript_15389	K01623|ALDO|http://www.genome.jp/dbget-bin/www_bget?ko:K01623	ko00051(Fructose and mannose metabolism);ko00010(Glycolysis / Gluconeogenesis);ko00030(Pentose phosphate pathway);ko00710(Carbon fixation in photosynthetic organisms);ko01230(Biosynthesis of amino acids);ko01200(Carbon metabolism)
lbm_HQ_transcript_1539	K10999|CESA|http://www.genome.jp/dbget-bin/www_bget?ko:K10999	*
lbm_HQ_transcript_15390	K19027|ZFYVE26|http://www.genome.jp/dbget-bin/www_bget?ko:K19027	*
lbm_HQ_transcript_15393	K10845|TTDA, GTF2H5, TFB5|http://www.genome.jp/dbget-bin/www_bget?ko:K10845	ko03420(Nucleotide excision repair);ko03022(Basal transcription factors)
lbm_HQ_transcript_15396	K06125|COQ2|http://www.genome.jp/dbget-bin/www_bget?ko:K06125	ko00130(Ubiquinone and other terpenoid-quinone biosynthesis)
lbm_HQ_transcript_15398	K05298|GAPA|http://www.genome.jp/dbget-bin/www_bget?ko:K05298	ko00710(Carbon fixation in photosynthetic organisms);ko01200(Carbon metabolism)
lbm_HQ_transcript_154	K04646|CLTC|http://www.genome.jp/dbget-bin/www_bget?ko:K04646	ko04144(Endocytosis)
lbm_HQ_transcript_15402	K02257|COX10|http://www.genome.jp/dbget-bin/www_bget?ko:K02257	ko00190(Oxidative phosphorylation);ko00860(Porphyrin and chlorophyll metabolism)
lbm_HQ_transcript_15409	K14684|SLC25A23S|http://www.genome.jp/dbget-bin/www_bget?ko:K14684	*
lbm_HQ_transcript_1541	K01115|PLD1_2|http://www.genome.jp/dbget-bin/www_bget?ko:K01115	ko04144(Endocytosis);ko00565(Ether lipid metabolism);ko00564(Glycerophospholipid metabolism)
lbm_HQ_transcript_15410	K03453|TC.BASS|http://www.genome.jp/dbget-bin/www_bget?ko:K03453	*
lbm_HQ_transcript_15411	K00511|SQLE, ERG1|http://www.genome.jp/dbget-bin/www_bget?ko:K00511	ko00100(Steroid biosynthesis);ko00909(Sesquiterpenoid and triterpenoid biosynthesis)
lbm_HQ_transcript_15420	K10839|RAD23, HR23|http://www.genome.jp/dbget-bin/www_bget?ko:K10839	ko04141(Protein processing in endoplasmic reticulum);ko03420(Nucleotide excision repair)
lbm_HQ_transcript_15423	K18666|ASCC1|http://www.genome.jp/dbget-bin/www_bget?ko:K18666	*
lbm_HQ_transcript_15442	K15030|EIF3M|http://www.genome.jp/dbget-bin/www_bget?ko:K15030	*
lbm_HQ_transcript_15443	K02835|prfA, MTRF1, MRF1|http://www.genome.jp/dbget-bin/www_bget?ko:K02835	*
lbm_HQ_transcript_15445	K01267|DNPEP|http://www.genome.jp/dbget-bin/www_bget?ko:K01267	*
lbm_HQ_transcript_15450	K01599|hemE, UROD|http://www.genome.jp/dbget-bin/www_bget?ko:K01599	ko00860(Porphyrin and chlorophyll metabolism)
lbm_HQ_transcript_15464	K00789|metK|http://www.genome.jp/dbget-bin/www_bget?ko:K00789	ko00270(Cysteine and methionine metabolism);ko01230(Biosynthesis of amino acids)
lbm_HQ_transcript_15469	K16296|SCPL-I|http://www.genome.jp/dbget-bin/www_bget?ko:K16296	*
lbm_HQ_transcript_15475	K14648|ENDOU, PP11|http://www.genome.jp/dbget-bin/www_bget?ko:K14648	*
lbm_HQ_transcript_15479	K14841|NSA1, WDR74|http://www.genome.jp/dbget-bin/www_bget?ko:K14841	*
lbm_HQ_transcript_15485	K00605|gcvT, AMT|http://www.genome.jp/dbget-bin/www_bget?ko:K00605	ko00260(Glycine, serine and threonine metabolism);ko00630(Glyoxylate and dicarboxylate metabolism);ko00670(One carbon pool by folate);ko01200(Carbon metabolism)
lbm_HQ_transcript_15487	K16297|SCPL-II|http://www.genome.jp/dbget-bin/www_bget?ko:K16297	*
lbm_HQ_transcript_15492	K03065|PSMC3, RPT5|http://www.genome.jp/dbget-bin/www_bget?ko:K03065	ko03050(Proteasome)
lbm_HQ_transcript_15493	K00261|GLUD1_2, gdhA|http://www.genome.jp/dbget-bin/www_bget?ko:K00261	ko00250(Alanine, aspartate and glutamate metabolism);ko00220(Arginine biosynthesis);ko00910(Nitrogen metabolism);ko01200(Carbon metabolism)
lbm_HQ_transcript_15494	K00913|ITPK1|http://www.genome.jp/dbget-bin/www_bget?ko:K00913	ko04070(Phosphatidylinositol signaling system);ko00562(Inositol phosphate metabolism)
lbm_HQ_transcript_15499	K12611|DCP1B|http://www.genome.jp/dbget-bin/www_bget?ko:K12611	ko03018(RNA degradation)
lbm_HQ_transcript_15501	K19043|RHF|http://www.genome.jp/dbget-bin/www_bget?ko:K19043	*
lbm_HQ_transcript_15507	K11340|ACTL6A, INO80K|http://www.genome.jp/dbget-bin/www_bget?ko:K11340	*
lbm_HQ_transcript_15511	K13495|CISZOG|http://www.genome.jp/dbget-bin/www_bget?ko:K13495	ko00908(Zeatin biosynthesis)
lbm_HQ_transcript_15530	K14484|IAA|http://www.genome.jp/dbget-bin/www_bget?ko:K14484	ko04075(Plant hormone signal transduction)
lbm_HQ_transcript_15535	K13495|CISZOG|http://www.genome.jp/dbget-bin/www_bget?ko:K13495	ko00908(Zeatin biosynthesis)
lbm_HQ_transcript_15545	K13789|GGPS|http://www.genome.jp/dbget-bin/www_bget?ko:K13789	ko00900(Terpenoid backbone biosynthesis)
lbm_HQ_transcript_15547	K01723|AOS|http://www.genome.jp/dbget-bin/www_bget?ko:K01723	ko00592(alpha-Linolenic acid metabolism)
lbm_HQ_transcript_1555	K13141|INTS4|http://www.genome.jp/dbget-bin/www_bget?ko:K13141	*
lbm_HQ_transcript_1556	K08776|NPEPPS|http://www.genome.jp/dbget-bin/www_bget?ko:K08776	*
lbm_HQ_transcript_15562	K15400|HHT1|http://www.genome.jp/dbget-bin/www_bget?ko:K15400	ko00073(Cutin, suberine and wax biosynthesis)
lbm_HQ_transcript_15564	K02259|COX15|http://www.genome.jp/dbget-bin/www_bget?ko:K02259	ko00190(Oxidative phosphorylation);ko00860(Porphyrin and chlorophyll metabolism)
lbm_HQ_transcript_15571	K02146|ATPeV0D, ATP6D|http://www.genome.jp/dbget-bin/www_bget?ko:K02146	ko04145(Phagosome);ko00190(Oxidative phosphorylation)
lbm_HQ_transcript_15573	K00826|E2.6.1.42, ilvE|http://www.genome.jp/dbget-bin/www_bget?ko:K00826	ko00270(Cysteine and methionine metabolism);ko00290(Valine, leucine and isoleucine biosynthesis);ko00280(Valine, leucine and isoleucine degradation);ko00770(Pantothenate and CoA biosynthesis);ko01210(2-Oxocarboxylic acid metabolism);ko01230(Biosynthesis of amino acids)
lbm_HQ_transcript_15575	K08963|mtnA|http://www.genome.jp/dbget-bin/www_bget?ko:K08963	ko00270(Cysteine and methionine metabolism)
lbm_HQ_transcript_1558	K12854|SNRNP200, BRR2|http://www.genome.jp/dbget-bin/www_bget?ko:K12854	ko03040(Spliceosome)
lbm_HQ_transcript_15585	K06941|rlmN|http://www.genome.jp/dbget-bin/www_bget?ko:K06941	*
lbm_HQ_transcript_15589	K13151|SNUPN, RNUT1|http://www.genome.jp/dbget-bin/www_bget?ko:K13151	ko03013(RNA transport)
lbm_HQ_transcript_15593	K04505|PSEN1, PS1|http://www.genome.jp/dbget-bin/www_bget?ko:K04505	*
lbm_HQ_transcript_1560	K02111|ATPF1A, atpA|http://www.genome.jp/dbget-bin/www_bget?ko:K02111	ko00190(Oxidative phosphorylation);ko00195(Photosynthesis)
lbm_HQ_transcript_15600	K01074|PPT|http://www.genome.jp/dbget-bin/www_bget?ko:K01074	ko00062(Fatty acid elongation);ko01212(Fatty acid metabolism)
lbm_HQ_transcript_15602	K03921|FAB2, SSI2, desA1|http://www.genome.jp/dbget-bin/www_bget?ko:K03921	ko01040(Biosynthesis of unsaturated fatty acids);ko00061(Fatty acid biosynthesis);ko01212(Fatty acid metabolism)
lbm_HQ_transcript_15610	K01623|ALDO|http://www.genome.jp/dbget-bin/www_bget?ko:K01623	ko00051(Fructose and mannose metabolism);ko00010(Glycolysis / Gluconeogenesis);ko00030(Pentose phosphate pathway);ko00710(Carbon fixation in photosynthetic organisms);ko01230(Biosynthesis of amino acids);ko01200(Carbon metabolism)
lbm_HQ_transcript_15620	K01620|ltaE|http://www.genome.jp/dbget-bin/www_bget?ko:K01620	ko00260(Glycine, serine and threonine metabolism);ko01230(Biosynthesis of amino acids)
lbm_HQ_transcript_15637	K12486|SMAP|http://www.genome.jp/dbget-bin/www_bget?ko:K12486	ko04144(Endocytosis)
lbm_HQ_transcript_15638	K14819|DUSP12, YVH1|http://www.genome.jp/dbget-bin/www_bget?ko:K14819	*
lbm_HQ_transcript_15644	K01082|cysQ, MET22, BPNT1|http://www.genome.jp/dbget-bin/www_bget?ko:K01082	ko00920(Sulfur metabolism)
lbm_HQ_transcript_15648	K09503|DNAJA2|http://www.genome.jp/dbget-bin/www_bget?ko:K09503	ko04141(Protein processing in endoplasmic reticulum)
lbm_HQ_transcript_1566	K14508|NPR1|http://www.genome.jp/dbget-bin/www_bget?ko:K14508	ko04075(Plant hormone signal transduction)
lbm_HQ_transcript_15663	K00083|E1.1.1.195|http://www.genome.jp/dbget-bin/www_bget?ko:K00083	ko00940(Phenylpropanoid biosynthesis)
lbm_HQ_transcript_15670	K11664|VPS72, TCFL1, YL1|http://www.genome.jp/dbget-bin/www_bget?ko:K11664	*
lbm_HQ_transcript_15671	K03644|lipA|http://www.genome.jp/dbget-bin/www_bget?ko:K03644	ko00785(Lipoic acid metabolism)
lbm_HQ_transcript_15677	K14484|IAA|http://www.genome.jp/dbget-bin/www_bget?ko:K14484	ko04075(Plant hormone signal transduction)
lbm_HQ_transcript_15681	K03841|FBP, fbp|http://www.genome.jp/dbget-bin/www_bget?ko:K03841	ko00051(Fructose and mannose metabolism);ko00010(Glycolysis / Gluconeogenesis);ko00030(Pentose phosphate pathway);ko00710(Carbon fixation in photosynthetic organisms);ko01200(Carbon metabolism)
lbm_HQ_transcript_15682	K00830|AGXT|http://www.genome.jp/dbget-bin/www_bget?ko:K00830	ko04146(Peroxisome);ko00250(Alanine, aspartate and glutamate metabolism);ko00260(Glycine, serine and threonine metabolism);ko00630(Glyoxylate and dicarboxylate metabolism);ko01200(Carbon metabolism)
lbm_HQ_transcript_15684	K08488|STX7|http://www.genome.jp/dbget-bin/www_bget?ko:K08488	ko04145(Phagosome);ko04130(SNARE interactions in vesicular transport)
lbm_HQ_transcript_1570	K13457|RPM1, RPS3|http://www.genome.jp/dbget-bin/www_bget?ko:K13457	ko04626(Plant-pathogen interaction)
lbm_HQ_transcript_15703	K00801|FDFT1|http://www.genome.jp/dbget-bin/www_bget?ko:K00801	ko00100(Steroid biosynthesis);ko00909(Sesquiterpenoid and triterpenoid biosynthesis)
lbm_HQ_transcript_15708	K18735|SMG9|http://www.genome.jp/dbget-bin/www_bget?ko:K18735	*
lbm_HQ_transcript_15709	K01623|ALDO|http://www.genome.jp/dbget-bin/www_bget?ko:K01623	ko00051(Fructose and mannose metabolism);ko00010(Glycolysis / Gluconeogenesis);ko00030(Pentose phosphate pathway);ko00710(Carbon fixation in photosynthetic organisms);ko01230(Biosynthesis of amino acids);ko01200(Carbon metabolism)
lbm_HQ_transcript_1571	K08955|YME1|http://www.genome.jp/dbget-bin/www_bget?ko:K08955	*
lbm_HQ_transcript_15717	K16075|MRS2, MFM1|http://www.genome.jp/dbget-bin/www_bget?ko:K16075	*
lbm_HQ_transcript_1572	K13141|INTS4|http://www.genome.jp/dbget-bin/www_bget?ko:K13141	*
lbm_HQ_transcript_15722	K03553|recA|http://www.genome.jp/dbget-bin/www_bget?ko:K03553	ko03440(Homologous recombination)
lbm_HQ_transcript_15723	K00626|E2.3.1.9, atoB|http://www.genome.jp/dbget-bin/www_bget?ko:K00626	ko00310(Lysine degradation);ko00380(Tryptophan metabolism);ko00280(Valine, leucine and isoleucine degradation);ko00650(Butanoate metabolism);ko00630(Glyoxylate and dicarboxylate metabolism);ko00640(Propanoate metabolism);ko00620(Pyruvate metabolism);ko00071(Fatty acid degradation);ko00072(Synthesis and degradation of ketone bodies);ko00900(Terpenoid backbone biosynthesis);ko01200(Carbon metabolis…
lbm_HQ_transcript_15727	K03233|EEF1G|http://www.genome.jp/dbget-bin/www_bget?ko:K03233	*
lbm_HQ_transcript_15729	K00789|metK|http://www.genome.jp/dbget-bin/www_bget?ko:K00789	ko00270(Cysteine and methionine metabolism);ko01230(Biosynthesis of amino acids)
lbm_HQ_transcript_15732	K04506|SIAH1|http://www.genome.jp/dbget-bin/www_bget?ko:K04506	ko04120(Ubiquitin mediated proteolysis)
lbm_HQ_transcript_15733	K02116|atpI|http://www.genome.jp/dbget-bin/www_bget?ko:K02116	*
lbm_HQ_transcript_15734	K09419|HSFF|http://www.genome.jp/dbget-bin/www_bget?ko:K09419	*
lbm_HQ_transcript_15738	K10290|FBXO3|http://www.genome.jp/dbget-bin/www_bget?ko:K10290	*
lbm_HQ_transcript_15745	K10756|RFC3_5|http://www.genome.jp/dbget-bin/www_bget?ko:K10756	ko03030(DNA replication);ko03430(Mismatch repair);ko03420(Nucleotide excision repair)
lbm_HQ_transcript_15750	K10268|FBXL2_20|http://www.genome.jp/dbget-bin/www_bget?ko:K10268	*
lbm_HQ_transcript_15755	K15918|GLYK|http://www.genome.jp/dbget-bin/www_bget?ko:K15918	ko00260(Glycine, serine and threonine metabolism);ko00630(Glyoxylate and dicarboxylate metabolism);ko00561(Glycerolipid metabolism);ko01200(Carbon metabolism)
lbm_HQ_transcript_15757	K00966|GMPP|http://www.genome.jp/dbget-bin/www_bget?ko:K00966	ko00520(Amino sugar and nucleotide sugar metabolism);ko00051(Fructose and mannose metabolism)
lbm_HQ_transcript_15758	K06689|UBE2D, UBC4, UBC5|http://www.genome.jp/dbget-bin/www_bget?ko:K06689	ko04141(Protein processing in endoplasmic reticulum);ko04120(Ubiquitin mediated proteolysis)
lbm_HQ_transcript_1576	K01962|accA|http://www.genome.jp/dbget-bin/www_bget?ko:K01962	ko00640(Propanoate metabolism);ko00620(Pyruvate metabolism);ko00061(Fatty acid biosynthesis);ko01200(Carbon metabolism);ko01212(Fatty acid metabolism)
lbm_HQ_transcript_15761	K09286|EREBP|http://www.genome.jp/dbget-bin/www_bget?ko:K09286	*
lbm_HQ_transcript_15771	K10046|GME|http://www.genome.jp/dbget-bin/www_bget?ko:K10046	ko00520(Amino sugar and nucleotide sugar metabolism);ko00053(Ascorbate and aldarate metabolism)
lbm_HQ_transcript_15774	K20093|ERCC6L, PICH|http://www.genome.jp/dbget-bin/www_bget?ko:K20093	*
lbm_HQ_transcript_15777	K14803|PTC2_3|http://www.genome.jp/dbget-bin/www_bget?ko:K14803	*
lbm_HQ_transcript_15783	K03405|chlI, bchI|http://www.genome.jp/dbget-bin/www_bget?ko:K03405	ko00860(Porphyrin and chlorophyll metabolism)
lbm_HQ_transcript_15792	K00134|GAPDH, gapA|http://www.genome.jp/dbget-bin/www_bget?ko:K00134	ko00010(Glycolysis / Gluconeogenesis);ko00710(Carbon fixation in photosynthetic organisms);ko01230(Biosynthesis of amino acids);ko01200(Carbon metabolism)
lbm_HQ_transcript_15797	K10849|ERCC1|http://www.genome.jp/dbget-bin/www_bget?ko:K10849	ko03420(Nucleotide excision repair)
lbm_HQ_transcript_15803	K17413|MRPS35|http://www.genome.jp/dbget-bin/www_bget?ko:K17413	*
lbm_HQ_transcript_15812	K11778|DHDDS, RER2, SRT1|http://www.genome.jp/dbget-bin/www_bget?ko:K11778	ko00900(Terpenoid backbone biosynthesis)
lbm_HQ_transcript_15817	K18857|ADH1|http://www.genome.jp/dbget-bin/www_bget?ko:K18857	ko00350(Tyrosine metabolism);ko00010(Glycolysis / Gluconeogenesis);ko00071(Fatty acid degradation);ko00592(alpha-Linolenic acid metabolism)
lbm_HQ_transcript_15825	K00967|PCYT2|http://www.genome.jp/dbget-bin/www_bget?ko:K00967	ko00564(Glycerophospholipid metabolism);ko00440(Phosphonate and phosphinate metabolism)
lbm_HQ_transcript_15832	K00963|UGP2, galU, galF|http://www.genome.jp/dbget-bin/www_bget?ko:K00963	ko00520(Amino sugar and nucleotide sugar metabolism);ko00052(Galactose metabolism);ko00040(Pentose and glucuronate interconversions);ko00500(Starch and sucrose metabolism)
lbm_HQ_transcript_15834	K14945|QKI|http://www.genome.jp/dbget-bin/www_bget?ko:K14945	*
lbm_HQ_transcript_15836	K16298|SCPL-IV|http://www.genome.jp/dbget-bin/www_bget?ko:K16298	*
lbm_HQ_transcript_15837	K13436|PTI1|http://www.genome.jp/dbget-bin/www_bget?ko:K13436	ko04626(Plant-pathogen interaction)
lbm_HQ_transcript_15839	K17255|GDI1_2|http://www.genome.jp/dbget-bin/www_bget?ko:K17255	*
lbm_HQ_transcript_1585	K12820|DHX15, PRP43|http://www.genome.jp/dbget-bin/www_bget?ko:K12820	ko03040(Spliceosome)
lbm_HQ_transcript_15851	K01922|PPCS, coaB|http://www.genome.jp/dbget-bin/www_bget?ko:K01922	ko00770(Pantothenate and CoA biosynthesis)
lbm_HQ_transcript_15852	K17917|SNX1_2|http://www.genome.jp/dbget-bin/www_bget?ko:K17917	ko04144(Endocytosis)
lbm_HQ_transcript_1587	K00670|E2.3.1.88|http://www.genome.jp/dbget-bin/www_bget?ko:K00670	*
lbm_HQ_transcript_15871	K14327|UPF2, RENT2|http://www.genome.jp/dbget-bin/www_bget?ko:K14327	ko03013(RNA transport);ko03015(mRNA surveillance pathway)
lbm_HQ_transcript_15874	K00847|E2.7.1.4, scrK|http://www.genome.jp/dbget-bin/www_bget?ko:K00847	ko00520(Amino sugar and nucleotide sugar metabolism);ko00051(Fructose and mannose metabolism);ko00500(Starch and sucrose metabolism)
lbm_HQ_transcript_15886	K15443|TRM82, WDR4|http://www.genome.jp/dbget-bin/www_bget?ko:K15443	*
lbm_HQ_transcript_15887	K01623|ALDO|http://www.genome.jp/dbget-bin/www_bget?ko:K01623	ko00051(Fructose and mannose metabolism);ko00010(Glycolysis / Gluconeogenesis);ko00030(Pentose phosphate pathway);ko00710(Carbon fixation in photosynthetic organisms);ko01230(Biosynthesis of amino acids);ko01200(Carbon metabolism)
lbm_HQ_transcript_15889	K00605|gcvT, AMT|http://www.genome.jp/dbget-bin/www_bget?ko:K00605	ko00260(Glycine, serine and threonine metabolism);ko00630(Glyoxylate and dicarboxylate metabolism);ko00670(One carbon pool by folate);ko01200(Carbon metabolism)
lbm_HQ_transcript_15892	K03426|E3.6.1.22, NUDT12, nudC|http://www.genome.jp/dbget-bin/www_bget?ko:K03426	ko04146(Peroxisome);ko00760(Nicotinate and nicotinamide metabolism)
lbm_HQ_transcript_15899	K13099|CD2BP2, PPP1R59|http://www.genome.jp/dbget-bin/www_bget?ko:K13099	*
lbm_HQ_transcript_1590	K06669|SMC3, CSPG6|http://www.genome.jp/dbget-bin/www_bget?ko:K06669	*
lbm_HQ_transcript_15913	K08246|CPI1|http://www.genome.jp/dbget-bin/www_bget?ko:K08246	ko00100(Steroid biosynthesis)
lbm_HQ_transcript_15914	K19355|MAN|http://www.genome.jp/dbget-bin/www_bget?ko:K19355	ko00051(Fructose and mannose metabolism)
lbm_HQ_transcript_15917	K03152|thiJ|http://www.genome.jp/dbget-bin/www_bget?ko:K03152	*
lbm_HQ_transcript_15926	K15272|SLC35A1_2_3|http://www.genome.jp/dbget-bin/www_bget?ko:K15272	*
lbm_HQ_transcript_15927	K03131|TAF6|http://www.genome.jp/dbget-bin/www_bget?ko:K03131	ko03022(Basal transcription factors)
lbm_HQ_transcript_1593	K11855|USP36_42|http://www.genome.jp/dbget-bin/www_bget?ko:K11855	*
lbm_HQ_transcript_15931	K15281|SLC35D|http://www.genome.jp/dbget-bin/www_bget?ko:K15281	*
lbm_HQ_transcript_15932	K00167|BCKDHB, bkdA2|http://www.genome.jp/dbget-bin/www_bget?ko:K00167	ko00280(Valine, leucine and isoleucine degradation);ko00640(Propanoate metabolism)
lbm_HQ_transcript_15934	K13065|E2.3.1.133, HCT|http://www.genome.jp/dbget-bin/www_bget?ko:K13065	ko00941(Flavonoid biosynthesis);ko00940(Phenylpropanoid biosynthesis);ko00945(Stilbenoid, diarylheptanoid and gingerol biosynthesis)
lbm_HQ_transcript_1594	K14413|GALT1|http://www.genome.jp/dbget-bin/www_bget?ko:K14413	*
lbm_HQ_transcript_15943	K12355|REF1|http://www.genome.jp/dbget-bin/www_bget?ko:K12355	ko00940(Phenylpropanoid biosynthesis)
lbm_HQ_transcript_15946	K07374|TUBA|http://www.genome.jp/dbget-bin/www_bget?ko:K07374	ko04145(Phagosome)
lbm_HQ_transcript_15955	K06947|GRC3, NOL9|http://www.genome.jp/dbget-bin/www_bget?ko:K06947	*
lbm_HQ_transcript_15957	K00966|GMPP|http://www.genome.jp/dbget-bin/www_bget?ko:K00966	ko00520(Amino sugar and nucleotide sugar metabolism);ko00051(Fructose and mannose metabolism)
lbm_HQ_transcript_15961	K10046|GME|http://www.genome.jp/dbget-bin/www_bget?ko:K10046	ko00520(Amino sugar and nucleotide sugar metabolism);ko00053(Ascorbate and aldarate metabolism)
lbm_HQ_transcript_15962	K09338|HD-ZIP|http://www.genome.jp/dbget-bin/www_bget?ko:K09338	*
lbm_HQ_transcript_15968	K00133|asd|http://www.genome.jp/dbget-bin/www_bget?ko:K00133	ko00270(Cysteine and methionine metabolism);ko00260(Glycine, serine and threonine metabolism);ko00300(Lysine biosynthesis);ko00261(Monobactam biosynthesis);ko01210(2-Oxocarboxylic acid metabolism);ko01230(Biosynthesis of amino acids)
lbm_HQ_transcript_15969	K00859|coaE|http://www.genome.jp/dbget-bin/www_bget?ko:K00859	ko00770(Pantothenate and CoA biosynthesis)
lbm_HQ_transcript_1597	K08776|NPEPPS|http://www.genome.jp/dbget-bin/www_bget?ko:K08776	*
lbm_HQ_transcript_15970	K11434|PRMT1|http://www.genome.jp/dbget-bin/www_bget?ko:K11434	*
lbm_HQ_transcript_15977	K01307|GGH|http://www.genome.jp/dbget-bin/www_bget?ko:K01307	ko00790(Folate biosynthesis)
lbm_HQ_transcript_15990	K10563|mutM, fpg|http://www.genome.jp/dbget-bin/www_bget?ko:K10563	ko03410(Base excision repair)
lbm_HQ_transcript_15993	K14819|DUSP12, YVH1|http://www.genome.jp/dbget-bin/www_bget?ko:K14819	*
lbm_HQ_transcript_15996	K10632|BRAP|http://www.genome.jp/dbget-bin/www_bget?ko:K10632	*
lbm_HQ_transcript_1600	K12843|PRPF3, PRP3|http://www.genome.jp/dbget-bin/www_bget?ko:K12843	ko03040(Spliceosome)
lbm_HQ_transcript_16001	K10839|RAD23, HR23|http://www.genome.jp/dbget-bin/www_bget?ko:K10839	ko04141(Protein processing in endoplasmic reticulum);ko03420(Nucleotide excision repair)
lbm_HQ_transcript_16004	K08057|CALR|http://www.genome.jp/dbget-bin/www_bget?ko:K08057	ko04145(Phagosome);ko04141(Protein processing in endoplasmic reticulum)
lbm_HQ_transcript_16010	K02906|RP-L3, MRPL3, rplC|http://www.genome.jp/dbget-bin/www_bget?ko:K02906	ko03010(Ribosome)
lbm_HQ_transcript_16018	K03083|GSK3B|http://www.genome.jp/dbget-bin/www_bget?ko:K03083	*
lbm_HQ_transcript_16027	K03257|EIF4A|http://www.genome.jp/dbget-bin/www_bget?ko:K03257	ko03013(RNA transport)
lbm_HQ_transcript_1603	K01414|prlC|http://www.genome.jp/dbget-bin/www_bget?ko:K01414	*
lbm_HQ_transcript_16032	K11498|CENPE|http://www.genome.jp/dbget-bin/www_bget?ko:K11498	*
lbm_HQ_transcript_16033	K13269|E2.4.1.234|http://www.genome.jp/dbget-bin/www_bget?ko:K13269	ko00944(Flavone and flavonol biosynthesis)
lbm_HQ_transcript_16035	K15287|SLC35F1_2|http://www.genome.jp/dbget-bin/www_bget?ko:K15287	*
lbm_HQ_transcript_1604	K12385|NPC1|http://www.genome.jp/dbget-bin/www_bget?ko:K12385	*
lbm_HQ_transcript_16040	K01001|ALG7|http://www.genome.jp/dbget-bin/www_bget?ko:K01001	ko00510(N-Glycan biosynthesis)
lbm_HQ_transcript_16064	K15893|HPR1|http://www.genome.jp/dbget-bin/www_bget?ko:K15893	ko00260(Glycine, serine and threonine metabolism);ko00630(Glyoxylate and dicarboxylate metabolism);ko01200(Carbon metabolism)
lbm_HQ_transcript_16067	K00817|hisC|http://www.genome.jp/dbget-bin/www_bget?ko:K00817	ko00340(Histidine metabolism);ko00360(Phenylalanine metabolism);ko00400(Phenylalanine, tyrosine and tryptophan biosynthesis);ko00350(Tyrosine metabolism);ko00960(Tropane, piperidine and pyridine alkaloid biosynthesis);ko01230(Biosynthesis of amino acids)
lbm_HQ_transcript_16072	K00640|cysE|http://www.genome.jp/dbget-bin/www_bget?ko:K00640	ko00270(Cysteine and methionine metabolism);ko00920(Sulfur metabolism);ko01230(Biosynthesis of amino acids);ko01200(Carbon metabolism)
lbm_HQ_transcript_16077	K01922|PPCS, coaB|http://www.genome.jp/dbget-bin/www_bget?ko:K01922	ko00770(Pantothenate and CoA biosynthesis)
lbm_HQ_transcript_16091	K01100|E3.1.3.37|http://www.genome.jp/dbget-bin/www_bget?ko:K01100	ko00710(Carbon fixation in photosynthetic organisms);ko01200(Carbon metabolism)
lbm_HQ_transcript_16092	K00512|CYP17A|http://www.genome.jp/dbget-bin/www_bget?ko:K00512	*
lbm_HQ_transcript_16097	K00207|DPYD|http://www.genome.jp/dbget-bin/www_bget?ko:K00207	ko00770(Pantothenate and CoA biosynthesis);ko00410(beta-Alanine metabolism);ko00240(Pyrimidine metabolism)
lbm_HQ_transcript_161	K03021|RPC2, POLR3B|http://www.genome.jp/dbget-bin/www_bget?ko:K03021	ko03020(RNA polymerase);ko00230(Purine metabolism);ko00240(Pyrimidine metabolism)
lbm_HQ_transcript_16102	K06269|PPP1C|http://www.genome.jp/dbget-bin/www_bget?ko:K06269	ko03015(mRNA surveillance pathway)
lbm_HQ_transcript_16103	K14503|BZR1_2|http://www.genome.jp/dbget-bin/www_bget?ko:K14503	ko04075(Plant hormone signal transduction)
lbm_HQ_transcript_16110	K00927|PGK, pgk|http://www.genome.jp/dbget-bin/www_bget?ko:K00927	ko00010(Glycolysis / Gluconeogenesis);ko00710(Carbon fixation in photosynthetic organisms);ko01230(Biosynthesis of amino acids);ko01200(Carbon metabolism)
lbm_HQ_transcript_16114	K19747|DCR|http://www.genome.jp/dbget-bin/www_bget?ko:K19747	*
lbm_HQ_transcript_16117	K00434|E1.11.1.11|http://www.genome.jp/dbget-bin/www_bget?ko:K00434	ko00053(Ascorbate and aldarate metabolism);ko00480(Glutathione metabolism)
lbm_HQ_transcript_16124	K00831|serC, PSAT1|http://www.genome.jp/dbget-bin/www_bget?ko:K00831	ko00260(Glycine, serine and threonine metabolism);ko00750(Vitamin B6 metabolism);ko01230(Biosynthesis of amino acids);ko01200(Carbon metabolism)
lbm_HQ_transcript_16125	K00948|PRPS, prsA|http://www.genome.jp/dbget-bin/www_bget?ko:K00948	ko00030(Pentose phosphate pathway);ko00230(Purine metabolism);ko01230(Biosynthesis of amino acids);ko01200(Carbon metabolism)
lbm_HQ_transcript_16127	K01778|dapF|http://www.genome.jp/dbget-bin/www_bget?ko:K01778	ko00300(Lysine biosynthesis);ko01230(Biosynthesis of amino acids)
lbm_HQ_transcript_16129	K13099|CD2BP2, PPP1R59|http://www.genome.jp/dbget-bin/www_bget?ko:K13099	*
lbm_HQ_transcript_1613	K12126|PIF3|http://www.genome.jp/dbget-bin/www_bget?ko:K12126	ko04075(Plant hormone signal transduction);ko04712(Circadian rhythm - plant)
lbm_HQ_transcript_16131	K01100|E3.1.3.37|http://www.genome.jp/dbget-bin/www_bget?ko:K01100	ko00710(Carbon fixation in photosynthetic organisms);ko01200(Carbon metabolism)
lbm_HQ_transcript_16134	K00083|E1.1.1.195|http://www.genome.jp/dbget-bin/www_bget?ko:K00083	ko00940(Phenylpropanoid biosynthesis)
lbm_HQ_transcript_16135	K01265|map|http://www.genome.jp/dbget-bin/www_bget?ko:K01265	*
lbm_HQ_transcript_16136	K00811|ASP5|http://www.genome.jp/dbget-bin/www_bget?ko:K00811	ko00250(Alanine, aspartate and glutamate metabolism);ko00330(Arginine and proline metabolism);ko00220(Arginine biosynthesis);ko00270(Cysteine and methionine metabolism);ko00360(Phenylalanine metabolism);ko00400(Phenylalanine, tyrosine and tryptophan biosynthesis);ko00350(Tyrosine metabolism);ko00950(Isoquinoline alkaloid biosynthesis);ko00960(Tropane, piperidine and pyridine alkaloid biosynthesis…
lbm_HQ_transcript_16139	K09872|PIP|http://www.genome.jp/dbget-bin/www_bget?ko:K09872	*
lbm_HQ_transcript_1614	K15332|TRMT2A|http://www.genome.jp/dbget-bin/www_bget?ko:K15332	*
lbm_HQ_transcript_16147	K10865|MRE11|http://www.genome.jp/dbget-bin/www_bget?ko:K10865	ko03440(Homologous recombination);ko03450(Non-homologous end-joining)
lbm_HQ_transcript_16149	K00818|E2.6.1.11, argD|http://www.genome.jp/dbget-bin/www_bget?ko:K00818	ko00220(Arginine biosynthesis);ko01210(2-Oxocarboxylic acid metabolism);ko01230(Biosynthesis of amino acids)
lbm_HQ_transcript_16150	K01246|tag|http://www.genome.jp/dbget-bin/www_bget?ko:K01246	ko03410(Base excision repair)
lbm_HQ_transcript_16154	K00626|E2.3.1.9, atoB|http://www.genome.jp/dbget-bin/www_bget?ko:K00626	ko00310(Lysine degradation);ko00380(Tryptophan metabolism);ko00280(Valine, leucine and isoleucine degradation);ko00650(Butanoate metabolism);ko00630(Glyoxylate and dicarboxylate metabolism);ko00640(Propanoate metabolism);ko00620(Pyruvate metabolism);ko00071(Fatty acid degradation);ko00072(Synthesis and degradation of ketone bodies);ko00900(Terpenoid backbone biosynthesis);ko01200(Carbon metabolis…
lbm_HQ_transcript_16159	K06634|CCNH|http://www.genome.jp/dbget-bin/www_bget?ko:K06634	ko03420(Nucleotide excision repair);ko03022(Basal transcription factors)
lbm_HQ_transcript_16161	K16297|SCPL-II|http://www.genome.jp/dbget-bin/www_bget?ko:K16297	*
lbm_HQ_transcript_16181	K12355|REF1|http://www.genome.jp/dbget-bin/www_bget?ko:K12355	ko00940(Phenylpropanoid biosynthesis)
lbm_HQ_transcript_16188	K01834|PGAM, gpmA|http://www.genome.jp/dbget-bin/www_bget?ko:K01834	ko00260(Glycine, serine and threonine metabolism);ko00010(Glycolysis / Gluconeogenesis);ko01230(Biosynthesis of amino acids);ko01200(Carbon metabolism)
lbm_HQ_transcript_1619	K01962|accA|http://www.genome.jp/dbget-bin/www_bget?ko:K01962	ko00640(Propanoate metabolism);ko00620(Pyruvate metabolism);ko00061(Fatty acid biosynthesis);ko01200(Carbon metabolism);ko01212(Fatty acid metabolism)
lbm_HQ_transcript_16199	K08246|CPI1|http://www.genome.jp/dbget-bin/www_bget?ko:K08246	ko00100(Steroid biosynthesis)
lbm_HQ_transcript_162	K14442|DHX36, RHAU|http://www.genome.jp/dbget-bin/www_bget?ko:K14442	ko03018(RNA degradation)
lbm_HQ_transcript_16206	K07375|TUBB|http://www.genome.jp/dbget-bin/www_bget?ko:K07375	ko04145(Phagosome)
lbm_HQ_transcript_16211	K10736|MCM10|http://www.genome.jp/dbget-bin/www_bget?ko:K10736	*
lbm_HQ_transcript_16218	K01597|MVD, mvaD|http://www.genome.jp/dbget-bin/www_bget?ko:K01597	ko00900(Terpenoid backbone biosynthesis)
lbm_HQ_transcript_16221	K08488|STX7|http://www.genome.jp/dbget-bin/www_bget?ko:K08488	ko04145(Phagosome);ko04130(SNARE interactions in vesicular transport)
lbm_HQ_transcript_16227	K00253|IVD, ivd|http://www.genome.jp/dbget-bin/www_bget?ko:K00253	ko00280(Valine, leucine and isoleucine degradation)
lbm_HQ_transcript_16229	K10277|KDM8, JMJD5|http://www.genome.jp/dbget-bin/www_bget?ko:K10277	*
lbm_HQ_transcript_16234	K03061|PSMC2, RPT1|http://www.genome.jp/dbget-bin/www_bget?ko:K03061	ko03050(Proteasome)
lbm_HQ_transcript_16244	K08963|mtnA|http://www.genome.jp/dbget-bin/www_bget?ko:K08963	ko00270(Cysteine and methionine metabolism)
lbm_HQ_transcript_16251	K15400|HHT1|http://www.genome.jp/dbget-bin/www_bget?ko:K15400	ko00073(Cutin, suberine and wax biosynthesis)
lbm_HQ_transcript_16259	K19355|MAN|http://www.genome.jp/dbget-bin/www_bget?ko:K19355	ko00051(Fructose and mannose metabolism)
lbm_HQ_transcript_16262	K06889|K06889|http://www.genome.jp/dbget-bin/www_bget?ko:K06889	*
lbm_HQ_transcript_1627	K00695|E2.4.1.13|http://www.genome.jp/dbget-bin/www_bget?ko:K00695	ko00500(Starch and sucrose metabolism)
lbm_HQ_transcript_16284	K14432|ABF|http://www.genome.jp/dbget-bin/www_bget?ko:K14432	ko04075(Plant hormone signal transduction)
lbm_HQ_transcript_16285	K04536|GNB1|http://www.genome.jp/dbget-bin/www_bget?ko:K04536	*
lbm_HQ_transcript_16292	K03066|PSMC5, RPT6|http://www.genome.jp/dbget-bin/www_bget?ko:K03066	ko03050(Proteasome)
lbm_HQ_transcript_16294	K00789|metK|http://www.genome.jp/dbget-bin/www_bget?ko:K00789	ko00270(Cysteine and methionine metabolism);ko01230(Biosynthesis of amino acids)
lbm_HQ_transcript_16299	K09645|CPVL|http://www.genome.jp/dbget-bin/www_bget?ko:K09645	*
lbm_HQ_transcript_163	K10999|CESA|http://www.genome.jp/dbget-bin/www_bget?ko:K10999	*
lbm_HQ_transcript_1630	K08835|OXSR1, STK39|http://www.genome.jp/dbget-bin/www_bget?ko:K08835	*
lbm_HQ_transcript_16300	K07375|TUBB|http://www.genome.jp/dbget-bin/www_bget?ko:K07375	ko04145(Phagosome)
lbm_HQ_transcript_16303	K00599|METTL6|http://www.genome.jp/dbget-bin/www_bget?ko:K00599	*
lbm_HQ_transcript_16307	K08490|STX5|http://www.genome.jp/dbget-bin/www_bget?ko:K08490	ko04130(SNARE interactions in vesicular transport)
lbm_HQ_transcript_1631	K14497|PP2C|http://www.genome.jp/dbget-bin/www_bget?ko:K14497	ko04016(MAPK signaling pathway - plant);ko04075(Plant hormone signal transduction)
lbm_HQ_transcript_16311	K00547|mmuM, BHMT2|http://www.genome.jp/dbget-bin/www_bget?ko:K00547	ko00270(Cysteine and methionine metabolism)
lbm_HQ_transcript_16312	K01176|E3.2.1.1, amyA, malS|http://www.genome.jp/dbget-bin/www_bget?ko:K01176	ko00500(Starch and sucrose metabolism)
lbm_HQ_transcript_16313	K13207|CUGBP, BRUNOL, CELF|http://www.genome.jp/dbget-bin/www_bget?ko:K13207	*
lbm_HQ_transcript_1632	K01148|PARN|http://www.genome.jp/dbget-bin/www_bget?ko:K01148	ko03018(RNA degradation)
lbm_HQ_transcript_16320	K10534|NR|http://www.genome.jp/dbget-bin/www_bget?ko:K10534	ko00910(Nitrogen metabolism)
lbm_HQ_transcript_16326	K01867|WARS, trpS|http://www.genome.jp/dbget-bin/www_bget?ko:K01867	ko00970(Aminoacyl-tRNA biosynthesis)
lbm_HQ_transcript_16328	K00261|GLUD1_2, gdhA|http://www.genome.jp/dbget-bin/www_bget?ko:K00261	ko00250(Alanine, aspartate and glutamate metabolism);ko00220(Arginine biosynthesis);ko00910(Nitrogen metabolism);ko01200(Carbon metabolism)
lbm_HQ_transcript_16331	K00815|TAT|http://www.genome.jp/dbget-bin/www_bget?ko:K00815	ko00270(Cysteine and methionine metabolism);ko00360(Phenylalanine metabolism);ko00400(Phenylalanine, tyrosine and tryptophan biosynthesis);ko00350(Tyrosine metabolism);ko00950(Isoquinoline alkaloid biosynthesis);ko00960(Tropane, piperidine and pyridine alkaloid biosynthesis);ko00130(Ubiquinone and other terpenoid-quinone biosynthesis);ko01230(Biosynthesis of amino acids)
lbm_HQ_transcript_16332	K02835|prfA, MTRF1, MRF1|http://www.genome.jp/dbget-bin/www_bget?ko:K02835	*
lbm_HQ_transcript_16335	K06269|PPP1C|http://www.genome.jp/dbget-bin/www_bget?ko:K06269	ko03015(mRNA surveillance pathway)
lbm_HQ_transcript_1634	K00695|E2.4.1.13|http://www.genome.jp/dbget-bin/www_bget?ko:K00695	ko00500(Starch and sucrose metabolism)
lbm_HQ_transcript_16345	K08150|SLC2A13, ITR|http://www.genome.jp/dbget-bin/www_bget?ko:K08150	*
lbm_HQ_transcript_1635	K01876|DARS, aspS|http://www.genome.jp/dbget-bin/www_bget?ko:K01876	ko00970(Aminoacyl-tRNA biosynthesis)
lbm_HQ_transcript_1636	K00889|PIP5K|http://www.genome.jp/dbget-bin/www_bget?ko:K00889	ko04144(Endocytosis);ko04070(Phosphatidylinositol signaling system);ko00562(Inositol phosphate metabolism)
lbm_HQ_transcript_16362	K09338|HD-ZIP|http://www.genome.jp/dbget-bin/www_bget?ko:K09338	*
lbm_HQ_transcript_16372	K11842|USP12_46|http://www.genome.jp/dbget-bin/www_bget?ko:K11842	*
lbm_HQ_transcript_16375	K17255|GDI1_2|http://www.genome.jp/dbget-bin/www_bget?ko:K17255	*
lbm_HQ_transcript_1639	K06617|E2.4.1.82|http://www.genome.jp/dbget-bin/www_bget?ko:K06617	ko00052(Galactose metabolism)
lbm_HQ_transcript_16395	K13082|DFR|http://www.genome.jp/dbget-bin/www_bget?ko:K13082	ko00941(Flavonoid biosynthesis)
lbm_HQ_transcript_16396	K14431|TGA|http://www.genome.jp/dbget-bin/www_bget?ko:K14431	ko04075(Plant hormone signal transduction)
lbm_HQ_transcript_16397	K11778|DHDDS, RER2, SRT1|http://www.genome.jp/dbget-bin/www_bget?ko:K11778	ko00900(Terpenoid backbone biosynthesis)
lbm_HQ_transcript_164	K12885|RBMX, HNRNPG|http://www.genome.jp/dbget-bin/www_bget?ko:K12885	ko03040(Spliceosome)
lbm_HQ_transcript_1640	K13648|GAUT|http://www.genome.jp/dbget-bin/www_bget?ko:K13648	ko00520(Amino sugar and nucleotide sugar metabolism)
lbm_HQ_transcript_16403	K19367|SPG21|http://www.genome.jp/dbget-bin/www_bget?ko:K19367	ko04144(Endocytosis)
lbm_HQ_transcript_16406	K05863|SLC25A4S, ANT|http://www.genome.jp/dbget-bin/www_bget?ko:K05863	*
lbm_HQ_transcript_16408	K19525|VPS13A_C|http://www.genome.jp/dbget-bin/www_bget?ko:K19525	*
lbm_HQ_transcript_16412	K03065|PSMC3, RPT5|http://www.genome.jp/dbget-bin/www_bget?ko:K03065	ko03050(Proteasome)
lbm_HQ_transcript_16416	K10134|EI24|http://www.genome.jp/dbget-bin/www_bget?ko:K10134	*
lbm_HQ_transcript_16422	K13205|AAR2, C20orf4|http://www.genome.jp/dbget-bin/www_bget?ko:K13205	*
lbm_HQ_transcript_16425	K03063|PSMC4, RPT3|http://www.genome.jp/dbget-bin/www_bget?ko:K03063	ko03050(Proteasome)
lbm_HQ_transcript_16427	K08064|NFYA|http://www.genome.jp/dbget-bin/www_bget?ko:K08064	*
lbm_HQ_transcript_16435	K12823|DDX5, DBP2|http://www.genome.jp/dbget-bin/www_bget?ko:K12823	ko03040(Spliceosome)
lbm_HQ_transcript_16439	K17917|SNX1_2|http://www.genome.jp/dbget-bin/www_bget?ko:K17917	ko04144(Endocytosis)
lbm_HQ_transcript_16443	K15014|SLC29A1_2_3, ENT1_2_3|http://www.genome.jp/dbget-bin/www_bget?ko:K15014	*
lbm_HQ_transcript_16446	K01889|FARSA, pheS|http://www.genome.jp/dbget-bin/www_bget?ko:K01889	ko00970(Aminoacyl-tRNA biosynthesis)
lbm_HQ_transcript_1645	K00695|E2.4.1.13|http://www.genome.jp/dbget-bin/www_bget?ko:K00695	ko00500(Starch and sucrose metabolism)
lbm_HQ_transcript_16458	K17260|ACTR2, ARP2|http://www.genome.jp/dbget-bin/www_bget?ko:K17260	*
lbm_HQ_transcript_16463	K02146|ATPeV0D, ATP6D|http://www.genome.jp/dbget-bin/www_bget?ko:K02146	ko04145(Phagosome);ko00190(Oxidative phosphorylation)
lbm_HQ_transcript_16464	K11434|PRMT1|http://www.genome.jp/dbget-bin/www_bget?ko:K11434	*
lbm_HQ_transcript_16472	K05349|bglX|http://www.genome.jp/dbget-bin/www_bget?ko:K05349	ko00940(Phenylpropanoid biosynthesis);ko00500(Starch and sucrose metabolism);ko00460(Cyanoamino acid metabolism)
lbm_HQ_transcript_16473	K10839|RAD23, HR23|http://www.genome.jp/dbget-bin/www_bget?ko:K10839	ko04141(Protein processing in endoplasmic reticulum);ko03420(Nucleotide excision repair)
lbm_HQ_transcript_16479	K14003|PREB, SEC12|http://www.genome.jp/dbget-bin/www_bget?ko:K14003	ko04141(Protein processing in endoplasmic reticulum)
lbm_HQ_transcript_1648	K20180|VPS16|http://www.genome.jp/dbget-bin/www_bget?ko:K20180	*
lbm_HQ_transcript_16480	K02996|RP-S9, MRPS9, rpsI|http://www.genome.jp/dbget-bin/www_bget?ko:K02996	ko03010(Ribosome)
lbm_HQ_transcript_16483	K20456|OSBP|http://www.genome.jp/dbget-bin/www_bget?ko:K20456	*
lbm_HQ_transcript_16484	K11279|NAP1L1, NRP|http://www.genome.jp/dbget-bin/www_bget?ko:K11279	*
lbm_HQ_transcript_16487	K07766|E3.6.1.52|http://www.genome.jp/dbget-bin/www_bget?ko:K07766	*
lbm_HQ_transcript_16498	K06130|LYPLA2|http://www.genome.jp/dbget-bin/www_bget?ko:K06130	ko00564(Glycerophospholipid metabolism)
lbm_HQ_transcript_165	K16240|SPA1|http://www.genome.jp/dbget-bin/www_bget?ko:K16240	ko04712(Circadian rhythm - plant)
lbm_HQ_transcript_16501	K03841|FBP, fbp|http://www.genome.jp/dbget-bin/www_bget?ko:K03841	ko00051(Fructose and mannose metabolism);ko00010(Glycolysis / Gluconeogenesis);ko00030(Pentose phosphate pathway);ko00710(Carbon fixation in photosynthetic organisms);ko01200(Carbon metabolism)
lbm_HQ_transcript_16509	K14321|NUPL2, CG1|http://www.genome.jp/dbget-bin/www_bget?ko:K14321	ko03013(RNA transport)
lbm_HQ_transcript_16514	K12849|PRPF38A|http://www.genome.jp/dbget-bin/www_bget?ko:K12849	ko03040(Spliceosome)
lbm_HQ_transcript_16516	K14998|SURF1, SHY1|http://www.genome.jp/dbget-bin/www_bget?ko:K14998	*
lbm_HQ_transcript_16520	K13436|PTI1|http://www.genome.jp/dbget-bin/www_bget?ko:K13436	ko04626(Plant-pathogen interaction)
lbm_HQ_transcript_16523	K09833|HPT, HGGT, ubiA|http://www.genome.jp/dbget-bin/www_bget?ko:K09833	ko00130(Ubiquinone and other terpenoid-quinone biosynthesis)
lbm_HQ_transcript_16524	K03005|RPA49, POLR1E|http://www.genome.jp/dbget-bin/www_bget?ko:K03005	ko03020(RNA polymerase);ko00230(Purine metabolism);ko00240(Pyrimidine metabolism)
lbm_HQ_transcript_16532	K10290|FBXO3|http://www.genome.jp/dbget-bin/www_bget?ko:K10290	*
lbm_HQ_transcript_16538	K14819|DUSP12, YVH1|http://www.genome.jp/dbget-bin/www_bget?ko:K14819	*
lbm_HQ_transcript_16541	K00869|E2.7.1.36, MVK, mvaK1|http://www.genome.jp/dbget-bin/www_bget?ko:K00869	ko04146(Peroxisome);ko00900(Terpenoid backbone biosynthesis)
lbm_HQ_transcript_16542	K08064|NFYA|http://www.genome.jp/dbget-bin/www_bget?ko:K08064	*
lbm_HQ_transcript_16543	K00222|TM7SF2, ERG24|http://www.genome.jp/dbget-bin/www_bget?ko:K00222	ko00100(Steroid biosynthesis)
lbm_HQ_transcript_16555	K06963|TAN1, THUMPD1|http://www.genome.jp/dbget-bin/www_bget?ko:K06963	*
lbm_HQ_transcript_16557	K00616|E2.2.1.2, talA, talB|http://www.genome.jp/dbget-bin/www_bget?ko:K00616	ko00030(Pentose phosphate pathway);ko01230(Biosynthesis of amino acids);ko01200(Carbon metabolism)
lbm_HQ_transcript_16562	K10747|LIG1|http://www.genome.jp/dbget-bin/www_bget?ko:K10747	ko03410(Base excision repair);ko03030(DNA replication);ko03430(Mismatch repair);ko03420(Nucleotide excision repair)
lbm_HQ_transcript_16563	K09584|PDIA6, TXNDC7|http://www.genome.jp/dbget-bin/www_bget?ko:K09584	ko04141(Protein processing in endoplasmic reticulum)
lbm_HQ_transcript_16566	K12741|HNRNPA1_3|http://www.genome.jp/dbget-bin/www_bget?ko:K12741	ko03040(Spliceosome)
lbm_HQ_transcript_16567	K18327|REXO4, REX4|http://www.genome.jp/dbget-bin/www_bget?ko:K18327	*
lbm_HQ_transcript_16569	K00162|PDHB, pdhB|http://www.genome.jp/dbget-bin/www_bget?ko:K00162	ko00020(Citrate cycle (TCA cycle));ko00010(Glycolysis / Gluconeogenesis);ko00620(Pyruvate metabolism);ko01200(Carbon metabolism)
lbm_HQ_transcript_16574	K09584|PDIA6, TXNDC7|http://www.genome.jp/dbget-bin/www_bget?ko:K09584	ko04141(Protein processing in endoplasmic reticulum)
lbm_HQ_transcript_16577	K01102|PDP|http://www.genome.jp/dbget-bin/www_bget?ko:K01102	*
lbm_HQ_transcript_1658	K00695|E2.4.1.13|http://www.genome.jp/dbget-bin/www_bget?ko:K00695	ko00500(Starch and sucrose metabolism)
lbm_HQ_transcript_16581	K07056|rsmI|http://www.genome.jp/dbget-bin/www_bget?ko:K07056	*
lbm_HQ_transcript_16589	K05955|FNTA|http://www.genome.jp/dbget-bin/www_bget?ko:K05955	ko00900(Terpenoid backbone biosynthesis)
lbm_HQ_transcript_1659	K14692|SLC30A5_7, ZNT5_7, MTP, MSC2|http://www.genome.jp/dbget-bin/www_bget?ko:K14692	*
lbm_HQ_transcript_16590	K08057|CALR|http://www.genome.jp/dbget-bin/www_bget?ko:K08057	ko04145(Phagosome);ko04141(Protein processing in endoplasmic reticulum)
lbm_HQ_transcript_16592	K12836|U2AF1|http://www.genome.jp/dbget-bin/www_bget?ko:K12836	ko03040(Spliceosome)
lbm_HQ_transcript_16601	K05759|PFN|http://www.genome.jp/dbget-bin/www_bget?ko:K05759	*
lbm_HQ_transcript_16608	K18857|ADH1|http://www.genome.jp/dbget-bin/www_bget?ko:K18857	ko00350(Tyrosine metabolism);ko00010(Glycolysis / Gluconeogenesis);ko00071(Fatty acid degradation);ko00592(alpha-Linolenic acid metabolism)
lbm_HQ_transcript_16613	K19355|MAN|http://www.genome.jp/dbget-bin/www_bget?ko:K19355	ko00051(Fructose and mannose metabolism)
lbm_HQ_transcript_16615	K03841|FBP, fbp|http://www.genome.jp/dbget-bin/www_bget?ko:K03841	ko00051(Fructose and mannose metabolism);ko00010(Glycolysis / Gluconeogenesis);ko00030(Pentose phosphate pathway);ko00710(Carbon fixation in photosynthetic organisms);ko01200(Carbon metabolism)
lbm_HQ_transcript_16617	K01899|LSC1|http://www.genome.jp/dbget-bin/www_bget?ko:K01899	ko00020(Citrate cycle (TCA cycle));ko00640(Propanoate metabolism);ko01200(Carbon metabolism)
lbm_HQ_transcript_16622	K19996|SFH5|http://www.genome.jp/dbget-bin/www_bget?ko:K19996	*
lbm_HQ_transcript_16623	K19635|E1.1.1.366|http://www.genome.jp/dbget-bin/www_bget?ko:K19635	*
lbm_HQ_transcript_16626	K18151|UAH|http://www.genome.jp/dbget-bin/www_bget?ko:K18151	ko00230(Purine metabolism)
lbm_HQ_transcript_1664	K12133|LHY|http://www.genome.jp/dbget-bin/www_bget?ko:K12133	ko04712(Circadian rhythm - plant)
lbm_HQ_transcript_16641	K08494|NSPN|http://www.genome.jp/dbget-bin/www_bget?ko:K08494	*
lbm_HQ_transcript_16653	K09561|STUB1, CHIP|http://www.genome.jp/dbget-bin/www_bget?ko:K09561	ko04141(Protein processing in endoplasmic reticulum);ko04120(Ubiquitin mediated proteolysis)
lbm_HQ_transcript_16655	K09584|PDIA6, TXNDC7|http://www.genome.jp/dbget-bin/www_bget?ko:K09584	ko04141(Protein processing in endoplasmic reticulum)
lbm_HQ_transcript_1666	K14799|TSR1|http://www.genome.jp/dbget-bin/www_bget?ko:K14799	*
lbm_HQ_transcript_1667	K17800|LETM1, MDM38|http://www.genome.jp/dbget-bin/www_bget?ko:K17800	*
lbm_HQ_transcript_16671	K06269|PPP1C|http://www.genome.jp/dbget-bin/www_bget?ko:K06269	ko03015(mRNA surveillance pathway)
lbm_HQ_transcript_16672	K18810|CYCD1_2_4|http://www.genome.jp/dbget-bin/www_bget?ko:K18810	*
lbm_HQ_transcript_1668	K01115|PLD1_2|http://www.genome.jp/dbget-bin/www_bget?ko:K01115	ko04144(Endocytosis);ko00565(Ether lipid metabolism);ko00564(Glycerophospholipid metabolism)
lbm_HQ_transcript_16680	K13691|SGT1|http://www.genome.jp/dbget-bin/www_bget?ko:K13691	*
lbm_HQ_transcript_16684	K02925|RP-L3e, RPL3|http://www.genome.jp/dbget-bin/www_bget?ko:K02925	ko03010(Ribosome)
lbm_HQ_transcript_167	K12828|SF3B1, SAP155|http://www.genome.jp/dbget-bin/www_bget?ko:K12828	ko03040(Spliceosome)
lbm_HQ_transcript_1670	K01228|GCS1|http://www.genome.jp/dbget-bin/www_bget?ko:K01228	ko04141(Protein processing in endoplasmic reticulum);ko00510(N-Glycan biosynthesis)
lbm_HQ_transcript_16701	K00789|metK|http://www.genome.jp/dbget-bin/www_bget?ko:K00789	ko00270(Cysteine and methionine metabolism);ko01230(Biosynthesis of amino acids)
lbm_HQ_transcript_16703	K07375|TUBB|http://www.genome.jp/dbget-bin/www_bget?ko:K07375	ko04145(Phagosome)
lbm_HQ_transcript_16715	K09338|HD-ZIP|http://www.genome.jp/dbget-bin/www_bget?ko:K09338	*
lbm_HQ_transcript_1672	K15334|NCL1, TRM4|http://www.genome.jp/dbget-bin/www_bget?ko:K15334	*
lbm_HQ_transcript_16720	K00894|ETNK, EKI|http://www.genome.jp/dbget-bin/www_bget?ko:K00894	ko00564(Glycerophospholipid metabolism)
lbm_HQ_transcript_16722	K03250|EIF3E, INT6|http://www.genome.jp/dbget-bin/www_bget?ko:K03250	ko03013(RNA transport)
lbm_HQ_transcript_16728	K04382|PPP2C|http://www.genome.jp/dbget-bin/www_bget?ko:K04382	ko04136(Autophagy - other eukaryotes);ko03015(mRNA surveillance pathway)
lbm_HQ_transcript_1673	K14515|EBF1_2|http://www.genome.jp/dbget-bin/www_bget?ko:K14515	ko04016(MAPK signaling pathway - plant);ko04075(Plant hormone signal transduction)
lbm_HQ_transcript_16740	K15893|HPR1|http://www.genome.jp/dbget-bin/www_bget?ko:K15893	ko00260(Glycine, serine and threonine metabolism);ko00630(Glyoxylate and dicarboxylate metabolism);ko01200(Carbon metabolism)
lbm_HQ_transcript_16752	K00927|PGK, pgk|http://www.genome.jp/dbget-bin/www_bget?ko:K00927	ko00010(Glycolysis / Gluconeogenesis);ko00710(Carbon fixation in photosynthetic organisms);ko01230(Biosynthesis of amino acids);ko01200(Carbon metabolism)
lbm_HQ_transcript_16754	K11308|MYST1, MOF, KAT8|http://www.genome.jp/dbget-bin/www_bget?ko:K11308	*
lbm_HQ_transcript_16762	K14677|ACY1|http://www.genome.jp/dbget-bin/www_bget?ko:K14677	ko00220(Arginine biosynthesis);ko01210(2-Oxocarboxylic acid metabolism);ko01230(Biosynthesis of amino acids)
lbm_HQ_transcript_16773	K10770|ALKBH8|http://www.genome.jp/dbget-bin/www_bget?ko:K10770	*
lbm_HQ_transcript_16780	K19882|NOTUM|http://www.genome.jp/dbget-bin/www_bget?ko:K19882	*
lbm_HQ_transcript_16785	K01054|MGLL|http://www.genome.jp/dbget-bin/www_bget?ko:K01054	ko00561(Glycerolipid metabolism)
lbm_HQ_transcript_16787	K14003|PREB, SEC12|http://www.genome.jp/dbget-bin/www_bget?ko:K14003	ko04141(Protein processing in endoplasmic reticulum)
lbm_HQ_transcript_16789	K01551|arsA, ASNA1|http://www.genome.jp/dbget-bin/www_bget?ko:K01551	*
lbm_HQ_transcript_16796	K14165|K14165|http://www.genome.jp/dbget-bin/www_bget?ko:K14165	*
lbm_HQ_transcript_168	K01595|ppc|http://www.genome.jp/dbget-bin/www_bget?ko:K01595	ko00620(Pyruvate metabolism);ko00710(Carbon fixation in photosynthetic organisms);ko01200(Carbon metabolism)
lbm_HQ_transcript_1680	K12124|GI|http://www.genome.jp/dbget-bin/www_bget?ko:K12124	ko04712(Circadian rhythm - plant)
lbm_HQ_transcript_16807	K01736|aroC|http://www.genome.jp/dbget-bin/www_bget?ko:K01736	ko00400(Phenylalanine, tyrosine and tryptophan biosynthesis);ko01230(Biosynthesis of amino acids)
lbm_HQ_transcript_16808	K18466|VPS26|http://www.genome.jp/dbget-bin/www_bget?ko:K18466	ko04144(Endocytosis)
lbm_HQ_transcript_16816	K01749|hemC, HMBS|http://www.genome.jp/dbget-bin/www_bget?ko:K01749	ko00860(Porphyrin and chlorophyll metabolism)
lbm_HQ_transcript_1682	K05016|CLCN7|http://www.genome.jp/dbget-bin/www_bget?ko:K05016	*
lbm_HQ_transcript_16821	K02982|RP-S3, rpsC|http://www.genome.jp/dbget-bin/www_bget?ko:K02982	ko03010(Ribosome)
lbm_HQ_transcript_16831	K01738|cysK|http://www.genome.jp/dbget-bin/www_bget?ko:K01738	ko00270(Cysteine and methionine metabolism);ko00920(Sulfur metabolism);ko01230(Biosynthesis of amino acids);ko01200(Carbon metabolism)
lbm_HQ_transcript_16838	K05863|SLC25A4S, ANT|http://www.genome.jp/dbget-bin/www_bget?ko:K05863	*
lbm_HQ_transcript_1684	K14485|TIR1|http://www.genome.jp/dbget-bin/www_bget?ko:K14485	ko04075(Plant hormone signal transduction)
lbm_HQ_transcript_16841	K04710|CERS|http://www.genome.jp/dbget-bin/www_bget?ko:K04710	ko00600(Sphingolipid metabolism)
lbm_HQ_transcript_16844	K19729|GNAT3|http://www.genome.jp/dbget-bin/www_bget?ko:K19729	*
lbm_HQ_transcript_16857	K00026|MDH2|http://www.genome.jp/dbget-bin/www_bget?ko:K00026	ko00270(Cysteine and methionine metabolism);ko00020(Citrate cycle (TCA cycle));ko00630(Glyoxylate and dicarboxylate metabolism);ko00620(Pyruvate metabolism);ko00710(Carbon fixation in photosynthetic organisms);ko01200(Carbon metabolism)
lbm_HQ_transcript_16859	K16296|SCPL-I|http://www.genome.jp/dbget-bin/www_bget?ko:K16296	*
lbm_HQ_transcript_1686	K05391|CNGF|http://www.genome.jp/dbget-bin/www_bget?ko:K05391	ko04626(Plant-pathogen interaction)
lbm_HQ_transcript_16862	K10295|FBXO9|http://www.genome.jp/dbget-bin/www_bget?ko:K10295	*
lbm_HQ_transcript_16863	K10046|GME|http://www.genome.jp/dbget-bin/www_bget?ko:K10046	ko00520(Amino sugar and nucleotide sugar metabolism);ko00053(Ascorbate and aldarate metabolism)
lbm_HQ_transcript_16865	K11517|HAO|http://www.genome.jp/dbget-bin/www_bget?ko:K11517	ko04146(Peroxisome);ko00630(Glyoxylate and dicarboxylate metabolism);ko01200(Carbon metabolism)
lbm_HQ_transcript_16871	K14457|MOGAT2, MGAT2|http://www.genome.jp/dbget-bin/www_bget?ko:K14457	ko00561(Glycerolipid metabolism)
lbm_HQ_transcript_16874	K15397|KCS|http://www.genome.jp/dbget-bin/www_bget?ko:K15397	ko00062(Fatty acid elongation)
lbm_HQ_transcript_16876	K13076|SLD|http://www.genome.jp/dbget-bin/www_bget?ko:K13076	*
lbm_HQ_transcript_16878	K20535|MPK1_2|http://www.genome.jp/dbget-bin/www_bget?ko:K20535	ko04016(MAPK signaling pathway - plant)
lbm_HQ_transcript_1688	K05016|CLCN7|http://www.genome.jp/dbget-bin/www_bget?ko:K05016	*
lbm_HQ_transcript_16881	K17506|PPM1L, PP2CE|http://www.genome.jp/dbget-bin/www_bget?ko:K17506	*
lbm_HQ_transcript_16884	K05359|ADT, PDT|http://www.genome.jp/dbget-bin/www_bget?ko:K05359	ko00400(Phenylalanine, tyrosine and tryptophan biosynthesis);ko01230(Biosynthesis of amino acids)
lbm_HQ_transcript_16894	K11135|PINX1|http://www.genome.jp/dbget-bin/www_bget?ko:K11135	*
lbm_HQ_transcript_16903	K06133|LYS5, acpT|http://www.genome.jp/dbget-bin/www_bget?ko:K06133	ko00770(Pantothenate and CoA biosynthesis)
lbm_HQ_transcript_16904	K00767|nadC, QPRT|http://www.genome.jp/dbget-bin/www_bget?ko:K00767	ko00760(Nicotinate and nicotinamide metabolism)
lbm_HQ_transcript_1691	K08867|WNK, PRKWNK|http://www.genome.jp/dbget-bin/www_bget?ko:K08867	*
lbm_HQ_transcript_16917	K13130|GEMIN2, SIP1|http://www.genome.jp/dbget-bin/www_bget?ko:K13130	ko03013(RNA transport)
lbm_HQ_transcript_16920	K01597|MVD, mvaD|http://www.genome.jp/dbget-bin/www_bget?ko:K01597	ko00900(Terpenoid backbone biosynthesis)
lbm_HQ_transcript_16922	K15893|HPR1|http://www.genome.jp/dbget-bin/www_bget?ko:K15893	ko00260(Glycine, serine and threonine metabolism);ko00630(Glyoxylate and dicarboxylate metabolism);ko01200(Carbon metabolism)
lbm_HQ_transcript_16926	K14546|UTP5, WDR43|http://www.genome.jp/dbget-bin/www_bget?ko:K14546	ko03008(Ribosome biogenesis in eukaryotes)
lbm_HQ_transcript_16929	K09510|DNAJB4|http://www.genome.jp/dbget-bin/www_bget?ko:K09510	*
lbm_HQ_transcript_16935	K13035|NIT4|http://www.genome.jp/dbget-bin/www_bget?ko:K13035	ko00460(Cyanoamino acid metabolism)
lbm_HQ_transcript_16944	K00030|IDH3|http://www.genome.jp/dbget-bin/www_bget?ko:K00030	ko00020(Citrate cycle (TCA cycle));ko01210(2-Oxocarboxylic acid metabolism);ko01230(Biosynthesis of amino acids);ko01200(Carbon metabolism)
lbm_HQ_transcript_16949	K03039|PSMD13, RPN9|http://www.genome.jp/dbget-bin/www_bget?ko:K03039	ko03050(Proteasome)
lbm_HQ_transcript_16956	K00789|metK|http://www.genome.jp/dbget-bin/www_bget?ko:K00789	ko00270(Cysteine and methionine metabolism);ko01230(Biosynthesis of amino acids)
lbm_HQ_transcript_16959	K10251|HSD17B12, KAR, IFA38|http://www.genome.jp/dbget-bin/www_bget?ko:K10251	ko01040(Biosynthesis of unsaturated fatty acids);ko00062(Fatty acid elongation);ko01212(Fatty acid metabolism)
lbm_HQ_transcript_16960	K13354|SLC25A17, PMP34|http://www.genome.jp/dbget-bin/www_bget?ko:K13354	ko04146(Peroxisome)
lbm_HQ_transcript_16961	K06634|CCNH|http://www.genome.jp/dbget-bin/www_bget?ko:K06634	ko03420(Nucleotide excision repair);ko03022(Basal transcription factors)
lbm_HQ_transcript_16964	K01623|ALDO|http://www.genome.jp/dbget-bin/www_bget?ko:K01623	ko00051(Fructose and mannose metabolism);ko00010(Glycolysis / Gluconeogenesis);ko00030(Pentose phosphate pathway);ko00710(Carbon fixation in photosynthetic organisms);ko01230(Biosynthesis of amino acids);ko01200(Carbon metabolism)
lbm_HQ_transcript_16966	K08494|NSPN|http://www.genome.jp/dbget-bin/www_bget?ko:K08494	*
lbm_HQ_transcript_1697	K14486|K14486, ARF|http://www.genome.jp/dbget-bin/www_bget?ko:K14486	ko04075(Plant hormone signal transduction)
lbm_HQ_transcript_16974	K14684|SLC25A23S|http://www.genome.jp/dbget-bin/www_bget?ko:K14684	*
lbm_HQ_transcript_16981	K03110|ftsY|http://www.genome.jp/dbget-bin/www_bget?ko:K03110	ko03060(Protein export)
lbm_HQ_transcript_16985	K00913|ITPK1|http://www.genome.jp/dbget-bin/www_bget?ko:K00913	ko04070(Phosphatidylinositol signaling system);ko00562(Inositol phosphate metabolism)
lbm_HQ_transcript_16986	K19269|PGP, PGLP|http://www.genome.jp/dbget-bin/www_bget?ko:K19269	ko00630(Glyoxylate and dicarboxylate metabolism);ko01200(Carbon metabolism)
lbm_HQ_transcript_16994	K00913|ITPK1|http://www.genome.jp/dbget-bin/www_bget?ko:K00913	ko04070(Phosphatidylinositol signaling system);ko00562(Inositol phosphate metabolism)
lbm_HQ_transcript_16997	K15175|CDC73|http://www.genome.jp/dbget-bin/www_bget?ko:K15175	*
lbm_HQ_transcript_170	K12885|RBMX, HNRNPG|http://www.genome.jp/dbget-bin/www_bget?ko:K12885	ko03040(Spliceosome)
lbm_HQ_transcript_17000	K14782|AATF, BFR2|http://www.genome.jp/dbget-bin/www_bget?ko:K14782	*
lbm_HQ_transcript_17005	K12119|CRY2|http://www.genome.jp/dbget-bin/www_bget?ko:K12119	ko04712(Circadian rhythm - plant)
lbm_HQ_transcript_17009	K10756|RFC3_5|http://www.genome.jp/dbget-bin/www_bget?ko:K10756	ko03030(DNA replication);ko03430(Mismatch repair);ko03420(Nucleotide excision repair)
lbm_HQ_transcript_17015	K03347|CUL1, CDC53|http://www.genome.jp/dbget-bin/www_bget?ko:K03347	ko04141(Protein processing in endoplasmic reticulum);ko04120(Ubiquitin mediated proteolysis)
lbm_HQ_transcript_17018	K01623|ALDO|http://www.genome.jp/dbget-bin/www_bget?ko:K01623	ko00051(Fructose and mannose metabolism);ko00010(Glycolysis / Gluconeogenesis);ko00030(Pentose phosphate pathway);ko00710(Carbon fixation in photosynthetic organisms);ko01230(Biosynthesis of amino acids);ko01200(Carbon metabolism)
lbm_HQ_transcript_17022	K00993|EPT1|http://www.genome.jp/dbget-bin/www_bget?ko:K00993	ko00565(Ether lipid metabolism);ko00564(Glycerophospholipid metabolism);ko00440(Phosphonate and phosphinate metabolism)
lbm_HQ_transcript_17027	K13506|GPAT3_4, AGPAT9, AGPAT6|http://www.genome.jp/dbget-bin/www_bget?ko:K13506	ko00561(Glycerolipid metabolism);ko00564(Glycerophospholipid metabolism)
lbm_HQ_transcript_17035	K00167|BCKDHB, bkdA2|http://www.genome.jp/dbget-bin/www_bget?ko:K00167	ko00280(Valine, leucine and isoleucine degradation);ko00640(Propanoate metabolism)
lbm_HQ_transcript_1704	K18757|LARP1|http://www.genome.jp/dbget-bin/www_bget?ko:K18757	*
lbm_HQ_transcript_17047	K01265|map|http://www.genome.jp/dbget-bin/www_bget?ko:K01265	*
lbm_HQ_transcript_17048	K08057|CALR|http://www.genome.jp/dbget-bin/www_bget?ko:K08057	ko04145(Phagosome);ko04141(Protein processing in endoplasmic reticulum)
lbm_HQ_transcript_17057	K08272|CAB39, MO25|http://www.genome.jp/dbget-bin/www_bget?ko:K08272	*
lbm_HQ_transcript_17067	K01597|MVD, mvaD|http://www.genome.jp/dbget-bin/www_bget?ko:K01597	ko00900(Terpenoid backbone biosynthesis)
lbm_HQ_transcript_17069	K14165|K14165|http://www.genome.jp/dbget-bin/www_bget?ko:K14165	*
lbm_HQ_transcript_17075	K14293|KPNB1, IPO1|http://www.genome.jp/dbget-bin/www_bget?ko:K14293	ko03013(RNA transport)
lbm_HQ_transcript_17076	K13464|JAZ|http://www.genome.jp/dbget-bin/www_bget?ko:K13464	ko04075(Plant hormone signal transduction)
lbm_HQ_transcript_17084	K12836|U2AF1|http://www.genome.jp/dbget-bin/www_bget?ko:K12836	ko03040(Spliceosome)
lbm_HQ_transcript_1709	K20456|OSBP|http://www.genome.jp/dbget-bin/www_bget?ko:K20456	*
lbm_HQ_transcript_17094	K16297|SCPL-II|http://www.genome.jp/dbget-bin/www_bget?ko:K16297	*
lbm_HQ_transcript_17095	K01599|hemE, UROD|http://www.genome.jp/dbget-bin/www_bget?ko:K01599	ko00860(Porphyrin and chlorophyll metabolism)
lbm_HQ_transcript_17096	K14664|ILR1|http://www.genome.jp/dbget-bin/www_bget?ko:K14664	*
lbm_HQ_transcript_17102	K14945|QKI|http://www.genome.jp/dbget-bin/www_bget?ko:K14945	*
lbm_HQ_transcript_17103	K14859|SSF1_2|http://www.genome.jp/dbget-bin/www_bget?ko:K14859	*
lbm_HQ_transcript_17105	K06269|PPP1C|http://www.genome.jp/dbget-bin/www_bget?ko:K06269	ko03015(mRNA surveillance pathway)
lbm_HQ_transcript_17108	K14964|ASH2|http://www.genome.jp/dbget-bin/www_bget?ko:K14964	*
lbm_HQ_transcript_17110	K09517|DNAJB11|http://www.genome.jp/dbget-bin/www_bget?ko:K09517	ko04141(Protein processing in endoplasmic reticulum)
lbm_HQ_transcript_17111	K14864|FTSJ1, TRM7|http://www.genome.jp/dbget-bin/www_bget?ko:K14864	*
lbm_HQ_transcript_17120	K15014|SLC29A1_2_3, ENT1_2_3|http://www.genome.jp/dbget-bin/www_bget?ko:K15014	*
lbm_HQ_transcript_17138	K19043|RHF|http://www.genome.jp/dbget-bin/www_bget?ko:K19043	*
lbm_HQ_transcript_1714	K12580|CNOT3, NOT3|http://www.genome.jp/dbget-bin/www_bget?ko:K12580	ko03018(RNA degradation)
lbm_HQ_transcript_17141	K14864|FTSJ1, TRM7|http://www.genome.jp/dbget-bin/www_bget?ko:K14864	*
lbm_HQ_transcript_17144	K18726|FAF2, UBXD8|http://www.genome.jp/dbget-bin/www_bget?ko:K18726	*
lbm_HQ_transcript_17146	K05758|ARPC2|http://www.genome.jp/dbget-bin/www_bget?ko:K05758	ko04144(Endocytosis)
lbm_HQ_transcript_17147	K10775|E4.3.1.24|http://www.genome.jp/dbget-bin/www_bget?ko:K10775	ko00360(Phenylalanine metabolism);ko00940(Phenylpropanoid biosynthesis)
lbm_HQ_transcript_17150	K03453|TC.BASS|http://www.genome.jp/dbget-bin/www_bget?ko:K03453	*
lbm_HQ_transcript_1716	K14309|NUP93, NIC96|http://www.genome.jp/dbget-bin/www_bget?ko:K14309	ko03013(RNA transport)
lbm_HQ_transcript_17161	K08790|STK38, NDR|http://www.genome.jp/dbget-bin/www_bget?ko:K08790	*
lbm_HQ_transcript_17171	K01738|cysK|http://www.genome.jp/dbget-bin/www_bget?ko:K01738	ko00270(Cysteine and methionine metabolism);ko00920(Sulfur metabolism);ko01230(Biosynthesis of amino acids);ko01200(Carbon metabolism)
lbm_HQ_transcript_17175	K00253|IVD, ivd|http://www.genome.jp/dbget-bin/www_bget?ko:K00253	ko00280(Valine, leucine and isoleucine degradation)
lbm_HQ_transcript_17185	K00948|PRPS, prsA|http://www.genome.jp/dbget-bin/www_bget?ko:K00948	ko00030(Pentose phosphate pathway);ko00230(Purine metabolism);ko01230(Biosynthesis of amino acids);ko01200(Carbon metabolism)
lbm_HQ_transcript_17186	K14455|GOT2|http://www.genome.jp/dbget-bin/www_bget?ko:K14455	ko00250(Alanine, aspartate and glutamate metabolism);ko00330(Arginine and proline metabolism);ko00220(Arginine biosynthesis);ko00270(Cysteine and methionine metabolism);ko00360(Phenylalanine metabolism);ko00400(Phenylalanine, tyrosine and tryptophan biosynthesis);ko00350(Tyrosine metabolism);ko00950(Isoquinoline alkaloid biosynthesis);ko00960(Tropane, piperidine and pyridine alkaloid biosynthesis…
lbm_HQ_transcript_17187	K14156|CHK|http://www.genome.jp/dbget-bin/www_bget?ko:K14156	ko00564(Glycerophospholipid metabolism)
lbm_HQ_transcript_17188	K17506|PPM1L, PP2CE|http://www.genome.jp/dbget-bin/www_bget?ko:K17506	*
lbm_HQ_transcript_17192	K00640|cysE|http://www.genome.jp/dbget-bin/www_bget?ko:K00640	ko00270(Cysteine and methionine metabolism);ko00920(Sulfur metabolism);ko01230(Biosynthesis of amino acids);ko01200(Carbon metabolism)
lbm_HQ_transcript_17205	K04536|GNB1|http://www.genome.jp/dbget-bin/www_bget?ko:K04536	*
lbm_HQ_transcript_1721	K18757|LARP1|http://www.genome.jp/dbget-bin/www_bget?ko:K18757	*
lbm_HQ_transcript_17211	K03026|RPC4, POLR3D|http://www.genome.jp/dbget-bin/www_bget?ko:K03026	ko03020(RNA polymerase);ko00230(Purine metabolism);ko00240(Pyrimidine metabolism)
lbm_HQ_transcript_17220	K00930|argB|http://www.genome.jp/dbget-bin/www_bget?ko:K00930	ko00220(Arginine biosynthesis);ko01210(2-Oxocarboxylic acid metabolism);ko01230(Biosynthesis of amino acids)
lbm_HQ_transcript_17221	K12890|SFRS1_9|http://www.genome.jp/dbget-bin/www_bget?ko:K12890	ko03040(Spliceosome)
lbm_HQ_transcript_17227	K20224|IPO9, RANBP9|http://www.genome.jp/dbget-bin/www_bget?ko:K20224	*
lbm_HQ_transcript_1723	K11649|SMARCC|http://www.genome.jp/dbget-bin/www_bget?ko:K11649	*
lbm_HQ_transcript_17232	K00026|MDH2|http://www.genome.jp/dbget-bin/www_bget?ko:K00026	ko00270(Cysteine and methionine metabolism);ko00020(Citrate cycle (TCA cycle));ko00630(Glyoxylate and dicarboxylate metabolism);ko00620(Pyruvate metabolism);ko00710(Carbon fixation in photosynthetic organisms);ko01200(Carbon metabolism)
lbm_HQ_transcript_17238	K11713|PGTB1|http://www.genome.jp/dbget-bin/www_bget?ko:K11713	*
lbm_HQ_transcript_1724	K00830|AGXT|http://www.genome.jp/dbget-bin/www_bget?ko:K00830	ko04146(Peroxisome);ko00250(Alanine, aspartate and glutamate metabolism);ko00260(Glycine, serine and threonine metabolism);ko00630(Glyoxylate and dicarboxylate metabolism);ko01200(Carbon metabolism)
lbm_HQ_transcript_17242	K13035|NIT4|http://www.genome.jp/dbget-bin/www_bget?ko:K13035	ko00460(Cyanoamino acid metabolism)
lbm_HQ_transcript_17254	K00472|E1.14.11.2|http://www.genome.jp/dbget-bin/www_bget?ko:K00472	ko00330(Arginine and proline metabolism)
lbm_HQ_transcript_17257	K05863|SLC25A4S, ANT|http://www.genome.jp/dbget-bin/www_bget?ko:K05863	*
lbm_HQ_transcript_17259	K03531|ftsZ|http://www.genome.jp/dbget-bin/www_bget?ko:K03531	*
lbm_HQ_transcript_17261	K15437|AIMP1, ARC1|http://www.genome.jp/dbget-bin/www_bget?ko:K15437	*
lbm_HQ_transcript_17263	K12900|FUSIP1|http://www.genome.jp/dbget-bin/www_bget?ko:K12900	ko03040(Spliceosome)
lbm_HQ_transcript_17264	K03039|PSMD13, RPN9|http://www.genome.jp/dbget-bin/www_bget?ko:K03039	ko03050(Proteasome)
lbm_HQ_transcript_17266	K18857|ADH1|http://www.genome.jp/dbget-bin/www_bget?ko:K18857	ko00350(Tyrosine metabolism);ko00010(Glycolysis / Gluconeogenesis);ko00071(Fatty acid degradation);ko00592(alpha-Linolenic acid metabolism)
lbm_HQ_transcript_17267	K18635|SPR1|http://www.genome.jp/dbget-bin/www_bget?ko:K18635	*
lbm_HQ_transcript_17268	K08064|NFYA|http://www.genome.jp/dbget-bin/www_bget?ko:K08064	*
lbm_HQ_transcript_17270	K02115|ATPF1G, atpG|http://www.genome.jp/dbget-bin/www_bget?ko:K02115	ko00190(Oxidative phosphorylation);ko00195(Photosynthesis)
lbm_HQ_transcript_17271	K19371|DNAJC25|http://www.genome.jp/dbget-bin/www_bget?ko:K19371	*
lbm_HQ_transcript_17274	K06268|PPP3R, CNB|http://www.genome.jp/dbget-bin/www_bget?ko:K06268	*
lbm_HQ_transcript_17278	K19882|NOTUM|http://www.genome.jp/dbget-bin/www_bget?ko:K19882	*
lbm_HQ_transcript_17293	K14684|SLC25A23S|http://www.genome.jp/dbget-bin/www_bget?ko:K14684	*
lbm_HQ_transcript_173	K18442|ARFGEF, BIG|http://www.genome.jp/dbget-bin/www_bget?ko:K18442	ko04144(Endocytosis)
lbm_HQ_transcript_1730	K10268|FBXL2_20|http://www.genome.jp/dbget-bin/www_bget?ko:K10268	*
lbm_HQ_transcript_17308	K00703|E2.4.1.21, glgA|http://www.genome.jp/dbget-bin/www_bget?ko:K00703	ko00500(Starch and sucrose metabolism)
lbm_HQ_transcript_17309	K02835|prfA, MTRF1, MRF1|http://www.genome.jp/dbget-bin/www_bget?ko:K02835	*
lbm_HQ_transcript_17312	K03239|EIF2B1|http://www.genome.jp/dbget-bin/www_bget?ko:K03239	ko03013(RNA transport)
lbm_HQ_transcript_17313	K09680|coaW|http://www.genome.jp/dbget-bin/www_bget?ko:K09680	ko00770(Pantothenate and CoA biosynthesis)
lbm_HQ_transcript_17315	K06636|SMC1|http://www.genome.jp/dbget-bin/www_bget?ko:K06636	*
lbm_HQ_transcript_17324	K14505|CYCD3|http://www.genome.jp/dbget-bin/www_bget?ko:K14505	ko04075(Plant hormone signal transduction)
lbm_HQ_transcript_17325	K12398|AP3M|http://www.genome.jp/dbget-bin/www_bget?ko:K12398	*
lbm_HQ_transcript_17326	K01455|E3.5.1.49|http://www.genome.jp/dbget-bin/www_bget?ko:K01455	ko00630(Glyoxylate and dicarboxylate metabolism);ko00910(Nitrogen metabolism);ko00460(Cyanoamino acid metabolism);ko01200(Carbon metabolism)
lbm_HQ_transcript_17330	K19828|MTG1|http://www.genome.jp/dbget-bin/www_bget?ko:K19828	*
lbm_HQ_transcript_17332	K18010|HCAR|http://www.genome.jp/dbget-bin/www_bget?ko:K18010	ko00860(Porphyrin and chlorophyll metabolism)
lbm_HQ_transcript_17339	K12741|HNRNPA1_3|http://www.genome.jp/dbget-bin/www_bget?ko:K12741	ko03040(Spliceosome)
lbm_HQ_transcript_1734	K10268|FBXL2_20|http://www.genome.jp/dbget-bin/www_bget?ko:K10268	*
lbm_HQ_transcript_17342	K00306|PIPOX|http://www.genome.jp/dbget-bin/www_bget?ko:K00306	ko04146(Peroxisome);ko00260(Glycine, serine and threonine metabolism);ko00310(Lysine degradation)
lbm_HQ_transcript_17351	K08730|PTDSS2|http://www.genome.jp/dbget-bin/www_bget?ko:K08730	ko00564(Glycerophospholipid metabolism)
lbm_HQ_transcript_17354	K09422|MYBP|http://www.genome.jp/dbget-bin/www_bget?ko:K09422	*
lbm_HQ_transcript_17355	K03145|TFIIS|http://www.genome.jp/dbget-bin/www_bget?ko:K03145	*
lbm_HQ_transcript_17357	K19861|BEBT, AMAT|http://www.genome.jp/dbget-bin/www_bget?ko:K19861	*
lbm_HQ_transcript_1736	K20102|YTHDF|http://www.genome.jp/dbget-bin/www_bget?ko:K20102	*
lbm_HQ_transcript_17361	K10960|chlP, bchP|http://www.genome.jp/dbget-bin/www_bget?ko:K10960	ko00860(Porphyrin and chlorophyll metabolism);ko00900(Terpenoid backbone biosynthesis)
lbm_HQ_transcript_17362	K01307|GGH|http://www.genome.jp/dbget-bin/www_bget?ko:K01307	ko00790(Folate biosynthesis)
lbm_HQ_transcript_17363	K13114|PNN|http://www.genome.jp/dbget-bin/www_bget?ko:K13114	ko03013(RNA transport);ko03015(mRNA surveillance pathway)
lbm_HQ_transcript_1737	K10624|RBBP6|http://www.genome.jp/dbget-bin/www_bget?ko:K10624	*
lbm_HQ_transcript_17370	K09835|crtISO, crtH|http://www.genome.jp/dbget-bin/www_bget?ko:K09835	ko00906(Carotenoid biosynthesis)
lbm_HQ_transcript_17373	K05359|ADT, PDT|http://www.genome.jp/dbget-bin/www_bget?ko:K05359	ko00400(Phenylalanine, tyrosine and tryptophan biosynthesis);ko01230(Biosynthesis of amino acids)
lbm_HQ_transcript_17380	K01792|E5.1.3.15|http://www.genome.jp/dbget-bin/www_bget?ko:K01792	ko00010(Glycolysis / Gluconeogenesis)
lbm_HQ_transcript_17383	K14963|WDR5, SWD3, CPS30|http://www.genome.jp/dbget-bin/www_bget?ko:K14963	*
lbm_HQ_transcript_17394	K15687|MKRN|http://www.genome.jp/dbget-bin/www_bget?ko:K15687	*
lbm_HQ_transcript_17397	K19995|SCAMP|http://www.genome.jp/dbget-bin/www_bget?ko:K19995	*
lbm_HQ_transcript_1740	K00889|PIP5K|http://www.genome.jp/dbget-bin/www_bget?ko:K00889	ko04144(Endocytosis);ko04070(Phosphatidylinositol signaling system);ko00562(Inositol phosphate metabolism)
lbm_HQ_transcript_17401	K15289|SLC35F5|http://www.genome.jp/dbget-bin/www_bget?ko:K15289	*
lbm_HQ_transcript_17406	K14484|IAA|http://www.genome.jp/dbget-bin/www_bget?ko:K14484	ko04075(Plant hormone signal transduction)
lbm_HQ_transcript_1741	K11674|MCRS1, INO80Q|http://www.genome.jp/dbget-bin/www_bget?ko:K11674	*
lbm_HQ_transcript_17410	K01052|LIPA|http://www.genome.jp/dbget-bin/www_bget?ko:K01052	ko00100(Steroid biosynthesis)
lbm_HQ_transcript_17415	K13162|PCBP2_3_4|http://www.genome.jp/dbget-bin/www_bget?ko:K13162	*
lbm_HQ_transcript_17418	K03255|TIF31, CLU1|http://www.genome.jp/dbget-bin/www_bget?ko:K03255	*
lbm_HQ_transcript_17423	K03083|GSK3B|http://www.genome.jp/dbget-bin/www_bget?ko:K03083	*
lbm_HQ_transcript_17425	K01623|ALDO|http://www.genome.jp/dbget-bin/www_bget?ko:K01623	ko00051(Fructose and mannose metabolism);ko00010(Glycolysis / Gluconeogenesis);ko00030(Pentose phosphate pathway);ko00710(Carbon fixation in photosynthetic organisms);ko01230(Biosynthesis of amino acids);ko01200(Carbon metabolism)
lbm_HQ_transcript_17426	K18735|SMG9|http://www.genome.jp/dbget-bin/www_bget?ko:K18735	*
lbm_HQ_transcript_17427	K00052|leuB|http://www.genome.jp/dbget-bin/www_bget?ko:K00052	ko00290(Valine, leucine and isoleucine biosynthesis);ko00660(C5-Branched dibasic acid metabolism);ko01210(2-Oxocarboxylic acid metabolism);ko01230(Biosynthesis of amino acids)
lbm_HQ_transcript_17432	K17525|CHID1|http://www.genome.jp/dbget-bin/www_bget?ko:K17525	*
lbm_HQ_transcript_17433	K14565|NOP58|http://www.genome.jp/dbget-bin/www_bget?ko:K14565	ko03008(Ribosome biogenesis in eukaryotes)
lbm_HQ_transcript_17435	K03538|POP4, RPP29|http://www.genome.jp/dbget-bin/www_bget?ko:K03538	ko03013(RNA transport);ko03008(Ribosome biogenesis in eukaryotes)
lbm_HQ_transcript_17436	K19788|OLA1|http://www.genome.jp/dbget-bin/www_bget?ko:K19788	*
lbm_HQ_transcript_17437	K09595|HM13|http://www.genome.jp/dbget-bin/www_bget?ko:K09595	*
lbm_HQ_transcript_17445	K14775|UTP30, RSL1D1|http://www.genome.jp/dbget-bin/www_bget?ko:K14775	*
lbm_HQ_transcript_1745	K02963|RP-S18, MRPS18, rpsR|http://www.genome.jp/dbget-bin/www_bget?ko:K02963	ko03010(Ribosome)
lbm_HQ_transcript_17455	K10046|GME|http://www.genome.jp/dbget-bin/www_bget?ko:K10046	ko00520(Amino sugar and nucleotide sugar metabolism);ko00053(Ascorbate and aldarate metabolism)
lbm_HQ_transcript_17456	K05605|HIBCH|http://www.genome.jp/dbget-bin/www_bget?ko:K05605	ko00280(Valine, leucine and isoleucine degradation);ko00640(Propanoate metabolism);ko00410(beta-Alanine metabolism);ko01200(Carbon metabolism)
lbm_HQ_transcript_17459	K07407|E3.2.1.22B, galA, rafA|http://www.genome.jp/dbget-bin/www_bget?ko:K07407	ko00052(Galactose metabolism);ko00603(Glycosphingolipid biosynthesis - globo and isoglobo series);ko00561(Glycerolipid metabolism);ko00600(Sphingolipid metabolism)
lbm_HQ_transcript_1746	K11836|USP5_13, UBP14|http://www.genome.jp/dbget-bin/www_bget?ko:K11836	*
lbm_HQ_transcript_17460	K14001|SIL1, SLS1|http://www.genome.jp/dbget-bin/www_bget?ko:K14001	ko04141(Protein processing in endoplasmic reticulum)
lbm_HQ_transcript_17462	K01011|TST, MPST, sseA|http://www.genome.jp/dbget-bin/www_bget?ko:K01011	ko04122(Sulfur relay system);ko00270(Cysteine and methionine metabolism);ko00920(Sulfur metabolism)
lbm_HQ_transcript_17463	K13344|PEX13|http://www.genome.jp/dbget-bin/www_bget?ko:K13344	ko04146(Peroxisome)
lbm_HQ_transcript_17466	K17506|PPM1L, PP2CE|http://www.genome.jp/dbget-bin/www_bget?ko:K17506	*
lbm_HQ_transcript_17468	K09422|MYBP|http://www.genome.jp/dbget-bin/www_bget?ko:K09422	*
lbm_HQ_transcript_1748	K16240|SPA1|http://www.genome.jp/dbget-bin/www_bget?ko:K16240	ko04712(Circadian rhythm - plant)
lbm_HQ_transcript_17481	K18666|ASCC1|http://www.genome.jp/dbget-bin/www_bget?ko:K18666	*
lbm_HQ_transcript_17486	K12450|RHM|http://www.genome.jp/dbget-bin/www_bget?ko:K12450	ko00520(Amino sugar and nucleotide sugar metabolism)
lbm_HQ_transcript_17488	K10406|KIFC2_3|http://www.genome.jp/dbget-bin/www_bget?ko:K10406	*
lbm_HQ_transcript_17489	K01738|cysK|http://www.genome.jp/dbget-bin/www_bget?ko:K01738	ko00270(Cysteine and methionine metabolism);ko00920(Sulfur metabolism);ko01230(Biosynthesis of amino acids);ko01200(Carbon metabolism)
lbm_HQ_transcript_1749	K14856|SDA1, SDAD1|http://www.genome.jp/dbget-bin/www_bget?ko:K14856	*
lbm_HQ_transcript_17500	K15121|SLC25A44|http://www.genome.jp/dbget-bin/www_bget?ko:K15121	*
lbm_HQ_transcript_17504	K15283|SLC35E1|http://www.genome.jp/dbget-bin/www_bget?ko:K15283	*
lbm_HQ_transcript_17508	K11778|DHDDS, RER2, SRT1|http://www.genome.jp/dbget-bin/www_bget?ko:K11778	ko00900(Terpenoid backbone biosynthesis)
lbm_HQ_transcript_17513	K01551|arsA, ASNA1|http://www.genome.jp/dbget-bin/www_bget?ko:K01551	*
lbm_HQ_transcript_17520	K02941|RP-LP0, RPLP0|http://www.genome.jp/dbget-bin/www_bget?ko:K02941	ko03010(Ribosome)
lbm_HQ_transcript_17532	K15191|LARP7|http://www.genome.jp/dbget-bin/www_bget?ko:K15191	*
lbm_HQ_transcript_17552	K18121|GLYR|http://www.genome.jp/dbget-bin/www_bget?ko:K18121	ko00650(Butanoate metabolism);ko00630(Glyoxylate and dicarboxylate metabolism);ko01200(Carbon metabolism)
lbm_HQ_transcript_17557	K01963|accD|http://www.genome.jp/dbget-bin/www_bget?ko:K01963	ko00640(Propanoate metabolism);ko00620(Pyruvate metabolism);ko00061(Fatty acid biosynthesis);ko01200(Carbon metabolism);ko01212(Fatty acid metabolism)
lbm_HQ_transcript_17559	K09510|DNAJB4|http://www.genome.jp/dbget-bin/www_bget?ko:K09510	*
lbm_HQ_transcript_17563	K02575|NRT, narK, nrtP, nasA|http://www.genome.jp/dbget-bin/www_bget?ko:K02575	ko00910(Nitrogen metabolism)
lbm_HQ_transcript_17567	K01623|ALDO|http://www.genome.jp/dbget-bin/www_bget?ko:K01623	ko00051(Fructose and mannose metabolism);ko00010(Glycolysis / Gluconeogenesis);ko00030(Pentose phosphate pathway);ko00710(Carbon fixation in photosynthetic organisms);ko01230(Biosynthesis of amino acids);ko01200(Carbon metabolism)
lbm_HQ_transcript_17579	K14303|NUP160, NUP120|http://www.genome.jp/dbget-bin/www_bget?ko:K14303	ko03013(RNA transport)
lbm_HQ_transcript_1759	K04506|SIAH1|http://www.genome.jp/dbget-bin/www_bget?ko:K04506	ko04120(Ubiquitin mediated proteolysis)
lbm_HQ_transcript_17591	K02148|ATPeV1C, ATP6C|http://www.genome.jp/dbget-bin/www_bget?ko:K02148	ko04145(Phagosome);ko00190(Oxidative phosphorylation)
lbm_HQ_transcript_17592	K08064|NFYA|http://www.genome.jp/dbget-bin/www_bget?ko:K08064	*
lbm_HQ_transcript_17596	K09872|PIP|http://www.genome.jp/dbget-bin/www_bget?ko:K09872	*
lbm_HQ_transcript_17603	K00789|metK|http://www.genome.jp/dbget-bin/www_bget?ko:K00789	ko00270(Cysteine and methionine metabolism);ko01230(Biosynthesis of amino acids)
lbm_HQ_transcript_17615	K14503|BZR1_2|http://www.genome.jp/dbget-bin/www_bget?ko:K14503	ko04075(Plant hormone signal transduction)
lbm_HQ_transcript_17624	K05605|HIBCH|http://www.genome.jp/dbget-bin/www_bget?ko:K05605	ko00280(Valine, leucine and isoleucine degradation);ko00640(Propanoate metabolism);ko00410(beta-Alanine metabolism);ko01200(Carbon metabolism)
lbm_HQ_transcript_17628	K11303|HAT1, KAT1|http://www.genome.jp/dbget-bin/www_bget?ko:K11303	*
lbm_HQ_transcript_1763	K00700|glgB|http://www.genome.jp/dbget-bin/www_bget?ko:K00700	ko00500(Starch and sucrose metabolism)
lbm_HQ_transcript_17635	K02932|RP-L5e, RPL5|http://www.genome.jp/dbget-bin/www_bget?ko:K02932	ko03010(Ribosome)
lbm_HQ_transcript_17636	K10046|GME|http://www.genome.jp/dbget-bin/www_bget?ko:K10046	ko00520(Amino sugar and nucleotide sugar metabolism);ko00053(Ascorbate and aldarate metabolism)
lbm_HQ_transcript_17638	K12640|CYP85A2, BR6OX2|http://www.genome.jp/dbget-bin/www_bget?ko:K12640	ko00905(Brassinosteroid biosynthesis)
lbm_HQ_transcript_17642	K09872|PIP|http://www.genome.jp/dbget-bin/www_bget?ko:K09872	*
lbm_HQ_transcript_17647	K07300|chaA, CAX|http://www.genome.jp/dbget-bin/www_bget?ko:K07300	*
lbm_HQ_transcript_17661	K12893|SFRS4_5_6|http://www.genome.jp/dbget-bin/www_bget?ko:K12893	ko03040(Spliceosome)
lbm_HQ_transcript_17673	K03781|katE, CAT, catB, srpA|http://www.genome.jp/dbget-bin/www_bget?ko:K03781	ko04146(Peroxisome);ko04016(MAPK signaling pathway - plant);ko00380(Tryptophan metabolism);ko00630(Glyoxylate and dicarboxylate metabolism);ko01200(Carbon metabolism)
lbm_HQ_transcript_17676	K00626|E2.3.1.9, atoB|http://www.genome.jp/dbget-bin/www_bget?ko:K00626	ko00310(Lysine degradation);ko00380(Tryptophan metabolism);ko00280(Valine, leucine and isoleucine degradation);ko00650(Butanoate metabolism);ko00630(Glyoxylate and dicarboxylate metabolism);ko00640(Propanoate metabolism);ko00620(Pyruvate metabolism);ko00071(Fatty acid degradation);ko00072(Synthesis and degradation of ketone bodies);ko00900(Terpenoid backbone biosynthesis);ko01200(Carbon metabolis…
lbm_HQ_transcript_17689	K14504|TCH4|http://www.genome.jp/dbget-bin/www_bget?ko:K14504	ko04075(Plant hormone signal transduction)
lbm_HQ_transcript_17697	K14484|IAA|http://www.genome.jp/dbget-bin/www_bget?ko:K14484	ko04075(Plant hormone signal transduction)
lbm_HQ_transcript_17698	K15186|EAF|http://www.genome.jp/dbget-bin/www_bget?ko:K15186	*
lbm_HQ_transcript_17701	K02575|NRT, narK, nrtP, nasA|http://www.genome.jp/dbget-bin/www_bget?ko:K02575	ko00910(Nitrogen metabolism)
lbm_HQ_transcript_17708	K03231|EEF1A|http://www.genome.jp/dbget-bin/www_bget?ko:K03231	ko03013(RNA transport)
lbm_HQ_transcript_1771	K12127|TOC1, APRR1|http://www.genome.jp/dbget-bin/www_bget?ko:K12127	ko04712(Circadian rhythm - plant)
lbm_HQ_transcript_17712	K14376|PAP|http://www.genome.jp/dbget-bin/www_bget?ko:K14376	ko03015(mRNA surveillance pathway)
lbm_HQ_transcript_17717	K03426|E3.6.1.22, NUDT12, nudC|http://www.genome.jp/dbget-bin/www_bget?ko:K03426	ko04146(Peroxisome);ko00760(Nicotinate and nicotinamide metabolism)
lbm_HQ_transcript_17719	K13436|PTI1|http://www.genome.jp/dbget-bin/www_bget?ko:K13436	ko04626(Plant-pathogen interaction)
lbm_HQ_transcript_17724	K18757|LARP1|http://www.genome.jp/dbget-bin/www_bget?ko:K18757	*
lbm_HQ_transcript_17735	K15893|HPR1|http://www.genome.jp/dbget-bin/www_bget?ko:K15893	ko00260(Glycine, serine and threonine metabolism);ko00630(Glyoxylate and dicarboxylate metabolism);ko01200(Carbon metabolism)
lbm_HQ_transcript_1774	K16732|PRC1|http://www.genome.jp/dbget-bin/www_bget?ko:K16732	*
lbm_HQ_transcript_17740	K14847|RPF2|http://www.genome.jp/dbget-bin/www_bget?ko:K14847	*
lbm_HQ_transcript_17781	K02535|lpxC|http://www.genome.jp/dbget-bin/www_bget?ko:K02535	*
lbm_HQ_transcript_17782	K14945|QKI|http://www.genome.jp/dbget-bin/www_bget?ko:K14945	*
lbm_HQ_transcript_1779	K18667|ASCC2|http://www.genome.jp/dbget-bin/www_bget?ko:K18667	*
lbm_HQ_transcript_17790	K03145|TFIIS|http://www.genome.jp/dbget-bin/www_bget?ko:K03145	*
lbm_HQ_transcript_17791	K01409|KAE1, tsaD, QRI7|http://www.genome.jp/dbget-bin/www_bget?ko:K01409	*
lbm_HQ_transcript_17797	K04040|chlG, bchG|http://www.genome.jp/dbget-bin/www_bget?ko:K04040	ko00860(Porphyrin and chlorophyll metabolism)
lbm_HQ_transcript_178	K14005|SEC31|http://www.genome.jp/dbget-bin/www_bget?ko:K14005	ko04141(Protein processing in endoplasmic reticulum)
lbm_HQ_transcript_17801	K01814|hisA|http://www.genome.jp/dbget-bin/www_bget?ko:K01814	ko00340(Histidine metabolism);ko01230(Biosynthesis of amino acids)
lbm_HQ_transcript_17804	K00434|E1.11.1.11|http://www.genome.jp/dbget-bin/www_bget?ko:K00434	ko00053(Ascorbate and aldarate metabolism);ko00480(Glutathione metabolism)
lbm_HQ_transcript_1782	K05016|CLCN7|http://www.genome.jp/dbget-bin/www_bget?ko:K05016	*
lbm_HQ_transcript_17820	K05864|PPID, CYPD|http://www.genome.jp/dbget-bin/www_bget?ko:K05864	*
lbm_HQ_transcript_17823	K00162|PDHB, pdhB|http://www.genome.jp/dbget-bin/www_bget?ko:K00162	ko00020(Citrate cycle (TCA cycle));ko00010(Glycolysis / Gluconeogenesis);ko00620(Pyruvate metabolism);ko01200(Carbon metabolism)
lbm_HQ_transcript_17825	K17262|TBCB, CKAP1, ALF1|http://www.genome.jp/dbget-bin/www_bget?ko:K17262	*
lbm_HQ_transcript_17826	K11267|PDS5|http://www.genome.jp/dbget-bin/www_bget?ko:K11267	*
lbm_HQ_transcript_17827	K00001|E1.1.1.1, adh|http://www.genome.jp/dbget-bin/www_bget?ko:K00001	ko00350(Tyrosine metabolism);ko00010(Glycolysis / Gluconeogenesis);ko00071(Fatty acid degradation)
lbm_HQ_transcript_17829	K13130|GEMIN2, SIP1|http://www.genome.jp/dbget-bin/www_bget?ko:K13130	ko03013(RNA transport)
lbm_HQ_transcript_1783	K15501|PPP6R3, SAPS3|http://www.genome.jp/dbget-bin/www_bget?ko:K15501	*
lbm_HQ_transcript_17832	K13034|ATCYSC1|http://www.genome.jp/dbget-bin/www_bget?ko:K13034	ko00270(Cysteine and methionine metabolism);ko00920(Sulfur metabolism);ko00460(Cyanoamino acid metabolism);ko01230(Biosynthesis of amino acids);ko01200(Carbon metabolism)
lbm_HQ_transcript_17837	K18787|ACL5|http://www.genome.jp/dbget-bin/www_bget?ko:K18787	*
lbm_HQ_transcript_17851	K13510|LPCAT1_2|http://www.genome.jp/dbget-bin/www_bget?ko:K13510	ko00565(Ether lipid metabolism);ko00564(Glycerophospholipid metabolism)
lbm_HQ_transcript_17861	K02930|RP-L4e, RPL4|http://www.genome.jp/dbget-bin/www_bget?ko:K02930	ko03010(Ribosome)
lbm_HQ_transcript_17880	K00645|fabD|http://www.genome.jp/dbget-bin/www_bget?ko:K00645	ko00061(Fatty acid biosynthesis);ko01212(Fatty acid metabolism)
lbm_HQ_transcript_17884	K01783|rpe, RPE|http://www.genome.jp/dbget-bin/www_bget?ko:K01783	ko00040(Pentose and glucuronate interconversions);ko00030(Pentose phosphate pathway);ko00710(Carbon fixation in photosynthetic organisms);ko01230(Biosynthesis of amino acids);ko01200(Carbon metabolism)
lbm_HQ_transcript_17885	K00830|AGXT|http://www.genome.jp/dbget-bin/www_bget?ko:K00830	ko04146(Peroxisome);ko00250(Alanine, aspartate and glutamate metabolism);ko00260(Glycine, serine and threonine metabolism);ko00630(Glyoxylate and dicarboxylate metabolism);ko01200(Carbon metabolism)
lbm_HQ_transcript_17892	K02925|RP-L3e, RPL3|http://www.genome.jp/dbget-bin/www_bget?ko:K02925	ko03010(Ribosome)
lbm_HQ_transcript_17900	K03841|FBP, fbp|http://www.genome.jp/dbget-bin/www_bget?ko:K03841	ko00051(Fructose and mannose metabolism);ko00010(Glycolysis / Gluconeogenesis);ko00030(Pentose phosphate pathway);ko00710(Carbon fixation in photosynthetic organisms);ko01200(Carbon metabolism)
lbm_HQ_transcript_17904	K03006|RPB1, POLR2A|http://www.genome.jp/dbget-bin/www_bget?ko:K03006	ko03020(RNA polymerase);ko00230(Purine metabolism);ko00240(Pyrimidine metabolism)
lbm_HQ_transcript_17907	K03841|FBP, fbp|http://www.genome.jp/dbget-bin/www_bget?ko:K03841	ko00051(Fructose and mannose metabolism);ko00010(Glycolysis / Gluconeogenesis);ko00030(Pentose phosphate pathway);ko00710(Carbon fixation in photosynthetic organisms);ko01200(Carbon metabolism)
lbm_HQ_transcript_1791	K14571|RIX7, NVL|http://www.genome.jp/dbget-bin/www_bget?ko:K14571	ko03008(Ribosome biogenesis in eukaryotes)
lbm_HQ_transcript_1792	K12489|ACAP|http://www.genome.jp/dbget-bin/www_bget?ko:K12489	ko04144(Endocytosis)
lbm_HQ_transcript_17920	K14803|PTC2_3|http://www.genome.jp/dbget-bin/www_bget?ko:K14803	*
lbm_HQ_transcript_17926	K18857|ADH1|http://www.genome.jp/dbget-bin/www_bget?ko:K18857	ko00350(Tyrosine metabolism);ko00010(Glycolysis / Gluconeogenesis);ko00071(Fatty acid degradation);ko00592(alpha-Linolenic acid metabolism)
lbm_HQ_transcript_17928	K17479|GRXCR1|http://www.genome.jp/dbget-bin/www_bget?ko:K17479	*
lbm_HQ_transcript_1793	K14857|SPB1, FTSJ3|http://www.genome.jp/dbget-bin/www_bget?ko:K14857	*
lbm_HQ_transcript_17942	K08488|STX7|http://www.genome.jp/dbget-bin/www_bget?ko:K08488	ko04145(Phagosome);ko04130(SNARE interactions in vesicular transport)
lbm_HQ_transcript_17956	K10580|UBE2N, BLU, UBC13|http://www.genome.jp/dbget-bin/www_bget?ko:K10580	ko04120(Ubiquitin mediated proteolysis)
lbm_HQ_transcript_17958	K01759|GLO1, gloA|http://www.genome.jp/dbget-bin/www_bget?ko:K01759	ko00620(Pyruvate metabolism)
lbm_HQ_transcript_17968	K15223|UAF30, SPP27|http://www.genome.jp/dbget-bin/www_bget?ko:K15223	*
lbm_HQ_transcript_17981	K15084|SLC25A16, GDA, LEU5|http://www.genome.jp/dbget-bin/www_bget?ko:K15084	*
lbm_HQ_transcript_1799	K13095|SF1|http://www.genome.jp/dbget-bin/www_bget?ko:K13095	*
lbm_HQ_transcript_17991	K01465|URA4, pyrC|http://www.genome.jp/dbget-bin/www_bget?ko:K01465	ko00240(Pyrimidine metabolism)
lbm_HQ_transcript_17993	K14484|IAA|http://www.genome.jp/dbget-bin/www_bget?ko:K14484	ko04075(Plant hormone signal transduction)
lbm_HQ_transcript_17994	K05605|HIBCH|http://www.genome.jp/dbget-bin/www_bget?ko:K05605	ko00280(Valine, leucine and isoleucine degradation);ko00640(Propanoate metabolism);ko00410(beta-Alanine metabolism);ko01200(Carbon metabolism)
lbm_HQ_transcript_17997	K11517|HAO|http://www.genome.jp/dbget-bin/www_bget?ko:K11517	ko04146(Peroxisome);ko00630(Glyoxylate and dicarboxylate metabolism);ko01200(Carbon metabolism)
lbm_HQ_transcript_18002	K09422|MYBP|http://www.genome.jp/dbget-bin/www_bget?ko:K09422	*
lbm_HQ_transcript_18006	K03593|mrp, NUBPL|http://www.genome.jp/dbget-bin/www_bget?ko:K03593	*
lbm_HQ_transcript_1801	K08864|TLK|http://www.genome.jp/dbget-bin/www_bget?ko:K08864	*
lbm_HQ_transcript_18012	K09537|DNAJC17|http://www.genome.jp/dbget-bin/www_bget?ko:K09537	*
lbm_HQ_transcript_18020	K01835|pgm|http://www.genome.jp/dbget-bin/www_bget?ko:K01835	ko00520(Amino sugar and nucleotide sugar metabolism);ko00052(Galactose metabolism);ko00010(Glycolysis / Gluconeogenesis);ko00030(Pentose phosphate pathway);ko00500(Starch and sucrose metabolism);ko00230(Purine metabolism)
lbm_HQ_transcript_18023	K07556|ATPeAF2, ATPAF2, ATP12|http://www.genome.jp/dbget-bin/www_bget?ko:K07556	*
lbm_HQ_transcript_18026	K10706|SETX, ALS4|http://www.genome.jp/dbget-bin/www_bget?ko:K10706	*
lbm_HQ_transcript_18030	K13566|NIT2|http://www.genome.jp/dbget-bin/www_bget?ko:K13566	ko00250(Alanine, aspartate and glutamate metabolism)
lbm_HQ_transcript_18031	K00059|fabG|http://www.genome.jp/dbget-bin/www_bget?ko:K00059	ko01040(Biosynthesis of unsaturated fatty acids);ko00061(Fatty acid biosynthesis);ko00780(Biotin metabolism);ko01212(Fatty acid metabolism)
lbm_HQ_transcript_18036	K10858|PMS2|http://www.genome.jp/dbget-bin/www_bget?ko:K10858	ko03430(Mismatch repair)
lbm_HQ_transcript_18040	K00626|E2.3.1.9, atoB|http://www.genome.jp/dbget-bin/www_bget?ko:K00626	ko00310(Lysine degradation);ko00380(Tryptophan metabolism);ko00280(Valine, leucine and isoleucine degradation);ko00650(Butanoate metabolism);ko00630(Glyoxylate and dicarboxylate metabolism);ko00640(Propanoate metabolism);ko00620(Pyruvate metabolism);ko00071(Fatty acid degradation);ko00072(Synthesis and degradation of ketone bodies);ko00900(Terpenoid backbone biosynthesis);ko01200(Carbon metabolis…
lbm_HQ_transcript_18042	K14313|NUP35, NUP53|http://www.genome.jp/dbget-bin/www_bget?ko:K14313	ko03013(RNA transport)
lbm_HQ_transcript_18047	K15100|SLC25A1, CTP|http://www.genome.jp/dbget-bin/www_bget?ko:K15100	*
[truncated: 6,230 more rows]
