# Supplementary material for: Dataset of full-length transcriptome assembly and annotation of apocynum venetum using pacbio sequel II
Source: Data Brief. 2020 Nov 4;33:106494. doi: 10.1016/j.dib.2020.106494 (PMC7677113; doi:10.1016/j.dib.2020.106494)
Supplement: Supplementary file 6 [file mmc6.xls]

Isoform_ID	E-value	Score	Accession	Target_name
lbm_HQ_transcript_0.p1	3e-155	516.5	PF04054.12	Not1
lbm_HQ_transcript_0.p1	7.3e-93	309.9	PF16415.2	CNOT1_CAF1_bind
lbm_HQ_transcript_0.p1	3.9e-69	231.5	PF16417.2	CNOT1_TTP_bind
lbm_HQ_transcript_0.p1	3.6e-53	179.3	PF12842.4	DUF3819
lbm_HQ_transcript_0.p1	4.1e-33	114.4	PF16418.2	CNOT1_HEAT
lbm_HQ_transcript_0.p1	0.08	12.9	PF16911.2	PapA_C
lbm_HQ_transcript_0.p1	0.13	12.4	PF02881.16	SRP54_N
lbm_HQ_transcript_1.p1	1.6e-05	25.1	PF02517.13	Abi
lbm_HQ_transcript_1.p1	0.00026	20.6	PF00561.17	Abhydrolase_1
lbm_HQ_transcript_1.p1	0.012	15.3	PF16523.2	betaPIX_CC
lbm_HQ_transcript_2.p1	6e-38	128.7	PF07765.9	KIP1
lbm_HQ_transcript_2.p1	0.012	16.1	PF06156.10	DUF972
lbm_HQ_transcript_3.p1	5.5e-31	108.0	PF08214.8	HAT_KAT11
lbm_HQ_transcript_3.p1	9.6e-25	86.8	PF02135.13	zf-TAZ
lbm_HQ_transcript_3.p1	1e-07	31.5	PF00569.14	ZZ
lbm_HQ_transcript_3.p1	1.5e-07	31.0	PF00628.26	PHD
lbm_HQ_transcript_4.p1	7.7e-100	333.3	PF00346.16	Complex1_49kDa
lbm_HQ_transcript_4.p1	0.009	14.8	PF00374.16	NiFeSe_Hases
lbm_HQ_transcript_4.p2	2.5e-50	171.4	PF00146.18	NADHdh
lbm_HQ_transcript_4.p3	1.4e-34	118.7	PF00499.17	Oxidored_q3
lbm_HQ_transcript_4.p4	3.5e-13	48.6	PF00037.24	Fer4
lbm_HQ_transcript_4.p4	5e-12	46.1	PF12838.4	Fer4_7
lbm_HQ_transcript_4.p4	2.5e-09	37.8	PF13484.3	Fer4_16
lbm_HQ_transcript_4.p4	3.8e-09	36.4	PF13237.3	Fer4_10
lbm_HQ_transcript_4.p4	1.1e-08	34.9	PF13187.3	Fer4_9
lbm_HQ_transcript_4.p4	3.1e-08	33.5	PF14697.3	Fer4_21
lbm_HQ_transcript_4.p4	3.2e-08	33.1	PF12797.4	Fer4_2
lbm_HQ_transcript_4.p4	1.6e-06	28.4	PF13534.3	Fer4_17
lbm_HQ_transcript_4.p4	3.7e-05	23.5	PF12837.4	Fer4_6
lbm_HQ_transcript_4.p4	0.00011	22.5	PF13183.3	Fer4_8
lbm_HQ_transcript_4.p4	0.00027	21.1	PF12800.4	Fer4_4
lbm_HQ_transcript_4.p4	0.00032	20.7	PF13746.3	Fer4_18
lbm_HQ_transcript_4.p4	0.00049	20.8	PF17179.1	Fer4_22
lbm_HQ_transcript_4.p4	0.00076	19.8	PF13370.3	Fer4_13
lbm_HQ_transcript_4.p4	0.0066	17.2	PF12798.4	Fer4_3
lbm_HQ_transcript_4.p4	0.019	15.5	PF13459.3	Fer4_15
lbm_HQ_transcript_4.p5	2.5e-26	91.2	PF00420.21	Oxidored_q2
lbm_HQ_transcript_5.p1	1.3e-27	96.8	PF12807.4	eIF3_p135
lbm_HQ_transcript_5.p1	2.8e-10	40.2	PF13424.3	TPR_12
lbm_HQ_transcript_5.p1	1.9e-08	34.5	PF15044.3	CLU_N
lbm_HQ_transcript_5.p1	3.3e-08	33.0	PF13374.3	TPR_10
lbm_HQ_transcript_5.p1	7.1e-06	25.6	PF07719.14	TPR_2
lbm_HQ_transcript_5.p1	6.4e-05	22.7	PF13181.3	TPR_8
lbm_HQ_transcript_5.p1	0.012	15.3	PF13236.3	CLU
lbm_HQ_transcript_5.p1	0.077	13.1	PF12895.4	ANAPC3
lbm_HQ_transcript_5.p1	0.099	12.4	PF00515.25	TPR_1
lbm_HQ_transcript_5.p2	1.5e-13	50.7	PF13424.3	TPR_12
lbm_HQ_transcript_5.p2	1.7e-09	37.1	PF13374.3	TPR_10
lbm_HQ_transcript_5.p2	0.00017	21.5	PF13371.3	TPR_9
lbm_HQ_transcript_5.p2	0.00021	20.6	PF07145.12	PAM2
lbm_HQ_transcript_5.p2	0.0029	17.5	PF07719.14	TPR_2
lbm_HQ_transcript_6.p1	6.3e-153	510.0	PF06920.10	DHR-2
lbm_HQ_transcript_6.p2	6.2e-31	107.5	PF14429.3	DOCK-C2
lbm_HQ_transcript_8.p1	8.7e-68	227.5	PF01369.17	Sec7
lbm_HQ_transcript_8.p1	2.2e-44	151.1	PF12783.4	Sec7_N
lbm_HQ_transcript_8.p1	3.7e-38	130.8	PF16213.2	DCB
lbm_HQ_transcript_8.p1	1.1e-33	114.7	PF09324.7	DUF1981
lbm_HQ_transcript_8.p1	4.3e-10	38.1	PF16206.2	Mon2_C
lbm_HQ_transcript_8.p1	0.0057	16.5	PF08616.7	SPA
lbm_HQ_transcript_11.p1	8.1e-38	128.3	PF07765.9	KIP1
lbm_HQ_transcript_11.p1	0.00025	20.8	PF00769.16	ERM
lbm_HQ_transcript_11.p1	0.0011	18.6	PF15619.3	Lebercilin
lbm_HQ_transcript_11.p1	0.0047	16.7	PF04136.12	Sec34
lbm_HQ_transcript_12.p1	5.2e-65	218.5	PF01369.17	Sec7
lbm_HQ_transcript_12.p1	4.5e-38	130.6	PF12783.4	Sec7_N
lbm_HQ_transcript_12.p1	2.6e-31	107.2	PF09324.7	DUF1981
lbm_HQ_transcript_12.p1	0.00033	18.7	PF16206.2	Mon2_C
lbm_HQ_transcript_12.p1	0.02	15.0	PF02985.19	HEAT
lbm_HQ_transcript_12.p2	5.3e-30	104.2	PF16213.2	DCB
lbm_HQ_transcript_12.p2	0.093	12.7	PF10274.6	ParcG
lbm_HQ_transcript_13.p1	2.5e-08	33.5	PF04998.14	RNA_pol_Rpb1_5
lbm_HQ_transcript_13.p2	7.2e-53	179.5	PF00119.17	ATP-synt_A
lbm_HQ_transcript_13.p3	1.1e-79	266.5	PF00318.17	Ribosomal_S2
lbm_HQ_transcript_14.p1	2.2e-197	646.7	PF00637.17	Clathrin
lbm_HQ_transcript_14.p1	3.4e-36	121.6	PF01394.17	Clathrin_propel
lbm_HQ_transcript_14.p1	3e-31	107.0	PF13838.3	Clathrin_H_link
lbm_HQ_transcript_14.p1	7.1e-10	37.9	PF09268.7	Clathrin-link
lbm_HQ_transcript_14.p1	0.0096	14.9	PF04053.11	Coatomer_WDAD
lbm_HQ_transcript_14.p1	0.25	12.1	PF13428.3	TPR_14
lbm_HQ_transcript_14.p1	0.52	10.1	PF00515.25	TPR_1
lbm_HQ_transcript_15.p1	9.7e-68	228.6	PF00664.20	ABC_membrane
lbm_HQ_transcript_15.p1	3.9e-47	160.1	PF00005.24	ABC_tran
lbm_HQ_transcript_15.p1	4.3e-11	42.5	PF02463.16	SMC_N
lbm_HQ_transcript_15.p1	9.5e-06	25.6	PF01926.20	MMR_HSR1
lbm_HQ_transcript_15.p1	1.8e-05	24.2	PF13555.3	AAA_29
lbm_HQ_transcript_15.p1	4e-05	23.4	PF03193.13	DUF258
lbm_HQ_transcript_15.p1	5.9e-05	23.1	PF01935.14	DUF87
lbm_HQ_transcript_15.p1	0.00018	22.0	PF13476.3	AAA_23
lbm_HQ_transcript_15.p1	0.0026	17.5	PF13304.3	AAA_21
lbm_HQ_transcript_15.p1	0.0062	15.4	PF10412.6	TrwB_AAD_bind
lbm_HQ_transcript_15.p1	0.0094	15.2	PF01580.15	FtsK_SpoIIIE
lbm_HQ_transcript_15.p1	0.0099	14.8	PF00437.17	T2SSE
lbm_HQ_transcript_15.p1	0.013	15.7	PF13191.3	AAA_16
lbm_HQ_transcript_15.p1	0.027	13.3	PF12846.4	AAA_10
lbm_HQ_transcript_15.p1	0.034	13.6	PF13481.3	AAA_25
lbm_HQ_transcript_15.p1	0.038	13.6	PF13479.3	AAA_24
lbm_HQ_transcript_15.p1	0.039	14.1	PF13401.3	AAA_22
lbm_HQ_transcript_15.p1	0.08	12.9	PF00350.20	Dynamin_N
lbm_HQ_transcript_15.p1	0.1	12.3	PF05729.9	NACHT
lbm_HQ_transcript_15.p1	0.35	11.0	PF08477.10	Roc
lbm_HQ_transcript_15.p1	4.6	6.6	PF16185.2	MTABC_N
lbm_HQ_transcript_16.p1	1.1e-11	43.7	PF02985.19	HEAT
lbm_HQ_transcript_16.p1	1.2e-08	35.0	PF12717.4	Cnd1
lbm_HQ_transcript_16.p1	2.3e-08	34.2	PF13513.3	HEAT_EZ
lbm_HQ_transcript_16.p1	5.1e-05	23.4	PF13646.3	HEAT_2
lbm_HQ_transcript_16.p1	0.007	15.8	PF10521.6	DUF2454
lbm_HQ_transcript_16.p1	0.013	14.9	PF12348.5	CLASP_N
lbm_HQ_transcript_16.p1	0.018	15.5	PF12755.4	Vac14_Fab1_bd
lbm_HQ_transcript_16.p1	0.15	12.1	PF12765.4	Cohesin_HEAT
lbm_HQ_transcript_16.p1	0.28	11.2	PF10363.6	RTP1_C1
lbm_HQ_transcript_16.p1	0.99	7.7	PF01602.17	Adaptin_N
lbm_HQ_transcript_17.p1	9.7e-68	228.6	PF00664.20	ABC_membrane
lbm_HQ_transcript_17.p1	6.3e-48	162.6	PF00005.24	ABC_tran
lbm_HQ_transcript_17.p1	8.8e-11	41.5	PF02463.16	SMC_N
lbm_HQ_transcript_17.p1	1.8e-06	27.9	PF01926.20	MMR_HSR1
lbm_HQ_transcript_17.p1	8.1e-06	25.9	PF01935.14	DUF87
lbm_HQ_transcript_17.p1	1.8e-05	24.2	PF13555.3	AAA_29
lbm_HQ_transcript_17.p1	2.2e-05	24.3	PF03193.13	DUF258
lbm_HQ_transcript_17.p1	0.00042	20.7	PF13476.3	AAA_23
lbm_HQ_transcript_17.p1	0.00089	18.1	PF10412.6	TrwB_AAD_bind
lbm_HQ_transcript_17.p1	0.00091	19.5	PF13191.3	AAA_16
lbm_HQ_transcript_17.p1	0.0037	17.0	PF13304.3	AAA_21
lbm_HQ_transcript_17.p1	0.0058	15.6	PF00437.17	T2SSE
lbm_HQ_transcript_17.p1	0.014	14.6	PF01580.15	FtsK_SpoIIIE
lbm_HQ_transcript_17.p1	0.023	14.8	PF13401.3	AAA_22
lbm_HQ_transcript_17.p1	0.025	14.5	PF00350.20	Dynamin_N
lbm_HQ_transcript_17.p1	0.045	13.1	PF13481.3	AAA_25
lbm_HQ_transcript_17.p1	0.055	12.5	PF05673.10	DUF815
lbm_HQ_transcript_17.p1	0.056	12.2	PF12846.4	AAA_10
lbm_HQ_transcript_17.p1	0.081	12.7	PF05729.9	NACHT
lbm_HQ_transcript_17.p1	0.12	12.4	PF08477.10	Roc
lbm_HQ_transcript_17.p1	0.16	11.5	PF13604.3	AAA_30
lbm_HQ_transcript_17.p1	0.2	11.1	PF02492.16	cobW
lbm_HQ_transcript_17.p1	0.37	10.3	PF13479.3	AAA_24
lbm_HQ_transcript_17.p1	4.6	6.6	PF16185.2	MTABC_N
lbm_HQ_transcript_19.p1	6.6e-178	591.6	PF00310.18	GATase_2
lbm_HQ_transcript_19.p1	4.6e-165	549.1	PF01645.14	Glu_synthase
lbm_HQ_transcript_19.p1	1.2e-107	359.5	PF04898.11	Glu_syn_central
lbm_HQ_transcript_19.p1	1.8e-75	252.6	PF01493.16	GXGXG
lbm_HQ_transcript_19.p1	0.0007	18.6	PF01070.15	FMN_dh
lbm_HQ_transcript_20.p1	3.1e-07	30.0	PF00628.26	PHD
lbm_HQ_transcript_20.p1	0.035	13.9	PF13917.3	zf-CCHC_3
lbm_HQ_transcript_22.p1	0.02	14.7	PF00628.26	PHD
lbm_HQ_transcript_22.p1	0.022	14.6	PF13917.3	zf-CCHC_3
lbm_HQ_transcript_22.p2	2.7e-05	23.8	PF00628.26	PHD
lbm_HQ_transcript_26.p1	7.6e-23	81.4	PF00664.20	ABC_membrane
lbm_HQ_transcript_26.p1	1.2e-21	77.5	PF00005.24	ABC_tran
lbm_HQ_transcript_26.p1	1.3e-05	24.6	PF02463.16	SMC_N
lbm_HQ_transcript_26.p1	0.00012	21.9	PF13304.3	AAA_21
lbm_HQ_transcript_26.p1	0.0056	15.6	PF00437.17	T2SSE
lbm_HQ_transcript_26.p1	0.0098	15.8	PF00350.20	Dynamin_N
lbm_HQ_transcript_26.p1	0.0098	15.7	PF03193.13	DUF258
lbm_HQ_transcript_26.p1	0.05	13.6	PF01926.20	MMR_HSR1
lbm_HQ_transcript_26.p1	0.051	13.2	PF13555.3	AAA_29
lbm_HQ_transcript_26.p1	0.082	12.5	PF01695.14	IstB_IS21
lbm_HQ_transcript_26.p2	3.9e-30	105.0	PF00005.24	ABC_tran
lbm_HQ_transcript_26.p2	6.6e-06	25.6	PF02463.16	SMC_N
lbm_HQ_transcript_26.p2	1.1e-05	25.2	PF00664.20	ABC_membrane
lbm_HQ_transcript_26.p2	1.9e-05	24.5	PF13304.3	AAA_21
lbm_HQ_transcript_26.p2	0.0036	17.3	PF01926.20	MMR_HSR1
lbm_HQ_transcript_26.p2	0.0043	16.6	PF13555.3	AAA_29
lbm_HQ_transcript_26.p2	0.0072	15.2	PF03308.13	ArgK
lbm_HQ_transcript_26.p2	0.014	15.1	PF00270.26	DEAD
lbm_HQ_transcript_26.p2	0.014	15.3	PF01935.14	DUF87
lbm_HQ_transcript_26.p2	0.014	15.0	PF13604.3	AAA_30
lbm_HQ_transcript_26.p2	0.015	14.2	PF00437.17	T2SSE
lbm_HQ_transcript_26.p2	0.022	13.6	PF00931.19	NB-ARC
lbm_HQ_transcript_26.p2	0.048	13.8	PF13401.3	AAA_22
lbm_HQ_transcript_26.p2	0.071	13.5	PF13476.3	AAA_23
lbm_HQ_transcript_26.p2	0.079	13.3	PF00004.26	AAA
lbm_HQ_transcript_26.p2	0.087	13.1	PF13191.3	AAA_16
lbm_HQ_transcript_26.p2	0.097	12.4	PF03205.11	MobB
lbm_HQ_transcript_26.p2	0.11	11.2	PF10412.6	TrwB_AAD_bind
lbm_HQ_transcript_26.p3	7.8e-08	32.2	PF00664.20	ABC_membrane
lbm_HQ_transcript_26.p4	0.095	12.4	PF11188.5	DUF2975
lbm_HQ_transcript_27.p1	2.2e-22	79.5	PF03126.15	Plus-3
lbm_HQ_transcript_27.p1	4e-14	51.9	PF02213.13	GYF
lbm_HQ_transcript_27.p1	2.3e-13	49.7	PF02201.15	SWIB
lbm_HQ_transcript_27.p1	3.1e-05	24.0	PF13771.3	zf-HC5HC2H
lbm_HQ_transcript_27.p1	0.0035	17.4	PF13832.3	zf-HC5HC2H_2
lbm_HQ_transcript_27.p1	0.0039	16.9	PF00642.21	zf-CCCH
lbm_HQ_transcript_27.p1	0.0054	16.4	PF14237.3	DUF4339
lbm_HQ_transcript_27.p1	0.028	15.0	PF16131.2	Torus
lbm_HQ_transcript_28.p1	1.5e-51	175.5	PF00664.20	ABC_membrane
lbm_HQ_transcript_28.p1	1.6e-50	171.0	PF00005.24	ABC_tran
lbm_HQ_transcript_28.p1	9.9e-10	38.1	PF02463.16	SMC_N
lbm_HQ_transcript_28.p1	4.7e-07	29.3	PF13555.3	AAA_29
lbm_HQ_transcript_28.p1	2.1e-06	27.7	PF13304.3	AAA_21
lbm_HQ_transcript_28.p1	8e-06	25.8	PF01926.20	MMR_HSR1
lbm_HQ_transcript_28.p1	0.00021	21.3	PF01935.14	DUF87
lbm_HQ_transcript_28.p1	0.00029	20.6	PF03193.13	DUF258
lbm_HQ_transcript_28.p1	0.00085	19.6	PF13191.3	AAA_16
lbm_HQ_transcript_28.p1	0.0011	19.4	PF13476.3	AAA_23
lbm_HQ_transcript_28.p1	0.0015	18.7	PF13401.3	AAA_22
lbm_HQ_transcript_28.p1	0.0026	16.7	PF00437.17	T2SSE
lbm_HQ_transcript_28.p1	0.0029	17.6	PF00350.20	Dynamin_N
lbm_HQ_transcript_28.p1	0.0047	16.5	PF13604.3	AAA_30
lbm_HQ_transcript_28.p1	0.005	16.1	PF01580.15	FtsK_SpoIIIE
lbm_HQ_transcript_28.p1	0.021	13.6	PF03308.13	ArgK
lbm_HQ_transcript_28.p1	0.036	13.5	PF02492.16	cobW
lbm_HQ_transcript_28.p1	0.045	13.5	PF05729.9	NACHT
lbm_HQ_transcript_28.p1	0.088	12.0	PF06414.9	Zeta_toxin
lbm_HQ_transcript_28.p1	0.12	11.3	PF00931.19	NB-ARC
lbm_HQ_transcript_28.p1	0.15	12.2	PF08477.10	Roc
lbm_HQ_transcript_28.p1	0.17	11.5	PF03029.14	ATP_bind_1
lbm_HQ_transcript_28.p1	0.2	12.0	PF13238.3	AAA_18
lbm_HQ_transcript_28.p1	0.75	9.6	PF03266.12	NTPase_1
lbm_HQ_transcript_29.p1	2e-240	800.2	PF02364.12	Glucan_synthase
lbm_HQ_transcript_29.p1	3.5e-39	133.2	PF14288.3	FKS1_dom1
lbm_HQ_transcript_30.p1	1.1e-64	217.4	PF01369.17	Sec7
lbm_HQ_transcript_30.p1	1.6e-31	109.3	PF12783.4	Sec7_N
lbm_HQ_transcript_30.p1	6.1e-07	29.1	PF09324.7	DUF1981
lbm_HQ_transcript_31.p1	0.011	15.3	PF07699.10	Ephrin_rec_like
lbm_HQ_transcript_31.p1	0.1	12.4	PF02211.12	NHase_beta
lbm_HQ_transcript_32.p1	1.2e-22	80.4	PF00069.22	Pkinase
lbm_HQ_transcript_32.p1	8.3e-09	34.8	PF02985.19	HEAT
lbm_HQ_transcript_32.p1	9.2e-09	35.7	PF00400.29	WD40
lbm_HQ_transcript_32.p1	1.3e-06	27.7	PF07714.14	Pkinase_Tyr
lbm_HQ_transcript_32.p1	0.0029	17.4	PF01636.20	APH
lbm_HQ_transcript_32.p1	0.0082	16.2	PF12765.4	Cohesin_HEAT
lbm_HQ_transcript_32.p1	0.013	15.7	PF13646.3	HEAT_2
lbm_HQ_transcript_32.p1	0.035	14.4	PF13513.3	HEAT_EZ
lbm_HQ_transcript_32.p1	0.14	12.0	PF12717.4	Cnd1
lbm_HQ_transcript_32.p1	0.14	12.2	PF15456.3	Uds1
lbm_HQ_transcript_33.p1	2.5e-101	337.3	PF01061.21	ABC2_membrane
lbm_HQ_transcript_33.p1	3.6e-36	124.6	PF00005.24	ABC_tran
lbm_HQ_transcript_33.p1	2e-24	84.9	PF08370.8	PDR_assoc
lbm_HQ_transcript_33.p1	5.4e-13	49.2	PF14510.3	ABC_trans_N
lbm_HQ_transcript_33.p1	2.6e-09	37.2	PF13304.3	AAA_21
lbm_HQ_transcript_33.p1	3.2e-06	26.6	PF13555.3	AAA_29
lbm_HQ_transcript_33.p1	1.4e-05	25.4	PF13191.3	AAA_16
lbm_HQ_transcript_33.p1	8.9e-05	22.9	PF13238.3	AAA_18
lbm_HQ_transcript_33.p1	0.00011	22.5	PF00004.26	AAA
lbm_HQ_transcript_33.p1	0.00012	21.6	PF13481.3	AAA_25
lbm_HQ_transcript_33.p1	0.00037	20.5	PF13671.3	AAA_33
lbm_HQ_transcript_33.p1	0.00084	19.2	PF03193.13	DUF258
lbm_HQ_transcript_33.p1	0.0013	18.9	PF13521.3	AAA_28
lbm_HQ_transcript_33.p1	0.0014	18.0	PF02463.16	SMC_N
lbm_HQ_transcript_33.p1	0.0017	18.5	PF13401.3	AAA_22
lbm_HQ_transcript_33.p1	0.0022	17.7	PF13245.3	AAA_19
lbm_HQ_transcript_33.p1	0.0039	16.8	PF13604.3	AAA_30
lbm_HQ_transcript_33.p1	0.005	16.6	PF03266.12	NTPase_1
lbm_HQ_transcript_33.p1	0.0054	16.6	PF13173.3	AAA_14
lbm_HQ_transcript_33.p1	0.0058	17.0	PF13476.3	AAA_23
lbm_HQ_transcript_33.p1	0.016	14.9	PF06422.9	PDR_CDR
lbm_HQ_transcript_33.p1	0.018	15.0	PF01926.20	MMR_HSR1
lbm_HQ_transcript_33.p1	0.057	12.4	PF12698.4	ABC2_membrane_3
lbm_HQ_transcript_33.p1	0.06	13.1	PF05729.9	NACHT
lbm_HQ_transcript_33.p1	0.13	12.6	PF00910.19	RNA_helicase
lbm_HQ_transcript_33.p1	0.13	11.8	PF13479.3	AAA_24
lbm_HQ_transcript_33.p1	0.15	11.5	PF02492.16	cobW
lbm_HQ_transcript_33.p1	0.15	11.8	PF01637.15	ATPase_2
lbm_HQ_transcript_33.p1	0.21	11.2	PF10662.6	PduV-EutP
lbm_HQ_transcript_33.p1	0.26	10.4	PF05496.9	RuvB_N
lbm_HQ_transcript_33.p1	0.56	10.1	PF02367.14	TsaE
lbm_HQ_transcript_35.p1	1.9e-52	178.5	PF00664.20	ABC_membrane
lbm_HQ_transcript_35.p1	1.2e-51	174.7	PF00005.24	ABC_tran
lbm_HQ_transcript_35.p1	9.6e-09	34.9	PF02463.16	SMC_N
lbm_HQ_transcript_35.p1	3.4e-06	27.0	PF01926.20	MMR_HSR1
lbm_HQ_transcript_35.p1	4.2e-06	26.2	PF13555.3	AAA_29
lbm_HQ_transcript_35.p1	4.4e-05	23.3	PF03193.13	DUF258
lbm_HQ_transcript_35.p1	0.00043	20.1	PF13304.3	AAA_21
lbm_HQ_transcript_35.p1	0.0034	16.3	PF00931.19	NB-ARC
lbm_HQ_transcript_35.p1	0.0038	17.5	PF13191.3	AAA_16
lbm_HQ_transcript_35.p1	0.0063	16.5	PF00350.20	Dynamin_N
lbm_HQ_transcript_35.p1	0.014	15.3	PF01935.14	DUF87
lbm_HQ_transcript_35.p1	0.024	14.2	PF13604.3	AAA_30
lbm_HQ_transcript_35.p1	0.031	14.7	PF13476.3	AAA_23
lbm_HQ_transcript_35.p1	0.076	13.1	PF13401.3	AAA_22
lbm_HQ_transcript_35.p1	0.1	12.1	PF00006.22	ATP-synt_ab
lbm_HQ_transcript_35.p1	0.11	11.4	PF00437.17	T2SSE
lbm_HQ_transcript_35.p1	0.14	11.3	PF01580.15	FtsK_SpoIIIE
lbm_HQ_transcript_35.p1	0.19	11.2	PF02492.16	cobW
lbm_HQ_transcript_35.p1	0.37	10.5	PF05729.9	NACHT
lbm_HQ_transcript_35.p1	0.73	8.5	PF10412.6	TrwB_AAD_bind
lbm_HQ_transcript_36.p1	1.2e-20	73.7	PF16529.2	Ge1_WD40
lbm_HQ_transcript_36.p1	1.2e-06	29.0	PF00400.29	WD40
lbm_HQ_transcript_36.p1	0.0047	16.2	PF04426.9	Bul1_C
lbm_HQ_transcript_36.p1	0.31	10.7	PF04286.9	DUF445
lbm_HQ_transcript_37.p1	1.2e-20	73.7	PF16529.2	Ge1_WD40
lbm_HQ_transcript_37.p1	1.2e-06	29.0	PF00400.29	WD40
lbm_HQ_transcript_37.p1	0.0047	16.2	PF04426.9	Bul1_C
lbm_HQ_transcript_37.p1	0.31	10.7	PF04286.9	DUF445
lbm_HQ_transcript_38.p1	0	1292.2	PF00223.16	PsaA_PsaB
lbm_HQ_transcript_38.p1	0.16	11.1	PF03918.11	CcmH
lbm_HQ_transcript_38.p2	0	1138.3	PF00223.16	PsaA_PsaB
lbm_HQ_transcript_40.p1	4.9e-54	182.4	PF00005.24	ABC_tran
lbm_HQ_transcript_40.p1	1.1e-48	166.1	PF00664.20	ABC_membrane
lbm_HQ_transcript_40.p1	8.6e-07	28.5	PF02463.16	SMC_N
lbm_HQ_transcript_40.p1	1.1e-06	28.6	PF13304.3	AAA_21
lbm_HQ_transcript_40.p1	1.6e-06	27.6	PF13555.3	AAA_29
lbm_HQ_transcript_40.p1	2.9e-06	27.2	PF01926.20	MMR_HSR1
lbm_HQ_transcript_40.p1	0.00018	21.6	PF13401.3	AAA_22
lbm_HQ_transcript_40.p1	0.00022	20.2	PF00437.17	T2SSE
lbm_HQ_transcript_40.p1	0.00036	20.2	PF00270.26	DEAD
lbm_HQ_transcript_40.p1	0.00047	20.1	PF01935.14	DUF87
lbm_HQ_transcript_40.p1	0.00089	18.2	PF00931.19	NB-ARC
lbm_HQ_transcript_40.p1	0.001	19.3	PF13191.3	AAA_16
lbm_HQ_transcript_40.p1	0.0016	18.0	PF02492.16	cobW
lbm_HQ_transcript_40.p1	0.0041	16.5	PF04665.9	Pox_A32
lbm_HQ_transcript_40.p1	0.0054	16.7	PF00350.20	Dynamin_N
lbm_HQ_transcript_40.p1	0.0061	16.0	PF00009.24	GTP_EFTU
lbm_HQ_transcript_40.p1	0.0077	16.0	PF03193.13	DUF258
lbm_HQ_transcript_40.p1	0.009	15.6	PF13479.3	AAA_24
lbm_HQ_transcript_40.p1	0.013	15.3	PF03266.12	NTPase_1
lbm_HQ_transcript_40.p1	0.014	14.6	PF01580.15	FtsK_SpoIIIE
lbm_HQ_transcript_40.p1	0.02	14.5	PF13604.3	AAA_30
lbm_HQ_transcript_40.p1	0.038	13.1	PF00735.15	Septin
lbm_HQ_transcript_40.p1	0.041	13.7	PF03205.11	MobB
lbm_HQ_transcript_40.p1	0.051	12.4	PF10412.6	TrwB_AAD_bind
lbm_HQ_transcript_40.p1	0.063	13.1	PF05729.9	NACHT
lbm_HQ_transcript_40.p1	0.065	12.9	PF03029.14	ATP_bind_1
lbm_HQ_transcript_40.p1	0.067	12.3	PF06414.9	Zeta_toxin
lbm_HQ_transcript_40.p1	0.072	13.2	PF08477.10	Roc
lbm_HQ_transcript_40.p1	0.073	13.1	PF13671.3	AAA_33
lbm_HQ_transcript_40.p1	0.18	12.2	PF13476.3	AAA_23
lbm_HQ_transcript_40.p1	0.27	11.6	PF13238.3	AAA_18
lbm_HQ_transcript_40.p1	0.54	10.0	PF05151.9	PsbM
lbm_HQ_transcript_41.p1	0.021	13.3	PF05147.10	LANC_like
lbm_HQ_transcript_42.p1	2.3e-10	40.5	PF12894.4	ANAPC4_WD40
lbm_HQ_transcript_42.p1	1.5e-05	25.5	PF00400.29	WD40
lbm_HQ_transcript_42.p1	0.019	14.7	PF07676.9	PD40
lbm_HQ_transcript_42.p1	0.028	14.2	PF10313.6	DUF2415
lbm_HQ_transcript_42.p3	0.0013	17.7	PF03222.10	Trp_Tyr_perm
lbm_HQ_transcript_42.p3	0.0036	17.1	PF03957.10	Jun
lbm_HQ_transcript_43.p1	1.5e-98	328.2	PF01061.21	ABC2_membrane
lbm_HQ_transcript_43.p1	3.7e-37	127.8	PF00005.24	ABC_tran
lbm_HQ_transcript_43.p1	7.5e-21	73.5	PF08370.8	PDR_assoc
lbm_HQ_transcript_43.p1	1.1e-11	45.0	PF14510.3	ABC_trans_N
lbm_HQ_transcript_43.p1	2.2e-08	34.1	PF13304.3	AAA_21
lbm_HQ_transcript_43.p1	1.9e-06	27.3	PF13555.3	AAA_29
lbm_HQ_transcript_43.p1	8e-06	26.2	PF13191.3	AAA_16
lbm_HQ_transcript_43.p1	2.2e-05	24.0	PF13481.3	AAA_25
lbm_HQ_transcript_43.p1	0.0003	21.0	PF13521.3	AAA_28
lbm_HQ_transcript_43.p1	0.00035	20.9	PF00004.26	AAA
lbm_HQ_transcript_43.p1	0.00053	19.8	PF03193.13	DUF258
lbm_HQ_transcript_43.p1	0.00061	20.2	PF13238.3	AAA_18
lbm_HQ_transcript_43.p1	0.00065	19.7	PF13671.3	AAA_33
lbm_HQ_transcript_43.p1	0.0023	18.1	PF13401.3	AAA_22
lbm_HQ_transcript_43.p1	0.0029	16.9	PF02463.16	SMC_N
lbm_HQ_transcript_43.p1	0.0084	16.5	PF13476.3	AAA_23
lbm_HQ_transcript_43.p1	0.0086	15.8	PF13245.3	AAA_19
lbm_HQ_transcript_43.p1	0.018	15.0	PF01926.20	MMR_HSR1
lbm_HQ_transcript_43.p1	0.034	13.7	PF13604.3	AAA_30
lbm_HQ_transcript_43.p1	0.08	12.5	PF13479.3	AAA_24
lbm_HQ_transcript_43.p1	0.11	12.2	PF03266.12	NTPase_1
lbm_HQ_transcript_43.p1	0.14	11.7	PF10662.6	PduV-EutP
lbm_HQ_transcript_43.p1	0.24	10.8	PF02492.16	cobW
lbm_HQ_transcript_43.p1	0.35	10.7	PF05729.9	NACHT
lbm_HQ_transcript_45.p1	4.4e-77	257.5	PF16639.2	Apocytochr_F_N
lbm_HQ_transcript_45.p1	1.2e-51	173.5	PF01333.16	Apocytochr_F_C
lbm_HQ_transcript_45.p2	5.1e-72	242.4	PF03040.11	CemA
lbm_HQ_transcript_45.p3	1.8e-78	262.0	PF02392.13	Ycf4
lbm_HQ_transcript_45.p3	5.9	6.8	PF00976.15	ACTH_domain
lbm_HQ_transcript_46.p1	2.2e-34	117.4	PF06507.10	Auxin_resp
lbm_HQ_transcript_46.p1	9.8e-21	73.4	PF02362.18	B3
lbm_HQ_transcript_46.p1	1.3e-07	31.6	PF02309.13	AUX_IAA
lbm_HQ_transcript_46.p1	0.025	14.3	PF00564.21	PB1
lbm_HQ_transcript_46.p1	0.18	11.8	PF12561.5	TagA
lbm_HQ_transcript_48.p1	5.5e-08	32.2	PF04053.11	Coatomer_WDAD
lbm_HQ_transcript_48.p1	0.00019	22.0	PF00400.29	WD40
lbm_HQ_transcript_49.p1	3.8e-54	180.7	PF04059.9	RRM_2
lbm_HQ_transcript_49.p1	2e-28	97.9	PF00076.19	RRM_1
lbm_HQ_transcript_49.p1	4e-10	39.3	PF13893.3	RRM_5
lbm_HQ_transcript_49.p1	4.1e-07	29.6	PF16842.2	RRM_occluded
lbm_HQ_transcript_49.p1	0.0068	16.3	PF03467.12	Smg4_UPF3
lbm_HQ_transcript_49.p1	0.043	13.9	PF07576.9	BRAP2
lbm_HQ_transcript_49.p1	0.099	12.7	PF14703.3	PHM7_cyt
lbm_HQ_transcript_50.p1	4.1e-94	315.8	PF10433.6	MMS1_N
lbm_HQ_transcript_50.p1	3.3e-33	115.2	PF03178.12	CPSF_A
lbm_HQ_transcript_51.p1	5.2e-84	281.2	PF12348.5	CLASP_N
lbm_HQ_transcript_51.p1	1.1e-18	65.5	PF02985.19	HEAT
lbm_HQ_transcript_51.p1	3.4e-17	62.5	PF13646.3	HEAT_2
lbm_HQ_transcript_51.p1	5.1e-15	55.7	PF12755.4	Vac14_Fab1_bd
lbm_HQ_transcript_51.p1	1.5e-13	50.7	PF13513.3	HEAT_EZ
lbm_HQ_transcript_51.p1	1.8e-11	44.2	PF12717.4	Cnd1
lbm_HQ_transcript_51.p1	6.4e-10	38.1	PF01602.17	Adaptin_N
lbm_HQ_transcript_51.p1	5.6e-07	29.2	PF10521.6	DUF2454
lbm_HQ_transcript_51.p1	2.1e-05	24.1	PF14500.3	MMS19_N
lbm_HQ_transcript_51.p1	2.7e-05	24.3	PF14663.3	RasGEF_N_2
lbm_HQ_transcript_51.p1	3.7e-05	23.8	PF10274.6	ParcG
lbm_HQ_transcript_51.p1	0.00022	21.2	PF10363.6	RTP1_C1
lbm_HQ_transcript_51.p1	0.00042	19.4	PF12460.5	MMS19_C
lbm_HQ_transcript_51.p1	0.00087	18.4	PF04118.11	Dopey_N
lbm_HQ_transcript_51.p1	0.0019	18.0	PF00514.20	Arm
lbm_HQ_transcript_51.p1	0.016	14.5	PF11707.5	Npa1
lbm_HQ_transcript_51.p1	0.029	13.4	PF08767.8	CRM1_C
lbm_HQ_transcript_51.p1	0.036	13.9	PF12783.4	Sec7_N
lbm_HQ_transcript_51.p1	0.037	13.2	PF03224.11	V-ATPase_H_N
lbm_HQ_transcript_51.p1	0.039	13.6	PF09280.8	XPC-binding
lbm_HQ_transcript_51.p1	0.084	11.0	PF12726.4	SEN1_N
lbm_HQ_transcript_51.p1	0.11	12.6	PF15073.3	DUF4540
lbm_HQ_transcript_51.p1	0.28	11.2	PF11640.5	TAN
lbm_HQ_transcript_51.p1	0.31	10.8	PF11701.5	UNC45-central
lbm_HQ_transcript_51.p1	3.1	7.9	PF12765.4	Cohesin_HEAT
lbm_HQ_transcript_52.p1	1.6e-66	224.2	PF00069.22	Pkinase
lbm_HQ_transcript_52.p1	3e-35	121.6	PF07714.14	Pkinase_Tyr
lbm_HQ_transcript_52.p1	0.0014	18.5	PF01636.20	APH
lbm_HQ_transcript_52.p1	0.0038	16.4	PF14531.3	Kinase-like
lbm_HQ_transcript_52.p1	0.012	15.1	PF01163.19	RIO1
lbm_HQ_transcript_52.p1	0.042	13.0	PF06293.11	Kdo
lbm_HQ_transcript_52.p1	0.6	9.9	PF15553.3	TEX19
lbm_HQ_transcript_53.p1	2.4e-49	167.9	PF02514.13	CobN-Mg_chel
lbm_HQ_transcript_53.p1	1.1e-48	165.3	PF11965.5	DUF3479
lbm_HQ_transcript_53.p2	1.1e-91	308.0	PF02514.13	CobN-Mg_chel
lbm_HQ_transcript_53.p3	1.2e-51	175.5	PF02514.13	CobN-Mg_chel
lbm_HQ_transcript_53.p4	5.3e-70	236.3	PF02514.13	CobN-Mg_chel
lbm_HQ_transcript_53.p4	0.037	14.2	PF09260.8	DUF1966
lbm_HQ_transcript_53.p4	0.13	12.1	PF00385.21	Chromo
lbm_HQ_transcript_55.p1	6e-22	78.2	PF01326.16	PPDK_N
lbm_HQ_transcript_55.p1	0.0016	17.9	PF11154.5	DUF2934
lbm_HQ_transcript_55.p1	0.071	12.6	PF15047.3	DUF4533
lbm_HQ_transcript_55.p1	2.5	7.8	PF12486.5	VasL
lbm_HQ_transcript_56.p1	9.6e-55	186.1	PF16879.2	Sin3a_C
lbm_HQ_transcript_56.p1	2e-50	168.6	PF02671.18	PAH
lbm_HQ_transcript_56.p1	5.9e-35	119.1	PF08295.9	Sin3_corepress
lbm_HQ_transcript_57.p1	3.3e-67	226.5	PF00176.20	SNF2_N
lbm_HQ_transcript_57.p1	5.6e-17	61.9	PF00271.28	Helicase_C
lbm_HQ_transcript_57.p1	4.3e-07	29.5	PF13923.3	zf-C3HC4_2
lbm_HQ_transcript_57.p1	1.7e-06	27.7	PF00097.22	zf-C3HC4
lbm_HQ_transcript_57.p1	2.6e-06	27.2	PF14634.3	zf-RING_5
lbm_HQ_transcript_57.p1	1.1e-05	25.1	PF13920.3	zf-C3HC4_3
lbm_HQ_transcript_57.p1	0.0005	20.1	PF13639.3	zf-RING_2
lbm_HQ_transcript_57.p1	0.0011	18.6	PF14447.3	Prok-RING_4
lbm_HQ_transcript_57.p1	0.0011	18.7	PF13445.3	zf-RING_UBOX
lbm_HQ_transcript_57.p1	0.018	14.7	PF00270.26	DEAD
lbm_HQ_transcript_57.p1	0.023	14.9	PF12678.4	zf-rbx1
lbm_HQ_transcript_57.p1	0.025	14.6	PF15227.3	zf-C3HC4_4
lbm_HQ_transcript_57.p1	0.97	9.2	PF11789.5	zf-Nse
lbm_HQ_transcript_58.p1	0	1093.0	PF02514.13	CobN-Mg_chel
lbm_HQ_transcript_58.p1	5.7e-48	162.9	PF11965.5	DUF3479
lbm_HQ_transcript_59.p1	3e-37	127.0	PF04825.10	Rad21_Rec8_N
lbm_HQ_transcript_59.p1	3.3e-16	58.2	PF04824.13	Rad21_Rec8
lbm_HQ_transcript_60.p1	5e-151	503.7	PF00421.16	PSII
lbm_HQ_transcript_60.p2	9.4e-76	254.3	PF00124.16	Photo_RC
lbm_HQ_transcript_60.p2	0.01	16.1	PF04191.10	PEMT
lbm_HQ_transcript_61.p3	0.0064	16.7	PF08065.9	K167R
lbm_HQ_transcript_61.p3	0.071	12.8	PF11952.5	XTBD
lbm_HQ_transcript_65.p1	2.1e-60	203.8	PF12295.5	Symplekin_C
lbm_HQ_transcript_65.p1	2.6e-31	108.9	PF11935.5	DUF3453
lbm_HQ_transcript_65.p1	0.00071	19.8	PF13646.3	HEAT_2
lbm_HQ_transcript_65.p1	0.0052	16.8	PF02985.19	HEAT
lbm_HQ_transcript_65.p1	0.021	15.2	PF13513.3	HEAT_EZ
lbm_HQ_transcript_65.p1	0.033	13.9	PF11865.5	DUF3385
lbm_HQ_transcript_65.p1	0.093	12.6	PF12717.4	Cnd1
lbm_HQ_transcript_66.p1	3e-67	226.7	PF00176.20	SNF2_N
lbm_HQ_transcript_66.p1	1.9e-53	179.9	PF06461.8	DUF1086
lbm_HQ_transcript_66.p1	4.3e-28	96.8	PF00385.21	Chromo
lbm_HQ_transcript_66.p1	1.2e-17	64.1	PF00271.28	Helicase_C
lbm_HQ_transcript_66.p1	3.6e-16	58.9	PF06465.10	DUF1087
lbm_HQ_transcript_66.p1	5.8e-11	42.5	PF04851.12	ResIII
lbm_HQ_transcript_66.p1	4.1e-08	32.6	PF11496.5	HDA2-3
lbm_HQ_transcript_66.p1	1.2e-07	31.3	PF00628.26	PHD
lbm_HQ_transcript_66.p1	1.8e-06	28.2	PF08074.8	CHDCT2
lbm_HQ_transcript_66.p1	0.00056	19.8	PF09111.7	SLIDE
lbm_HQ_transcript_66.p1	0.0018	18.2	PF00249.28	Myb_DNA-binding
lbm_HQ_transcript_66.p1	0.053	13.3	PF00130.19	C1_1
lbm_HQ_transcript_66.p1	0.12	12.3	PF16866.2	PHD_4
lbm_HQ_transcript_66.p1	0.19	11.9	PF03107.13	C1_2
lbm_HQ_transcript_67.p1	3.4e-39	133.5	PF14443.3	DBC1
lbm_HQ_transcript_67.p1	0.0067	16.2	PF13405.3	EF-hand_6
lbm_HQ_transcript_67.p1	0.01	16.1	PF13499.3	EF-hand_7
lbm_HQ_transcript_67.p1	0.075	12.5	PF00036.29	EF-hand_1
lbm_HQ_transcript_68.p1	3.8e-54	180.7	PF04059.9	RRM_2
lbm_HQ_transcript_68.p1	2e-28	97.9	PF00076.19	RRM_1
lbm_HQ_transcript_68.p1	4e-10	39.3	PF13893.3	RRM_5
lbm_HQ_transcript_68.p1	4.1e-07	29.6	PF16842.2	RRM_occluded
lbm_HQ_transcript_68.p1	0.0068	16.3	PF03467.12	Smg4_UPF3
lbm_HQ_transcript_68.p1	0.043	13.9	PF07576.9	BRAP2
lbm_HQ_transcript_68.p1	0.099	12.7	PF14703.3	PHM7_cyt
lbm_HQ_transcript_69.p1	9.3e-22	78.0	PF00856.25	SET
lbm_HQ_transcript_69.p1	4.3e-07	29.4	PF02213.13	GYF
lbm_HQ_transcript_69.p1	0.001	18.7	PF14237.3	DUF4339
lbm_HQ_transcript_69.p1	0.038	14.0	PF16164.2	VWA_N2
lbm_HQ_transcript_69.p1	0.7	9.5	PF10088.6	DUF2326
lbm_HQ_transcript_70.p1	2.9e-20	72.5	PF10377.6	ATG11
lbm_HQ_transcript_70.p1	1.2e-07	31.1	PF04108.9	APG17
lbm_HQ_transcript_70.p1	0.0013	18.0	PF04582.9	Reo_sigmaC
lbm_HQ_transcript_70.p1	0.0022	17.5	PF04012.9	PspA_IM30
lbm_HQ_transcript_70.p1	0.083	12.5	PF00240.20	ubiquitin
lbm_HQ_transcript_70.p1	0.15	12.3	PF05155.12	Phage_X
lbm_HQ_transcript_70.p1	0.44	11.0	PF08672.8	ANAPC2
lbm_HQ_transcript_70.p1	0.71	9.5	PF04156.11	IncA
lbm_HQ_transcript_70.p1	1	9.4	PF10146.6	zf-C4H2
lbm_HQ_transcript_70.p1	1.9	8.1	PF05335.10	DUF745
lbm_HQ_transcript_70.p1	2.7	7.9	PF04513.9	Baculo_PEP_C
lbm_HQ_transcript_70.p1	2.8	7.9	PF12179.5	IKKbetaNEMObind
lbm_HQ_transcript_70.p1	9.4	5.4	PF07195.9	FliD_C
lbm_HQ_transcript_72.p1	4e-05	23.7	PF10198.6	Ada3
lbm_HQ_transcript_73.p3	0.0064	16.7	PF08065.9	K167R
lbm_HQ_transcript_73.p3	0.071	12.8	PF11952.5	XTBD
lbm_HQ_transcript_75.p1	8.6e-17	60.9	PF04408.20	HA2
lbm_HQ_transcript_75.p1	2.6e-12	46.9	PF00271.28	Helicase_C
lbm_HQ_transcript_75.p1	4.7e-12	45.9	PF07717.13	OB_NTP_bind
lbm_HQ_transcript_75.p1	1.1e-10	41.4	PF00270.26	DEAD
lbm_HQ_transcript_75.p1	5e-08	32.7	PF01424.19	R3H
lbm_HQ_transcript_75.p1	1.7e-07	31.6	PF12796.4	Ank_2
lbm_HQ_transcript_75.p1	1.5e-05	24.3	PF06745.10	ATPase
lbm_HQ_transcript_75.p1	0.00016	21.9	PF13401.3	AAA_22
lbm_HQ_transcript_75.p1	0.00039	19.4	PF00437.17	T2SSE
lbm_HQ_transcript_75.p1	0.016	15.6	PF13637.3	Ank_4
lbm_HQ_transcript_75.p1	0.018	15.4	PF13476.3	AAA_23
lbm_HQ_transcript_75.p1	0.021	15.1	PF13857.3	Ank_5
lbm_HQ_transcript_75.p1	0.023	13.7	PF05621.8	TniB
lbm_HQ_transcript_75.p1	0.035	14.0	PF13173.3	AAA_14
lbm_HQ_transcript_75.p1	0.04	13.3	PF02562.13	PhoH
lbm_HQ_transcript_75.p1	0.045	14.2	PF13606.3	Ank_3
lbm_HQ_transcript_75.p1	0.08	13.2	PF13191.3	AAA_16
lbm_HQ_transcript_75.p1	0.11	12.9	PF00005.24	ABC_tran
lbm_HQ_transcript_75.p1	0.14	11.5	PF13481.3	AAA_25
lbm_HQ_transcript_75.p1	0.16	11.8	PF13245.3	AAA_19
lbm_HQ_transcript_76.p1	1.5e-38	132.1	PF00004.26	AAA
lbm_HQ_transcript_76.p1	7.7e-05	21.9	PF05496.9	RuvB_N
lbm_HQ_transcript_76.p1	0.00011	22.1	PF07728.11	AAA_5
lbm_HQ_transcript_76.p1	0.00034	20.3	PF13245.3	AAA_19
lbm_HQ_transcript_76.p1	0.0004	20.5	PF13401.3	AAA_22
lbm_HQ_transcript_76.p1	0.00043	20.0	PF01695.14	IstB_IS21
lbm_HQ_transcript_76.p1	0.0012	19.1	PF13191.3	AAA_16
lbm_HQ_transcript_76.p1	0.0019	17.1	PF06068.10	TIP49
lbm_HQ_transcript_76.p1	0.0026	17.7	PF13173.3	AAA_14
lbm_HQ_transcript_76.p1	0.0058	17.0	PF13238.3	AAA_18
lbm_HQ_transcript_76.p1	0.0059	15.9	PF01078.18	Mg_chelatase
lbm_HQ_transcript_76.p1	0.0068	16.0	PF13479.3	AAA_24
lbm_HQ_transcript_76.p1	0.012	15.8	PF00910.19	RNA_helicase
lbm_HQ_transcript_76.p1	0.012	15.8	PF00498.23	FHA
lbm_HQ_transcript_76.p1	0.014	15.4	PF13671.3	AAA_33
lbm_HQ_transcript_76.p1	0.014	14.8	PF13481.3	AAA_25
lbm_HQ_transcript_76.p1	0.023	14.7	PF07724.11	AAA_2
lbm_HQ_transcript_76.p1	0.029	14.1	PF07726.8	AAA_3
lbm_HQ_transcript_76.p1	0.065	13.4	PF16697.2	Yop-YscD_cpl
lbm_HQ_transcript_76.p1	0.11	12.7	PF13521.3	AAA_28
lbm_HQ_transcript_76.p1	0.13	11.8	PF00625.18	Guanylate_kin
lbm_HQ_transcript_76.p1	0.13	11.3	PF05673.10	DUF815
lbm_HQ_transcript_76.p1	0.13	12.1	PF02367.14	TsaE
lbm_HQ_transcript_76.p1	0.15	11.8	PF05729.9	NACHT
lbm_HQ_transcript_76.p1	0.15	11.4	PF02562.13	PhoH
lbm_HQ_transcript_76.p1	0.17	11.5	PF00158.23	Sigma54_activat
lbm_HQ_transcript_77.p1	7e-38	129.9	PF00004.26	AAA
lbm_HQ_transcript_77.p1	7.2e-05	22.0	PF05496.9	RuvB_N
lbm_HQ_transcript_77.p1	0.00011	22.1	PF07728.11	AAA_5
lbm_HQ_transcript_77.p1	0.00032	20.4	PF01695.14	IstB_IS21
lbm_HQ_transcript_77.p1	0.00036	20.7	PF13401.3	AAA_22
lbm_HQ_transcript_77.p1	0.0008	19.6	PF00498.23	FHA
lbm_HQ_transcript_77.p1	0.00091	18.9	PF13245.3	AAA_19
lbm_HQ_transcript_77.p1	0.0022	16.9	PF06068.10	TIP49
lbm_HQ_transcript_77.p1	0.0022	18.2	PF13191.3	AAA_16
lbm_HQ_transcript_77.p1	0.0038	17.6	PF13238.3	AAA_18
lbm_HQ_transcript_77.p1	0.0046	16.9	PF13173.3	AAA_14
lbm_HQ_transcript_77.p1	0.0062	15.8	PF01078.18	Mg_chelatase
lbm_HQ_transcript_77.p1	0.0078	15.8	PF13479.3	AAA_24
lbm_HQ_transcript_77.p1	0.012	15.9	PF00910.19	RNA_helicase
lbm_HQ_transcript_77.p1	0.013	15.5	PF13671.3	AAA_33
lbm_HQ_transcript_77.p1	0.016	14.6	PF13481.3	AAA_25
lbm_HQ_transcript_77.p1	0.023	14.7	PF07724.11	AAA_2
lbm_HQ_transcript_77.p1	0.028	14.1	PF07726.8	AAA_3
lbm_HQ_transcript_77.p1	0.032	14.4	PF16697.2	Yop-YscD_cpl
lbm_HQ_transcript_77.p1	0.086	12.7	PF02367.14	TsaE
lbm_HQ_transcript_77.p1	0.11	12.6	PF13521.3	AAA_28
lbm_HQ_transcript_77.p1	0.12	11.9	PF00625.18	Guanylate_kin
lbm_HQ_transcript_77.p1	0.12	11.3	PF05673.10	DUF815
lbm_HQ_transcript_77.p1	0.13	11.6	PF02562.13	PhoH
lbm_HQ_transcript_78.p1	3.7e-61	206.5	PF07714.14	Pkinase_Tyr
lbm_HQ_transcript_78.p1	2.8e-48	164.5	PF00069.22	Pkinase
lbm_HQ_transcript_78.p1	3.3e-18	65.2	PF00564.21	PB1
lbm_HQ_transcript_80.p1	1.1e-40	139.6	PF04998.14	RNA_pol_Rpb1_5
lbm_HQ_transcript_80.p1	1.2e-10	41.2	PF05000.14	RNA_pol_Rpb1_4
lbm_HQ_transcript_80.p1	1.1e-05	25.3	PF04983.15	RNA_pol_Rpb1_3
lbm_HQ_transcript_80.p2	2e-37	128.8	PF00623.17	RNA_pol_Rpb1_2
lbm_HQ_transcript_80.p2	2.8e-32	112.2	PF04997.9	RNA_pol_Rpb1_1
lbm_HQ_transcript_80.p2	1.9e-06	27.8	PF04983.15	RNA_pol_Rpb1_3
lbm_HQ_transcript_81.p1	4.9e-36	122.7	PF06507.10	Auxin_resp
lbm_HQ_transcript_81.p1	2.3e-22	78.7	PF02362.18	B3
lbm_HQ_transcript_81.p1	4.3e-09	36.5	PF02309.13	AUX_IAA
lbm_HQ_transcript_82.p1	2e-38	130.1	PF16987.2	KIX_2
lbm_HQ_transcript_82.p1	0.01	16.0	PF02172.13	KIX
lbm_HQ_transcript_83.p1	3.3e-51	174.0	PF00069.22	Pkinase
lbm_HQ_transcript_83.p1	9.1e-19	67.6	PF07714.14	Pkinase_Tyr
lbm_HQ_transcript_83.p1	0.17	10.9	PF14531.3	Kinase-like
lbm_HQ_transcript_87.p1	2.9e-111	370.5	PF11886.5	TOC159_MAD
lbm_HQ_transcript_87.p1	2.3e-30	105.4	PF04548.13	AIG1
lbm_HQ_transcript_87.p1	3.3e-09	36.7	PF01926.20	MMR_HSR1
lbm_HQ_transcript_87.p1	0.00018	20.7	PF00735.15	Septin
lbm_HQ_transcript_87.p1	0.0014	18.4	PF03193.13	DUF258
lbm_HQ_transcript_87.p1	0.017	15.4	PF13191.3	AAA_16
lbm_HQ_transcript_87.p1	0.027	14.3	PF05729.9	NACHT
lbm_HQ_transcript_87.p1	0.035	13.5	PF02421.15	FeoB_N
lbm_HQ_transcript_87.p1	0.051	12.8	PF04670.9	Gtr1_RagA
lbm_HQ_transcript_87.p1	0.061	12.2	PF00437.17	T2SSE
lbm_HQ_transcript_87.p1	0.063	13.6	PF00005.24	ABC_tran
lbm_HQ_transcript_87.p1	0.1	12.5	PF01935.14	DUF87
lbm_HQ_transcript_87.p1	0.14	12.5	PF00004.26	AAA
lbm_HQ_transcript_90.p1	6.7e-193	641.9	PF02738.15	Ald_Xan_dh_C2
lbm_HQ_transcript_90.p1	1.5e-48	164.6	PF00941.18	FAD_binding_5
lbm_HQ_transcript_90.p1	2e-32	110.9	PF01799.17	Fer2_2
lbm_HQ_transcript_90.p1	6.9e-31	106.3	PF03450.14	CO_deh_flav_C
lbm_HQ_transcript_90.p1	5.1e-30	103.9	PF01315.19	Ald_Xan_dh_C
lbm_HQ_transcript_90.p1	3.7e-07	29.9	PF00111.24	Fer2
lbm_HQ_transcript_90.p1	0.52	10.0	PF10418.6	DHODB_Fe-S_bind
lbm_HQ_transcript_91.p1	6e-41	140.3	PF03924.10	CHASE
lbm_HQ_transcript_91.p1	1.8e-28	99.1	PF02518.23	HATPase_c
lbm_HQ_transcript_91.p1	1.8e-21	76.3	PF00072.21	Response_reg
lbm_HQ_transcript_91.p1	2.2e-19	69.1	PF00512.22	HisKA
lbm_HQ_transcript_91.p1	0.00023	20.7	PF01151.15	ELO
lbm_HQ_transcript_91.p1	0.019	14.8	PF08510.9	PIG-P
lbm_HQ_transcript_91.p1	0.029	14.3	PF02936.11	COX4
lbm_HQ_transcript_92.p1	7.4e-93	310.4	PF07714.14	Pkinase_Tyr
lbm_HQ_transcript_92.p1	3e-92	308.6	PF00069.22	Pkinase
lbm_HQ_transcript_92.p1	6.4e-28	97.8	PF12819.4	Malectin_like
lbm_HQ_transcript_92.p1	1.6e-07	31.5	PF11721.5	Malectin
lbm_HQ_transcript_92.p1	0.00034	19.8	PF14531.3	Kinase-like
lbm_HQ_transcript_92.p1	0.00071	19.4	PF01636.20	APH
lbm_HQ_transcript_93.p1	6.5e-23	80.8	PF00179.23	UQ_con
lbm_HQ_transcript_93.p1	0.025	14.3	PF05743.10	UEV
lbm_HQ_transcript_94.p1	3e-23	81.6	PF04408.20	HA2
lbm_HQ_transcript_94.p1	8.1e-20	70.9	PF07717.13	OB_NTP_bind
lbm_HQ_transcript_94.p1	2.1e-12	47.2	PF00271.28	Helicase_C
lbm_HQ_transcript_94.p1	1.1e-07	31.6	PF00270.26	DEAD
lbm_HQ_transcript_94.p1	8.9e-06	25.0	PF09848.6	DUF2075
lbm_HQ_transcript_94.p1	2.2e-05	24.6	PF13401.3	AAA_22
lbm_HQ_transcript_94.p1	0.00014	21.6	PF13604.3	AAA_30
lbm_HQ_transcript_94.p1	0.00025	20.7	PF13479.3	AAA_24
lbm_HQ_transcript_94.p1	0.0016	18.3	PF07652.11	Flavi_DEAD
lbm_HQ_transcript_94.p1	0.0024	16.8	PF00437.17	T2SSE
lbm_HQ_transcript_94.p1	0.014	15.4	PF13671.3	AAA_33
lbm_HQ_transcript_94.p1	0.022	14.7	PF14532.3	Sigma54_activ_2
lbm_HQ_transcript_94.p1	0.024	13.5	PF00931.19	NB-ARC
lbm_HQ_transcript_94.p1	0.037	13.9	PF13173.3	AAA_14
lbm_HQ_transcript_94.p1	0.057	12.7	PF02562.13	PhoH
lbm_HQ_transcript_94.p1	0.071	13.3	PF13191.3	AAA_16
lbm_HQ_transcript_94.p1	0.28	11.6	PF00005.24	ABC_tran
lbm_HQ_transcript_94.p1	3.7	7.9	PF13476.3	AAA_23
lbm_HQ_transcript_95.p1	7.7e-67	225.2	PF00931.19	NB-ARC
lbm_HQ_transcript_95.p1	3.4e-06	27.3	PF13401.3	AAA_22
lbm_HQ_transcript_95.p1	2.9e-05	24.4	PF13191.3	AAA_16
lbm_HQ_transcript_95.p1	2.9e-05	24.0	PF13173.3	AAA_14
lbm_HQ_transcript_95.p1	0.0037	17.6	PF16752.2	TBCC_N
lbm_HQ_transcript_95.p1	0.024	13.4	PF12061.5	DUF3542
lbm_HQ_transcript_95.p1	0.052	13.1	PF05659.8	RPW8
lbm_HQ_transcript_95.p1	0.071	13.5	PF13238.3	AAA_18
lbm_HQ_transcript_97.p2	1.1e-19	70.2	PF16135.2	Jas
lbm_HQ_transcript_97.p2	4.7e-09	35.9	PF00628.26	PHD
lbm_HQ_transcript_97.p2	0.0013	18.0	PF13831.3	PHD_2
lbm_HQ_transcript_97.p2	0.011	15.5	PF13673.4	Acetyltransf_10
lbm_HQ_transcript_97.p2	0.04	14.0	PF07649.9	C1_3
lbm_HQ_transcript_97.p2	0.1	12.9	PF13508.4	Acetyltransf_7
lbm_HQ_transcript_97.p2	0.14	12.3	PF00583.22	Acetyltransf_1
lbm_HQ_transcript_97.p2	0.79	9.5	PF00130.19	C1_1
lbm_HQ_transcript_97.p2	1.5	9.0	PF03107.13	C1_2
lbm_HQ_transcript_97.p2	3	8.0	PF13771.3	zf-HC5HC2H
lbm_HQ_transcript_98.p1	8.3e-163	542.6	PF02738.15	Ald_Xan_dh_C2
lbm_HQ_transcript_98.p1	1.4e-39	135.5	PF00941.18	FAD_binding_5
lbm_HQ_transcript_98.p1	1.4e-24	85.7	PF01799.17	Fer2_2
lbm_HQ_transcript_98.p1	1.9e-24	86.0	PF01315.19	Ald_Xan_dh_C
lbm_HQ_transcript_98.p1	1.4e-20	73.2	PF03450.14	CO_deh_flav_C
lbm_HQ_transcript_98.p1	1.6e-07	31.0	PF00111.24	Fer2
lbm_HQ_transcript_98.p1	0.064	12.9	PF10418.6	DHODB_Fe-S_bind
lbm_HQ_transcript_99.p1	9.6e-33	112.2	PF13424.3	TPR_12
lbm_HQ_transcript_99.p1	2.2e-28	97.2	PF13374.3	TPR_10
lbm_HQ_transcript_99.p1	1.3e-21	77.2	PF12807.4	eIF3_p135
lbm_HQ_transcript_99.p1	2.8e-08	33.1	PF07719.14	TPR_2
lbm_HQ_transcript_99.p1	1.3e-05	25.1	PF13371.3	TPR_9
lbm_HQ_transcript_99.p1	0.0003	20.6	PF13181.3	TPR_8
lbm_HQ_transcript_99.p1	0.0018	17.9	PF00515.25	TPR_1
lbm_HQ_transcript_99.p1	0.0036	17.1	PF13176.3	TPR_7
lbm_HQ_transcript_99.p1	0.0084	16.7	PF13432.3	TPR_16
lbm_HQ_transcript_99.p1	0.11	12.9	PF14559.3	TPR_19
lbm_HQ_transcript_99.p1	0.52	10.4	PF12895.4	ANAPC3
lbm_HQ_transcript_100.p1	5.7e-06	25.9	PF00076.19	RRM_1
lbm_HQ_transcript_100.p1	7.7e-05	23.2	PF07744.10	SPOC
lbm_HQ_transcript_100.p1	0.0021	16.8	PF05918.8	API5
lbm_HQ_transcript_100.p1	0.044	13.1	PF14111.3	DUF4283
lbm_HQ_transcript_101.p1	1.4e-18	66.5	PF00564.21	PB1
lbm_HQ_transcript_101.p2	1.2e-61	208.2	PF07714.14	Pkinase_Tyr
lbm_HQ_transcript_101.p2	1.4e-48	165.4	PF00069.22	Pkinase
lbm_HQ_transcript_102.p1	1.1e-10	41.7	PF05641.9	Agenet
lbm_HQ_transcript_103.p1	2.7e-07	30.3	PF11817.5	Foie-gras_1
lbm_HQ_transcript_103.p1	2.8e-05	24.2	PF13424.3	TPR_12
lbm_HQ_transcript_103.p1	0.0011	18.8	PF13176.3	TPR_7
lbm_HQ_transcript_103.p1	0.0053	16.4	PF00515.25	TPR_1
lbm_HQ_transcript_103.p1	0.011	15.7	PF07719.14	TPR_2
lbm_HQ_transcript_103.p1	0.065	13.0	PF13374.3	TPR_10
lbm_HQ_transcript_103.p2	4.5e-11	42.6	PF12584.5	TRAPPC10
lbm_HQ_transcript_104.p1	2.3e-90	302.7	PF01116.17	F_bP_aldolase
lbm_HQ_transcript_104.p1	2.8e-62	210.3	PF07005.8	DUF1537
lbm_HQ_transcript_104.p1	2.9e-52	175.9	PF14833.3	NAD_binding_11
lbm_HQ_transcript_104.p1	2.2e-50	170.8	PF03446.12	NAD_binding_2
lbm_HQ_transcript_104.p1	6.6e-39	134.0	PF17042.2	DUF1357_C
lbm_HQ_transcript_104.p1	0.011	16.2	PF03807.14	F420_oxidored
lbm_HQ_transcript_104.p1	0.039	13.2	PF02826.16	2-Hacid_dh_C
lbm_HQ_transcript_104.p1	0.05	13.3	PF02737.15	3HCDH_N
lbm_HQ_transcript_105.p1	9.6e-37	126.7	PF14309.3	DUF4378
lbm_HQ_transcript_105.p1	6.5e-10	38.2	PF14383.3	VARLMGL
lbm_HQ_transcript_105.p2	6.2	6.2	PF10500.6	SR-25
lbm_HQ_transcript_106.p1	8.8e-110	366.5	PF00664.20	ABC_membrane
lbm_HQ_transcript_106.p1	3.5e-72	241.2	PF00005.24	ABC_tran
lbm_HQ_transcript_106.p1	1.6e-15	57.0	PF02463.16	SMC_N
lbm_HQ_transcript_106.p1	4.1e-10	40.2	PF13191.3	AAA_16
lbm_HQ_transcript_106.p1	1.7e-07	30.6	PF06414.9	Zeta_toxin
lbm_HQ_transcript_106.p1	1.9e-07	31.3	PF13401.3	AAA_22
lbm_HQ_transcript_106.p1	8.8e-07	28.8	PF03193.13	DUF258
lbm_HQ_transcript_106.p1	1.2e-06	28.0	PF13555.3	AAA_29
lbm_HQ_transcript_106.p1	8.4e-06	25.5	PF13175.3	AAA_15
lbm_HQ_transcript_106.p1	8.5e-06	24.7	PF09818.6	ABC_ATPase
lbm_HQ_transcript_106.p1	1.7e-05	24.5	PF13604.3	AAA_30
lbm_HQ_transcript_106.p1	2.7e-05	24.0	PF13304.3	AAA_21
lbm_HQ_transcript_106.p1	8.7e-05	22.4	PF07728.11	AAA_5
lbm_HQ_transcript_106.p1	0.00023	20.3	PF00503.17	G-alpha
lbm_HQ_transcript_106.p1	0.00038	20.3	PF01583.17	APS_kinase
lbm_HQ_transcript_106.p1	0.00047	20.2	PF13558.3	SbcCD_C
lbm_HQ_transcript_106.p1	0.00057	19.6	PF00485.15	PRK
lbm_HQ_transcript_106.p1	0.00093	19.2	PF01935.14	DUF87
lbm_HQ_transcript_106.p1	0.00093	18.6	PF13481.3	AAA_25
lbm_HQ_transcript_106.p1	0.0042	16.8	PF13245.3	AAA_19
lbm_HQ_transcript_106.p1	0.0043	17.4	PF00004.26	AAA
lbm_HQ_transcript_106.p1	0.0044	16.1	PF05673.10	DUF815
lbm_HQ_transcript_106.p1	0.0076	15.9	PF13479.3	AAA_24
lbm_HQ_transcript_106.p1	0.019	15.0	PF13671.3	AAA_33
lbm_HQ_transcript_106.p1	0.022	13.5	PF03215.12	Rad17
lbm_HQ_transcript_106.p1	0.046	14.1	PF13238.3	AAA_18
lbm_HQ_transcript_106.p1	0.053	12.4	PF00931.19	NB-ARC
lbm_HQ_transcript_106.p1	0.073	13.3	PF00910.19	RNA_helicase
lbm_HQ_transcript_106.p1	0.082	12.5	PF02224.15	Cytidylate_kin
lbm_HQ_transcript_106.p1	0.087	13.2	PF13476.3	AAA_23
lbm_HQ_transcript_106.p1	0.11	12.7	PF13521.3	AAA_28
lbm_HQ_transcript_110.p1	1.2e-75	253.7	PF00006.22	ATP-synt_ab
lbm_HQ_transcript_110.p1	2e-44	150.8	PF00306.24	ATP-synt_ab_C
lbm_HQ_transcript_110.p1	0.11	12.7	PF13191.3	AAA_16
lbm_HQ_transcript_110.p2	5.7e-53	179.9	PF00119.17	ATP-synt_A
lbm_HQ_transcript_110.p3	2.9e-34	117.9	PF00430.15	ATP-synt_B
lbm_HQ_transcript_110.p3	0.012	15.6	PF01109.14	GM_CSF
lbm_HQ_transcript_110.p3	0.26	11.8	PF05957.10	DUF883
lbm_HQ_transcript_110.p3	0.64	9.5	PF05405.11	Mt_ATP-synt_B
lbm_HQ_transcript_112.p1	6e-76	254.4	PF05193.18	Peptidase_M16_C
lbm_HQ_transcript_112.p1	5.4e-22	78.2	PF00675.17	Peptidase_M16
lbm_HQ_transcript_112.p1	0.11	12.4	PF00936.16	BMC
lbm_HQ_transcript_114.p1	2.6e-166	554.9	PF04931.10	DNA_pol_phi
lbm_HQ_transcript_114.p1	0.00047	20.0	PF11701.5	UNC45-central
lbm_HQ_transcript_114.p1	0.0039	16.6	PF14630.3	ORC5_C
lbm_HQ_transcript_114.p1	0.054	13.3	PF14679.3	FANCI_HD1
lbm_HQ_transcript_114.p1	3.4	7.4	PF04546.10	Sigma70_ner
lbm_HQ_transcript_114.p2	1e-12	47.0	PF04931.10	DNA_pol_phi
lbm_HQ_transcript_114.p2	0.046	13.8	PF13373.3	DUF2407_C
lbm_HQ_transcript_114.p2	2.2	7.9	PF06391.10	MAT1
lbm_HQ_transcript_115.p1	5.8e-26	91.2	PF08389.9	Xpo1
lbm_HQ_transcript_117.p1	0.45	10.4	PF03310.10	Cauli_DNA-bind
lbm_HQ_transcript_117.p2	9.5e-58	195.6	PF00225.20	Kinesin
lbm_HQ_transcript_117.p2	9.9e-39	132.5	PF16796.2	Microtub_bd
lbm_HQ_transcript_117.p2	0.036	12.7	PF05600.9	DUF773
lbm_HQ_transcript_118.p1	2e-178	594.5	PF05183.9	RdRP
lbm_HQ_transcript_118.p1	0.00036	20.2	PF00076.19	RRM_1
lbm_HQ_transcript_120.p1	4e-13	49.5	PF02179.13	BAG
lbm_HQ_transcript_120.p1	0.0083	15.7	PF00612.24	IQ
lbm_HQ_transcript_120.p1	0.13	12.2	PF12826.4	HHH_2
lbm_HQ_transcript_123.p1	1.4e-73	248.0	PF00476.17	DNA_pol_A
lbm_HQ_transcript_123.p1	4e-09	36.3	PF01612.17	DNA_pol_A_exo1
lbm_HQ_transcript_123.p2	0.045	12.2	PF14121.3	Porin_10
lbm_HQ_transcript_123.p2	0.097	12.6	PF00983.15	Tymo_coat
lbm_HQ_transcript_125.p1	1.4e-54	182.4	PF16760.2	CBM53
lbm_HQ_transcript_125.p1	1.2e-49	169.1	PF08323.8	Glyco_transf_5
lbm_HQ_transcript_125.p1	4.2e-11	43.0	PF13439.3	Glyco_transf_4
lbm_HQ_transcript_125.p1	2.2e-09	37.0	PF00534.17	Glycos_transf_1
lbm_HQ_transcript_125.p1	7e-07	29.7	PF13579.3	Glyco_trans_4_4
lbm_HQ_transcript_125.p1	8e-06	26.2	PF13692.3	Glyco_trans_1_4
lbm_HQ_transcript_125.p1	0.00011	22.3	PF03423.10	CBM_25
lbm_HQ_transcript_125.p1	0.55	10.4	PF16561.2	AMPK1_CBM
lbm_HQ_transcript_126.p1	2.6e-57	194.1	PF00361.17	Proton_antipo_M
lbm_HQ_transcript_126.p1	0.066	12.9	PF04195.9	Transposase_28
lbm_HQ_transcript_126.p2	1.4e-34	118.7	PF00499.17	Oxidored_q3
lbm_HQ_transcript_126.p3	3.5e-13	48.6	PF00037.24	Fer4
lbm_HQ_transcript_126.p3	5e-12	46.1	PF12838.4	Fer4_7
lbm_HQ_transcript_126.p3	2.5e-09	37.8	PF13484.3	Fer4_16
lbm_HQ_transcript_126.p3	3.8e-09	36.4	PF13237.3	Fer4_10
lbm_HQ_transcript_126.p3	1.1e-08	34.9	PF13187.3	Fer4_9
lbm_HQ_transcript_126.p3	3.1e-08	33.5	PF14697.3	Fer4_21
lbm_HQ_transcript_126.p3	3.2e-08	33.1	PF12797.4	Fer4_2
lbm_HQ_transcript_126.p3	1.6e-06	28.4	PF13534.3	Fer4_17
lbm_HQ_transcript_126.p3	3.7e-05	23.5	PF12837.4	Fer4_6
lbm_HQ_transcript_126.p3	0.00011	22.5	PF13183.3	Fer4_8
lbm_HQ_transcript_126.p3	0.00027	21.1	PF12800.4	Fer4_4
lbm_HQ_transcript_126.p3	0.00032	20.7	PF13746.3	Fer4_18
lbm_HQ_transcript_126.p3	0.00049	20.8	PF17179.1	Fer4_22
lbm_HQ_transcript_126.p3	0.00076	19.8	PF13370.3	Fer4_13
lbm_HQ_transcript_126.p3	0.0066	17.2	PF12798.4	Fer4_3
lbm_HQ_transcript_126.p3	0.019	15.5	PF13459.3	Fer4_15
lbm_HQ_transcript_126.p4	2.5e-26	91.2	PF00420.21	Oxidored_q2
lbm_HQ_transcript_128.p1	6.8e-21	74.3	PF00134.20	Cyclin_N
lbm_HQ_transcript_129.p1	1.8e-14	52.8	PF01193.21	RNA_pol_L
lbm_HQ_transcript_129.p1	8.5e-14	51.7	PF01000.23	RNA_pol_A_bac
lbm_HQ_transcript_129.p2	4.3e-51	171.8	PF00411.16	Ribosomal_S11
lbm_HQ_transcript_129.p2	0.04	13.2	PF01256.14	Carb_kinase
lbm_HQ_transcript_129.p3	2.7e-42	143.6	PF00410.16	Ribosomal_S8
lbm_HQ_transcript_129.p3	0.56	10.1	PF03002.12	Somatostatin
lbm_HQ_transcript_129.p4	1.8e-49	166.7	PF00238.16	Ribosomal_L14
lbm_HQ_transcript_129.p5	5.2e-43	146.0	PF00252.15	Ribosomal_L16
lbm_HQ_transcript_130.p1	8.9e-34	116.8	PF08801.8	Nucleoporin_N
lbm_HQ_transcript_130.p1	5e-07	28.7	PF03177.11	Nucleoporin_C
lbm_HQ_transcript_130.p1	0.1	12.5	PF14130.3	DUF4297
lbm_HQ_transcript_131.p1	3e-60	203.9	PF00999.18	Na_H_Exchanger
lbm_HQ_transcript_131.p1	3.3e-20	72.3	PF02254.15	TrkA_N
lbm_HQ_transcript_131.p1	1	9.7	PF05377.8	FlaC_arch
lbm_HQ_transcript_133.p1	1.5e-160	534.4	PF06957.8	COPI_C
lbm_HQ_transcript_133.p1	4.2e-130	434.6	PF04053.11	Coatomer_WDAD
lbm_HQ_transcript_133.p1	1.2e-39	133.4	PF00400.29	WD40
lbm_HQ_transcript_133.p1	5.7e-08	32.8	PF12894.4	ANAPC4_WD40
lbm_HQ_transcript_133.p1	0.0018	18.8	PF13428.3	TPR_14
lbm_HQ_transcript_133.p1	0.078	12.9	PF01417.17	ENTH
lbm_HQ_transcript_133.p1	1.3	9.0	PF10276.6	zf-CHCC
lbm_HQ_transcript_134.p1	8.5e-65	218.6	PF00176.20	SNF2_N
lbm_HQ_transcript_134.p1	1e-19	70.7	PF00271.28	Helicase_C
lbm_HQ_transcript_134.p1	3.4e-07	29.6	PF11496.5	HDA2-3
lbm_HQ_transcript_134.p1	3.8e-06	26.9	PF04851.12	ResIII
lbm_HQ_transcript_134.p1	0.041	12.7	PF13872.3	AAA_34
lbm_HQ_transcript_134.p1	0.14	11.8	PF02755.12	RPEL
lbm_HQ_transcript_137.p1	7.9e-20	71.4	PF08030.9	NAD_binding_6
lbm_HQ_transcript_137.p1	7.5e-17	61.3	PF08022.9	FAD_binding_8
lbm_HQ_transcript_137.p1	3.8e-10	39.8	PF01794.16	Ferric_reduct
lbm_HQ_transcript_137.p1	0.00031	21.2	PF00175.18	NAD_binding_1
lbm_HQ_transcript_137.p1	0.055	12.3	PF06864.9	PAP_PilO
lbm_HQ_transcript_137.p2	0.028	13.9	PF09437.7	Pombe_5TM
lbm_HQ_transcript_137.p2	0.61	10.0	PF07332.8	Phage_holin_3_6
lbm_HQ_transcript_138.p1	3.8e-154	514.0	PF02738.15	Ald_Xan_dh_C2
lbm_HQ_transcript_138.p1	5.2e-38	130.3	PF00941.18	FAD_binding_5
lbm_HQ_transcript_138.p1	2.5e-25	88.8	PF01315.19	Ald_Xan_dh_C
lbm_HQ_transcript_138.p1	7.1e-24	83.4	PF01799.17	Fer2_2
lbm_HQ_transcript_138.p1	1.7e-21	76.2	PF03450.14	CO_deh_flav_C
lbm_HQ_transcript_138.p1	6e-09	35.6	PF00111.24	Fer2
lbm_HQ_transcript_138.p1	0.053	13.2	PF10418.6	DHODB_Fe-S_bind
lbm_HQ_transcript_139.p1	1e-49	169.6	PF00664.20	ABC_membrane
lbm_HQ_transcript_139.p1	6.8e-45	152.8	PF00005.24	ABC_tran
lbm_HQ_transcript_139.p1	1.7e-10	40.6	PF02463.16	SMC_N
lbm_HQ_transcript_139.p1	1.8e-05	24.0	PF06414.9	Zeta_toxin
lbm_HQ_transcript_139.p1	5e-05	22.8	PF13555.3	AAA_29
lbm_HQ_transcript_139.p1	0.00016	21.7	PF13558.3	SbcCD_C
lbm_HQ_transcript_139.p1	0.00055	19.6	PF13175.3	AAA_15
lbm_HQ_transcript_139.p1	0.0022	18.3	PF00004.26	AAA
lbm_HQ_transcript_139.p1	0.0062	16.7	PF13401.3	AAA_22
lbm_HQ_transcript_139.p1	0.0096	16.2	PF13191.3	AAA_16
lbm_HQ_transcript_139.p1	0.021	14.6	PF03193.13	DUF258
lbm_HQ_transcript_139.p1	0.024	14.2	PF13604.3	AAA_30
lbm_HQ_transcript_139.p1	0.055	13.1	PF13304.3	AAA_21
lbm_HQ_transcript_139.p1	0.13	12.6	PF13476.3	AAA_23
lbm_HQ_transcript_139.p1	0.3	9.7	PF09818.6	ABC_ATPase
lbm_HQ_transcript_139.p2	4.8e-47	160.8	PF00664.20	ABC_membrane
lbm_HQ_transcript_139.p2	6.6e-17	62.2	PF00005.24	ABC_tran
lbm_HQ_transcript_139.p2	0.00064	19.3	PF13555.3	AAA_29
lbm_HQ_transcript_139.p2	0.02	13.6	PF05783.8	DLIC
lbm_HQ_transcript_139.p2	0.02	14.5	PF13604.3	AAA_30
lbm_HQ_transcript_139.p2	0.027	14.3	PF03193.13	DUF258
lbm_HQ_transcript_139.p2	0.05	13.8	PF13191.3	AAA_16
lbm_HQ_transcript_139.p2	0.08	12.7	PF13374.3	TPR_10
lbm_HQ_transcript_142.p1	0.0013	18.2	PF11561.5	Saw1
lbm_HQ_transcript_142.p1	0.0072	16.2	PF04714.10	BCL_N
lbm_HQ_transcript_144.p1	1.9e-18	66.2	PF12763.4	EF-hand_4
lbm_HQ_transcript_144.p1	3.8e-15	54.1	PF00036.29	EF-hand_1
lbm_HQ_transcript_144.p1	5.4e-11	42.6	PF13499.3	EF-hand_7
lbm_HQ_transcript_144.p1	9.8e-11	40.6	PF13405.3	EF-hand_6
lbm_HQ_transcript_144.p1	1.2e-09	37.1	PF13202.3	EF-hand_5
lbm_HQ_transcript_144.p1	1.9e-05	24.2	PF13833.3	EF-hand_8
lbm_HQ_transcript_144.p1	0.0034	16.9	PF05278.9	PEARLI-4
lbm_HQ_transcript_144.p1	0.027	14.2	PF05064.10	Nsp1_C
lbm_HQ_transcript_144.p1	0.11	11.6	PF17182.1	OSK
lbm_HQ_transcript_144.p1	0.51	9.4	PF07851.10	TMPIT
lbm_HQ_transcript_144.p1	1.9	7.8	PF14932.3	HAUS-augmin3
lbm_HQ_transcript_144.p1	9.1	5.7	PF12729.4	4HB_MCP_1
lbm_HQ_transcript_144.p2	0.11	12.2	PF06388.8	DUF1075
lbm_HQ_transcript_147.p1	6e-31	107.0	PF03109.13	ABC1
lbm_HQ_transcript_147.p1	3.5e-05	23.7	PF01636.20	APH
lbm_HQ_transcript_147.p1	0.08	12.1	PF01591.15	6PF2K
lbm_HQ_transcript_147.p2	0.11	11.9	PF01213.16	CAP_N
lbm_HQ_transcript_148.p1	1.3e-129	428.1	PF14566.3	PTPlike_phytase
lbm_HQ_transcript_148.p1	0.00014	21.5	PF00782.17	DSPc
lbm_HQ_transcript_148.p1	0.0031	16.9	PF00102.24	Y_phosphatase
lbm_HQ_transcript_148.p1	0.13	12.3	PF10941.5	DUF2620
lbm_HQ_transcript_148.p2	3.1e-10	40.3	PF14566.3	PTPlike_phytase
lbm_HQ_transcript_149.p1	5e-98	328.0	PF00664.20	ABC_membrane
lbm_HQ_transcript_149.p1	1.8e-75	251.8	PF00005.24	ABC_tran
lbm_HQ_transcript_149.p1	2.6e-16	59.6	PF02463.16	SMC_N
lbm_HQ_transcript_149.p1	4e-09	36.9	PF13191.3	AAA_16
lbm_HQ_transcript_149.p1	4.3e-07	29.9	PF03193.13	DUF258
lbm_HQ_transcript_149.p1	5.9e-07	29.0	PF13555.3	AAA_29
lbm_HQ_transcript_149.p1	6e-07	28.8	PF06414.9	Zeta_toxin
lbm_HQ_transcript_149.p1	2.5e-06	27.7	PF13401.3	AAA_22
lbm_HQ_transcript_149.p1	2.7e-06	26.3	PF09818.6	ABC_ATPase
lbm_HQ_transcript_149.p1	3e-06	27.0	PF13175.3	AAA_15
lbm_HQ_transcript_149.p1	3.4e-05	23.5	PF13604.3	AAA_30
lbm_HQ_transcript_149.p1	6.2e-05	22.2	PF00503.17	G-alpha
lbm_HQ_transcript_149.p1	0.00011	22.5	PF00004.26	AAA
lbm_HQ_transcript_149.p1	0.0002	21.2	PF07728.11	AAA_5
lbm_HQ_transcript_149.p1	0.00065	19.8	PF13558.3	SbcCD_C
lbm_HQ_transcript_149.p1	0.0012	18.2	PF13481.3	AAA_25
lbm_HQ_transcript_149.p1	0.0021	17.8	PF13304.3	AAA_21
lbm_HQ_transcript_149.p1	0.0023	17.7	PF01583.17	APS_kinase
lbm_HQ_transcript_149.p1	0.0027	17.6	PF01935.14	DUF87
lbm_HQ_transcript_149.p1	0.0029	17.2	PF00485.15	PRK
lbm_HQ_transcript_149.p1	0.0045	16.3	PF01078.18	Mg_chelatase
lbm_HQ_transcript_149.p1	0.0063	15.6	PF05673.10	DUF815
lbm_HQ_transcript_149.p1	0.018	14.6	PF13479.3	AAA_24
lbm_HQ_transcript_149.p1	0.025	14.6	PF13671.3	AAA_33
lbm_HQ_transcript_149.p1	0.028	13.3	PF00931.19	NB-ARC
lbm_HQ_transcript_149.p1	0.032	14.2	PF01926.20	MMR_HSR1
lbm_HQ_transcript_149.p1	0.032	14.6	PF13476.3	AAA_23
lbm_HQ_transcript_149.p1	0.035	13.7	PF00270.26	DEAD
lbm_HQ_transcript_149.p1	0.047	13.3	PF01695.14	IstB_IS21
lbm_HQ_transcript_149.p1	0.054	12.9	PF16113.2	ECH_2
lbm_HQ_transcript_149.p1	0.056	13.7	PF00910.19	RNA_helicase
lbm_HQ_transcript_149.p1	0.058	13.0	PF02224.15	Cytidylate_kin
lbm_HQ_transcript_149.p1	0.059	12.1	PF03215.12	Rad17
lbm_HQ_transcript_149.p1	0.064	13.6	PF13238.3	AAA_18
lbm_HQ_transcript_149.p1	0.092	12.6	PF10581.6	Synapsin_N
lbm_HQ_transcript_149.p1	0.099	12.8	PF13521.3	AAA_28
lbm_HQ_transcript_149.p1	0.12	12.0	PF00158.23	Sigma54_activat
lbm_HQ_transcript_150.p1	2e-13	50.6	PF00035.23	dsrm
lbm_HQ_transcript_150.p2	9.3e-11	41.6	PF03031.15	NIF
lbm_HQ_transcript_151.p1	1.9e-33	116.5	PF00149.25	Metallophos
lbm_HQ_transcript_151.p1	2e-22	78.8	PF13418.3	Kelch_4
lbm_HQ_transcript_151.p1	6.5e-21	74.0	PF13415.3	Kelch_3
lbm_HQ_transcript_151.p1	5.6e-17	61.2	PF13854.3	Kelch_5
lbm_HQ_transcript_151.p1	7.1e-17	60.6	PF01344.22	Kelch_1
lbm_HQ_transcript_151.p1	8.5e-17	60.3	PF07646.12	Kelch_2
lbm_HQ_transcript_151.p1	8.8e-12	44.7	PF13964.3	Kelch_6
lbm_HQ_transcript_151.p1	1.7e-05	25.0	PF16891.2	STPPase_N
lbm_HQ_transcript_152.p1	2.7e-05	23.5	PF00018.25	SH3_1
lbm_HQ_transcript_152.p1	3.5e-05	23.4	PF14604.3	SH3_9
lbm_HQ_transcript_152.p1	0.0091	16.2	PF13646.3	HEAT_2
lbm_HQ_transcript_152.p1	0.072	13.2	PF02985.19	HEAT
lbm_HQ_transcript_153.p1	1.3e-82	276.9	PF04811.12	Sec23_trunk
lbm_HQ_transcript_153.p1	1.2e-22	79.5	PF04815.12	Sec23_helical
lbm_HQ_transcript_153.p1	4.1e-18	65.8	PF08033.9	Sec23_BS
lbm_HQ_transcript_153.p1	2.1e-17	62.7	PF04810.12	zf-Sec23_Sec24
lbm_HQ_transcript_153.p1	0.00059	19.5	PF00626.19	Gelsolin
lbm_HQ_transcript_153.p1	0.026	14.6	PF00092.25	VWA
lbm_HQ_transcript_153.p1	0.04	13.2	PF16988.2	Vps36-NZF-N
lbm_HQ_transcript_154.p1	7.5e-152	499.1	PF00637.17	Clathrin
lbm_HQ_transcript_154.p1	0.0048	15.9	PF04053.11	Coatomer_WDAD
lbm_HQ_transcript_154.p1	0.13	13.0	PF13428.3	TPR_14
lbm_HQ_transcript_154.p1	0.38	10.8	PF07719.14	TPR_2
lbm_HQ_transcript_154.p2	1e-41	142.0	PF00637.17	Clathrin
lbm_HQ_transcript_154.p2	0.0024	17.6	PF13838.3	Clathrin_H_link
lbm_HQ_transcript_155.p1	3.3e-78	258.0	PF00415.15	RCC1
lbm_HQ_transcript_155.p1	1.1e-29	101.5	PF08381.8	BRX
lbm_HQ_transcript_155.p1	4.7e-27	93.0	PF13540.3	RCC1_2
lbm_HQ_transcript_155.p1	5.1e-20	70.8	PF13713.3	BRX_N
lbm_HQ_transcript_155.p1	2.3e-14	53.1	PF01363.18	FYVE
lbm_HQ_transcript_155.p1	5.3e-06	26.9	PF16457.2	PH_12
lbm_HQ_transcript_155.p1	0.00042	20.1	PF08287.8	DASH_Spc19
lbm_HQ_transcript_155.p1	0.002	18.1	PF15035.3	Rootletin
lbm_HQ_transcript_155.p1	0.018	14.5	PF14992.3	TMCO5
lbm_HQ_transcript_155.p1	0.021	13.3	PF14817.3	HAUS5
lbm_HQ_transcript_155.p1	0.022	14.8	PF08614.8	ATG16
lbm_HQ_transcript_155.p1	0.054	12.7	PF14362.3	DUF4407
lbm_HQ_transcript_155.p1	0.086	12.9	PF02183.15	HALZ
lbm_HQ_transcript_155.p1	0.086	12.8	PF16331.2	TolA_bind_tri
lbm_HQ_transcript_155.p1	0.11	11.1	PF10359.6	Fmp27_WPPW
lbm_HQ_transcript_155.p1	0.17	12.2	PF13863.3	DUF4200
lbm_HQ_transcript_155.p1	0.2	11.6	PF07926.9	TPR_MLP1_2
lbm_HQ_transcript_155.p1	0.22	9.1	PF01576.16	Myosin_tail_1
lbm_HQ_transcript_155.p1	0.28	10.9	PF04546.10	Sigma70_ner
lbm_HQ_transcript_155.p1	0.51	9.4	PF09728.6	Taxilin
lbm_HQ_transcript_155.p1	0.81	10.0	PF14712.3	Snapin_Pallidin
lbm_HQ_transcript_155.p1	1	9.1	PF15236.3	CCDC66
lbm_HQ_transcript_155.p1	1	8.4	PF07851.10	TMPIT
lbm_HQ_transcript_155.p1	7.1	6.3	PF14570.3	zf-RING_4
lbm_HQ_transcript_156.p1	3.7e-07	29.8	PF00628.26	PHD
lbm_HQ_transcript_156.p1	0.00011	21.5	PF13831.3	PHD_2
lbm_HQ_transcript_156.p1	0.02	14.9	PF14569.3	zf-UDP
lbm_HQ_transcript_156.p1	0.023	14.8	PF02318.13	FYVE_2
lbm_HQ_transcript_156.p1	0.063	13.1	PF14446.3	Prok-RING_1
lbm_HQ_transcript_156.p1	0.093	12.5	PF00130.19	C1_1
lbm_HQ_transcript_156.p1	3.5	7.4	PF13901.3	zf-RING_9
lbm_HQ_transcript_158.p2	0.033	12.8	PF03290.10	Peptidase_C57
lbm_HQ_transcript_158.p2	0.052	12.5	PF02097.12	Filo_VP35
lbm_HQ_transcript_158.p2	0.074	12.3	PF16046.2	FAM76
lbm_HQ_transcript_158.p2	0.085	13.0	PF06103.8	DUF948
lbm_HQ_transcript_158.p2	0.18	11.0	PF04582.9	Reo_sigmaC
lbm_HQ_transcript_158.p2	0.21	10.3	PF08317.8	Spc7
lbm_HQ_transcript_158.p2	0.22	11.6	PF10496.6	Syntaxin-18_N
lbm_HQ_transcript_158.p2	0.23	10.4	PF10186.6	Atg14
lbm_HQ_transcript_158.p2	0.24	11.3	PF06009.9	Laminin_II
lbm_HQ_transcript_158.p2	0.24	11.4	PF13801.3	Metal_resist
lbm_HQ_transcript_158.p2	0.24	11.0	PF04156.11	IncA
lbm_HQ_transcript_158.p2	0.31	10.8	PF04136.12	Sec34
lbm_HQ_transcript_158.p2	0.35	11.3	PF15463.3	ECM11
lbm_HQ_transcript_158.p2	0.9	9.6	PF08702.7	Fib_alpha
lbm_HQ_transcript_158.p2	0.95	8.7	PF04111.9	APG6
lbm_HQ_transcript_158.p2	1	9.9	PF15679.2	DUF4665
lbm_HQ_transcript_158.p2	1.3	8.7	PF05791.8	Bacillus_HBL
lbm_HQ_transcript_158.p2	1.6	9.3	PF06156.10	DUF972
lbm_HQ_transcript_158.p2	2	8.5	PF09744.6	Jnk-SapK_ap_N
lbm_HQ_transcript_158.p2	2.2	8.1	PF07889.9	DUF1664
lbm_HQ_transcript_158.p2	4.4	7.8	PF09177.8	Syntaxin-6_N
lbm_HQ_transcript_158.p2	5.7	7.6	PF14739.3	DUF4472
lbm_HQ_transcript_159.p1	2.7e-29	101.0	PF03110.11	SBP
lbm_HQ_transcript_159.p1	0.039	14.4	PF12796.4	Ank_2
lbm_HQ_transcript_159.p1	0.12	12.8	PF00023.27	Ank
lbm_HQ_transcript_159.p2	0.1	12.8	PF01783.20	Ribosomal_L32p
lbm_HQ_transcript_161.p1	5e-121	404.3	PF00562.25	RNA_pol_Rpb2_6
lbm_HQ_transcript_161.p1	7.5e-52	175.7	PF04563.12	RNA_pol_Rpb2_1
lbm_HQ_transcript_161.p1	6.8e-33	112.8	PF04560.17	RNA_pol_Rpb2_7
lbm_HQ_transcript_161.p1	5.7e-24	84.0	PF04566.10	RNA_pol_Rpb2_4
lbm_HQ_transcript_161.p1	1.2e-21	76.4	PF04565.13	RNA_pol_Rpb2_3
lbm_HQ_transcript_161.p1	3.4e-21	75.6	PF04561.11	RNA_pol_Rpb2_2
lbm_HQ_transcript_161.p1	1.6e-13	50.5	PF04567.14	RNA_pol_Rpb2_5
lbm_HQ_transcript_161.p1	0.1	12.6	PF11680.5	DUF3276
lbm_HQ_transcript_162.p1	4.8e-23	81.0	PF04408.20	HA2
lbm_HQ_transcript_162.p1	1.7e-13	50.5	PF07717.13	OB_NTP_bind
lbm_HQ_transcript_162.p1	3.4e-11	43.3	PF00271.28	Helicase_C
lbm_HQ_transcript_162.p1	1e-06	29.2	PF00035.23	dsrm
lbm_HQ_transcript_162.p1	5.3e-06	26.2	PF00270.26	DEAD
lbm_HQ_transcript_162.p1	0.0068	15.4	PF00437.17	T2SSE
lbm_HQ_transcript_162.p1	0.0076	16.4	PF13401.3	AAA_22
lbm_HQ_transcript_162.p1	0.049	14.0	PF13476.3	AAA_23
lbm_HQ_transcript_162.p1	0.064	12.4	PF06745.10	ATPase
lbm_HQ_transcript_162.p1	0.11	12.8	PF00005.24	ABC_tran
lbm_HQ_transcript_163.p1	0	1374.8	PF03552.11	Cellulose_synt
lbm_HQ_transcript_163.p1	6.5e-41	138.2	PF14569.3	zf-UDP
lbm_HQ_transcript_163.p1	2.7e-09	37.1	PF13632.3	Glyco_trans_2_3
lbm_HQ_transcript_163.p1	0.00014	21.4	PF14570.3	zf-RING_4
lbm_HQ_transcript_163.p1	0.0015	18.3	PF00535.23	Glycos_transf_2
lbm_HQ_transcript_163.p1	0.0067	16.5	PF02318.13	FYVE_2
lbm_HQ_transcript_163.p1	0.0098	15.7	PF13641.3	Glyco_tranf_2_3
lbm_HQ_transcript_163.p1	0.15	11.8	PF14447.3	Prok-RING_4
lbm_HQ_transcript_163.p1	0.27	11.0	PF13920.3	zf-C3HC4_3
lbm_HQ_transcript_163.p1	0.42	10.4	PF05290.8	Baculo_IE-1
lbm_HQ_transcript_163.p1	0.45	10.3	PF00628.26	PHD
lbm_HQ_transcript_163.p1	1.5	8.7	PF14446.3	Prok-RING_1
lbm_HQ_transcript_163.p1	1.7	8.5	PF00097.22	zf-C3HC4
lbm_HQ_transcript_164.p1	2.2e-09	36.8	PF00076.19	RRM_1
lbm_HQ_transcript_164.p1	3.2e-08	33.1	PF00098.20	zf-CCHC
lbm_HQ_transcript_164.p1	3.6e-05	23.3	PF13696.3	zf-CCHC_2
lbm_HQ_transcript_164.p1	4.6e-05	22.9	PF14787.3	zf-CCHC_5
lbm_HQ_transcript_164.p1	0.056	13.0	PF14392.3	zf-CCHC_4
lbm_HQ_transcript_164.p1	0.062	13.1	PF13917.3	zf-CCHC_3
lbm_HQ_transcript_165.p1	2.4e-14	53.4	PF00400.29	WD40
lbm_HQ_transcript_165.p1	2.2e-09	36.9	PF00069.22	Pkinase
lbm_HQ_transcript_165.p1	6.9e-05	22.9	PF12894.4	ANAPC4_WD40
lbm_HQ_transcript_165.p1	0.0028	16.9	PF07714.14	Pkinase_Tyr
lbm_HQ_transcript_166.p2	4.8e-09	36.1	PF13768.3	VWA_3
lbm_HQ_transcript_166.p2	8.7e-08	32.7	PF13519.3	VWA_2
lbm_HQ_transcript_166.p2	1.4e-06	28.5	PF00092.25	VWA
lbm_HQ_transcript_166.p2	0.06	13.3	PF06523.8	DUF1106
lbm_HQ_transcript_166.p2	0.064	12.5	PF05762.11	VWA_CoxE
lbm_HQ_transcript_167.p1	1.6e-43	147.9	PF08920.7	SF3b1
lbm_HQ_transcript_167.p1	4.5e-13	48.1	PF02985.19	HEAT
lbm_HQ_transcript_167.p1	1.3e-10	41.4	PF13646.3	HEAT_2
lbm_HQ_transcript_167.p1	4.9e-08	33.1	PF13513.3	HEAT_EZ
lbm_HQ_transcript_167.p1	1e-07	31.9	PF12717.4	Cnd1
lbm_HQ_transcript_167.p1	2.1e-05	24.8	PF12755.4	Vac14_Fab1_bd
lbm_HQ_transcript_167.p1	0.00024	20.3	PF04118.11	Dopey_N
lbm_HQ_transcript_167.p1	0.00085	19.3	PF10274.6	ParcG
lbm_HQ_transcript_167.p1	0.0063	16.3	PF08064.10	UME
lbm_HQ_transcript_167.p1	0.0088	15.6	PF08161.9	NUC173
lbm_HQ_transcript_167.p1	0.016	15.0	PF01442.15	Apolipoprotein
lbm_HQ_transcript_167.p1	0.061	12.3	PF14911.3	MMS22L_C
lbm_HQ_transcript_167.p1	2.9	5.8	PF04931.10	DNA_pol_phi
lbm_HQ_transcript_168.p1	2.5e-84	283.7	PF00311.14	PEPcase
lbm_HQ_transcript_168.p2	2.4e-166	555.0	PF00311.14	PEPcase
lbm_HQ_transcript_168.p2	0.0033	15.9	PF14010.3	PEPcase_2
lbm_HQ_transcript_168.p3	1.8e-21	75.8	PF00311.14	PEPcase
lbm_HQ_transcript_170.p1	2.2e-09	36.8	PF00076.19	RRM_1
lbm_HQ_transcript_170.p1	3.2e-08	33.1	PF00098.20	zf-CCHC
lbm_HQ_transcript_170.p1	3.6e-05	23.3	PF13696.3	zf-CCHC_2
lbm_HQ_transcript_170.p1	4.6e-05	22.9	PF14787.3	zf-CCHC_5
lbm_HQ_transcript_170.p1	0.056	13.0	PF14392.3	zf-CCHC_4
lbm_HQ_transcript_170.p1	0.062	13.1	PF13917.3	zf-CCHC_3
lbm_HQ_transcript_171.p1	3.6e-66	223.9	PF05794.10	Tcp11
lbm_HQ_transcript_171.p1	0.072	12.8	PF11686.5	DUF3283
lbm_HQ_transcript_173.p1	2.2e-66	222.9	PF01369.17	Sec7
lbm_HQ_transcript_173.p1	5.3e-33	112.6	PF09324.7	DUF1981
lbm_HQ_transcript_173.p1	3e-07	28.7	PF16206.2	Mon2_C
lbm_HQ_transcript_173.p1	4.3	7.4	PF00621.17	RhoGEF
lbm_HQ_transcript_175.p1	1.4e-22	79.5	PF12371.5	TMEM131_like
lbm_HQ_transcript_175.p1	1.5e-09	37.8	PF15780.2	ASH
lbm_HQ_transcript_176.p1	1.3e-44	152.3	PF07714.14	Pkinase_Tyr
lbm_HQ_transcript_176.p1	3.1e-42	142.0	PF13855.3	LRR_8
lbm_HQ_transcript_176.p1	2.3e-41	141.8	PF00069.22	Pkinase
lbm_HQ_transcript_176.p1	4.6e-31	106.1	PF12799.4	LRR_4
lbm_HQ_transcript_176.p1	8.9e-17	58.9	PF00560.30	LRR_1
lbm_HQ_transcript_176.p1	9.8e-12	44.8	PF08263.9	LRRNT_2
lbm_HQ_transcript_176.p1	2.8e-09	36.2	PF13516.3	LRR_6
lbm_HQ_transcript_176.p1	0.0017	18.2	PF13306.3	LRR_5
lbm_HQ_transcript_176.p1	0.013	14.6	PF14531.3	Kinase-like
lbm_HQ_transcript_178.p1	1.5e-07	31.3	PF12931.4	Sec16_C
lbm_HQ_transcript_178.p1	5.6e-07	30.0	PF00400.29	WD40
lbm_HQ_transcript_178.p1	1.3e-05	24.9	PF07304.8	SRA1
lbm_HQ_transcript_178.p1	0.0011	19.0	PF12894.4	ANAPC4_WD40
lbm_HQ_transcript_178.p1	0.046	14.2	PF12932.4	Sec16
lbm_HQ_transcript_178.p1	0.079	12.9	PF02840.12	Prp18
lbm_HQ_transcript_180.p1	2.1e-19	69.5	PF00931.19	NB-ARC
lbm_HQ_transcript_180.p1	0.0019	18.4	PF12799.4	LRR_4
lbm_HQ_transcript_180.p2	6.1e-41	140.2	PF00931.19	NB-ARC
lbm_HQ_transcript_180.p2	7.3e-06	26.2	PF13401.3	AAA_22
lbm_HQ_transcript_180.p2	1.2e-05	25.6	PF13191.3	AAA_16
lbm_HQ_transcript_180.p2	2.8e-05	24.0	PF13173.3	AAA_14
lbm_HQ_transcript_180.p2	0.0053	15.6	PF12061.5	DUF3542
lbm_HQ_transcript_180.p2	0.011	15.3	PF05659.8	RPW8
lbm_HQ_transcript_180.p2	0.023	15.0	PF00004.26	AAA
lbm_HQ_transcript_180.p2	0.044	13.9	PF08477.10	Roc
lbm_HQ_transcript_180.p2	0.053	13.5	PF13671.3	AAA_33
lbm_HQ_transcript_180.p2	0.066	13.1	PF08336.8	P4Ha_N
lbm_HQ_transcript_180.p2	0.082	12.4	PF10464.6	Peptidase_U40
lbm_HQ_transcript_180.p2	0.094	12.9	PF10591.6	SPARC_Ca_bdg
lbm_HQ_transcript_180.p2	0.32	10.9	PF12308.5	Noelin-1
lbm_HQ_transcript_180.p2	0.35	11.3	PF16716.2	BST2
lbm_HQ_transcript_180.p2	0.74	10.1	PF13863.3	DUF4200
lbm_HQ_transcript_181.p1	3.1e-111	370.4	PF11886.5	TOC159_MAD
lbm_HQ_transcript_181.p1	2.8e-30	105.1	PF04548.13	AIG1
lbm_HQ_transcript_181.p1	3.6e-09	36.6	PF01926.20	MMR_HSR1
lbm_HQ_transcript_181.p1	0.00021	20.5	PF00735.15	Septin
lbm_HQ_transcript_181.p1	0.00085	19.1	PF03193.13	DUF258
lbm_HQ_transcript_181.p1	0.017	15.3	PF13191.3	AAA_16
lbm_HQ_transcript_181.p1	0.032	14.0	PF05729.9	NACHT
lbm_HQ_transcript_181.p1	0.037	13.9	PF01935.14	DUF87
lbm_HQ_transcript_181.p1	0.038	13.4	PF02421.15	FeoB_N
lbm_HQ_transcript_181.p1	0.055	12.7	PF04670.9	Gtr1_RagA
lbm_HQ_transcript_181.p1	0.066	12.1	PF00437.17	T2SSE
lbm_HQ_transcript_181.p1	0.069	13.5	PF00005.24	ABC_tran
lbm_HQ_transcript_184.p1	1.1e-65	221.4	PF07064.10	RIC1
lbm_HQ_transcript_184.p1	0.00032	20.8	PF12894.4	ANAPC4_WD40
lbm_HQ_transcript_184.p1	0.027	13.7	PF15492.3	Nbas_N
lbm_HQ_transcript_185.p1	2.1e-86	288.5	PF00033.16	Cytochrome_B
lbm_HQ_transcript_185.p1	1.1e-41	142.5	PF13631.3	Cytochrom_B_N_2
lbm_HQ_transcript_185.p1	4.9e-33	113.4	PF00032.14	Cytochrom_B_C
lbm_HQ_transcript_185.p1	0.013	14.4	PF06157.8	DUF973
lbm_HQ_transcript_189.p1	1.7e-81	273.6	PF16212.2	PhoLip_ATPase_C
lbm_HQ_transcript_189.p1	1.9e-22	78.6	PF16209.2	PhoLip_ATPase_N
lbm_HQ_transcript_189.p1	2.4e-12	46.6	PF13246.3	Cation_ATPase
lbm_HQ_transcript_189.p1	3.7e-11	43.6	PF00702.23	Hydrolase
lbm_HQ_transcript_189.p1	1.5e-07	30.8	PF00122.17	E1-E2_ATPase
lbm_HQ_transcript_189.p1	0.00012	21.8	PF08282.9	Hydrolase_3
lbm_HQ_transcript_193.p1	1.7e-95	320.0	PF00773.16	RNB
lbm_HQ_transcript_195.p1	3.7e-73	246.4	PF08626.8	TRAPPC9-Trs120
lbm_HQ_transcript_196.p1	3.3e-11	42.9	PF01422.14	zf-NF-X1
lbm_HQ_transcript_196.p1	0.001	18.9	PF01424.19	R3H
lbm_HQ_transcript_196.p1	0.06	13.1	PF10309.6	DUF2414
lbm_HQ_transcript_197.p1	1.9e-130	435.8	PF04053.11	Coatomer_WDAD
lbm_HQ_transcript_197.p1	3.5e-69	233.4	PF06957.8	COPI_C
lbm_HQ_transcript_197.p1	0.051	13.5	PF01417.17	ENTH
lbm_HQ_transcript_197.p1	0.08	13.7	PF00400.29	WD40
lbm_HQ_transcript_197.p1	0.11	13.3	PF13428.3	TPR_14
lbm_HQ_transcript_197.p2	5.5e-30	102.9	PF00400.29	WD40
lbm_HQ_transcript_197.p2	9.4e-05	22.5	PF12894.4	ANAPC4_WD40
lbm_HQ_transcript_197.p2	0.011	14.3	PF11715.5	Nup160
lbm_HQ_transcript_197.p2	0.1	12.6	PF08142.9	AARP2CN
lbm_HQ_transcript_197.p2	0.16	11.1	PF17005.2	WD40_like
lbm_HQ_transcript_197.p3	4.1e-71	239.8	PF06957.8	COPI_C
lbm_HQ_transcript_197.p3	0.015	15.2	PF10276.6	zf-CHCC
lbm_HQ_transcript_197.p3	0.05	13.7	PF03660.11	PHF5
lbm_HQ_transcript_197.p3	0.07	12.5	PF11288.5	DUF3089
lbm_HQ_transcript_197.p3	0.071	12.7	PF13240.3	zinc_ribbon_2
lbm_HQ_transcript_197.p3	0.082	12.9	PF06677.9	Auto_anti-p27
lbm_HQ_transcript_197.p3	0.09	12.9	PF14369.3	zinc_ribbon_9
lbm_HQ_transcript_197.p4	1.1e-09	38.6	PF00400.29	WD40
lbm_HQ_transcript_197.p4	0.022	14.9	PF12894.4	ANAPC4_WD40
lbm_HQ_transcript_199.p1	2.9e-121	404.2	PF00664.20	ABC_membrane
lbm_HQ_transcript_199.p1	7.9e-74	246.5	PF00005.24	ABC_tran
lbm_HQ_transcript_199.p1	8.7e-14	51.3	PF02463.16	SMC_N
lbm_HQ_transcript_199.p1	6e-10	38.6	PF13555.3	AAA_29
lbm_HQ_transcript_199.p1	1.1e-09	38.8	PF13191.3	AAA_16
lbm_HQ_transcript_199.p1	1e-08	35.2	PF03193.13	DUF258
lbm_HQ_transcript_199.p1	3.2e-08	33.8	PF13401.3	AAA_22
lbm_HQ_transcript_199.p1	2.3e-07	29.8	PF09818.6	ABC_ATPase
lbm_HQ_transcript_199.p1	4.8e-06	25.9	PF06414.9	Zeta_toxin
lbm_HQ_transcript_199.p1	4.9e-06	25.8	PF00503.17	G-alpha
lbm_HQ_transcript_199.p1	1.7e-05	24.5	PF00270.26	DEAD
lbm_HQ_transcript_199.p1	2e-05	24.2	PF13604.3	AAA_30
lbm_HQ_transcript_199.p1	2.2e-05	24.4	PF01926.20	MMR_HSR1
lbm_HQ_transcript_199.p1	4.1e-05	23.5	PF07728.11	AAA_5
lbm_HQ_transcript_199.p1	5.9e-05	22.9	PF13304.3	AAA_21
lbm_HQ_transcript_199.p1	6.5e-05	22.1	PF05673.10	DUF815
lbm_HQ_transcript_199.p1	8.6e-05	22.2	PF13175.3	AAA_15
lbm_HQ_transcript_199.p1	0.00013	22.0	PF01935.14	DUF87
lbm_HQ_transcript_199.p1	0.00014	21.3	PF13481.3	AAA_25
lbm_HQ_transcript_199.p1	0.00029	21.2	PF00004.26	AAA
lbm_HQ_transcript_199.p1	0.00042	20.0	PF13479.3	AAA_24
lbm_HQ_transcript_199.p1	0.00094	19.0	PF01583.17	APS_kinase
lbm_HQ_transcript_199.p1	0.0013	18.7	PF00350.20	Dynamin_N
lbm_HQ_transcript_199.p1	0.0037	17.6	PF13476.3	AAA_23
lbm_HQ_transcript_199.p1	0.0041	16.3	PF07693.11	KAP_NTPase
lbm_HQ_transcript_199.p1	0.0064	15.2	PF05783.8	DLIC
lbm_HQ_transcript_199.p1	0.011	15.3	PF00158.23	Sigma54_activat
lbm_HQ_transcript_199.p1	0.013	15.6	PF13671.3	AAA_33
lbm_HQ_transcript_199.p1	0.017	15.2	PF13558.3	SbcCD_C
lbm_HQ_transcript_199.p1	0.019	14.6	PF00485.15	PRK
lbm_HQ_transcript_199.p1	0.019	15.3	PF13238.3	AAA_18
lbm_HQ_transcript_199.p1	0.021	13.9	PF00735.15	Septin
lbm_HQ_transcript_199.p1	0.029	14.4	PF08477.10	Roc
lbm_HQ_transcript_199.p1	0.031	13.2	PF05049.10	IIGP
lbm_HQ_transcript_199.p1	0.037	14.3	PF00910.19	RNA_helicase
lbm_HQ_transcript_199.p1	0.042	13.6	PF05729.9	NACHT
lbm_HQ_transcript_199.p1	0.044	13.2	PF02421.15	FeoB_N
lbm_HQ_transcript_199.p1	0.084	12.7	PF03266.12	NTPase_1
lbm_HQ_transcript_199.p1	0.085	11.7	PF00931.19	NB-ARC
lbm_HQ_transcript_199.p1	0.09	12.0	PF04548.13	AIG1
lbm_HQ_transcript_199.p1	0.42	10.4	PF09379.7	FERM_N
lbm_HQ_transcript_199.p1	0.57	9.7	PF00006.22	ATP-synt_ab
lbm_HQ_transcript_200.p1	3.8e-145	484.4	PF07990.9	NABP
lbm_HQ_transcript_200.p1	5.3e-67	217.8	PF00806.16	PUF
lbm_HQ_transcript_200.p1	0.013	15.2	PF04286.9	DUF445
lbm_HQ_transcript_201.p1	3.6e-263	873.7	PF00421.16	PSII
lbm_HQ_transcript_201.p2	3.9e-73	245.2	PF00033.16	Cytochrome_B
lbm_HQ_transcript_201.p2	1.8e-39	135.4	PF13631.3	Cytochrom_B_N_2
lbm_HQ_transcript_201.p2	0.042	14.3	PF14358.3	DUF4405
lbm_HQ_transcript_201.p2	0.12	11.8	PF01292.17	Ni_hydr_CYTB
lbm_HQ_transcript_202.p1	2.4e-47	161.7	PF03372.20	Exo_endo_phos
lbm_HQ_transcript_202.p1	0.16	12.0	PF07483.8	W_rich_C
lbm_HQ_transcript_202.p1	2.3	9.1	PF00400.29	WD40
lbm_HQ_transcript_203.p1	7.4e-18	64.7	PF01612.17	DNA_pol_A_exo1
lbm_HQ_transcript_204.p1	2.2e-34	119.1	PF01326.16	PPDK_N
lbm_HQ_transcript_204.p1	2.8e-16	59.0	PF00686.16	CBM_20
lbm_HQ_transcript_204.p1	0.16	11.3	PF08235.10	LNS2
lbm_HQ_transcript_204.p1	0.8	9.2	PF06528.9	Phage_P2_GpE
lbm_HQ_transcript_205.p1	7e-98	327.5	PF00664.20	ABC_membrane
lbm_HQ_transcript_205.p1	1.3e-64	216.7	PF00005.24	ABC_tran
lbm_HQ_transcript_205.p1	9.1e-11	41.5	PF02463.16	SMC_N
lbm_HQ_transcript_205.p1	2.1e-07	30.3	PF06414.9	Zeta_toxin
lbm_HQ_transcript_205.p1	4.1e-07	30.4	PF13191.3	AAA_16
lbm_HQ_transcript_205.p1	1.5e-06	27.7	PF13555.3	AAA_29
lbm_HQ_transcript_205.p1	4.8e-06	26.8	PF13401.3	AAA_22
lbm_HQ_transcript_205.p1	8.7e-06	25.6	PF03193.13	DUF258
lbm_HQ_transcript_205.p1	7.5e-05	21.6	PF09818.6	ABC_ATPase
lbm_HQ_transcript_205.p1	0.00012	21.8	PF13304.3	AAA_21
lbm_HQ_transcript_205.p1	0.0014	19.0	PF13238.3	AAA_18
lbm_HQ_transcript_205.p1	0.0027	17.3	PF13175.3	AAA_15
lbm_HQ_transcript_205.p1	0.0028	16.7	PF00503.17	G-alpha
lbm_HQ_transcript_205.p1	0.0056	16.8	PF13558.3	SbcCD_C
lbm_HQ_transcript_205.p1	0.0059	16.2	PF13604.3	AAA_30
lbm_HQ_transcript_205.p1	0.0073	15.2	PF03308.13	ArgK
lbm_HQ_transcript_205.p1	0.0084	15.7	PF00485.15	PRK
lbm_HQ_transcript_205.p1	0.011	15.4	PF13479.3	AAA_24
lbm_HQ_transcript_205.p1	0.012	15.0	PF13481.3	AAA_25
lbm_HQ_transcript_205.p1	0.023	14.3	PF00270.26	DEAD
lbm_HQ_transcript_205.p1	0.023	13.6	PF06762.11	LMF1
lbm_HQ_transcript_205.p1	0.029	14.3	PF01926.20	MMR_HSR1
lbm_HQ_transcript_205.p1	0.029	13.4	PF05673.10	DUF815
lbm_HQ_transcript_205.p1	0.055	13.3	PF07728.11	AAA_5
lbm_HQ_transcript_205.p1	0.064	13.3	PF13671.3	AAA_33
lbm_HQ_transcript_205.p1	0.11	12.5	PF11014.5	DUF2852
lbm_HQ_transcript_205.p1	0.16	11.7	PF05729.9	NACHT
lbm_HQ_transcript_205.p1	0.37	10.6	PF01935.14	DUF87
lbm_HQ_transcript_206.p1	3.2e-106	354.8	PF00664.20	ABC_membrane
lbm_HQ_transcript_206.p1	1.5e-73	245.6	PF00005.24	ABC_tran
lbm_HQ_transcript_206.p1	2e-13	50.1	PF02463.16	SMC_N
lbm_HQ_transcript_206.p1	3.2e-09	37.2	PF13191.3	AAA_16
lbm_HQ_transcript_206.p1	4.1e-09	35.9	PF13555.3	AAA_29
lbm_HQ_transcript_206.p1	5.9e-08	32.9	PF01935.14	DUF87
lbm_HQ_transcript_206.p1	7.4e-08	32.6	PF13401.3	AAA_22
lbm_HQ_transcript_206.p1	2.4e-07	30.2	PF06414.9	Zeta_toxin
lbm_HQ_transcript_206.p1	8.1e-07	29.0	PF03193.13	DUF258
lbm_HQ_transcript_206.p1	4.7e-06	25.5	PF09818.6	ABC_ATPase
lbm_HQ_transcript_206.p1	3.4e-05	23.5	PF13604.3	AAA_30
lbm_HQ_transcript_206.p1	3.6e-05	24.1	PF00004.26	AAA
lbm_HQ_transcript_206.p1	5.4e-05	23.0	PF13304.3	AAA_21
lbm_HQ_transcript_206.p1	0.00012	22.5	PF13476.3	AAA_23
lbm_HQ_transcript_206.p1	0.00016	21.3	PF13175.3	AAA_15
lbm_HQ_transcript_206.p1	0.0004	20.1	PF13479.3	AAA_24
lbm_HQ_transcript_206.p1	0.00071	18.7	PF00503.17	G-alpha
lbm_HQ_transcript_206.p1	0.0015	18.9	PF13238.3	AAA_18
lbm_HQ_transcript_206.p1	0.0035	17.4	PF13671.3	AAA_33
lbm_HQ_transcript_206.p1	0.0039	16.9	PF03029.14	ATP_bind_1
lbm_HQ_transcript_206.p1	0.0049	16.7	PF07728.11	AAA_5
lbm_HQ_transcript_206.p1	0.0056	16.8	PF13558.3	SbcCD_C
lbm_HQ_transcript_206.p1	0.0068	15.3	PF13148.3	DUF3987
lbm_HQ_transcript_206.p1	0.0069	16.3	PF01926.20	MMR_HSR1
lbm_HQ_transcript_206.p1	0.012	15.4	PF03266.12	NTPase_1
lbm_HQ_transcript_206.p1	0.014	14.8	PF13481.3	AAA_25
lbm_HQ_transcript_206.p1	0.038	13.7	PF01583.17	APS_kinase
lbm_HQ_transcript_206.p1	0.042	12.8	PF00437.17	T2SSE
lbm_HQ_transcript_206.p1	0.042	13.3	PF00448.19	SRP54
lbm_HQ_transcript_206.p1	0.058	12.6	PF01580.15	FtsK_SpoIIIE
lbm_HQ_transcript_206.p1	0.072	12.7	PF00270.26	DEAD
lbm_HQ_transcript_206.p1	0.076	11.7	PF05783.8	DLIC
lbm_HQ_transcript_206.p1	0.086	13.1	PF13207.3	AAA_17
lbm_HQ_transcript_206.p1	0.1	12.2	PF00485.15	PRK
lbm_HQ_transcript_206.p1	0.15	10.9	PF00931.19	NB-ARC
lbm_HQ_transcript_206.p1	0.16	12.2	PF00910.19	RNA_helicase
lbm_HQ_transcript_206.p1	0.69	9.8	PF00350.20	Dynamin_N
lbm_HQ_transcript_207.p1	1.4e-16	59.6	PF12515.5	CaATP_NAI
lbm_HQ_transcript_207.p1	3.5e-13	48.9	PF00690.23	Cation_ATPase_N
lbm_HQ_transcript_207.p1	8.4e-11	41.5	PF00122.17	E1-E2_ATPase
lbm_HQ_transcript_207.p1	0.034	14.2	PF12670.4	DUF3792
lbm_HQ_transcript_207.p2	5.7e-48	162.9	PF00689.18	Cation_ATPase_C
lbm_HQ_transcript_207.p2	0.54	10.4	PF05101.10	VirB3
lbm_HQ_transcript_207.p3	1.3e-14	54.9	PF00702.23	Hydrolase
lbm_HQ_transcript_207.p3	3.3e-09	36.6	PF13246.3	Cation_ATPase
lbm_HQ_transcript_207.p3	0.12	12.7	PF12710.4	HAD
lbm_HQ_transcript_207.p3	0.16	11.5	PF16476.2	DUF5053
lbm_HQ_transcript_207.p4	1.7e-28	99.3	PF00122.17	E1-E2_ATPase
lbm_HQ_transcript_207.p4	0.0038	16.8	PF04540.10	Herpes_UL51
lbm_HQ_transcript_207.p4	0.027	14.8	PF01138.18	RNase_PH
lbm_HQ_transcript_207.p4	0.1	11.7	PF15164.3	WBS28
lbm_HQ_transcript_208.p1	1.2e-39	136.1	PF03924.10	CHASE
lbm_HQ_transcript_208.p1	1.9e-32	111.9	PF02518.23	HATPase_c
lbm_HQ_transcript_208.p1	2e-23	82.6	PF00072.21	Response_reg
lbm_HQ_transcript_208.p1	6.8e-18	64.3	PF00512.22	HisKA
lbm_HQ_transcript_210.p1	8.2e-75	251.1	PF12436.5	USP7_ICP0_bdg
lbm_HQ_transcript_210.p1	3.2e-59	200.0	PF14533.3	USP7_C2
lbm_HQ_transcript_210.p1	2.6e-46	158.1	PF00443.26	UCH
lbm_HQ_transcript_210.p1	2.9e-23	82.8	PF13423.3	UCH_1
lbm_HQ_transcript_210.p1	2.7e-18	66.0	PF00917.23	MATH
lbm_HQ_transcript_210.p1	0.0035	17.1	PF00564.21	PB1
lbm_HQ_transcript_210.p1	0.049	14.1	PF00788.20	RA
lbm_HQ_transcript_210.p1	0.072	12.7	PF00240.20	ubiquitin
lbm_HQ_transcript_210.p1	0.082	13.3	PF11543.5	UN_NPL4
lbm_HQ_transcript_210.p1	0.11	12.5	PF16657.2	Malt_amylase_C
lbm_HQ_transcript_211.p1	2.3e-34	119.0	PF01326.16	PPDK_N
lbm_HQ_transcript_211.p1	2.9e-16	59.0	PF00686.16	CBM_20
lbm_HQ_transcript_211.p1	0.16	11.2	PF08235.10	LNS2
lbm_HQ_transcript_211.p1	0.82	9.1	PF06528.9	Phage_P2_GpE
lbm_HQ_transcript_212.p1	3.2e-52	177.0	PF08161.9	NUC173
lbm_HQ_transcript_212.p1	0.034	14.2	PF02985.19	HEAT
lbm_HQ_transcript_213.p1	6.5e-111	368.7	PF02786.14	CPSase_L_D2
lbm_HQ_transcript_213.p1	1e-41	142.0	PF02787.16	CPSase_L_D3
lbm_HQ_transcript_213.p1	3.3e-20	71.9	PF02142.19	MGS
lbm_HQ_transcript_213.p1	2.6e-12	46.6	PF07478.10	Dala_Dala_lig_C
lbm_HQ_transcript_213.p1	1.4e-11	44.2	PF02222.19	ATP-grasp
lbm_HQ_transcript_213.p1	2.8e-11	42.6	PF15632.3	ATPgrasp_Ter
lbm_HQ_transcript_213.p1	1e-08	34.8	PF13535.3	ATP-grasp_4
lbm_HQ_transcript_213.p1	2.2e-05	24.4	PF02655.11	ATP-grasp_3
lbm_HQ_transcript_213.p1	0.00012	21.6	PF08442.7	ATP-grasp_2
lbm_HQ_transcript_213.p1	0.00086	18.8	PF08443.8	RimK
lbm_HQ_transcript_213.p1	0.0032	16.8	PF13549.3	ATP-grasp_5
lbm_HQ_transcript_214.p1	2.9e-18	66.5	PF00005.24	ABC_tran
lbm_HQ_transcript_214.p1	2e-06	27.3	PF02463.16	SMC_N
lbm_HQ_transcript_214.p1	6.2e-05	23.3	PF13191.3	AAA_16
lbm_HQ_transcript_214.p1	9.7e-05	21.9	PF13555.3	AAA_29
lbm_HQ_transcript_214.p1	0.00013	21.6	PF13604.3	AAA_30
lbm_HQ_transcript_214.p1	0.00015	21.6	PF05729.9	NACHT
lbm_HQ_transcript_214.p1	0.00033	20.5	PF13304.3	AAA_21
lbm_HQ_transcript_214.p1	0.00041	20.8	PF13476.3	AAA_23
lbm_HQ_transcript_214.p1	0.00045	20.4	PF13401.3	AAA_22
lbm_HQ_transcript_214.p1	0.00048	19.1	PF00437.17	T2SSE
lbm_HQ_transcript_214.p1	0.00074	19.4	PF01637.15	ATPase_2
lbm_HQ_transcript_214.p1	0.0023	17.3	PF05992.9	SbmA_BacA
lbm_HQ_transcript_214.p1	0.0029	17.4	PF03266.12	NTPase_1
lbm_HQ_transcript_214.p1	0.0047	16.6	PF13245.3	AAA_19
lbm_HQ_transcript_214.p1	0.0095	15.2	PF01580.15	FtsK_SpoIIIE
lbm_HQ_transcript_214.p1	0.013	15.8	PF00004.26	AAA
lbm_HQ_transcript_214.p1	0.048	13.4	PF03193.13	DUF258
lbm_HQ_transcript_214.p1	0.051	13.2	PF01695.14	IstB_IS21
lbm_HQ_transcript_214.p1	0.065	13.6	PF13238.3	AAA_18
lbm_HQ_transcript_214.p1	0.069	13.0	PF07728.11	AAA_5
lbm_HQ_transcript_214.p1	0.075	12.3	PF01078.18	Mg_chelatase
lbm_HQ_transcript_214.p1	0.08	12.4	PF02492.16	cobW
lbm_HQ_transcript_214.p1	0.14	11.1	PF05673.10	DUF815
lbm_HQ_transcript_214.p1	0.15	12.2	PF13521.3	AAA_28
lbm_HQ_transcript_214.p1	0.16	11.9	PF01926.20	MMR_HSR1
lbm_HQ_transcript_214.p2	3.9e-33	114.9	PF06472.12	ABC_membrane_2
lbm_HQ_transcript_214.p2	8.2e-06	25.3	PF05992.9	SbmA_BacA
lbm_HQ_transcript_215.p1	3.1e-145	484.6	PF07990.9	NABP
lbm_HQ_transcript_215.p1	5.3e-67	217.8	PF00806.16	PUF
lbm_HQ_transcript_215.p1	0.013	15.2	PF04286.9	DUF445
lbm_HQ_transcript_217.p1	3.4e-67	222.3	PF13041.3	PPR_2
lbm_HQ_transcript_217.p1	1.6e-62	203.4	PF01535.17	PPR
lbm_HQ_transcript_217.p1	5e-39	131.6	PF12854.4	PPR_1
lbm_HQ_transcript_217.p1	1.3e-36	124.4	PF13812.3	PPR_3
lbm_HQ_transcript_217.p1	1.7e-18	66.6	PF17177.1	PPR_long
lbm_HQ_transcript_217.p1	5.1e-08	33.2	PF14559.3	TPR_19
lbm_HQ_transcript_217.p1	0.00017	21.6	PF12895.4	ANAPC3
lbm_HQ_transcript_217.p1	0.0012	19.3	PF13432.3	TPR_16
lbm_HQ_transcript_217.p1	0.0017	17.7	PF04733.11	Coatomer_E
lbm_HQ_transcript_217.p1	0.0017	18.5	PF08579.8	RPM2
lbm_HQ_transcript_217.p1	0.0036	16.3	PF06239.8	ECSIT
lbm_HQ_transcript_217.p1	0.017	13.9	PF10037.6	MRP-S27
lbm_HQ_transcript_217.p1	0.03	14.3	PF07719.14	TPR_2
lbm_HQ_transcript_217.p1	0.08	12.4	PF10602.6	RPN7
lbm_HQ_transcript_217.p1	0.086	13.0	PF13424.3	TPR_12
lbm_HQ_transcript_217.p1	0.11	12.2	PF00637.17	Clathrin
lbm_HQ_transcript_217.p1	0.13	12.2	PF07720.9	TPR_3
lbm_HQ_transcript_217.p1	0.55	10.5	PF13181.3	TPR_8
lbm_HQ_transcript_217.p1	2.9	8.2	PF03704.14	BTAD
lbm_HQ_transcript_217.p1	6.5	7.5	PF13174.3	TPR_6
lbm_HQ_transcript_217.p2	2.6e-38	127.5	PF01535.17	PPR
lbm_HQ_transcript_217.p2	1.2e-37	127.7	PF13041.3	PPR_2
lbm_HQ_transcript_217.p2	5.1e-24	83.5	PF12854.4	PPR_1
lbm_HQ_transcript_217.p2	1.8e-22	79.0	PF13812.3	PPR_3
lbm_HQ_transcript_217.p2	7.8e-18	64.5	PF17177.1	PPR_long
lbm_HQ_transcript_217.p2	0.0061	17.2	PF13428.3	TPR_14
lbm_HQ_transcript_217.p2	0.023	14.4	PF00515.25	TPR_1
lbm_HQ_transcript_218.p1	1.9e-20	72.4	PF03810.16	IBN_N
lbm_HQ_transcript_218.p1	2.9e-09	36.1	PF08506.7	Cse1
lbm_HQ_transcript_218.p1	0.00025	21.0	PF08389.9	Xpo1
lbm_HQ_transcript_218.p1	0.025	14.6	PF10274.6	ParcG
lbm_HQ_transcript_218.p1	0.17	11.1	PF09073.7	BUD22
lbm_HQ_transcript_219.p1	4.5e-35	119.6	PF06507.10	Auxin_resp
lbm_HQ_transcript_219.p1	5.6e-23	80.6	PF02362.18	B3
lbm_HQ_transcript_219.p1	1.1e-08	35.1	PF02309.13	AUX_IAA
lbm_HQ_transcript_219.p1	0.18	11.6	PF00564.21	PB1
lbm_HQ_transcript_220.p1	6.5e-111	368.7	PF02786.14	CPSase_L_D2
lbm_HQ_transcript_220.p1	1e-41	142.0	PF02787.16	CPSase_L_D3
lbm_HQ_transcript_220.p1	3.3e-20	71.9	PF02142.19	MGS
lbm_HQ_transcript_220.p1	2.6e-12	46.6	PF07478.10	Dala_Dala_lig_C
lbm_HQ_transcript_220.p1	1.3e-11	44.2	PF02222.19	ATP-grasp
lbm_HQ_transcript_220.p1	2.8e-11	42.6	PF15632.3	ATPgrasp_Ter
lbm_HQ_transcript_220.p1	1e-08	34.8	PF13535.3	ATP-grasp_4
lbm_HQ_transcript_220.p1	2.2e-05	24.4	PF02655.11	ATP-grasp_3
lbm_HQ_transcript_220.p1	0.00012	21.6	PF08442.7	ATP-grasp_2
lbm_HQ_transcript_220.p1	0.00086	18.8	PF08443.8	RimK
lbm_HQ_transcript_220.p1	0.0032	16.8	PF13549.3	ATP-grasp_5
lbm_HQ_transcript_221.p1	2.5e-32	110.3	PF00400.29	WD40
lbm_HQ_transcript_221.p1	0.00011	22.0	PF14783.3	BBS2_Mid
lbm_HQ_transcript_221.p1	0.00016	21.0	PF17005.2	WD40_like
lbm_HQ_transcript_221.p1	0.00046	18.9	PF08801.8	Nucleoporin_N
lbm_HQ_transcript_221.p1	0.021	13.4	PF11715.5	Nup160
lbm_HQ_transcript_221.p1	0.092	12.7	PF04280.12	Tim44
lbm_HQ_transcript_221.p2	7.3e-07	29.1	PF03455.16	dDENN
lbm_HQ_transcript_221.p3	4.1e-06	26.5	PF12335.5	SBF2
lbm_HQ_transcript_223.p1	2.7e-96	321.4	PF03159.15	XRN_N
lbm_HQ_transcript_223.p1	0.00012	21.8	PF00098.20	zf-CCHC
lbm_HQ_transcript_223.p1	0.32	10.6	PF14787.3	zf-CCHC_5
lbm_HQ_transcript_223.p1	0.59	10.6	PF03179.12	V-ATPase_G
lbm_HQ_transcript_223.p1	5.2	6.7	PF14392.3	zf-CCHC_4
lbm_HQ_transcript_226.p1	0	1259.9	PF03552.11	Cellulose_synt
lbm_HQ_transcript_226.p1	5.6e-17	61.1	PF14570.3	zf-RING_4
lbm_HQ_transcript_226.p1	1.7e-06	27.9	PF13632.3	Glyco_trans_2_3
lbm_HQ_transcript_226.p1	6.1e-05	22.9	PF13641.3	Glyco_tranf_2_3
lbm_HQ_transcript_226.p1	0.0059	16.6	PF14569.3	zf-UDP
lbm_HQ_transcript_226.p1	0.17	11.7	PF05290.8	Baculo_IE-1
lbm_HQ_transcript_231.p1	8.6e-29	99.4	PF03110.11	SBP
lbm_HQ_transcript_231.p1	9.4e-07	28.5	PF13606.3	Ank_3
lbm_HQ_transcript_231.p1	3.5e-05	24.2	PF12796.4	Ank_2
lbm_HQ_transcript_231.p1	0.00032	21.0	PF13637.3	Ank_4
lbm_HQ_transcript_231.p1	0.003	17.8	PF13857.3	Ank_5
lbm_HQ_transcript_231.p1	0.018	15.4	PF00023.27	Ank
lbm_HQ_transcript_232.p1	1.4e-67	227.8	PF00176.20	SNF2_N
lbm_HQ_transcript_232.p1	1.1e-20	73.8	PF00271.28	Helicase_C
lbm_HQ_transcript_232.p1	1.1e-08	34.5	PF11496.5	HDA2-3
lbm_HQ_transcript_232.p1	3.2e-08	33.6	PF04851.12	ResIII
lbm_HQ_transcript_232.p1	2.3e-07	31.2	PF14619.3	SnAC
lbm_HQ_transcript_233.p1	1.2e-15	57.4	PF10358.6	NT-C2
lbm_HQ_transcript_233.p1	0.017	15.0	PF01476.17	LysM
lbm_HQ_transcript_233.p1	0.079	12.9	PF14148.3	YhdB
lbm_HQ_transcript_234.p1	0.0038	17.1	PF12329.5	TMF_DNA_bd
lbm_HQ_transcript_234.p1	0.004	16.7	PF13870.3	DUF4201
lbm_HQ_transcript_234.p1	0.0043	17.1	PF08614.8	ATG16
lbm_HQ_transcript_234.p1	0.14	12.5	PF06818.12	Fez1
lbm_HQ_transcript_234.p1	0.41	10.3	PF04977.12	DivIC
lbm_HQ_transcript_234.p1	0.42	9.8	PF04111.9	APG6
lbm_HQ_transcript_234.p1	0.56	9.9	PF08653.7	DASH_Dam1
lbm_HQ_transcript_234.p1	5.4	5.3	PF04632.9	FUSC
lbm_HQ_transcript_234.p2	2.4e-32	111.4	PF12325.5	TMF_TATA_bd
lbm_HQ_transcript_234.p2	0.0038	16.1	PF05667.8	DUF812
lbm_HQ_transcript_234.p2	0.0045	16.4	PF15905.2	HMMR_N
lbm_HQ_transcript_234.p2	0.0071	15.6	PF00261.17	Tropomyosin
lbm_HQ_transcript_234.p2	0.97	9.9	PF07244.12	POTRA
lbm_HQ_transcript_234.p2	1.4	9.2	PF11074.5	DUF2779
lbm_HQ_transcript_234.p2	5.1	4.3	PF12128.5	DUF3584
lbm_HQ_transcript_234.p2	7.6	5.7	PF14362.3	DUF4407
lbm_HQ_transcript_234.p2	8.3	6.0	PF04156.11	IncA
lbm_HQ_transcript_237.p1	5.3e-23	81.3	PF00931.19	NB-ARC
lbm_HQ_transcript_237.p1	0.00013	21.5	PF13855.3	LRR_8
lbm_HQ_transcript_237.p1	0.038	14.3	PF12799.4	LRR_4
lbm_HQ_transcript_237.p2	1.8e-42	145.2	PF00931.19	NB-ARC
lbm_HQ_transcript_237.p2	0.00028	21.2	PF13191.3	AAA_16
lbm_HQ_transcript_237.p2	0.0012	18.7	PF05729.9	NACHT
lbm_HQ_transcript_237.p2	0.0028	17.5	PF07728.11	AAA_5
lbm_HQ_transcript_237.p2	0.0032	17.6	PF13401.3	AAA_22
lbm_HQ_transcript_237.p2	0.0053	16.7	PF13173.3	AAA_14
lbm_HQ_transcript_237.p2	0.018	15.4	PF00004.26	AAA
lbm_HQ_transcript_237.p2	0.021	14.6	PF01637.15	ATPase_2
lbm_HQ_transcript_237.p2	0.071	13.5	PF13238.3	AAA_18
lbm_HQ_transcript_238.p1	1.5e-198	650.5	PF00637.17	Clathrin
lbm_HQ_transcript_238.p1	0.0026	16.7	PF04053.11	Coatomer_WDAD
lbm_HQ_transcript_238.p1	0.12	12.1	PF00515.25	TPR_1
lbm_HQ_transcript_238.p1	0.3	11.9	PF13428.3	TPR_14
lbm_HQ_transcript_238.p1	0.98	9.8	PF07275.8	ArdA
lbm_HQ_transcript_239.p1	8.7e-103	343.5	PF01074.19	Glyco_hydro_38
lbm_HQ_transcript_239.p1	9.9e-70	235.7	PF07748.10	Glyco_hydro_38C
lbm_HQ_transcript_239.p1	4.3e-21	74.9	PF09261.8	Alpha-mann_mid
lbm_HQ_transcript_241.p1	2.5e-72	243.6	PF10373.6	EST1_DNA_bind
lbm_HQ_transcript_241.p1	1.7e-18	67.3	PF10374.6	EST1
lbm_HQ_transcript_242.p1	1.4e-101	332.4	PF13041.3	PPR_2
lbm_HQ_transcript_242.p1	3.3e-96	308.9	PF01535.17	PPR
lbm_HQ_transcript_242.p1	3.1e-61	203.2	PF13812.3	PPR_3
lbm_HQ_transcript_242.p1	2.8e-58	193.1	PF12854.4	PPR_1
lbm_HQ_transcript_242.p1	2.9e-31	108.4	PF17177.1	PPR_long
lbm_HQ_transcript_242.p1	2.5e-10	40.5	PF14559.3	TPR_19
lbm_HQ_transcript_242.p1	5.5e-05	23.6	PF13432.3	TPR_16
lbm_HQ_transcript_242.p1	9.2e-05	22.4	PF12895.4	ANAPC3
lbm_HQ_transcript_242.p1	0.00011	22.4	PF08579.8	RPM2
lbm_HQ_transcript_242.p1	0.002	17.1	PF06239.8	ECSIT
lbm_HQ_transcript_242.p1	0.0022	17.8	PF13176.3	TPR_7
lbm_HQ_transcript_242.p1	0.0026	16.6	PF10037.6	MRP-S27
lbm_HQ_transcript_242.p1	0.0029	17.7	PF13424.3	TPR_12
lbm_HQ_transcript_242.p1	0.0059	15.9	PF04733.11	Coatomer_E
lbm_HQ_transcript_242.p1	0.0077	15.8	PF10602.6	RPN7
lbm_HQ_transcript_242.p1	0.056	13.6	PF13181.3	TPR_8
lbm_HQ_transcript_242.p1	0.23	11.5	PF07719.14	TPR_2
lbm_HQ_transcript_242.p1	4.2	7.2	PF00515.25	TPR_1
lbm_HQ_transcript_242.p1	8.9	6.3	PF07720.9	TPR_3
lbm_HQ_transcript_243.p1	9.6e-22	77.2	PF00122.17	E1-E2_ATPase
lbm_HQ_transcript_243.p1	1.9e-14	54.3	PF00702.23	Hydrolase
lbm_HQ_transcript_243.p1	6.2e-08	32.5	PF13246.3	Cation_ATPase
lbm_HQ_transcript_243.p1	0.057	13.0	PF08282.9	Hydrolase_3
lbm_HQ_transcript_244.p1	5.2e-08	32.5	PF00534.17	Glycos_transf_1
lbm_HQ_transcript_244.p1	4.4e-05	23.8	PF13692.3	Glyco_trans_1_4
lbm_HQ_transcript_244.p1	0.00048	19.6	PF16994.2	Glyco_trans_4_5
lbm_HQ_transcript_246.p1	2.2e-16	59.8	PF00400.29	WD40
lbm_HQ_transcript_246.p1	2.6e-13	50.0	PF12894.4	ANAPC4_WD40
lbm_HQ_transcript_246.p1	0.061	11.5	PF11768.5	DUF3312
lbm_HQ_transcript_246.p1	0.13	12.2	PF08513.8	LisH
lbm_HQ_transcript_247.p1	2.5e-77	259.4	PF12436.5	USP7_ICP0_bdg
lbm_HQ_transcript_247.p1	2e-58	197.4	PF14533.3	USP7_C2
lbm_HQ_transcript_247.p1	8.7e-46	156.3	PF00443.26	UCH
lbm_HQ_transcript_247.p1	1.7e-22	80.3	PF13423.3	UCH_1
lbm_HQ_transcript_247.p1	1.7e-19	69.8	PF00917.23	MATH
lbm_HQ_transcript_247.p1	0.02	15.4	PF00788.20	RA
lbm_HQ_transcript_247.p1	0.03	13.9	PF00240.20	ubiquitin
lbm_HQ_transcript_247.p1	0.039	13.9	PF16657.2	Malt_amylase_C
lbm_HQ_transcript_249.p1	3.1e-47	161.0	PF00069.22	Pkinase
lbm_HQ_transcript_249.p1	1.4e-44	152.2	PF07714.14	Pkinase_Tyr
lbm_HQ_transcript_249.p1	1.6e-38	130.1	PF13855.3	LRR_8
lbm_HQ_transcript_249.p1	6.7e-31	105.6	PF12799.4	LRR_4
lbm_HQ_transcript_249.p1	5.9e-16	56.4	PF00560.30	LRR_1
lbm_HQ_transcript_249.p1	5.2e-09	36.1	PF08263.9	LRRNT_2
lbm_HQ_transcript_249.p1	8.9e-05	22.1	PF13516.3	LRR_6
lbm_HQ_transcript_249.p1	0.055	13.5	PF03109.13	ABC1
lbm_HQ_transcript_249.p1	1.9	8.6	PF05725.9	FNIP
lbm_HQ_transcript_252.p1	0.028	14.3	PF03383.12	Serpentine_r_xa
lbm_HQ_transcript_253.p1	1.7e-05	24.3	PF01429.16	MBD
lbm_HQ_transcript_253.p1	0.016	14.8	PF02178.16	AT_hook
lbm_HQ_transcript_253.p1	0.059	14.0	PF17032.2	zinc_ribbon_15
lbm_HQ_transcript_253.p1	0.41	11.5	PF13894.3	zf-C2H2_4
lbm_HQ_transcript_254.p1	1.8e-107	358.1	PF00899.18	ThiF
lbm_HQ_transcript_254.p1	1.4e-85	287.1	PF10585.6	UBA_e1_thiolCys
lbm_HQ_transcript_254.p1	8.4e-29	99.5	PF16190.2	E1_FCCH
lbm_HQ_transcript_254.p1	6.8e-24	83.7	PF16191.2	E1_4HB
lbm_HQ_transcript_254.p1	6.1e-22	78.0	PF09358.7	E1_UFD
lbm_HQ_transcript_254.p1	0.0011	19.0	PF02472.13	ExbD
lbm_HQ_transcript_254.p1	0.63	10.0	PF01488.17	Shikimate_DH
lbm_HQ_transcript_255.p1	3.8e-56	189.2	PF00360.17	PHY
lbm_HQ_transcript_255.p1	3.5e-43	146.0	PF00989.22	PAS
lbm_HQ_transcript_255.p1	6.4e-36	123.1	PF08446.8	PAS_2
lbm_HQ_transcript_255.p1	2.2e-31	109.0	PF01590.23	GAF
lbm_HQ_transcript_255.p1	3.9e-08	33.1	PF00512.22	HisKA
lbm_HQ_transcript_255.p1	2.6e-07	30.7	PF08448.7	PAS_4
lbm_HQ_transcript_255.p1	4.9e-07	29.8	PF13426.4	PAS_9
lbm_HQ_transcript_255.p1	0.00047	20.0	PF13188.4	PAS_8
lbm_HQ_transcript_255.p1	0.044	14.2	PF02518.23	HATPase_c
lbm_HQ_transcript_255.p1	0.07	11.9	PF03268.11	DUF267
lbm_HQ_transcript_255.p1	0.073	13.2	PF08447.9	PAS_3
lbm_HQ_transcript_256.p1	3.6e-06	26.7	PF03810.16	IBN_N
lbm_HQ_transcript_257.p1	2.3e-127	425.2	PF00562.25	RNA_pol_Rpb2_6
lbm_HQ_transcript_257.p1	1.6e-75	253.0	PF04563.12	RNA_pol_Rpb2_1
lbm_HQ_transcript_257.p1	9.4e-57	191.6	PF04561.11	RNA_pol_Rpb2_2
lbm_HQ_transcript_257.p1	8.1e-37	125.4	PF04560.17	RNA_pol_Rpb2_7
lbm_HQ_transcript_257.p1	6.2e-26	90.2	PF04565.13	RNA_pol_Rpb2_3
lbm_HQ_transcript_257.p1	5.4e-22	77.7	PF04566.10	RNA_pol_Rpb2_4
lbm_HQ_transcript_257.p1	1.9e-18	66.3	PF04567.14	RNA_pol_Rpb2_5
lbm_HQ_transcript_257.p1	0.46	11.1	PF15749.2	UPF0544
lbm_HQ_transcript_258.p1	2.8e-57	192.9	PF00360.17	PHY
lbm_HQ_transcript_258.p1	5.8e-46	155.0	PF00989.22	PAS
lbm_HQ_transcript_258.p1	8.1e-41	138.9	PF08446.8	PAS_2
lbm_HQ_transcript_258.p1	1.3e-33	116.2	PF01590.23	GAF
lbm_HQ_transcript_258.p1	3.8e-11	43.4	PF02518.23	HATPase_c
lbm_HQ_transcript_258.p1	6.7e-11	42.3	PF08448.7	PAS_4
lbm_HQ_transcript_258.p1	4.5e-07	29.7	PF00512.22	HisKA
lbm_HQ_transcript_258.p1	4e-06	26.9	PF13426.4	PAS_9
lbm_HQ_transcript_258.p1	0.00018	21.3	PF13188.4	PAS_8
lbm_HQ_transcript_258.p1	0.045	14.2	PF13596.3	PAS_10
lbm_HQ_transcript_259.p1	0.08	13.0	PF14622.3	Ribonucleas_3_3
lbm_HQ_transcript_259.p1	0.62	10.3	PF07741.10	BRF1
lbm_HQ_transcript_259.p2	8.4e-26	90.2	PF00917.23	MATH
lbm_HQ_transcript_259.p4	0.082	12.7	PF11895.5	DUF3415
lbm_HQ_transcript_259.p5	0.075	11.6	PF09794.6	Avl9
lbm_HQ_transcript_261.p1	1.1e-76	257.5	PF04811.12	Sec23_trunk
lbm_HQ_transcript_261.p1	4.5e-20	71.3	PF04815.12	Sec23_helical
lbm_HQ_transcript_261.p1	1e-18	67.0	PF04810.12	zf-Sec23_Sec24
lbm_HQ_transcript_261.p1	1.2e-18	67.5	PF08033.9	Sec23_BS
lbm_HQ_transcript_261.p1	2e-06	27.5	PF00626.19	Gelsolin
lbm_HQ_transcript_262.p1	0.087	12.3	PF16221.2	HTH_47
lbm_HQ_transcript_263.p1	3.3e-43	147.8	PF00069.22	Pkinase
lbm_HQ_transcript_263.p1	6.9e-39	133.5	PF07714.14	Pkinase_Tyr
lbm_HQ_transcript_263.p1	6.6e-35	118.5	PF13855.3	LRR_8
lbm_HQ_transcript_263.p1	3.6e-31	106.4	PF12799.4	LRR_4
lbm_HQ_transcript_263.p1	4.1e-17	59.9	PF00560.30	LRR_1
lbm_HQ_transcript_263.p1	1.2e-12	47.7	PF08263.9	LRRNT_2
lbm_HQ_transcript_263.p1	0.023	14.5	PF01636.20	APH
lbm_HQ_transcript_263.p1	0.093	12.6	PF13306.3	LRR_5
lbm_HQ_transcript_263.p1	3	8.0	PF13516.3	LRR_6
lbm_HQ_transcript_264.p1	0.00011	22.0	PF07718.9	Coatamer_beta_C
lbm_HQ_transcript_264.p1	0.0036	15.8	PF01602.17	Adaptin_N
lbm_HQ_transcript_266.p1	4.2e-12	46.3	PF03372.20	Exo_endo_phos
lbm_HQ_transcript_266.p2	3.4e-05	23.7	PF03372.20	Exo_endo_phos
lbm_HQ_transcript_266.p2	0.15	11.8	PF11890.5	DUF3410
lbm_HQ_transcript_266.p3	1e-14	54.2	PF06839.9	zf-GRF
lbm_HQ_transcript_267.p1	7.2e-52	176.2	PF07569.8	Hira
lbm_HQ_transcript_267.p1	2.6e-25	88.1	PF00400.29	WD40
lbm_HQ_transcript_267.p1	1.4e-13	50.8	PF12894.4	ANAPC4_WD40
lbm_HQ_transcript_267.p1	0.028	13.2	PF16529.2	Ge1_WD40
lbm_HQ_transcript_267.p1	0.11	12.2	PF08662.8	eIF2A
lbm_HQ_transcript_267.p1	0.13	11.5	PF14629.3	ORC4_C
lbm_HQ_transcript_267.p1	0.17	11.0	PF17005.2	WD40_like
lbm_HQ_transcript_268.p1	2e-112	376.0	PF00562.25	RNA_pol_Rpb2_6
lbm_HQ_transcript_268.p1	3.9e-32	111.3	PF04563.12	RNA_pol_Rpb2_1
lbm_HQ_transcript_268.p1	2.9e-27	94.5	PF04565.13	RNA_pol_Rpb2_3
lbm_HQ_transcript_268.p1	7.2e-23	80.7	PF04560.17	RNA_pol_Rpb2_7
lbm_HQ_transcript_268.p1	2.5e-17	62.5	PF06883.9	RNA_pol_Rpa2_4
lbm_HQ_transcript_268.p1	3.3e-15	56.1	PF04561.11	RNA_pol_Rpb2_2
lbm_HQ_transcript_269.p1	6.5e-06	25.8	PF10358.6	NT-C2
lbm_HQ_transcript_269.p1	0.036	14.2	PF01843.16	DIL
lbm_HQ_transcript_272.p1	3.4e-198	658.7	PF02347.13	GDC-P
lbm_HQ_transcript_272.p1	6.1e-06	25.3	PF00266.16	Aminotran_5
lbm_HQ_transcript_272.p1	0.0002	20.6	PF01212.18	Beta_elim_lyase
lbm_HQ_transcript_272.p1	0.0078	14.6	PF01053.17	Cys_Met_Meta_PP
lbm_HQ_transcript_272.p2	0.041	13.0	PF05409.10	Peptidase_C30
lbm_HQ_transcript_273.p1	1.2e-59	201.3	PF00889.16	EF_TS
lbm_HQ_transcript_273.p1	3.4e-27	94.5	PF00575.20	S1
lbm_HQ_transcript_273.p1	0.0095	16.1	PF00542.16	Ribosomal_L12
lbm_HQ_transcript_273.p1	0.063	13.5	PF07238.11	PilZ
lbm_HQ_transcript_273.p1	0.069	12.9	PF00627.28	UBA
lbm_HQ_transcript_273.p1	0.17	11.7	PF16678.2	HOIP-UBA
lbm_HQ_transcript_273.p1	0.28	11.3	PF08285.8	DPM3
lbm_HQ_transcript_273.p1	1.7	8.9	PF08391.7	Ly49
lbm_HQ_transcript_274.p1	3.2e-45	153.9	PF00270.26	DEAD
lbm_HQ_transcript_274.p1	1e-19	70.7	PF00271.28	Helicase_C
lbm_HQ_transcript_274.p1	2.6e-07	30.2	PF04438.13	zf-HIT
lbm_HQ_transcript_274.p1	0.0031	17.4	PF04851.12	ResIII
lbm_HQ_transcript_274.p1	0.013	15.2	PF13245.3	AAA_19
lbm_HQ_transcript_274.p1	0.024	13.9	PF14617.3	CMS1
lbm_HQ_transcript_274.p1	0.61	10.2	PF13401.3	AAA_22
lbm_HQ_transcript_279.p1	1.6e-221	736.6	PF00133.19	tRNA-synt_1
lbm_HQ_transcript_279.p1	8.9e-28	97.0	PF08264.10	Anticodon_1
lbm_HQ_transcript_279.p1	5.1e-16	58.3	PF09334.8	tRNA-synt_1g
lbm_HQ_transcript_279.p1	0.016	14.4	PF01406.16	tRNA-synt_1e
lbm_HQ_transcript_281.p1	0.00037	20.4	PF02861.17	Clp_N
lbm_HQ_transcript_281.p1	0.00079	19.4	PF07724.11	AAA_2
lbm_HQ_transcript_281.p1	4.6	7.0	PF12593.5	McyA_C
lbm_HQ_transcript_282.p1	6.7e-18	64.6	PF00400.29	WD40
lbm_HQ_transcript_282.p1	3e-11	43.3	PF12894.4	ANAPC4_WD40
lbm_HQ_transcript_282.p1	0.14	12.0	PF08513.8	LisH
lbm_HQ_transcript_282.p1	0.32	10.7	PF10607.6	CLTH
lbm_HQ_transcript_283.p1	3.7e-24	84.8	PF13646.3	HEAT_2
lbm_HQ_transcript_283.p1	1.8e-22	79.2	PF13513.3	HEAT_EZ
lbm_HQ_transcript_283.p1	3.2e-22	76.5	PF02985.19	HEAT
lbm_HQ_transcript_283.p1	3e-13	50.0	PF12755.4	Vac14_Fab1_bd
lbm_HQ_transcript_283.p1	3.1e-12	46.1	PF05004.10	IFRD
lbm_HQ_transcript_283.p1	1.4e-10	41.3	PF12717.4	Cnd1
lbm_HQ_transcript_283.p1	8.3e-07	28.7	PF00514.20	Arm
lbm_HQ_transcript_283.p1	8.4e-06	24.5	PF01602.17	Adaptin_N
lbm_HQ_transcript_283.p1	1.8e-05	24.5	PF11865.5	DUF3385
lbm_HQ_transcript_283.p1	5.8e-05	22.8	PF08064.10	UME
lbm_HQ_transcript_283.p1	0.00022	21.0	PF03810.16	IBN_N
lbm_HQ_transcript_283.p1	0.00056	19.9	PF10363.6	RTP1_C1
lbm_HQ_transcript_283.p1	0.00085	18.8	PF12348.5	CLASP_N
lbm_HQ_transcript_283.p1	0.019	15.5	PF03130.13	HEAT_PBS
lbm_HQ_transcript_283.p1	0.045	13.3	PF13251.3	DUF4042
lbm_HQ_transcript_283.p1	0.15	12.0	PF13716.3	CRAL_TRIO_2
lbm_HQ_transcript_283.p1	0.21	11.8	PF01346.15	FKBP_N
lbm_HQ_transcript_283.p1	1.4	9.1	PF09361.7	Phasin_2
lbm_HQ_transcript_284.p1	1.5e-86	289.8	PF07819.10	PGAP1
lbm_HQ_transcript_284.p1	1.3e-05	25.8	PF12697.4	Abhydrolase_6
lbm_HQ_transcript_284.p1	0.0098	15.4	PF00561.17	Abhydrolase_1
lbm_HQ_transcript_284.p1	0.02	14.2	PF05057.11	DUF676
lbm_HQ_transcript_284.p1	0.024	13.7	PF12146.5	Hydrolase_4
lbm_HQ_transcript_287.p1	4.9e-127	424.1	PF00562.25	RNA_pol_Rpb2_6
lbm_HQ_transcript_287.p1	1.6e-75	253.0	PF04563.12	RNA_pol_Rpb2_1
lbm_HQ_transcript_287.p1	9.5e-57	191.6	PF04561.11	RNA_pol_Rpb2_2
lbm_HQ_transcript_287.p1	8.1e-37	125.4	PF04560.17	RNA_pol_Rpb2_7
lbm_HQ_transcript_287.p1	6.3e-26	90.2	PF04565.13	RNA_pol_Rpb2_3
lbm_HQ_transcript_287.p1	5.4e-22	77.7	PF04566.10	RNA_pol_Rpb2_4
lbm_HQ_transcript_287.p1	1.9e-18	66.3	PF04567.14	RNA_pol_Rpb2_5
lbm_HQ_transcript_287.p1	0.46	11.1	PF15749.2	UPF0544
lbm_HQ_transcript_288.p1	1.4e-25	89.3	PF13837.3	Myb_DNA-bind_4
lbm_HQ_transcript_288.p1	4.2e-06	27.4	PF12776.4	Myb_DNA-bind_3
lbm_HQ_transcript_288.p1	9.8e-06	25.7	PF10545.6	MADF_DNA_bdg
lbm_HQ_transcript_288.p1	0.0069	16.4	PF00249.28	Myb_DNA-binding
lbm_HQ_transcript_288.p1	0.0079	16.0	PF12347.5	HJURP_C
lbm_HQ_transcript_288.p1	0.043	12.0	PF02724.11	CDC45
lbm_HQ_transcript_288.p1	0.77	10.2	PF00428.16	Ribosomal_60s
lbm_HQ_transcript_288.p1	0.92	7.7	PF05053.10	Menin
lbm_HQ_transcript_288.p1	1.4	9.5	PF03242.10	LEA_3
lbm_HQ_transcript_288.p1	1.5	8.5	PF04546.10	Sigma70_ner
lbm_HQ_transcript_289.p1	2.4e-33	114.8	PF07967.10	zf-C3HC
lbm_HQ_transcript_289.p1	8.3e-05	22.5	PF08600.7	Rsm1
lbm_HQ_transcript_289.p1	0.04	13.7	PF00751.15	DM
lbm_HQ_transcript_290.p1	0	1356.7	PF03552.11	Cellulose_synt
lbm_HQ_transcript_290.p1	1.9e-44	149.5	PF14569.3	zf-UDP
lbm_HQ_transcript_290.p1	4.9e-09	36.2	PF13632.3	Glyco_trans_2_3
lbm_HQ_transcript_290.p1	1e-05	25.0	PF14570.3	zf-RING_4
lbm_HQ_transcript_290.p1	0.0018	18.3	PF02318.13	FYVE_2
lbm_HQ_transcript_290.p1	0.012	15.4	PF13641.3	Glyco_tranf_2_3
lbm_HQ_transcript_290.p1	0.013	15.3	PF14446.3	Prok-RING_1
lbm_HQ_transcript_290.p1	0.038	13.7	PF13920.3	zf-C3HC4_3
lbm_HQ_transcript_290.p1	0.12	12.0	PF11586.5	DUF3242
lbm_HQ_transcript_290.p1	0.27	11.0	PF00628.26	PHD
lbm_HQ_transcript_290.p1	0.35	10.6	PF14447.3	Prok-RING_4
lbm_HQ_transcript_290.p1	3.1	7.6	PF05290.8	Baculo_IE-1
lbm_HQ_transcript_290.p1	8	6.3	PF13923.3	zf-C3HC4_2
lbm_HQ_transcript_291.p1	7.1e-21	74.0	PF13041.3	PPR_2
lbm_HQ_transcript_291.p1	1.4e-19	68.8	PF01535.17	PPR
lbm_HQ_transcript_291.p1	9.7e-17	60.3	PF12854.4	PPR_1
lbm_HQ_transcript_291.p1	1e-14	54.2	PF13812.3	PPR_3
lbm_HQ_transcript_291.p1	3.2e-08	33.1	PF17177.1	PPR_long
lbm_HQ_transcript_291.p1	0.12	11.4	PF06239.8	ECSIT
lbm_HQ_transcript_291.p2	1.9e-31	107.9	PF13041.3	PPR_2
lbm_HQ_transcript_291.p2	7.5e-27	93.1	PF13812.3	PPR_3
lbm_HQ_transcript_291.p2	5.7e-25	85.6	PF01535.17	PPR
lbm_HQ_transcript_291.p2	5e-17	61.9	PF17177.1	PPR_long
lbm_HQ_transcript_291.p2	1.4e-10	40.5	PF12854.4	PPR_1
lbm_HQ_transcript_291.p2	0.00057	19.6	PF13176.3	TPR_7
lbm_HQ_transcript_291.p2	0.011	16.0	PF14559.3	TPR_19
lbm_HQ_transcript_291.p2	0.036	14.2	PF13424.3	TPR_12
lbm_HQ_transcript_291.p2	0.043	13.5	PF12921.4	ATP13
lbm_HQ_transcript_291.p2	0.12	12.1	PF00637.17	Clathrin
lbm_HQ_transcript_294.p1	0	1259.9	PF03552.11	Cellulose_synt
lbm_HQ_transcript_294.p1	5.6e-17	61.1	PF14570.3	zf-RING_4
lbm_HQ_transcript_294.p1	1.7e-06	27.9	PF13632.3	Glyco_trans_2_3
lbm_HQ_transcript_294.p1	6.1e-05	22.9	PF13641.3	Glyco_tranf_2_3
lbm_HQ_transcript_294.p1	0.0059	16.6	PF14569.3	zf-UDP
lbm_HQ_transcript_294.p1	0.17	11.7	PF05290.8	Baculo_IE-1
lbm_HQ_transcript_295.p1	6.8e-18	64.6	PF00400.29	WD40
lbm_HQ_transcript_295.p1	2.8e-11	43.4	PF12894.4	ANAPC4_WD40
lbm_HQ_transcript_295.p1	0.14	12.0	PF08513.8	LisH
lbm_HQ_transcript_295.p1	0.32	10.7	PF10607.6	CLTH
lbm_HQ_transcript_298.p1	1.1e-182	607.5	PF02347.13	GDC-P
lbm_HQ_transcript_298.p1	0.0038	15.7	PF01053.17	Cys_Met_Meta_PP
lbm_HQ_transcript_298.p2	5.5e-10	38.5	PF02347.13	GDC-P
lbm_HQ_transcript_298.p2	3e-05	23.0	PF00266.16	Aminotran_5
lbm_HQ_transcript_298.p2	0.00031	20.0	PF01212.18	Beta_elim_lyase
lbm_HQ_transcript_298.p4	0.02	14.6	PF15894.2	SgrT
lbm_HQ_transcript_300.p1	5.4e-20	71.3	PF13513.3	HEAT_EZ
lbm_HQ_transcript_300.p1	8e-19	66.0	PF02985.19	HEAT
lbm_HQ_transcript_300.p1	1e-11	44.5	PF03810.16	IBN_N
lbm_HQ_transcript_300.p1	3.5e-09	36.8	PF13646.3	HEAT_2
lbm_HQ_transcript_300.p1	7.9e-09	35.9	PF12755.4	Vac14_Fab1_bd
lbm_HQ_transcript_300.p1	0.00079	19.1	PF08623.7	TIP120
lbm_HQ_transcript_300.p1	0.012	14.6	PF12460.5	MMS19_C
lbm_HQ_transcript_300.p1	0.056	13.2	PF04510.9	DUF577
lbm_HQ_transcript_300.p1	0.06	12.9	PF14065.3	DUF4255
lbm_HQ_transcript_300.p1	0.086	12.8	PF00514.20	Arm
lbm_HQ_transcript_302.p1	3.4e-33	114.7	PF00009.24	GTP_EFTU
lbm_HQ_transcript_302.p1	1.3e-30	105.5	PF11987.5	IF-2
lbm_HQ_transcript_302.p1	5.5e-09	36.0	PF01926.20	MMR_HSR1
lbm_HQ_transcript_302.p1	1.1e-05	25.6	PF03144.22	GTP_EFTU_D2
lbm_HQ_transcript_302.p1	1.9e-05	24.2	PF00071.19	Ras
lbm_HQ_transcript_302.p1	0.00033	20.4	PF03193.13	DUF258
lbm_HQ_transcript_302.p1	0.0026	17.4	PF04760.12	IF2_N
lbm_HQ_transcript_302.p1	0.005	16.9	PF08477.10	Roc
lbm_HQ_transcript_302.p1	0.0056	16.6	PF16897.2	MMR_HSR1_Xtn
lbm_HQ_transcript_302.p1	0.026	13.4	PF03308.13	ArgK
lbm_HQ_transcript_302.p1	0.03	13.6	PF00025.18	Arf
lbm_HQ_transcript_303.p1	3.3e-19	68.7	PF00400.29	WD40
lbm_HQ_transcript_303.p1	1.1e-12	48.0	PF12894.4	ANAPC4_WD40
lbm_HQ_transcript_303.p1	0.027	13.6	PF13949.3	ALIX_LYPXL_bnd
lbm_HQ_transcript_303.p1	0.089	12.7	PF02381.15	MraZ
lbm_HQ_transcript_303.p1	0.27	11.0	PF10607.6	CLTH
lbm_HQ_transcript_305.p1	1.2e-10	41.0	PF13920.3	zf-C3HC4_3
lbm_HQ_transcript_305.p1	8.3e-05	22.2	PF14447.3	Prok-RING_4
lbm_HQ_transcript_305.p1	0.029	14.2	PF14634.3	zf-RING_5
lbm_HQ_transcript_305.p2	7.7e-92	307.6	PF00225.20	Kinesin
lbm_HQ_transcript_305.p2	5.2e-23	81.5	PF16796.2	Microtub_bd
lbm_HQ_transcript_307.p1	1.9e-217	724.4	PF05911.8	FPP
lbm_HQ_transcript_307.p1	0.0008	19.5	PF08614.8	ATG16
lbm_HQ_transcript_307.p1	0.014	15.2	PF11919.5	DUF3437
lbm_HQ_transcript_307.p1	0.15	12.0	PF07926.9	TPR_MLP1_2
lbm_HQ_transcript_307.p1	0.51	9.3	PF14915.3	CCDC144C
lbm_HQ_transcript_309.p1	0	1344.4	PF03552.11	Cellulose_synt
lbm_HQ_transcript_309.p1	5.1e-41	138.5	PF14569.3	zf-UDP
lbm_HQ_transcript_309.p1	5.6e-07	29.5	PF13632.3	Glyco_trans_2_3
lbm_HQ_transcript_309.p1	7.3e-05	22.3	PF14570.3	zf-RING_4
lbm_HQ_transcript_309.p1	0.00047	20.2	PF02318.13	FYVE_2
lbm_HQ_transcript_309.p1	0.00074	19.2	PF00535.23	Glycos_transf_2
lbm_HQ_transcript_309.p1	0.013	15.3	PF13641.3	Glyco_tranf_2_3
lbm_HQ_transcript_309.p1	0.09	12.6	PF14446.3	Prok-RING_1
lbm_HQ_transcript_313.p1	1.8e-50	169.5	PF03859.13	CG-1
lbm_HQ_transcript_313.p1	8.2e-09	34.4	PF00612.24	IQ
lbm_HQ_transcript_313.p1	2.9e-08	34.1	PF12796.4	Ank_2
lbm_HQ_transcript_313.p1	9.5e-07	29.0	PF00023.27	Ank
lbm_HQ_transcript_313.p1	1.6e-06	28.4	PF13637.3	Ank_4
lbm_HQ_transcript_313.p1	2.5e-05	24.2	PF13606.3	Ank_3
lbm_HQ_transcript_313.p1	0.00032	20.6	PF01833.21	TIG
lbm_HQ_transcript_313.p1	0.0025	18.0	PF13857.3	Ank_5
lbm_HQ_transcript_314.p1	5.3e-11	42.8	PF00400.29	WD40
lbm_HQ_transcript_314.p1	1.5e-07	31.5	PF12894.4	ANAPC4_WD40
lbm_HQ_transcript_314.p1	0.1	12.5	PF08513.8	LisH
lbm_HQ_transcript_314.p1	0.25	11.1	PF10607.6	CLTH
lbm_HQ_transcript_314.p2	2.9e-09	37.3	PF00400.29	WD40
lbm_HQ_transcript_314.p2	0.0029	17.8	PF12894.4	ANAPC4_WD40
lbm_HQ_transcript_314.p2	0.1	12.4	PF05000.14	RNA_pol_Rpb1_4
lbm_HQ_transcript_315.p1	0.0029	17.6	PF00226.28	DnaJ
lbm_HQ_transcript_315.p1	0.0088	16.0	PF04696.10	Pinin_SDK_memA
lbm_HQ_transcript_317.p1	1.8e-24	85.5	PF17035.2	BET
lbm_HQ_transcript_317.p1	6.1e-21	74.2	PF00439.22	Bromodomain
lbm_HQ_transcript_317.p1	1.4	7.4	PF13166.3	AAA_13
lbm_HQ_transcript_318.p1	1.8e-113	378.5	PF02171.14	Piwi
lbm_HQ_transcript_318.p1	5.3e-34	117.6	PF16486.2	ArgoN
lbm_HQ_transcript_318.p1	6.8e-28	97.0	PF02170.19	PAZ
lbm_HQ_transcript_318.p1	6.4e-24	83.2	PF08699.7	ArgoL1
lbm_HQ_transcript_318.p1	3.6e-21	75.8	PF12764.4	Gly-rich_Ago1
lbm_HQ_transcript_318.p1	1.7e-16	60.1	PF16488.2	ArgoL2
lbm_HQ_transcript_318.p1	1.1e-08	35.1	PF16487.2	ArgoMid
lbm_HQ_transcript_318.p1	0.14	12.2	PF16429.2	DUF5026
lbm_HQ_transcript_320.p1	1.4e-107	358.5	PF00899.18	ThiF
lbm_HQ_transcript_320.p1	1.3e-85	287.2	PF10585.6	UBA_e1_thiolCys
lbm_HQ_transcript_320.p1	7.7e-29	99.6	PF16190.2	E1_FCCH
lbm_HQ_transcript_320.p1	6.2e-24	83.8	PF16191.2	E1_4HB
lbm_HQ_transcript_320.p1	5.6e-22	78.1	PF09358.7	E1_UFD
lbm_HQ_transcript_320.p1	0.56	10.1	PF01488.17	Shikimate_DH
lbm_HQ_transcript_321.p1	1.2e-21	76.8	PF01039.19	Carboxyl_trans
lbm_HQ_transcript_321.p2	6.7e-52	175.5	PF02392.13	Ycf4
lbm_HQ_transcript_321.p2	3.5	7.5	PF00976.15	ACTH_domain
lbm_HQ_transcript_322.p1	9.2e-46	154.6	PF00636.23	Ribonuclease_3
lbm_HQ_transcript_322.p1	2.3e-19	69.7	PF14622.3	Ribonucleas_3_3
lbm_HQ_transcript_322.p1	4.6e-11	42.5	PF02170.19	PAZ
lbm_HQ_transcript_322.p1	0.021	15.4	PF00035.23	dsrm
lbm_HQ_transcript_322.p1	0.14	11.8	PF08858.7	IDEAL
lbm_HQ_transcript_322.p2	8.1e-24	83.4	PF03368.11	Dicer_dimer
lbm_HQ_transcript_322.p2	2.6e-20	72.7	PF00271.28	Helicase_C
lbm_HQ_transcript_323.p1	0.0029	17.6	PF00226.28	DnaJ
lbm_HQ_transcript_324.p2	1.9e-18	66.2	PF08700.8	Vps51
lbm_HQ_transcript_324.p2	0.00045	18.9	PF04124.9	Dor1
lbm_HQ_transcript_324.p2	0.035	14.0	PF06009.9	Laminin_II
lbm_HQ_transcript_324.p2	0.065	13.4	PF10241.6	KxDL
lbm_HQ_transcript_324.p2	0.098	13.0	PF07941.8	K_channel_TID
lbm_HQ_transcript_324.p2	0.34	10.5	PF10368.6	YkyA
lbm_HQ_transcript_325.p1	2.2e-52	177.1	PF08644.8	SPT16
lbm_HQ_transcript_325.p1	2e-46	157.6	PF14826.3	FACT-Spt16_Nlob
lbm_HQ_transcript_325.p1	7.4e-30	104.1	PF00557.21	Peptidase_M24
lbm_HQ_transcript_325.p1	3.3e-17	62.6	PF08512.9	Rtt106
lbm_HQ_transcript_325.p1	0.007	15.9	PF12123.5	Amidase02_C
lbm_HQ_transcript_325.p1	6.8	6.0	PF09184.8	PPP4R2
lbm_HQ_transcript_325.p1	6.9	4.7	PF02724.11	CDC45
lbm_HQ_transcript_325.p2	0.79	8.3	PF11744.5	ALMT
lbm_HQ_transcript_326.p1	1.8e-22	79.1	PF00400.29	WD40
lbm_HQ_transcript_326.p1	1.9e-11	44.0	PF12894.4	ANAPC4_WD40
lbm_HQ_transcript_326.p1	0.011	14.6	PF16529.2	Ge1_WD40
lbm_HQ_transcript_327.p1	2.6e-19	69.4	PF01794.16	Ferric_reduct
lbm_HQ_transcript_327.p1	2.9e-19	69.6	PF08030.9	NAD_binding_6
lbm_HQ_transcript_327.p1	8.5e-17	61.1	PF08022.9	FAD_binding_8
lbm_HQ_transcript_327.p1	0.00035	21.0	PF00175.18	NAD_binding_1
lbm_HQ_transcript_327.p1	0.066	12.0	PF06864.9	PAP_PilO
lbm_HQ_transcript_327.p2	0.028	13.9	PF09437.7	Pombe_5TM
lbm_HQ_transcript_327.p2	0.61	10.0	PF07332.8	Phage_holin_3_6
lbm_HQ_transcript_329.p1	1.1e-124	416.9	PF07990.9	NABP
lbm_HQ_transcript_329.p1	1.8e-68	222.4	PF00806.16	PUF
lbm_HQ_transcript_329.p1	0.044	14.0	PF14076.3	DUF4258
lbm_HQ_transcript_330.p1	3.4e-64	216.9	PF00999.18	Na_H_Exchanger
lbm_HQ_transcript_330.p1	2.8e-06	27.1	PF00027.26	cNMP_binding
lbm_HQ_transcript_330.p1	0.024	14.9	PF06736.8	DUF1211
lbm_HQ_transcript_331.p1	1.3e-60	203.8	PF00360.17	PHY
lbm_HQ_transcript_331.p1	3.2e-39	133.3	PF00989.22	PAS
lbm_HQ_transcript_331.p1	2.1e-25	89.7	PF01590.23	GAF
lbm_HQ_transcript_331.p1	1.3e-09	37.7	PF13188.4	PAS_8
lbm_HQ_transcript_331.p1	3.4e-09	36.8	PF08448.7	PAS_4
lbm_HQ_transcript_331.p1	5.3e-09	36.5	PF02518.23	HATPase_c
lbm_HQ_transcript_331.p1	2.6e-07	30.4	PF00512.22	HisKA
lbm_HQ_transcript_331.p1	1.9e-06	27.9	PF13426.4	PAS_9
lbm_HQ_transcript_332.p1	3.8e-20	71.1	PF00514.20	Arm
lbm_HQ_transcript_332.p1	7.8e-13	48.5	PF00168.27	C2
lbm_HQ_transcript_332.p1	7.9e-07	28.5	PF03224.11	V-ATPase_H_N
lbm_HQ_transcript_332.p1	5.8e-05	23.1	PF11698.5	V-ATPase_H_C
lbm_HQ_transcript_332.p1	0.0042	16.0	PF14664.3	RICTOR_N
lbm_HQ_transcript_332.p1	0.0052	17.0	PF13646.3	HEAT_2
lbm_HQ_transcript_333.p1	4.3e-51	172.4	PF08670.8	MEKHLA
lbm_HQ_transcript_333.p1	2.2e-47	161.0	PF01852.16	START
lbm_HQ_transcript_333.p1	3.1e-16	58.8	PF00046.26	Homeobox
lbm_HQ_transcript_333.p1	0.01	15.8	PF00170.18	bZIP_1
lbm_HQ_transcript_333.p1	0.096	12.7	PF07765.9	KIP1
lbm_HQ_transcript_333.p1	0.38	10.7	PF16559.2	GIT_CC
lbm_HQ_transcript_334.p1	2.3e-13	50.1	PF12894.4	ANAPC4_WD40
lbm_HQ_transcript_334.p1	8.2e-08	31.8	PF00957.18	Synaptobrevin
lbm_HQ_transcript_334.p1	6.4e-07	29.9	PF00400.29	WD40
lbm_HQ_transcript_334.p1	0.0098	14.5	PF08596.7	Lgl_C
lbm_HQ_transcript_334.p1	0.013	15.9	PF13570.3	PQQ_3
lbm_HQ_transcript_334.p1	0.077	12.8	PF09340.7	NuA4
lbm_HQ_transcript_334.p1	0.13	12.2	PF12848.4	ABC_tran_Xtn
lbm_HQ_transcript_336.p1	4.6e-63	213.1	PF11817.5	Foie-gras_1
lbm_HQ_transcript_336.p1	3e-05	23.8	PF12742.4	Gryzun-like
lbm_HQ_transcript_336.p1	0.00089	18.0	PF07919.9	Gryzun
lbm_HQ_transcript_336.p1	0.083	12.7	PF13374.3	TPR_10
lbm_HQ_transcript_336.p1	0.087	13.0	PF13424.3	TPR_12
lbm_HQ_transcript_337.p1	7.4e-203	675.0	PF00133.19	tRNA-synt_1
lbm_HQ_transcript_337.p1	3.6e-37	127.5	PF08264.10	Anticodon_1
lbm_HQ_transcript_337.p1	3.9e-15	55.4	PF09334.8	tRNA-synt_1g
lbm_HQ_transcript_337.p1	5.6e-08	32.4	PF13603.3	tRNA-synt_1_2
lbm_HQ_transcript_337.p1	5e-07	29.8	PF10458.6	Val_tRNA-synt_C
lbm_HQ_transcript_337.p1	1.9e-05	24.0	PF01406.16	tRNA-synt_1e
lbm_HQ_transcript_337.p1	0.015	15.0	PF05304.9	DUF728
lbm_HQ_transcript_337.p1	0.14	12.1	PF08489.8	DUF1743
lbm_HQ_transcript_337.p1	1.7	7.8	PF00579.22	tRNA-synt_1b
lbm_HQ_transcript_338.p1	5.6e-111	371.5	PF01602.17	Adaptin_N
lbm_HQ_transcript_338.p1	2.1e-16	60.0	PF02296.13	Alpha_adaptin_C
lbm_HQ_transcript_338.p1	7.8e-11	42.1	PF02883.17	Alpha_adaptinC2
lbm_HQ_transcript_338.p1	5.2e-10	39.4	PF12717.4	Cnd1
lbm_HQ_transcript_338.p1	0.0037	17.2	PF02985.19	HEAT
lbm_HQ_transcript_338.p1	0.011	15.9	PF13646.3	HEAT_2
lbm_HQ_transcript_345.p1	9.3e-16	57.6	PF12906.4	RINGv
lbm_HQ_transcript_345.p1	0.0011	19.1	PF13639.3	zf-RING_2
lbm_HQ_transcript_345.p1	0.0026	17.6	PF12861.4	zf-ANAPC11
lbm_HQ_transcript_345.p1	0.2	10.7	PF15301.3	SLAIN
lbm_HQ_transcript_345.p1	0.74	10.1	PF03107.13	C1_2
lbm_HQ_transcript_345.p1	3.2	8.0	PF12678.4	zf-rbx1
lbm_HQ_transcript_347.p1	1.7e-33	115.6	PF00009.24	GTP_EFTU
lbm_HQ_transcript_347.p1	4.1e-09	36.4	PF01926.20	MMR_HSR1
lbm_HQ_transcript_347.p1	1.3e-05	24.7	PF00071.19	Ras
lbm_HQ_transcript_347.p1	0.00017	21.4	PF03193.13	DUF258
lbm_HQ_transcript_347.p1	0.0018	17.9	PF04760.12	IF2_N
lbm_HQ_transcript_347.p1	0.0032	17.4	PF16897.2	MMR_HSR1_Xtn
lbm_HQ_transcript_347.p1	0.0033	17.5	PF08477.10	Roc
lbm_HQ_transcript_347.p1	0.016	14.0	PF03308.13	ArgK
lbm_HQ_transcript_347.p1	0.019	14.3	PF00025.18	Arf
lbm_HQ_transcript_347.p2	0.00036	20.7	PF03144.22	GTP_EFTU_D2
lbm_HQ_transcript_347.p2	0.018	14.9	PF14578.3	GTP_EFTU_D4
lbm_HQ_transcript_351.p1	5.1e-81	272.4	PF00632.22	HECT
lbm_HQ_transcript_351.p1	0.47	8.9	PF08549.7	SWI-SNF_Ssr4
lbm_HQ_transcript_353.p1	3.4e-46	157.2	PF00122.17	E1-E2_ATPase
lbm_HQ_transcript_353.p1	9.4e-45	152.4	PF00689.18	Cation_ATPase_C
lbm_HQ_transcript_353.p1	1.4e-23	84.1	PF00702.23	Hydrolase
lbm_HQ_transcript_353.p1	1.3e-19	69.9	PF13246.3	Cation_ATPase
lbm_HQ_transcript_353.p1	3.5e-14	52.1	PF00690.23	Cation_ATPase_N
lbm_HQ_transcript_353.p1	4.7e-10	38.8	PF12515.5	CaATP_NAI
lbm_HQ_transcript_353.p1	3.9e-06	26.7	PF08282.9	Hydrolase_3
lbm_HQ_transcript_353.p1	0.0086	16.4	PF12710.4	HAD
lbm_HQ_transcript_353.p1	0.057	13.0	PF08114.8	PMP1_2
lbm_HQ_transcript_354.p1	1.6e-27	95.8	PF00782.17	DSPc
lbm_HQ_transcript_354.p1	1.6e-05	24.6	PF00626.19	Gelsolin
lbm_HQ_transcript_354.p1	0.0019	17.6	PF00102.24	Y_phosphatase
lbm_HQ_transcript_355.p1	2.1e-25	88.3	PF02042.12	RWP-RK
lbm_HQ_transcript_355.p1	6.1e-22	77.2	PF00564.21	PB1
lbm_HQ_transcript_355.p1	0.0067	16.5	PF14215.3	bHLH-MYC_N
lbm_HQ_transcript_357.p1	5.5e-14	51.7	PF02362.18	B3
lbm_HQ_transcript_357.p1	4.3e-11	42.6	PF07496.12	zf-CW
lbm_HQ_transcript_358.p1	2.9e-188	627.0	PF05183.9	RdRP
lbm_HQ_transcript_359.p1	1.7e-57	189.7	PF00514.20	Arm
lbm_HQ_transcript_359.p1	4.7e-08	32.7	PF12937.4	F-box-like
lbm_HQ_transcript_359.p1	1.5e-05	24.6	PF00646.30	F-box
lbm_HQ_transcript_359.p1	0.00011	22.0	PF02985.19	HEAT
lbm_HQ_transcript_359.p1	0.0012	19.1	PF13513.3	HEAT_EZ
lbm_HQ_transcript_359.p1	0.0023	16.0	PF05804.9	KAP
lbm_HQ_transcript_359.p1	0.0025	18.0	PF13646.3	HEAT_2
lbm_HQ_transcript_359.p1	0.0066	15.6	PF03224.11	V-ATPase_H_N
lbm_HQ_transcript_359.p1	0.069	13.0	PF11701.5	UNC45-central
lbm_HQ_transcript_359.p1	5.1	7.4	PF14863.3	Alkyl_sulf_dimr
lbm_HQ_transcript_361.p1	3.2e-30	104.0	PF03110.11	SBP
lbm_HQ_transcript_361.p1	0.00028	20.9	PF13606.3	Ank_3
lbm_HQ_transcript_361.p1	0.0016	18.8	PF13637.3	Ank_4
lbm_HQ_transcript_361.p1	0.0019	18.6	PF12796.4	Ank_2
lbm_HQ_transcript_361.p1	0.0085	16.3	PF13857.3	Ank_5
lbm_HQ_transcript_361.p1	0.088	13.2	PF00023.27	Ank
lbm_HQ_transcript_363.p1	1.2e-05	23.7	PF09770.6	PAT1
lbm_HQ_transcript_367.p1	1.5e-42	145.5	PF04511.12	DER1
lbm_HQ_transcript_367.p1	0.27	10.5	PF04123.10	DUF373
lbm_HQ_transcript_368.p1	1e-46	159.4	PF00069.22	Pkinase
lbm_HQ_transcript_368.p1	4.1e-43	147.4	PF07714.14	Pkinase_Tyr
lbm_HQ_transcript_368.p1	1.2e-13	50.4	PF13855.3	LRR_8
lbm_HQ_transcript_368.p1	1.6e-08	34.5	PF12799.4	LRR_4
lbm_HQ_transcript_368.p1	3.2e-05	23.7	PF00560.30	LRR_1
lbm_HQ_transcript_368.p1	0.1	12.0	PF03631.12	Virul_fac_BrkB
lbm_HQ_transcript_368.p1	0.1	12.3	PF01636.20	APH
lbm_HQ_transcript_368.p1	0.16	11.0	PF14531.3	Kinase-like
lbm_HQ_transcript_368.p2	9.6e-20	70.0	PF13855.3	LRR_8
lbm_HQ_transcript_368.p2	7.4e-13	48.4	PF08263.9	LRRNT_2
lbm_HQ_transcript_368.p2	5.6e-12	45.5	PF12799.4	LRR_4
lbm_HQ_transcript_368.p2	8.4e-07	28.5	PF00560.30	LRR_1
lbm_HQ_transcript_369.p1	3.2e-58	197.7	PF05794.10	Tcp11
lbm_HQ_transcript_369.p1	0.1	12.6	PF15942.2	DUF4751
lbm_HQ_transcript_369.p1	0.19	11.8	PF13601.3	HTH_34
lbm_HQ_transcript_369.p2	0.73	9.7	PF00836.16	Stathmin
lbm_HQ_transcript_372.p1	1.2e-241	804.3	PF02364.12	Glucan_synthase
lbm_HQ_transcript_373.p1	0.0083	16.2	PF12325.5	TMF_TATA_bd
lbm_HQ_transcript_373.p1	0.18	11.5	PF12938.4	M_domain
lbm_HQ_transcript_373.p1	3	7.0	PF04582.9	Reo_sigmaC
lbm_HQ_transcript_373.p1	6.6	7.0	PF01166.15	TSC22
lbm_HQ_transcript_374.p1	0	1323.3	PF03552.11	Cellulose_synt
lbm_HQ_transcript_374.p1	1.3e-07	31.6	PF13632.3	Glyco_trans_2_3
lbm_HQ_transcript_374.p1	0.00043	20.0	PF00535.23	Glycos_transf_2
lbm_HQ_transcript_374.p1	0.0057	16.4	PF13641.3	Glyco_tranf_2_3
lbm_HQ_transcript_374.p2	4.3e-42	142.0	PF14569.3	zf-UDP
lbm_HQ_transcript_374.p2	8.1e-06	25.3	PF14570.3	zf-RING_4
lbm_HQ_transcript_374.p2	0.00011	22.3	PF02318.13	FYVE_2
lbm_HQ_transcript_374.p2	0.0075	16.1	PF05290.8	Baculo_IE-1
lbm_HQ_transcript_374.p2	0.0089	15.8	PF14446.3	Prok-RING_1
lbm_HQ_transcript_374.p2	0.032	14.0	PF00097.22	zf-C3HC4
lbm_HQ_transcript_374.p2	0.042	13.6	PF13920.3	zf-C3HC4_3
lbm_HQ_transcript_374.p2	0.088	12.6	PF00628.26	PHD
lbm_HQ_transcript_374.p2	0.17	11.6	PF13923.3	zf-C3HC4_2
lbm_HQ_transcript_374.p2	2.6	7.9	PF14634.3	zf-RING_5
lbm_HQ_transcript_375.p1	2.1e-36	124.8	PF04048.11	Sec8_exocyst
lbm_HQ_transcript_375.p1	6e-07	28.9	PF10475.6	Vps54_N
lbm_HQ_transcript_375.p1	0.0022	16.4	PF06248.10	Zw10
lbm_HQ_transcript_377.p1	6e-18	64.6	PF12763.4	EF-hand_4
lbm_HQ_transcript_377.p1	2.5e-16	57.8	PF00036.29	EF-hand_1
lbm_HQ_transcript_377.p1	7e-13	48.7	PF13499.3	EF-hand_7
lbm_HQ_transcript_377.p1	2e-11	42.7	PF13405.3	EF-hand_6
lbm_HQ_transcript_377.p1	1.1e-09	37.2	PF13202.3	EF-hand_5
lbm_HQ_transcript_377.p1	7.2e-08	31.9	PF13833.3	EF-hand_8
lbm_HQ_transcript_377.p1	0.0004	19.6	PF13949.3	ALIX_LYPXL_bnd
lbm_HQ_transcript_377.p1	0.051	13.3	PF14788.3	EF-hand_10
lbm_HQ_transcript_377.p1	0.31	11.2	PF10591.6	SPARC_Ca_bdg
lbm_HQ_transcript_377.p1	0.56	9.5	PF14932.3	HAUS-augmin3
lbm_HQ_transcript_378.p1	2.1e-46	158.3	PF00069.22	Pkinase
lbm_HQ_transcript_378.p1	1.1e-42	146.0	PF07714.14	Pkinase_Tyr
lbm_HQ_transcript_378.p1	9.6e-30	102.0	PF13855.3	LRR_8
lbm_HQ_transcript_378.p1	2.8e-21	75.0	PF12799.4	LRR_4
lbm_HQ_transcript_378.p1	3.5e-12	46.3	PF08263.9	LRRNT_2
lbm_HQ_transcript_378.p1	1.6e-05	24.7	PF00560.30	LRR_1
lbm_HQ_transcript_378.p1	0.024	14.4	PF01636.20	APH
lbm_HQ_transcript_378.p1	0.14	11.6	PF03631.12	Virul_fac_BrkB
lbm_HQ_transcript_380.p1	1.4e-09	37.1	PF07719.14	TPR_2
[truncated: 67,659 more rows]
