# Supplementary material for: Dataset of full-length transcriptome assembly and annotation of apocynum venetum using pacbio sequel II
Source: Data Brief. 2020 Nov 4;33:106494. doi: 10.1016/j.dib.2020.106494 (PMC7677113; doi:10.1016/j.dib.2020.106494)
Supplement: Supplementary file 7 [file mmc7.zip › lbm.polished_transcripts.fasta]

>lbm_HQ_transcript_0
ACACACACGTCACTCTACGCTGTGGGAATTACTCCTATTTCGTTCTCTCTCTACCGATTC
AACTGAAAGTTTCTCGTCGCAATTTCTCCCTGCAATTTCTCGGACTGCACTTCACGAGAA
CCCTAGCGTTCACTGAGCCCTTCGCCATGATTCTCTTCCCTTCTACAGCGCCGGTTCAGA
TACGGTACCTGTTACAGACATTGAATGGCTCCAACTCCGATTCGGTTTTCCAAGAACTGT
GTGAGTATGTGGCACATGGAGTTGAGGGAAGCATACTGTTACTTAAGATCACCTTGGATC
ATCTGAATATATATGGGAGAGACCTGAAGAATGCACCAATCGATCCAGTTTTTGCTTCAA
TTTTCAAGTATATCTTGAATGAGCCTAACTGCAGCACAATCTTTTGTGAATCACTCAAGA
GTACTTCAATCAGTGAAGAATTTCTGGAAAATTTGTGTAATGCATTGCACCTTTCAGCAT
CTGAGAAAATCGGGTTTGGTCTGGCTTTGTCAGATTCAGAAAACCTTGACATCAAAATGT
GCGGAAAAAACTTTTGCATGGGTCAAATCACAGAATTGTTTGCAGATAACATGTCTATAG
ATTCTGCTCAGCAAATTCAGCAGATGCTTATGTTCCTTAATCGATCTGAAGGCCTTTCCA
AGCATGTAGATGCTTTTATGCAGATGTTATCTCTTGTGAAATTGAATGATGAAGCCCAAT
TCATTTTGGCCCCGCTGCTTACAGATGAAGTTCATGAGGCCAACTTCTTTGGGAATTTGA
ACTTTTTAAATGAAGGAGATGAAGATGATTTTGATGCTGTACTTGCAGAAATGGAGAAGG
AGATGAGCATGGCAGATGTAATGAAAGAATTGGGTTATGGGTGCACTGTAAATGTCTCAC
AATGCAAAGAAATATTATCTCTTTTTTCACCACTCAATGAACTCACTGTTGCTAGAATGT
TGGGTACAATTTCCCGCACATACTCTGGTCTCGAGGACAACCAAGATAGTCTCTCAACAT
TTCGCTCTGCTCTTGGTAGAAGTAGTTTGCTTGATATACCAGCATTGAACTCTTGGAATG
CTGATGTGCTTATAGAATCAATCAAGCAGCTAGCCCCTGGAATTAATTGGACAACTGTTT
TTGAGAACCTGGACTATGAGGGATTCTATGTCCCTAATGCAGCAGCATTTACATTTTTCA
TGTCCATCTATATGCGTGCTTGCCAGGATCCCTTTCCTCTCCATGCTGTTTGTGGTTCTG
TCTGGAGGAATTCTGAGGGCCAGCTGTCTTTTCTCAAGCATTCAGTCTCAGTGCCTCCTG
AAGTATTTACTTTTGCACATTCCACGAGGAAGCTGGACTATGTTGATGCTGTAGATGGCC
ACAAGTTTCAACTTGGAACTGTGAAGCATGTCTGGTTAAGCCTTGACCTTCTTGAGGTGT
TGTGCCAGCTAGCTGAAAGGGGTCATGCAAATGCAGTTCGATCCATTCTCGAGTATCCTA
TGAAGCACTGCCCAGAAGTATTGCTTCTTGGGATGGCCCATATCAATACTGCCTATAACC
TAATCCAGAATGAAGTGTGTTCTGCTGTTTTCCCTGTGATAGTCAAGAATGCAACAGGGA
ATGCCTTGATTCTTCAGTTGTGGCATGTTAACCCCATGGTGCTATTGTGGGGATTTGCAA
ATGTTCTTAATGCAGACCCAGAATCTATTACTAGAGTATTGGATGCCTGCCAGGAGCTTA
AGATCCTACTGCAGGTCTTAGACATGATTCCTTCACATTTTGGTATTAGACTTGCTGCGC
TTGCTTCTAGAAAGGAATTTATAGACCTGGAGAAGTGGTTGATCTCTAATTTAACTACCT
ACAAGGATGCATTCTATGAGGAGTGCCTTAGGTTTCTAAAGGACGTTCAGCTTTCTGTTC
AGGAGGTTTCTACTAACCGCTTTCAACCTTCTGATGCTCTCTGGAATATTTATTCTGAGA
CTTCTTCCACCTTCTTAAAGGTCCTTCAATCTAATGCAGGCCTGCTCTCAGCTGGCCACT
TATCTGAGGAAGTGGAAAAGTTGCATGTATCATATATGCATGCTAATTCCAGACCAAGAA
ATGGTGGGGGTGCTGATTCATCCAGCACTGATGGTTATGCTGATGATATTGAGACTGAAG
CAAACTCCTATTTCCATAAAATGTTTTCTGGTCAACTGTCTATTGAAGCAATGATTCAAA
TGCTTGCTCACTTCAAAGAATCTCCAGAAAGAAGGGAACAATCAATTTTTGAGTGCATGA
TTGCAAATTTATTTGAAGAATACAAATTCTTTTCTAAGTACCCTGAAAGGCAGCTCAAAA
TTGCTGCTGTTCTCTTTGGATCCCTTATCAAGCATCAACTTGTAACTCATCTCACCCTTG
GTATTGCTCTGCGGGCTGTGTTAGATGCTTTACGGAAACCTGCAGATTCAAAGATGTTTG
TCTTTGGGACTAAGGCCCTGGAACAGTTTGTAGACCGCATGATTGAGTGGCCACAGTACT
GCAATCATCTTTTACAAATATCTCATCTGCGTGCTACTAATTCGGAGCTAGTTGCTTTCA
TTGAGCGGGCACTTGCCAGGATCTCTGCAGCTCATACGGAATCTGATGTATTCCATGGTA
GTGCTTCTGGAGATCAACATGGTTCTAACCAAGTTTCAGCAGCAACTATGGAGATGCCGG
GCTCATCATTTCAACTGATGGGGTCTGGGACCTCACATCAAGGACTGCAAGTTTCTTCTT
CAATACAGAACCCTCAGAGGCTGCAGAATTCTTTGGATGAGAGGAAACCGTCTCCTTCTC
TTTCTAGTTATTTAAAGCCAGCTTTATCTTCTGCTGCCCAACCTGCTGGTGTTATATCAG
CTGAAACATCGAGCACCCAGAAGGCACAGAGTTCCAGCAATGCTGCAGCAGTACATTCCT
CCCCTGGTTTTGTTCGTCCATCTCGGTCTATTACCTCAGCAAGGTTTGGTTCTGCATTAA
ATATTGAAACACTCATGGCTGCTGCAGAAAGAAGGGAAACTCCAATAGAGGCCCCAGCTT
CAGAGATTCAAGATAAGATATCATTTATCATTAATAACTTATCCGCTGCAAATATAGAAG
CTAAAGCAAAAGAATTTACAGAAATATTGAAAGAGCAGTATTATTCTTGGTTTGCTCAGT
ATATGGTGATGAAAAGAGCTAGCATTGAGCCGAATTTTCATGACTTGTACTTGAAGTTCC
TTGACAAAGTGAATTCAAGGCCATTAAACAAAGAGATTGTACAAGCTACCTACGAGAACT
GCAAGGTTCTTTTGGTCTCAGATCTCATAAAATCAAGCTCTGAGGAGCGTTCATTACTAA
AGAATCTGGGAAGCTGGCTTGGGAAGATCACTATTGGCAGGAATCAGGTTTTAAGAGCAC
GGGAGATTGACCCAAAATCTTTGATTATAGAGGCATATGAAAGGGGATTAATGATAGCCG
TCATTCCTTTCACTTCAAAGATTCTGGAACCATGTCAAAGCAGTGTAGCATATCAGCCTC
CAAATCCCTGGACCATGGGTATTCTTGGATTGTTAGCGGAGATATATGCCATGCCAAATT
TGAAGATGAACCTTAAATTTGACATTGAGGTCCTGTTCAAAAACCTTAGTGTGGATCTGA
AAGATGTTACTCCAGCTTCTTTGCTGAAAGATAGGGTCAGAGAAGTTGAAGGGAATCCTG
ATTTTTCCAACAAGGATATTGGATCTTCACAACAGATAGTTGGTGAAGTCAAACCTAGCT
TAATTCCAACTTTGAATCAAGTTGAGCTGCCACTTGAAGTTGCTGGTCCAGCCCATCCTG
GTGGACATTCACGTGTTCTATCACAGTATCCTGCTCCTCTGCACCTATCCTCTGGCACAC
TGACGGAAGATGAGAAGCTAGCGGCTCTTGGATTGTCAGATCAGCTTCCTTCTGCGCAAA
GTCTTTTACAAGGGCAGTCACCATTCTCCATCAATCAGCTTGCTGCACCAGCATCTAATA
TCGAGCAACAAGTTATTGTCAATCCAAAGCTTCAGAATTTAGGATTGCACATACATTTCC
AAAGTGTACTACCAATTGCAATGGACAGAGCTATCAAGGAGATTGTGTCTGGGATTGTAC
AACGCAGTGTTACTATAGCGACTCAGACGACAAAAGAACTTGTTCTGAAGGATTATGCTA
TGGAGACAGATGAAACCCGTATACGTAATGCAGCACATTTGATGGTGGCAAGTTTGGCTG
GAAGTTTAGCTCATGTCACATGCAAGGAACCATTACGTGGTTCAATATCAAGTCAGCTTA
GAAATTCTCTTCAGGGCTCAAGTATTGCTAGTGATATCCTTGAACAAGCCGTTCAACTTG
TTACTAATGACAATCTTGATCTTGGTTGTGCTCTGATTGAGCAAGCTGCAACTGAAAAGG
CAATACAAACCATTGATGGTGAAATAGCTCAGCAGCTTTCTATAAGAAGGAAACATAGGG
AGGGTGTTGGTGCTGCATATTTTGATGCAAGCCTCTATGCCCAAAGCCATATGGGTGCCT
TGCCAGAGGCTCTTCGTCCTAAACCTGGTCGCTTATCCCTATCTCAGCAGCGAGTTTATG
AGGATTTTGTGAGGTTGCCTTGGCAGAATCAATCCAGTCAGAGCTCGAGTGCATTGCCTG
TTGGTCTTTCAACATCACCTACCACTGGTGGAATTTCCCGAGGTTACGTGCCAACTTCAG
GGCAAATAAGTTCTGGAGTTTATTCACCTGGTGTTGTAAATTCAGGACTTGGCTCCATTA
CACAACCCCTGGATATTGCTTCTGAGGAAATTGACTTGAATCCGGTCCAGATTCATAGTG
TTTCATCTGCTCATAGGGGGTTGGGTGAGGGTGCCAGTCCACACAATATTGACACTGAGA
ATAATGTTACACCCTTTCCTTCAGTTTCTACTGAACTACATTCAGTGGAACCTACTAGTA
TTGTGAAAGAATCAACAACAGCTGTTCAGCAACTAAATCAAACTTCTGCATCTGAACGCC
TAGGAAATAGTGTCTCAGAACCCCTATTGACAACTGGTGATGCTCTGGATAAGTACCAGA
TTGTTGCAGAGAAGCTTGAGAGTCTGCTGGCCGGTGATGTTAAAGAAGCTGAGATTCAGT
TAGTTGTTGCGGACGTTCCAACAATTATCCTGAGATGTATAAGTCGAGATGAAGCTGCAT
TAGCTGTGGCTCAGAAGGTTTTCAAGGCTTTGTATGAAAACGCATTAAATAGTGCCCACG
TCAGTGCTCATCTTGCTATCCTGGCAGCCATCCGTGATGTCAGCAAGCTTGTGGTCAAGG
AGCTTACTAGTTGGGTGATTTACTCTGATGAGGACCGTAAATTCAACAAAGATATCACTG
TTGGTTTGATACGAAGTGAATTATTAAACCTAGCAGAGTATAATGTTCATATGGCCAAGC
TTCTTGATGCCGGGAGGAATAAGGCTGCCACTGACTTTGCAATTTCTCTTATACAAACAC
TGGTGATTAGTGATTTCCGAGTTATGACAGAGCTACAGAACTTAGTTGATGCATTGGCAA
AGGTGGCTGCTAGACCTGGATCTCCAGAGTCATTGCAACAGCTGGTTGAGATTGCTAAGA
ATCCAGCTGCTAATGCTACTGTTTTGTCTGGTGTTACCATCGGGAAGGAGGAGAACACAA
GACAATCCAGAGACAAGAAGGGTGCAGGACTCCCAACTGCATCCAGCAGGGATGATTATA
GTGCTGGAATGGAGCCTGTTGAACCTGACCCTGCTGGTTTTCGAGATCAGGTTTCTATGC
TCTTTGCGGAATGGTATCGGATTTGTGAACATCCTGGGTCAAATGATACTGCCGTTGCTC
ATTATGTATTGCAATTACAGCAGAGCAGCTTACTTAAAGGAGATGATACATCGGATCGAT
TTTTCCGCCGCCTTACTGAACTTTCTGTATCCCATTGTCTTTCAACTGAAGTGATTAGTT
CTGGACCTTCTCAATCACATCAAGTCCAACCTTTGTCATTCTTGGCAATTGATATCTATG
CAAAATTAGTATACTCGATTCTAAAGTTTTGTCCTGTAGACCAGGGATCTAGCAAGCTAT
TCCTGCTACCTAAGGTTCTTGCTGTGACAGTGAAATACATTCAGAAGGATGCTGAGGAGA
AGAAGATGTCCTTTAATCCAAGACCATATTTTAGGTTGTTCATTAACTGGCTTTTGGATC
TGTGCTCTATGGAGCCTGTTTTTGATGGTGCAAATTTCCAGATATTGACAGCTTTTGCAA
ATGCTTTCCATGCTCTTCAACCACTTAAAATTCCAGGATTCAGCTTTGCTTGGTTAGAGC
TAGTGAGTCATAGAAGTTTCATGCCAAAATTACTTACTGGTAATGGCCAGAAGGGATGGC
CTTACTTTCAGCGCCTGTTAGTTGATTTGTTCCAGTACATGGAACCATTCTTGAGGAATG
CTGAACTTGGAGAACCGGTGCATTTTCTTTATAAAGGGACACTCCGTGTTTTGCTGGTGC
TGCTTCATGATTTCCCAGAATTTCTCTGTGATTATCATTTTAGCTTCTGCGATGTCATCC
CTCCAAGCTGCATACAAATGCGAAATATAATACTTAGTGCCTTTCCTCGCAATATGAGAC
TCCCTGATCCATCTACGCCAAACCTAAAGATTGATCTCCTGGCAGAGATAAGTCAATCCC
CACGCATACTATCAGAGGTTGATGCTGCACTTAAAGCAAAACAGATAAAGAATGATGTAG
ATGAGTATCTGAAGACAAGGCAACAAGGATCTCCTTTTCTGACTGACTTGAAGCAGAAGC
TACTACTTTCTCCAAATGAAGCTGGACGTGCTGGGACTCGTTATAATGTTCCCCTCATCA
ACTCTCTTGTTCTTTATGTTGGAATGCAGGCTATTCAGCAGCTGCAAGCAAGAGCATCTA
ATGCACAGTCTATGGCCAGTAGTGTTCCACTTGCTGTGTTTCTTGTAGGTGCTGCTCTGG
ACATCTTTCAGACTTTAATAATGGATCTGGACACTGAGGGGCGTTATCTCTTCTTGAATG
CTGTTGCTAACCAGTTACGTTATCCCAATAACCACACACATTACTTCTCTTTCATCCTGC
TCTACCTGTTTGCGGAATCAAATCAGGAAATGATCCAGGAACAGATCACTAGAGTTTTGT
TGGAGCGCCTGATTGTGAATCGGCCACATCCCTGGGGTCTGCTGATTACTTTTATTGAGC
TTATTAAGAATCCTCGATACAACTTCTGGAGCCGAAGTTTCACAAGGTGTGCGCCAGAGA
TAGAGAAACTCTTTGAGTCAGTCTCAAGATCTTGTGGGGGTCCAAAGCCTGTGGAGGAGA
GTGTAGTATCCGGTGCAATACCTGACAATCTGCACTGAGCCACTCCGCTCCTCTATTGTT
AACTGTACAATTCTTTGTAATTGATCGGTTTGTAACTAGTGATCTTGGGTGCTGGGCGAG
GCATTCGGGCTAAGATTTTGACTGTAGATAGTGTGTTTAGTTGTAGCATGTACTGGTGCA
AAGTTGCATCTTGCTGCAAAAGTCTGCTGTCCACTTATTTAACCTTGTTATTGGGCTGAT
AAATAATTGCTAATCAACATAATATCGATCAGGACACATTTTCATTCAATATAGCTGTTG
ATCTCAGTCAT
>lbm_HQ_transcript_1
ACGGTGACCCACACACACAGAGCAGCCTCCGTTCCTTCTCGAGCTTTGCCGCTTCATCTT
ATCTTCTTCTTCTTCATGAGCTTCGCCTTCACTGATGCACCGATTCCGGGGTAATTAGGT
CAAATGAATCTCGGAATTCCGCATATTTACCACCAATTATCGCTTCCTTCTCATCTCCGG
AATCGGAGAAGCCTTTCGTTTCTTCATCACCGAGCATGGAAGCGTCGGAAACTCAAAGTT
AAGTTCACAGTTCGCGGGAACATGAATTTCAATGTATCTGATTCATCGTCCTTTGAGCAT
TTGTTTCACAGTCTGATTTCTCAGTTTCCATCTGTAAACTCTCTCGACTTGATTGCTCCG
GCGTTGGGACTAGCCTCCGGCACTGCAATTTACCTCTCTCAATTTCGGAATCCAAAACTT
TTGAATGTTTTGAGTAGGAAAAGGAATAAATTAGTTGGAGACTGGATTTTATTCACCAGT
CCTACGCCGTTTAATCGGTTTGTATTGCTGCGATGCCCTTCGATAACGTTTGAAGGAAGC
GAATTGTTGGAGCATGTGAATGAAAGACTGGTGAAAGAAGATCGGCATTTCTTGAGGTTG
AATAGTGGGAGAATTCAGGAGAAGGAGGGCGACGAGGCGGAGGAGGAAGGTGTGGAGAAG
GTGGTGTATCAGAGAGTTTGTGTGGGGACGGAGGATGGAGGAGTGTTGTCATTGGATTGG
CCTGCAAATTTGGACTTGGTAGAGGAACGAGGTTTGGATACCACGCTGTTGATTGTGCCA
GGGACTGCTCAAGGGAGCATGGAGAGAGAGATTAAAATTTTCGTGTGTGAGTGTTTGAGA
AGAGGGTGCTTTCCTGTTGTTATGAACCCTAGAGGGTGTGCTGGCTCACCAATAACTACT
TCAAGGTTATTTACTGCTGCTGACAGCGATGATGTATCCACAGCTGTACAGTACATTAAT
AAGGCAAGACCACAGACAACATTGATGGCCATTGGCTGGGGATATGGTGCAAATATGTTG
ACAAAGTACCTTGCTGAAGTAGGAGAAAAAACACCTCTTACAGCTGCAACATGCATAGAC
AACCCCTTCAACTTAGATGAAGCTACCCGATCTTCTCCATACCACATTTCCTTGGATCAG
AAGCTGACAAGTGGTTTAATTGATATATTGAAATCAAACAAGGAATTGTTTCAAGGCCGG
GCCAAAGGTTTTGATGTTAAAAAGGCTCTTTCTGCTACATCTGTACGAGAATTTGAGAAA
GCAATATCAATGGTATCTTATGATTTTGAGGAGATTGAAGATTTTTATGCAAAATCTAGT
AGTCAAGAGATGGTCGGGAATGTGAAGATTCCTCTCCTCTTCATACAGAATGACAATGAG
ACAGTTCCATTGTTCTCCATTCCGCGCAGTTTGATTGCAGAAAATCCATTCACTAGTCTT
CTATTGTGCTCGTATTTTCCGTCTATTGGAGCTACAAGGAGCAGGTCATCTATATTATGG
TGCCAGCATGTTACAATTGAGTGGCTTGCAGCAGTAGAGCTTGGGATTTTGAAAGGTCGA
CATCCACTTCTGAAAGATGTTGATGTTACCATCAACCCTTCCAAGGGACTAGCATTGGTT
GAAAGAAGATCATCTAATAAAAAAGTCAGAGCGAACGAACTACTTAATCTTTCAAATTTA
GCAGCTTTTGATGAGAAGCCTGTCAATCATTTGAAAGATATATTTGAAGATAATTCTACA
ACAAACTCACATTCCAGATCTAAATATGAATTGAAAGTAGATTGCCATCCTGAAATTATT
GGATTGCAACCAGAAAATAAGTACTCTTTAGAGCAGAGTAGTGATGCTGATGCTGAGTTA
GTCCAAGATGAGGTCACGAATCCTGTTGATGGAGAAAGAGGCCAGGTGCTACAGACCACA
CAAGTTGTAATGAATATGCTAGATGTGACCGTGCCTGAGACACTAACAGAAGAGCAGAAG
AAGAAGGTCCTGAGTGCTGTGGGTCGTGGGGAGACATTTATGAAAGCTTTGCAAGATGCT
GTTCCTGACGATGTTTGTGAAAAACTTACAACTGCAGTGTCCAGAATCTTCCATAATCAA
GAATCGAATCTGAAATTTGACAAATTTCTGAGCCTTGGACAAATTCCAGATGTGGCATCA
AGATTGAAGTTGAAAGTCCAAGAAAAAACTGCTGGAAAATCAATTGCTGATGGTGGAGGT
GATGATCCTCAAACTTCAGGACAAAAGAGGGTTGATGACCAGACAGATGGCTCTAATAAG
TATCTGCCTAGCAAATTTGAGGCCTCAGGGGTACCGGAATCTGAATTCCAGGCATCTGAG
AATGCACAAAAGACTTTTGAGTCTAAACAGTCCCAACCAATGGAAAATCATGCAATTGAT
ATCCCAGATTCAGATAAGAAGGGGATGAATGAATTAGGATATAACAAGGAAAATGTGGAT
TTTTCCAGAGAAAAAAATGCTCCAGCTTCTGATCACAAGGATAATGGGTTTGAAACAATT
GGTAAGCCTGAAGGAGCTGATGGTGCCAATGGTACAATTATTGAACATTACAAAGAACAT
GATGATGTTGGAAGAAATCAGACAGCCATCAAAGAGGAGAGCACGAACAAGAAAAATGAA
TTAAAAACTGCAGATTCCTCTGTTGACCAAACTAAGACTAAATCATCCTCTCAGACAGAG
GATAAATTACCAACCCCTGCTCCCCCTGTTGAGACCCAGATGACAGAAACAGAAAGTGTT
GATAGTGTAAAAGGAGAAGAAAGAAATGTGCAGCAGCCTGGTTCAATGCAAGAAGGCTCA
AATCCAAGCTTTAATGTTTCCCTTGCATTAGACGCTTTGACAGGGATTGATGATTCTACC
CAAGTTGCAGTTAACAGTGTATTCAATGTAATTGAGGATATGATTACCCAGTTGGAGGAT
GGAAGAGATAATGAAGATGAAGACAAGGATAGAGACAATGGGAATGAAGCAAAAGGAAAT
ATGAAGGGATATAAATCAAAGGACAGACATGACATTCAGGATGGAGAAGTAGGTTTGGTT
AATGAGAATCAATGCATTAATGGGAACAAGTTGGAAGGGCTAGATGAAAACAGAAATGAT
ACTGTGCCTTCAGACAGTTCAGATGATATTTCTTCTTCTGATCAATTAAACTCTAAAGAA
AAATCTACAGTAGATACCATTTTATCCAGAAGAGATCATGTTGATTATTTAAAGGAAAGT
AATTCAAAGAGTTACATGAAGGAAGTAAATGGAAGAAGGAAACATCTTGATGGCAGTAAA
ATTTCATCAGAGCAGTCAGTAACACATTTAAATGGCATTTCTAGACAAGGTCCACTATAC
ATTACAACAAACTTATATGGAGACCCTCTTTACAATGAGTACCTCCGCAAGTATCTGATT
TCTAAGATGAAGACTACCAAATCACTAGACTTGGATACTACCAGAGCTTTATTTCTTGAC
TACTTTCCAGAAGAAGGTCAGTGGAAGCTTTTGGAGCAAAGAGAGGATAATGATGACATC
ATTGAGGATATTGAAAGTCAAGCTGAAATGAGAAGCAAAGCTGAAGCTGATTTAAATTCA
GGGATAGAAGGTACAAACAATATCATTGAACCCTCTTATATAATATTAGATTCTGAGATA
CAACAGGAGCAAGTTGAGAAGGCCGAGAAGACAAACAGAAGTAGTGGTCAGGTTACATTG
GGTGATGATGCTGTAGATTCTATGCTCTTCGTTAAAAATATTGCATTGGATACATTGAAG
GTTGAAGTTGACCGAAGGTTAAGTGCATCTGATTTAGAGGAAGTACAGCCCGTGCTTGCC
AGAGATTTGGAACTCATTGCAGATGCTGTTTGTCTGTCTGTTGGACAGGAAAAAGAGCAT
GTATCAACTAATGGCGAAGATTGTGCTCCAGAGAAATTTGGCCTTCTCAACGGAGAGCAT
ATTATTAGAGCTATTTCTTTGGCCTTCAAGGAAACCAGTTATTTGAGAAAAATATTGCCT
CTTGGTGTTGTTGTGGGCTCTAGCTTAGCTTCCTTAAGAAAATATTTTGTTGTAGGTACA
GTAAACAGTGATACCCAGAGTGAAGATCTGCATTTTGATCAACTCAGTAAACCAAGGGAT
ATATATCATGCTCAACCAACTGTGTCTGTGGCTGATAAAAGGCTTTATGAGAAAATATAT
CAGAAGTATGGCTTAGATAATTCAGTTGATAAGAGCAATGGAACACCCAAATCAAATGGT
TCAAATGACAAAGTTGTTATGATGGGTGCTGTCACTGCTGCTCTTGGAGCATCTGCTCTA
CTTGTTGATCAGCAGAATGCTGAAAATAATGGAACGTCGTCCAAGCCCTTCAAAGAGAAA
AGTAGTCCCTATAAGGGCAACAAGAATGCTGAAGAAATGTCCGATAGCAGCCAGAATAAC
ATAGTCACAAGCCTTGCAGATAAAGCAATGTCTGTTGCTGGTCCTGTGGTTCCAACAAAG
GAAGATGGTGAAGTGGATCAAGAAAGGCTTGTGGCACTGTTGGCAGAATTGGGACAAAAG
GGAGGCATCTTGAAACTTGTTGGCAAAATGGCTTTACTTTGGGGTGGTATACGTGGTGCA
ATGAGTTTAACCGACAAGCTCATCTCATTTCTGCGTATGGCAGAAAGGCCCTTGTTTCAG
AGGATCTTTGGGTTTGTCTGCATGGTGCTTGTGTTATGGTCACCCTTTGTTGTTCCATTG
CTTCCAACACTTATGCAAAGCTGGGGAACACATAACTCATCGAGAATCGCGGAGCTTGCT
TGTATTGCTGGCCTCTATGTTGCTATTATGCTGATGGCTACATTATGGGGCAAAAGAATT
CGTGCATATGATGATCCACTTCAGCAGTATGGGTTGGAAGTGAATTCACCGATGAAAGTC
CAAAATTTTTTGACAGGTTTGGTTGGGGGAGTCATGCTTGTGTTAGCCATATCTTCTGTA
AATATTTTATGTGGTTTTGTACAGCCATCTTTGCCTACTCCTCTTGCTTCATCATCTACG
GATACTGTTATGTGGATTAAGATATGTGGGAAAACGCTTCTATCAGTGGTTCGAGCACTT
GTTACGGCTACTAGTGTTGTTGTTGTCGAAGAATTGCTTTTCAGGTCATGGTTACCTGAT
GAAATTGCTGCTGACTATGGGTATCAACGTGCAGTCATCATATCCGGGCTTGCATTTTCT
CTGTCCCAAAGGTCACCATGGTCTATACCAGGATTATGGTCATTATCACTGGCGCTGGCC
GGAGCTCGACAAAGAAACCAAGGCAGCCTCTCCCTTCCAATTGGACTGCGTGCAGGAATA
CTCGTATGTAGCTTCTTTTTACAAACAGGAGGCTTTTTGACTTACCAACCCCATATTCCA
AAGTGGCTTTCTGGTTCTCACCCTTTTCAACCTTTTAGTGGAGTAGTTGGTCTTGCATTT
TCTTTATCACTGGCAATAATGCTCTACCCTAGTCAGCCTGTTCATGGGGAGAAAATAAGC
AGGGCCATCAGAGAGTAATGGAAGAGTCTGTTGAAGGGACAGAAAGGAAAACAATGATGT
TGAATCAAGCATTAAGGTAACAGTGGTGTTTGAAGATTTTAGTTACCTGCTGCATGCTTT
CCAAGTGTTCTCTATTTTGCCCAGAAATTCCTCATACTATAGATGGAGAACTCCTAAATG
TAAGCAGGTAAGAAATTTTGTAAGAAATCGTAGTGTGTGAATATCGCTTGCCTATAGAAA
CATCTCATCCTGTTCTATTTGTAATTCTTTATACAACAGAATGTATATATCTCGGCGTCT
CGACTTACAGTTTAAAGGCACAGATGTAATTTGTATGTCTTAGTCCGTGACATTGTAAAA
ATAGTTTTAGCAGCATCTGCAGAAGAATGGATCAATGCGGAACTTGCATTTGTTCAACTA
TTAAAGACAGGCCTGAATGAGTGGGAATCCATGCAAAACACAGATGGCAATTGCCATACG
AGGTAATGAAATATTAGAGGAGCGGCTTGAAATGAAGGTCGCCTCTGTGTAACTCTTATC
CTTTTGCTCATCAAACTGTGATACTCATTATTTACGTCTCGTTTATCTATACATGTAAGG
GGAAAAGTCCTATTAGTATTACAATTTTGAGTTCAAGTTGTGTACTCAAAAATTAACTTA
AAGAAGGTATTTTGGTGTTAAATTAATGAGATTACCTTTTGTAGTTCT
>lbm_HQ_transcript_2
AAAGAGGGGAGCTGGAGAAGGGAAGGATTGTTTGCTTGAGAGACAAATGGGGTAGGAAGA
AAAATTAAGCAGCTTGCTGGTTTTTAGAATCACAGCTGCTTATCAAAATTCTGTTTTATC
AGATTCCAGTTTCTTGTTTTTGTGCAGAGTTTCTCAGATTTGTGGGTTTGGAGGATATTT
TCACCTTAGTTTTTCCAAGTGTGTCAGATTTGTGCAGGAGGGTCCTGTTGGTGTTAGCTT
CTGGTTTGTGTTTGACGATCTGGAGTAAAACATTTTCTGAGACCAGCAAGCTTCACATTA
ATCTGGTTGTGTGGTTTTTAGCATAAAAAACCTTATACTGGCCTGGATCCAGTACCTTGG
TTCCTGTAACTGGAACAAGGACCAGAGTATTGCAAAATCAAAGCCAATTACATTTCTGTT
TTTAGCTGGAATCATGGCAACCTTGTTGCACTCGGAGTCTAGGCGCTTGTACTCTTGGTG
GTGGGACAGCCACATTAGCCCAAAGAACTCAAAATGGCTTCAAGACAATCTTACAGACAT
GGATGCCAAAGTAAAGGCAATGATAAAGCTTATTGAAGAAGATGCAGATTCATTTGCCAG
AAGGGCAGAAATGTACTATAAGAAACGGCCTGAACTCATGAAATTGGTGGAAGAATTCTA
CAGAGCATACCGTGCTTTAGCTGAAAGATATGATCATTTGACAGGTGAGCTGCGGCAAGC
CCATCGAACTATGGCAGAAGCCTTCCCAAACCAAGTACCTTTTGTACTAGATGAAGATTC
ATCTGTAAGATCTTCAACACACGAAACAGAGCCTCACACGCCTGATGTACCACATCCAAT
GCGTGCATTCCTAAGTGCAGAGAAGAGTGGACTTAACTCCAGGGAATCTGATGCTGGCAA
GAGCAGAAGAGGTCTGAAACAGCTGCATGAGATGATTGAGGACATAGAGATAGCAAAGGA
AAATTTTGAAGGAGTTTTGAGAAAATCTCTGAACCATGAGACAGAAGATCAGAGCCTGCA
TGCTGAAGTGCTCCAATTATCAAATGAGAATGAAAATCTCAAGGCCAAGGCTGTTTGTGA
GTCTGAACGTGCAGTTAAGGCAGAAAGTGAAGTTCAAAATATGAAGAAAGTCCTTGCAGA
TATTCAAGCTGAAAAGGATTCTGTCTTCCTCCAGTACCAGATCTGCTTGGGAAACTTATC
TAATCTGGAGGCTGAACTCAATCGTGCTCAAAATGATTCCATGAGGCTCAGTGAACAAGC
AATCAGAGCTGAAGTGGAAGTTCAAGCACTGAAGGAAACTCTTACTAGCTTAGAAGTTGA
AAAGGAGATTGCAGTTATGAAGAACAAGGAGTCAAAGAAGATGATAGTGGATCTGGAGGG
CAAGGTTTCTGATGCTAAAGATGACTTAGAAGGACTGAACATGAGATTGTTTAAGGCAGA
AAATGAAGCTCAGAGCCTAAATGGTCAAATCTCCAGATTAGAGTCTGAAAAAGCAGATGG
CCTTGAAAACTACAGAAACTGTTTGGAGCAGATCTCTCGTTTGGAAAACAAAATCTCATT
TGCAGAGAAGGATGTCAGACTGTTTAAACAACAGGCTGATGTCGCTGAAAATGAAGTCCA
GAGACTTAGAAAAGCTCTTGCTGAGCTAAATGAGGAGAGGGAATCTTCTGCACTCCAGTA
CAAGAATTGCCTAAAGAGAATATCTGAGCTTGAGAAGGAGATATGTTGTGCACAGGAGGA
TGTCAAGTACCTGAATTCTGAGATCTCTATGGGAGCTATGAAACTTAAGAATTCTGAAGA
CAAGTGCAATATCTTGGAGATTTCTAATGAGTCACTGCAGTTGGAGGCAGCTGATCTGGC
AAAAAAAATTGCCATGAAAGATCAAGAACTTTCTAAGAAGCAGGAGGAGTTGGAGAGGCT
CCAGGAATGTGTGCAAGATGAGCGTTTACACTATTCCCAGATTGAAGCCATGCTCCAAAC
ATTGCAGAATGTTCACTCTCAATCTCAAGAAGAGCACAGAGCTCTTGCACTGGAACTTAA
AACAGGGCTCCAAATGTTTAGGGAGTTAGAGATGCGCAAACACGAACTGGAAGATGAAGT
TCAGCGTTTTAGAGAGGAAAACCAAAGCCTACGTGAGCAGACAAAGTCATCAACCATTTC
AATTGAGAATCTGCAAAATGAAATCCTTTGCTTGAGGGAGATGAAGGAGAGACTTGAAGA
AGAGGTTGCCCAGCAAATTGGCCAAAGTAATTCCGTCCAGAAGGAAATTTTGTCTCTGAA
AGAGGAAATTAAGGGCCTGAATGAAAGGTACCATGCTTTGGTTGAGAAACTAGAATCAGC
GGGTTTAAACCCAGATACCATTGTGTCTTCGGTCAAAAACTTGCAGGATGAGAACTCAAG
ACTCAGAGAAATCTTGGAAAAGGAAACAATTGAGAAAGGAGCTCTTCTTGAGAAGGTGGA
AAACGTGGAGAAAATTTCTAAGCAGAATCATGTCCTAGAAAGATCCTTGTCAGAACTTAA
TGGTGAGCTAGAAGCATCGCGTCAAAATGTCAGGGAAATGCAAGAGACATGTCAATTTGT
GCGTGGAGAAAAATCTGTCCTTGTTGCTGAGAAAGCTACATTGTTATCACAGTTGCATGG
TCTAACTGAGAACATGCAGAAGCTTCTAGGAAAAAATGCTGTCCTTGAGAATTCTCTTTT
GGATGCAAAGGTAGAGCTTGAAGGTCTGAGGGAGAGATCAAAGGGTTTAGAAGAGATCTG
TCAACTACTTAAGAATGAAAAATCTGATCTTGTGATGGAAAGAGGGACCCTGGTTGTCCA
GTTGGCAAATGTTGAAAGACGATTAGAGTGCCTGGAGAAAAGATTTACAGGGTTAGAGGA
TAAATATGTTAGCCTGGAGAAGGAAAACAAATTCATGCACTCTGAAGTACATGAATTAAG
ACTTTCTCTCGGTTCGGAGAGGCAAGAAAGGAATAACTCGACACTTCAAAGTGAGACTCG
ATTATTGAGTTTGGAAAATCATATTCAACTCTTGCAAGAAGAAAGTAAATGGAGGAAGAA
AGATTTCGAGGATGAGCTTGAAAATGCTGTAAGAGCCCAATTTGAGATTTCTATCTTGCA
GAAGTTTATAAAAGACATGGAAGAGAAAAATTACTCTCTATTGATAGAGTGTCAGAAACA
TGTAGAAGCAACCAAATTGGCTGACAAACTCATTTCTGAATTGGAGAATGAAAATCTGGA
GCAACAGGTGGAAGCAGAACTTTTGCTAGATGAAATTGAGAAACTGAGGTTAGGAATATA
TCAAGTGTTCAAAGCACTTGAAGATGGTTCAGTTCGTTTGTTTCAAGATAAGATTGAAAA
TGAGCAAATTTTCTTACATCATATTGTGGGAAGTATTGAGGATCTGAGGCATTCTCTCTT
GAAGCACAAGGATGATGAGTTGTTGCTCTTGCTAGAAAATTCTGTCCTTCTTACTGTACT
CAGCCAGCTGAAACTAGAGGGCACAGAAATTGAATCAGAGAAGGAACTTTTAGAGCAGGA
GTTAACTGTCACCACAGAGAAGCTTGTGACAGTGCAAAATGATAAACATTGTCTTCTAGA
GATGAACAAGTTGTTGGAATCCAAGGTGAGCAACGGAAACAAAGAAATCTCTTTACTTGA
CACAGAAGTGAAGAGTGGTTCTGCTAAGCAGGTTGAATTGGAGAATGCTTACCTGGATTT
AAAAGAGGAGTATTCTAAAGTGGTTGATGAAAACAAGCATCTATTGCAGAAATTTTCAGA
CCTTAAGATAGAGAAATGCATCCTGGAAGAGGAAAATGATGTCATGCTCCTAGAGACATT
AGCTGTTGCTAACCTTTCCATAGTTTTGGAGAGGTTTGGCAATGAGAAATCACTAGAATT
AAATAAACTGTATGAAGATATGGATAATCTTACAGGGGTCACTGATGACCTTGTAAATGA
GATCAACTTTTTGAGAGGAAAACTGGAAATGCAGGAAGCAGAAAATTTGTTGCTGAAAGA
CTCGGTTCAGATGTTGGAAATGGAGCTGAAAGGGGCAGAAGAATCTAATGATGGTTTGAA
GAAGGATATTTCAGGTGCCGAGGTTGTCTTGAGACAGAGGGAAGCTGAGATTTTTGAAGC
AGAACAGAAGTTAAAAGCCAAAGAGCACAGGAACTCAGATTTGTGCAGGAGTCTGGATGT
ACTAAAGGCCGAATACCAACAATCATCAGAAATCAAGGAAAATCTGGAAAAGCGTTTGCT
GATATTATCAGAAGATAAGAGCTTCCAAAACACTGAAATTGAAGGTCTTCGCAAAGTAAA
TGCAGACTTGGTGTCTGAACTGTATAAATTGCATGAAAAATATGAAGAGCAAAGGATCAG
GGAAGACTATTTGCATTCAGAGCTGAAAGCAAAAAACAATGAGTTTGAACTCTGGGAGGC
TGAGGCTACAGCTTTTTACTTTGACTTTCAAATCTCCTCCATCTGCGAAGCTCTATATGA
AAACAAGGTTCATGAGCTCACTGATGTTTGTGAAAGTCTTGAAGATGAAAGCACTGCTAG
AACTCTGGATATTGAAGAGATGAAAGGAAAAATCAGCTTAATGGAGAATGAAGTTGGAGT
GTTAAAAGCTCAGCTATCAGCATATGCACCTGTAATAGCTTCCCTGAGAGATGATGTGGC
ATCCCTTGAGCATAGTACTCTCCTTCAAACAAAGCTTAGGGTTGATGCTGTGGAACCAAA
GTGCACGGATATCATAATTCATCCTCATGAAAGTTTCAACAGCGGAGCAAAAGATAGCCA
ATTATCAATTCCAACTGGAGTTCAGGATTTGCAGTGGTTGCAGAGTAGAATCAAGGCAGT
TCAGAAGGCTATGCAAGAAGAAATGAACAAACTTGTTTTGCAGGGAAACAGAGGGAACCA
AGAAACTGTAAAGAATGAGATAGAGGAATTGAAACCCCAACGGAGCTCAAGTAAAGAATT
TAAAGATACGGAAAAGAAGATACATGGATGCTCTCGAGATGATATTCTCATGTTGCAGAA
TTCTAAACCAGAAGCCACTGATGTCAGGAAGGGGATTCTAATGAAAGATATTCCACTGGA
TCAAGGCACAGATTCTTCATCTTTTAGATTACGTAGGAGAGCGAAGGGTGGTACAGAGAG
AGATGATCAGATGCTTGAGCTATGGGAAACTGCAGAGAACAATGGTCTCAACCGAATTGT
TAAAGTCTCACAAAAGCCAGCTTATTCAGTAATTGAGAGGGGCTTGGTATCTGGCCAATC
GGATAATATGAAATGGAAGACTGAAAACCCATCTATTGGCTCTTTAGTGGAGAAGGAACT
GGGCGTAGATAAGCTAGAGCTTTCACCGAATGTGACCGAGTCACATCAAGACATGAACAA
TAGGAAGATCCTTGATAGACTTTCTTCTGATGCACATAAGTTGGCAAGTCTTCACATGAC
AGTACAAAATTTGAAAAGAAAACTGGAGGGAAGTAAAAAGAGCAGAACAGCTAAAGATGT
CGATTTAGATACTGTGAAGGAACAGTTGCAAGAAGTTCAGGAAACTGTTCTCCAGCTGGT
AGATTTAAATAGCCAGTTGATGAAAAATATTGAAGACAGCCCTTCTTCTCCTGACAGGAA
GGCTTCAGGTGAGCTGAAAGAAGCAGCAATAATCAGGAGAAAGAGAGTCTCGGAGCAGGC
ACGTAAAGGGTCTGAAAAGATTGGTCGGTTGCAATTGGAGGTTCAAAAGATTGAGTACAT
CCTGCTCAGACTTGAGGATGAGAAGAAAAGCAAAGGTAAAGGGAGATTTTCCAGGAGCAG
AACAGGCATTATTCTGAGGGACTTCATTTATATTGGAAGGAAGAACAGTGGAAAGAAGAA
GTCTCATACTTGTGGATGTTTCAAGCCAACCAATAGTGCTTCAAGAAGGATGTAATGCTA
ATAACTTTTCTTTGTATTTTCTTGTCTGTGACTAAAATGATCCTGCATAAAATATATGTG
GCAGGGGCAGGATTGTTTCTACTAGTTAGAACTAATCCTCTTAGTCTAGATGATCTGCAG
CATTAGCTTTGATCTAATTCAAATAATGCTGGCACAGAGGAGCCTTTCATCTATCAGTAA
CTTTACTTGCCCTATGTTGAAAGTACTTGTTGAGTTGCAATGTTTTTTTCT
>lbm_HQ_transcript_3
ACTCTTACTGACATTCTGAAATTGAATAATATCTCTCGTCGGGAAAAAGAAAAGAAAATA
CTAAAAGGCGCAAAGCAGCCCCAATCGGAAAAGAAGTACAAAATCGAAGATCCCGACATC
GCTGCAAGTGATCGGCATCGGTCCGTATCTCTCGATTCGCTTCAAATTCAGCAGGATTAA
GGCTCAATTGGAACTAGAAATATTAAACTTTCGCCAGAACCATGGATAAATGAACGGTAT
CCTTCTGAAGTTATTCCCTGGATGACAATTAGTGAGAGTTCATGGTATGAAGCACTTGCT
TTTTGGAAAGCTACTGCATAAAGATGAATCTACAGGCACAAATGTCAGGTCAACTCTCAG
GCCAAGTACCGAATCAGTCAAGTGCTTCTTTGTCTGGGATACCCCAGCACAGTGGAACTT
CTCTTGCTACTCAGATGCAGATTCCAGTTACCCAACGCAGTATAGCTCATATGGACCCTG
AATTTGGGAAAGCACGCAGATTTATGACTCAGAAAATATTCGACTTTTTATCACAGCGTC
TACAGCATGCTCATGATATGCCTCCAAGGAGGATTTACGATTTAGTGAAACGCTTAGAGG
AGGCTCTGTTCAAGAATGCTCCCACAAAGGATGAGTATGTGAACCTGGCTACCCTGGAGA
GTCGGTTGCAAGTATTCATTGAACGTCTCTCTCTTAGTAATCATAGTCAACAGTTTTCAC
ATGTTAATTCTTCCTCTACTATTGGTACGATGATACCAACCCCTGGGATGCCTCAAAGCG
GGAATACCAGCCTAATGGGAACAGCATCGGTTGATAATCAGATTATCTCTGGAAATGGTG
GAAATGGCATTGCTTCGTCCACTGTCAATTCTGGAACCTTCTTGCCAGCTTCTAATGGAC
TGTCGTCTGTGGCTGCTCAAGGACCCTTGGCTAATGGATACCAACAATCACCATCCAATA
TTTCTATCAGTTCTGGTGGTAATAACATGGTGACATCCTTGGGCGGACAGAGACTGGCAA
GCCAAATGATACCAACTCCTGGATTCAATAATACAAACAGCGATACTGTCAATGGTACTA
ATAATCAAACATACGTGAACTTAGAGTCATCTAATATTATGGGTGCATTTTCAAGTGTTG
AGTCTACTGTGGTATCACAACCACTACAGCACAAGCAACATGGGGGGCAGAATAGCCGTA
TATTGCACAGTCTTGGCAGTCACATGGGAGGTGGGATCAGGTCTGGTTTGCATCAGAAGT
CATATGCATCGTCAAATGGAACTTTAAATGGAGGATTAGGAATGTTGACAAACAATTTGC
ATATGGTGAATGGTCCTGGTGCCTCAGAAGGCTATTTAACAGGGACAATGTATGGAAATC
CTTCCAGATCATTGCAACCAACTTTTGATCATAATCAGCAAACTCTTATTCAAGGGGATG
GATATGCAATTAGTACTGCTGATTCTTCAGGATCTGGAAACTTATATGCCCCTGCTACTT
CTGTTGGTTCAGTGATGAATAACCAGAACATGAGTGTGGTTACCTTGCAGTCCATGCCCA
AAACAAACTCTCCATTGATGTCAACTCAGTCAAATCTGAGTAATTCTCAACAGGTTGCAA
GCTTAAAGTCTCATTCTATTGACCAAACTGAAAAGAATTTTCAATCTCAACATGCATTGA
CGGAGAATCATGTACGATCTCATCCACAGCAATTCCTGCAGCAGTCCCATCAATTTCCTC
CAACTCACCTTGCCCAACAACGGCAGCAAAAGCAACAAATTCAACAGCACCAGCTTTTGA
CCAAGACTGATGCTTTTAGCCGCTCACAGCTGTCAACTGATTTAGGTTCATCAATCAAGT
CTGAGCCTGGTATAGAGCACCATGAAGAAGCTCTGAATCCTCAGGTCCCCGAACAGTTCC
AATTCTCTGAGACACAAAATCAATTTTCAAATAATTCTTTGGATGACCATTCAAGAGGGG
CACACTTGCTCTCTTTTCCATCAGGCAACCAGGACATGTGTTCATCACTAACTCGCACCT
CAGAACAAATGCAACAATTTATGCATCAAAACCAGTTTGTTGCTGATTCTCAAAGTGATT
TTGGCTGCCTCCCTGTTGGTTCTCAATCAGAGGCAGTGGCACAGGGTCAATGGTATCCAA
AGTCTCAAGATGGATCACATATTCAAGGGAATTTCCCTCGTCAACAGAATATCCAGGAGG
AGTTTCGTCATAGAATTACTGGACGAGATGAAGCTCAGAAAAATAATTTATCCTCAGATG
GTTCTGTGATAGGTCAGTCTATAGCTTCTACTAGATTGGATAAGCCCTCAAGTATAGGTG
GTGCTGCATGTAAATCTGGTAACCTTAGTCGTGATAGGCAGTTTTATAATCAGCAGCGAT
GGCTCCTATTTTTGCGACATGCTCGTCGATGTCCTGCTCCTGAAGGGAAATGTCCAGATC
CAAATTGTATACATGTCCAAAATCTGTTGAGACATATGGAAAAATGTGACTCATTACAGT
GTCCATTTCCTCGTTGCTGTGCCACAAAGAGTTTAATTAGCCATCATAAGCGATGTAAGG
ATGCTAGTTGCCCAGTTTGCATTCCTGTGAAGAAATTTTTGCAGGCACAGCTCAAGGCAT
ATGGTCGTCCTCCTTTTGCTTCTGGCTTTGCTAATTCAGTTAATGGCTCACTGAAATCAT
ATGATACTGTTGAAAATCCAGGCAGGTCAACTTTAAAGACAGTAGTCGAAACTCCTGAAG
ATTTGCAGCCCTCACTTAAGCGGATGAAGATTGAGCAATCTTCCCAAGCCATTGTGCATG
AAATTGAAGATTCTGGTTCACCAGCAGTTCCTGCTATTAGTGAATCTCGAGTTTTGCATG
ACACGCAGCAAGTGGAACCAAAGGTGAATAATATGACTATGATGAAATCAGAGGCTGGAG
AAGTTAAGATGGAATTTTCTGCTGGTGTTGGACAGGGAAGTCCAAAGGGTATGATGATGA
GGGGAGACAATTTAGATGATTCATTTGCAGGAAGACTGCGCACTGATACTATTAGTGCAA
ACAACCCTACTGGTTTGGTCAAAGTGGAAAGCATAAAGATTGAGAAAGATGAAGTCCCGA
ATAAACCGGAAGATATATCGGGTGCTTCTAAATCTGGGAAGTCTAAAATTAAAGGAGTCT
CATTGACTGAATTGTTCACACCAGAGCAGGTTAGGGAGCACATTATGGGTCTCAGGCAGT
GGGTTGGCCAGAGTAAAGCAAAAGCGGAGAAAAATCAAGCTATGGAGCGTTCGATGAGTG
AAAATTCTTGTCAACTGTGTGCAGTCGAGAAACTCACTTTTGAGCCTCCACCTATATATT
GTACACCTTGTGGTGCTCGCATCAAACGAAATGCAATGTATTACACATTTGGGACTGGTG
ATACTAGACATTATTTGTGTATTCCTTGCTACAATGAGGCTCGTGGAGATACCATTGTAG
TTGATGGAACAACTGTACCTAAGGCTAGGCTGGAGAAGAAGAAAAATGATGAGGAGACTG
AAGAATGGTGGGTTCAATGTGACAAGTGTGAAGCTTGGCAACATCAAATTTGTGCACTAT
TTAATGGTAGAAGAAATGAAGCTGGGCAAGCTGAGTATACTTGTCCAAATTGCTATATAG
CAGAAGTTGAAAGAGGAGAGCGCAATCCCCTGCCACAGAGTGCTGTTCTTGGAGCAAAAG
ATCTGCCCAGGACAATTCTCAGTGATCACATTGAGCTGAGATTAGCGAGGCGTCTGAAGT
TGGAGAAACAAGAGAGAGCAAGGGTTCAAGGAAAGAATATTGATGAGATTCCTGGAGCTG
ATGGACTTGTTGTTAGAGTGGTATCATCAGTGGACAAAAAGTTGGATGTAAAACAACGCT
TTCTTGAAATTTTTCAGGAAGAGAATTATCCATCAGAATTTCCATATAAATCTAAGGTGC
TACTCTTATTCCAGAAAATTGAAGGTGTAGAAGTTTGCCTGTTTGGTATGTATGTCCAAG
AATTTGGATCTGAGTGCCAGCAACCAAATCACCGCCGTGTTTATCTTTCATATCTGGATT
CTGTCAAGTATTTCAGGCCAGAGGTCAAAACAGTATCTGGAGAAGCTCTCCGAACATTTG
TTTACCATGAAATTTTGATTGGATACCTTGAGTATTGCAAAAAGAGGGGTTTTACAAGTT
GCTATATATGGGCTTGTCCGCCATTGAAGGGTGAAGATTATATCTTGTATTGTCATCCCG
AAATTCAGAAGACACCAAAATCAGATAAACTCAGAGAATGGTATTTAGCAATGTTAAGAA
AGGCTTCAAAGGAAGGGATTGTTGTAGATCTCACTAATCTATATGACCATTTCTTTGTGA
CTTCGGGTGAATGTAAAGCCAAGGTGACAGCAGCTCGCCTGCCATATTTTGATGGAGACT
ACTGGCCTGGGGCTGCAGAGGATATGATCTACCAACTGCAACAAGAGGAGGATGGGAGGA
AACAGCACAAGAAGGGAATAATAAAGAAGACCATAACAAAAAGAGCTTTAAAAGCATCAG
GTCAAACTGATCTTTCGGGAAATGCCTCTAAGGATCTGCTACTAATGCATAAACTTGGTG
AAACTATTTCCCCGATGAAGGAGGATTTTATCATGGTTCACTTGCAACATGCTTGTACCC
ATTGTTGCATTCTAATGGTGTCTGGAAATCGTTGGGTTTGCAACCAGTGCAAAAATTTTC
AGCTCTGTGACAGGTGCTATGAATATGAGCAGAAACTTGATGACAGGGAGAGGCATCCCA
TTAATCAAAAGGACAAGCATGTACTTTATCGAGTCGAAATCAATGATGTACCAGCTGATA
CTAAAGATAGAGATGAAATTCTCGAGAGCGAGTTCTTTGACACCAGACAAGCATTTTTGA
GTCTTTGTCAAGGAAATCATTATCAATATGATACCCTCCGCCGTGCTAAACATTCTTCAA
TGATGGTCCTTTATCATCTTCACAATCCCACTGCTCCAGCTTTTGTCACAACATGCAATA
TATGTCATTTGGATATAGAAACTGGCCATGGTTGGCGCTGTGAGATTTGCCCCGAATATG
ATGTTTGCAATGCATGTTATCAGAAAGATGGAGGAGTTGATCATCCTCATAATTTAACCA
ATCACCCATCTGCTGATCGTGATGCACAGAACCAAGAAGCCAGGCAACAACGAGTTTTGC
AGCTTCGAAAGATGCTTGATCTTCTAGTCCATGCATCTCAGTGCCGGTCTCCACAATGTC
TTTATCCAAATTGCCGCAAGGTCAAGGGGCTTTTCCGGCATGGAATGCACTGCAAAGTAC
GTGCATCTGGAGGCTGTGTTTTATGTAAGAGAATGTGGTATCTTCTTCAAATTCATGCCC
GGGCATGCAAAGAATCTGAATGCCATGTTCCGCGCTGCCGGGATTTGAAGGAGCACTTTA
GGAAGCAGCAACAACAGTCTGATTCTCGGCGAAGAGCTGCTGTAATGGAGATGATGAGAC
AGCGTGCAGCAGAGGTTGCTGGCAATGCTGGATGACCGAGTGTACATAGATTTATGGATA
GCCATTCTGAAGAAGTATTTTTAAGATGAGGAGATTAATTATACATCCTGTACAGCTCTG
TTTATGAAGGTGTTTGCAGAAGGCGAGGAGTCGCTGCTTTTAATGGGCAATCCAATGCAA
AACAAAGATCAGCTAGATGTCACCAAAGCAAATTGTCATTTGTATTGTATTGGATTAGTT
GTGGTAAAGTTTCATTCTCAGAGCTGCATTCTTCGGTTCAACTAGCTAGCTGTCGTTTTA
TAGTGAAGGGTAATGTTCGTATGGGTTGGGGGGTGGGGAAATAATTCTTTTATTTTATTT
CTTGTGTGTCATCTCTGCCATCATCTGTTGGCGAGTGTACCATAGCTGTACTAACCTGTC
TAGAATGTTTGGCTGCCAAGGAATTAGTTTCTTTTCGTTTCCGCCTGCCACTTTGGCCCG
TTGGATTTTGCTCCAGGAATGTTCAAATTTCTGTAGATGTCTTTTCATCTAAAGATGGGA
AATAAACATGTCAATTACCAGAT
>lbm_HQ_transcript_4
ACACACAGGGTATATGAAAGTAAAGAGACTCACACGCCCCGTCTTCTGTGGCATTGGAAT
ATATGATACGAAAACTAAAACCGCTAAGGTATCCATTAGACCTACAAATCAATTAACAGA
ATCTTCTTCATTTTAGGTCTAAATTATGCCATGCAAAAATGAGCCCCCTTCCTTCTTTTT
CAGAATAAAATTAAAGTGGAAACCCGGATGGATTAACATGAGTTCATAAAATTAGGAGTT
TATAAAGAAATTCAGATTATTGTATATAACACATTAAAATTACTAGCATTATTATTACTC
ATCGGTAAAATTAATATCTATAAAAGTGGAAGAGGTAAAATTTTTTATGGTAAAAAATGC
ATTCATTTCGATTATTTCTGAAAAAGAAAGAAGGGGGTCGGTTGAATTTCAAGTATTTAG
TTTTACCACTAAGATACGGAGACTTACTTCACATTTGGAAGTGCACAAAAAAGACTATTT
ATCTCAGAGAGGTTTGCGAAAAATTTTAGGAAAACGTCAACGACTGTTGGCTTATTTGGC
AAAAAAAAATAGAGTACATTATAAAGAATTAATTGGTCAGTTGAGTATTCGAGAGACAAA
AACTCGTTAATTGGACGAATCGTTTTAAGTACTCTTTTTTATTTGGTATTTTGATAAACT
TCTTTTCACTTTCAGCAATTCATGGAAAAATGAATGGGTAAAAAACTTATGACTGTACCA
GCTACAAGAAAAGATCTTATGATAGTCAATATGGGGCCTCACCACCCATCAATGCATGGT
GTTCTTCGACTCATCGTTACTCTGGATGGTGAAGATGTTATTGACTGTGAACCTATATTA
GGGTATTTACACAGGGGGATGGAGAAAATTGCAGAAAATCGAACAATTATACAATATTTG
CCCTATGTAACACGTTGGGATTATTTAGCTACTATGTTCACAGAAGCAATAACTGTAAAT
GGGCCCGAACAATTAGGAAATATTCAAGTACCTAAAAGAGCTAGTTATATCAGAGTCATT
ATGCTGGAGTTGAGTCGTATAGCTTCCCATTTGTTATGGCTTGGCCCCTTTATGGCAGAT
ATTGGTGCACAGACTCCCTTCTTCTATATTTTTCGAGAAAGGGAATTGATATATGACCTA
TTCGAAGCTGCTACTGGTATGCGAATGATGCATAATTATTTTCGTATCGGAGGAGTCGCA
GCTGATCTACCTTATGGCTGGATAGATAAATGTTTAGATTTTTGTGATTACTTTTTAACG
GGGGTTGCTGAATATAAAAAGCTTATTACACGGAATCCTATTTTCTTAGAACGAGTTGAA
GGTGTGGGCATTATTCGCGGAGAAGAAGCACTAAATTGGGGTTTATCGGGACCAATGCTA
CGGGCTTCCGGAATCCAATGGGATCTTCGTAAAGTTGATCATTATGAGTGTTACGATGAA
TTTGATTGGGAAGTTCAATGGCAAAAAGAAGGGGATTCATTAGCTCGTTATTTAGTACGA
ATCGGTGAAATGACAGAATCCATAAGAATTTTACAACAGACTCTGGAAGGAATTCCAGGA
GGGCCCTACGAAAATTTAGAAATACGACGTTTTGATAGAGTAAAAAATTCTGAATGGAAT
GATTTTGAATATAGATTTATTAGTAAAAAACCTTCTCCAACCTTTGAATTGGCGAAACAA
GAACTTTATGTGAGAGTTGAAGCCCCAAAGGGAGAATTGGGAATTTTTCTGATAGGAGAT
CAGAGTGTTTTTCCTTGGAGATGGAAAATTCGTCCGCCGGGTTTTATCAATTTGCAAATT
CTTCCTCAGTTAGTTAAAAGAATGAAATTGGCTGATATTATGACAATATTAGGTAGCATA
GATATCATTATGGGAGAAGTTGATCGTTAAAAATGATAATTGATACACCCGAAGTACAAG
CTATCAATTCTTTTTCCAGATTAGAACCCTTAAAAGAGGTCTATGGGATTATATGGATAC
TTGTCCCAATTTTGACTCTTGTATTAGGAATCACAATAGGTGTACTCGTAATTGTTTGGT
TAGAAAGAGAAATATCTGCAGGGATACAACAACGTATTGGACCTGAATACGCTGGTCCCT
TAGGAATTCTTCAAGCTCTAGCAGATGGTACAAAACTACTTTTCAAAGAGAACCTTCTTC
CATCTAGAGGAGATGGTCGTTTATTTAGTATCGGACCATCCGTCGCAGTTATATCAATTT
TACTAAGTTATTCAGTAATTCCTTTTGGATACCACCTTATTCTAGCCGATCTTGGTATTG
GGGTTTTTTTATGGATCGCTATTTCAAGCATTGCTCCTGTTGGACTTCTTATGGCGGGAT
ATGGATCAAATAATAAATATTCCTTTTTAGGTGGTCTACGCGCTGCTGCTCAATCAATTA
GTTATGAAATACCATTAACTTTATGTGTATTATCGATATCTCTACGTGTGATTCGGTGAC
GTCTAATTAGGTGAAATACAAAATTTTTCCTAGTTCTTTTCTTTCTAATTTCTGAGAAGA
AGGTTAAATAAATAGTTTTTTTCATCTTTGTTAATCATCATTTAGGTTGATGAACTAAAG
CGGATAGTTATATGAGTGAAAGAAAACGGCTTACAAATTTGCAGTAAAAAGATTAAGTCT
CATTCCCTATGTACAAGAATTAATTAAAGTAAATATAAGCAGTAGAGGCCGTTTACCCCA
AGATTGGTTGCTTAGTTATCATCACTTGAAGCGGGTTTAAACGGGAGGTTGAACAAAATT
GAGTGGATGGCTAGAAAGACGAAAATACATAAAGGATTAGTAATAGATATTCTCGAAATT
ATTCCAGAGGATATTTCTGTACATAAACGGAATTTGAATTGGGACTTTAAGTTAGTAGAA
ATGATCAAGAAGTACTACCCACGATTCCGACCTAGAGTATGTTCCTACCCACCGATTAAG
TAAATAACTATCAAGAACGAAGTAATCTTTTATTTTGATTAAAAGCCCTTTTATGAGAAA
GGAGAATAGGAACGAAATAAAATCGAATAAAAAAATTCAAAAAGATCCCTCTTTTCTATA
TCTTTTCGTTAGTTAGAAAGAGAGAACTCTTGGCATGATTCAAAAATTTATGGAACGCCG
AATTCTTTTTCGTAATTGAAAATAATAGGTTGAAATACCTATATGAAAAAGTTTTTCATT
CAAGAATAAAGTGAAGTTATCGATCAACAAACAAAAATGACATTTTTAAAATTAAAAGAT
GAGATTAATTCAGAAGCACCTTTTTTTAATATATATTTTTAATATAAAATATAGCAAACA
GAATTACGTTGGTCTAATTTGAGGAACTTGGGCTATTTTAGAAAATAAAATGTCAAGATA
AAGATAAATAATCATTAAATGTCCTTAGATTTTTTTGTGACCTTTGAGGAGCCGTGTGAG
GTGAAAATCTCATGTACGGTTCTGTACTAGTGATAAGAACAGCGATGTTCTAATCGACTA
TGATTATCTAACAGTTTAAGTACAGTTGATATAGTTGAAGCGCAGTCAAAATACGGTTTT
TGGGGGTGGAATTTGTGGCGTCAACCTATAGGGTTTCTCATTTTTCTAATTTCTTCTCTA
GCCGAGTGTGAGAGATTACCTTTTGATTTACCAGAAGCAGAAGAAGAATTAGTAGCAGGT
TATCAAACCGAATATTCAGGTATCAAATTTGGTTTATTTTATGTTGCTTCATATCTGAAC
CTACTAGTTTCTTCATTATTTGTAACAGTTCTTTACTTAGGAGGTTGGAATCTTTCTATT
CCATACCTATTCATTCCTAATATTTTTGACATAAATATAACTAAAGTAGGTAAAGTTTTT
GGAACAATAATCAGCATCTTTATTACATTAGCTAAAACTTATTTGTTCTTGTTCATTTCT
ATTGCAACAAGATGGACTTTACCAAGGTTGAGAATAGACCAACTATTAAATCTTGGATGG
AAATTTCTTTTACCTATTTCTCTAGGTAATCTATTATTAACAACTTCGTTCCAACTTCTT
TCACTGTAAAGAATTACAATATTCTGTATTCACCACTTAGCTCAAACAAGAGAAAGAAAC
AAACCTACAGTTTTATTCTTTATACACATTCACGATATGTTCCCTATGGTAACTGAATTC
ACGAATTATGGTCAACAAACAATACGAGCCGCCAGATACATCGGTCAAGGTTTCACGATT
ACTCTGTCTCACGCGAATCGGTTACCTATAACTATTCAATATCCGTACGAAAAACTAATC
ACGTCCGAACGTTTCCGGGGCCGAATCCACTTTGAATTTGATAAATGCATTGCTTGTGAA
GTATGCGTCCGGGTATGTCCTATTGATCTACCCGTTGTAGATTGGAAATTGGAAAGTGAT
ATTCGAAAGAAACGATTATTTAATTACAGTATTGATTTTGGGATCTGTATATTTTGTGGT
AATTGCGTTGAGTATTGTCCAACAAATTGTTTATCAATGACTGAAGAATACGAACTTTCG
AGTTATGATCGTCACGAATTGAATTATAATCAAATTGCTTTGGGTCGGTTACCAACGTCA
ATAATTGATGATTATACAATTCGCACAATTTCGAATTCGTCTCAGATAAAAAATAGTTAA
ACCTCTCAATTCAAAGAAATCCCCAATTAAAAATTAATGATTTTTTTAATACTATATTTA
TTAATACTATAATAATAAAATCAATTAAAGAAATTAAGGTTTAGTTTGAATCTATAAAAA
TAAGGCTTTCCCTGATCAATCCAAAATTAACCCTGTCATTTAATATTTAATTTGGATTCA
AAATCTATTTCTATATTTATTGATTTTCTATATTAAAGTAATATATATATATTTTCAAAC
TATTCTTCCAGATATTGAATGATAGGGCTCCAATAACACTATATACATCAATCCACCCCC
CACCTATTCAAATTTCATTTATTTAATTATGTTTAATTTTAATTTAAGTTAAAGTTGAGA
AGTATCATAAAGATAAAAAAAGGAATTACTTCTTTTTTCCTGTTCAGGTCAATAAAATCA
TGAAATATTTCGATTTTTTTTTTTAATTTTAATGGATTTACCTGGGCCAATGCATGATTT
TCTTTTAGTCTTTCTGGGATCGGGTTTGATCTTAGGAGGTCTAGGAGTGATATTACTTCC
CAATCCAATTTATTCTGCCTTTTCGTTAGGATTGGTTCTTGTTTGTATATCCTTATTCTA
TATTCTATTGAATTCTTATTTTGTAGCTGCTGCGCAACTACTTATTTACGTAGGGGCTGT
AAATGTTTTAATTCTTTTTGCTGTGATGTTCATGAGTGGTTCAGAATATTACAAAGATTC
TCGCCTTTGGACTGTTGGGGATGGGGTTACTTCGGTGATTTGTACAAGTCTTTTTATTTC
ACTAATTACTACTATTCTAGATACGTCATGGTACGGGATTGTTTGGACTACAAGATCAAA
CCAGGTTCTAGAACAAGATTTGATAAGCAATAGTCAACAAATTGGAATTCATTTATCAAC
GGATTTTTTTCTTCCATTTGAACTCATTTCAATAATTCTTTTAGTTGCTTTAATAGGTGC
AATTGCTGTAGCTCGTCAAGAAAAAATCAGCAATTAAAATATTCCATGCTTGTTATATGT
GATTCAATCAAATCAATTGAATTGTTATTTTGATTGAAATGAATGAGATTGCTAAGGAGT
TGCTTAATGATGCTCGAACATGTACTTGTTTTGAGTGCCTATTTATTTTCTATCGGTATC
TATGGATTGATCACAAGTCGAAATATGGTTAGAGCTCTTATGTGTCTTGAACTTATATTG
AATGCAGTTAATATAAATTTTGTAACTTTTTCTGATTTTTTTGATAATCGTCAATTAAGG
GGAGATATTTTCTCAATTTTTGTTATAGCCATTGCAGCCGCTGAAGCAGCCATTGGGCTG
GCTATTGTTTCGTCAATCTATCGTAATCGAAAATCAACTCGTATTAACCAATCAAATTTG
TTGAATAAGTAGTATTAACCATAGGAATTCTAAATTTTTTAGGAATATTCGAATTTAAGG
TATAATCTTCTCTGC
>lbm_HQ_transcript_5
AGAGAGAGAGAAAGAAAGAGACGTGGGGTCTGAGGCTGTGAGGGCCTAAGGGGGTTGGGG
GGTAATCAGAGTAAGCAAGAAGGAGAGGCTAGGATTTCTTACAAATCCACTAGAGGGTGG
AGCTAAAACCCCTTATCCTATCTTCTTCTATGCAAAGTTTGATGAAAACCCTTCACAAGA
TTTCCTTCACGACTTTCTATCTTACAAAAGTTAGCTCAAAATATATCACTAACTCTTTCA
TCATCAACTGAACCCTGTTTCTGTTTTCATAGTCTTTTTTTCTCCTTCCCCAAAAAACTT
TTTACACTACTTCTTGCATGGCCATTATTGCAATATAAACCTTTCCTCCCTATCCAAATT
TACTCTCAATTTGATTCTTGCTTTCTTTTTTATATATTTAAAGTTCTTTGATTCCAAAAA
GGTTTGAAAGAAGGAGAAGGAATGGCCCCAAGGTCTGGTAGGGGCAAGGGGAACAAAGCA
AAGACAGAGAAGAAGAAGAAGGAGGAAAAAGTTGTGCCCAGTGTTCTTGACATTACTGTC
ATCACACCATACGAAACTCAAGTCATTCTCAAGGGTATCTCAACAGATAAGATACTCGAC
GTCAAGAAGTTACTGGCTGCCAATGTCGAAACGTGCCATCTTACAAACTATTCTTTATCT
CACGAGGTTAAGGGACTAAAATTGAATGTCAAGTTGGAGGTGGCCACTCTCAAGCCATGT
TCGCTGAGGATGGTTGAAGAGGAGTACTCGGAGAAGTCTCAGGCGGTGGCCCACGTGCGG
AGACTACTCGACATTGTCGCGTGCACGACACGCTTTGGCAAGTCCAAGGGTGGGAGAGCA
AACGCCTCCTCCCCAACTGCCGTCGCCGCCGGAACTGAATCTCGGGTTAAGAAGAATAAG
GCTCAGTCATCCAGCCGGCCATCCTCGCCGACCAATGGAGAAGGTAGGACACCTCGCACA
CCGGAGCCGGCGGTGGCGGAGGGCTATGATATGGTGGCGATACACCCGATTCCGAAGCTC
TCCGACTTCTATGAATTCTTCAATTTCTCTCACCTTACTCCTCCAATATTAAGTTTGAAA
AGAGTGAATCGTAAGGATGGAGAAACAGAGCGTGAAGGTGATCATTTTGCAATGCAGATT
AAGATATGCAATGGAAAGTTGATACAAGTTGTTGCATCTAAGAAAGGGTTCTACACCATG
GGAAAGCAATTTTTACAAAGCCATTCCTTGATTGATCTTCTGCAACAGCTTAGCCAAGCA
TTTGCAAATGCATATGAATCATTAATGAAGGCATTTATAGAGCACAACAAGTTTGGAAAT
CTTCCATATGGTTTCCGTGCCAACACATGGCTTGTCCCTCCATCTGTCTCTGATCCAGTG
TCAGACTTCGTACCCCTGCCAACAGAAGATGAGAACTGGGGTGGTAATGGTGGAGGCCAA
TGTAGAAATGCGGAATATGATCTAAGACCTTGGGCTACTGATTTTGCAATATTGGCCAGC
CTGCCTTGTAAAACTGAGGAGGAGAGGGTGGTTCGGGACAGGAAGGCATTTTTGCTCCAC
AACCTTTTTATTGAGGTTGCAACCCTAAAAGCTGTTTCAGCCATAGGCAAAGCTATGGAT
TCCGTTGCAAAATCTCAAAGTCATTCTCCTTCAGGACCAGTAATGCATGAAGATCACATT
GGGGACTTGTCTATTACAGTAACAAGAGATGCTGCAGATGCGAGCATGAAAACAGATGTT
AAAATTATTGGCTGTGAAACTTCTGATGAATTGTCCAGGGAAGCTGCTCCAAGAAATTTA
CTAAAAGGGGTGACTGCAGATGAGAGTGTAGTGGTACATGATACCTCCTCTCTGGGAGCT
GTTGTTGTGAGGCACTGTGGATTTACTGCAATAGTAAAAGTTATTGGTGATGTTAAGAAG
CAAAAGAATTCAAGGCAAGATATAGAAATCAATGATCAACCTGAAGGAGGAGCCAATGCA
CTTAATATTAACAGCTTGAGAGTTCTTCTTCACAAGTCATTCACTTCTGAAGCATCTGGG
GAAGGTCAATCACCTCGGTCCAATTTAACTAATCTTGACAAATCTCAAATTTTAGTCCAG
AAAGTAGTTAGAGATAGTTTGGGCAAGTTAGGCAATGAAGCTAGGTGTGAGAGAAGTATT
AGGTGGGAACTTGGTTCTTGTTGGGTGCAGCATCTACAAAAGCAGGAAACACCAGCAGAA
GGCAGTTCAAAAGATAACAAGTCTAACCCGGTGGTTAAAGGGCTAGGGAAGCAATTTAAA
CTGTTAAAGAAAAGGGAAAGGAAGTCAAATAGTTCAAGTAGCATAGATTACAATGACGAA
AACAACAGCAAAGTCAGTGGTGCAAATGATGAAATTATCGTAGCAGAGCTAAATGCTGAG
TCTGAATCTGAAACAGAATTGAGGAAACTTATTCCTGACGAAGCATATGTACGTTTGAAA
GAAACTGGGACTGGTCTTCATACAAAGTCTGTTGATGAGCTTGTCAAGCTGGCCCTCAAG
TATTATGATGAGGTTGCTCTGCCAAAGTTGGTAACGGACTTTGCATCTCTTGAACTCTCC
CCAGTTGATGGACGTACATTGACTGACTTCATGCATCTAAGGGGACTACAAATGCGTTCC
TTGGGTCGTGTGGTTGAACTTGCAGAGAAGCTTCCTCATATACAGTCACTTTGCATTCAT
GAGATGGTTACTCGAGCTTTCAAACACATACTTAAAGCTGTCATTGCATCTGTTAACAAC
AAGGCTGACTTACCAGCTGCAATTGCCTCGACATTGAATTTCTTGCTTGGCTCCTGCATT
AGTGGAGATGATATTCATAACTACAGTGATGATCAGATGCTTAATTTAGAATGGTTGCGC
ACATTTTTTGCAAAAAGGTTCGGGTGGAGACTGACTGATGAATTTCCAAAGTTGAGGAAA
TTATCAATCCTTCGTGGACTTTGCCATAAGGTTGGATTGGAGTTGGCCCCACGTGACTAT
GACATGGGAAACCCTAATGCATTCAGACCATCTGATATTATCAGTATGGTGCCCGTGTGC
AAACATGTAGGATGCGCTTCTGCTGATGGGAGAAATCTGTTGGAGTTGTCAAAGATTGCA
TTAGATAAAGGAAAACTTGAAGAAGCTGTTAATTATGGAACAAAGGCTCTAGCAAAGATG
ATAGCTGTGTGTGGTCCCTACCATCGAACAACTGCAAGTGCATATAGTCTCCTGGCTGTT
GTTCTTTACCACACCGGGGATTTTAATCAGGCAACCATATATCAACAGAAGGCATTGGAT
ATCAATGAGAGGAGCTGGGGCTTGACCACCCTGACACAATGAAAAGTTATGGGGATCTTT
CTGTCTTTTACTACCGTCTTCAACACATTGAACTGGCCCTCAAATATGTCAATCGTGCTT
TGTTCCTTCTCCATTTTACTTGTGGGCTTTCTCATCCAAACACTGCTGCTACTTATATTA
ATGTGGCTATGATGGAAGAGGGCATGGGCAATGTTCATGTTGCTCTCCGCTATCTGCATG
AAGCCCTGAAATGCAACAAGAGATTATTAGGAGCAGATCATATACAGACTGCTGCTAGCT
ATCACGCCATTGCCATAGCTCTTTCGCTAATGGAAGCATATTCTCTCAGTGTGCAACATG
AACAAACGACCCTGCAAATTCTTCAAGCTAAGCTGGGATTGGATGATCTCCGTACTCAGG
ATGCTGCTGCATGGCTTGAATATTTTGAATCAAAAGCATTAGAGCAGCAAGAAGCTGCAA
GAAATGGAACTCCAAAACCGGATGCTTCCATTGCTAGCAAAGGTCACCTAAGTGTATCAG
ATCTCCTTGATTATATAAATCCTGGTCAAGATTCAAGAGCCGCTGATGCACAGAGGAAAC
GACGTGCAAAGGTACTGTCAGTAGCTGATAAGTCCCAGCAAGGACCGCAGGATGAAAGAA
GCAATGAGTCCACAACTGGAGATAGGACAGATATCAGTGTGACTAGACCTGAAAGTAAGA
TAATGGAAACTGAGGTAGACAATGTCTTAATGGTGGAGCCCAAGGGCAAAGGCAGTGCAA
AGTGTCCTCCAGTTATAGAAGTTGTCCTAGAGGCTAGCTCAGATGAAGGGTGGCAAGAAG
CTAATCCAAAAGGAAGATCAGCGAATGGTGCTGGCAGGAAGTTCAACCGAAGGCGACCAA
ATCTTGCCAAGATAAAAATAAACTTGGAATTTAATAAGTTTGGGGACAACATTTACGGAA
AGGAAGTGATTGCACAGGGACATAAAGCAATGCCTAAAACAATTTCAGCTGAAATGTCTT
TGCAGAAGCACCCAAAGGCTGCTAGCGCAGGTTCCATAGAGGATTTGGGTAAACTTCCTG
CAAAGAATTTGGATCCTAGAGTATCTCCAACACCTGTTTCCAAAGTATCCTCTAATCCTG
CCACCCTTACAGCCGTGGCTGCAAAGTCTTTATCATACAAAGATGTTGCCGTGGCAGCAC
CAGGTACGGTTCTAAAGCCCTTGTTGGAGAAAGTAGAAGAATTAAACGAGGCAAAAACTG
ATACACCATTATCGACTAGTCCACTTGAGACATCAGAGAATGGAATAGAAAATGTTGCTG
TAGATGACGCATCACCCAATCATGAAGACACAAGACAAGTTGATCAAGGTGAAGCTCATG
AAAGTGATAGCAAAGAAGATAATTCTTCCCTGGATTTTGAGGATGACTCATCGCCAAATG
ATCATGAAAAACATGCAGAAACAAGGGGGAGCAAACTTTCAGCTGCAGCTGAACCATTCA
GTCCAGGTGCCTACCCTTTGATTCATCCATTGAACTCTGTTGCTGCCACAAGTGTATATG
ATGTAATAGCTAGTCAAGGCATGCTAACAGAGCCAGTCGGGCTCCCATCAGTTGCTGCTA
GAGTTCCGTGTGGTCCCAGATCACCTATGTACTACAGAGCAAGCCATTCCTTTCGCATGA
AAAATGGATTCTTAAATTATCAATTCCCTGTCACAGATCAAAGTGCATTTGGGTCCCCAA
GAATCATGAATCCTCATGCACCTGAATTTGTTCCTAGAAGAGCTTGGCACCACAGTGCAA
CAGCAGAAGTTCCTAAAGTCACTTCTTCTGATTCTTCAGTAGATTCCAGTCCATCAGATC
CTGAAGTTTTTTTCAGAAGAGAAGCTTGATGAGAAGAACACTCTTGATGTTAAAGATGAC
AGGCCTAAGAAAATTACTTCAGAAGCTGAAAAGGCAGAGCTGGCAAGGCAGATCCTGCTT
AGCTTTATTGTTAAGTCAGTTCAGCATTCTTCAGATACCCCCAGTAAGCCCCCAGTTGGT
GAGAAGAAATCTGAATTTACAGGGAATTCAGCTGAAGCAATTGCAAATGATAGGGCAATT
ATAAAGATCCTTTATGGAAATGAAGGAAAAACAGAATTGGTTTCTGAAGCCAAAAGTAAC
AACCAGACAAAGACGGCAGATGCAAATGTGAATAATAAGCATGGTGATGGAGAAGGTTTT
GTAGTTGTTAGGAAACGAAGAAGAAACAGACAGCACTTCACCCAGGGAGTGAATGGGTTG
TATAATCAACAATCTATATGTGCTTCAGTGCGTTGAAGGCAGTAGACCTGGCAAGCAACT
AGCAATGCATGCAGAGATTTTCCACCGTGTCCAACATCAACATGGCAGAAATATCTTGCT
CCAGAAATTTAACATCAAGAAACAATATGGTAGAACTTGTCAATAAGGGATTCTTGTCTT
TTTTGGTTGAGAAAGCCTCTTTAGGTGTGCCCCTAAAGAGTTAGCATTTGCTTGCCCTGC
AATTTTGTTTGCATTATCTGTACATTCTGGTGTATTTTACATCTCTTCCTGCAATTTTTT
TGCCTTTTACTAGCTGAAATTTACTAAAAGGTGCTCTCTCTCTCTCTCTCTCAAATGAAT
AAGAAAAACCTTTTTGTTGCTACC
>lbm_HQ_transcript_6
AGCACAAAAAGCAACAAAGCACAGCCTGTCTCCTCCCGAGCCCAGCGGAAGGAAGCCCTA
GGGGTACCTGCTGATTTGCAATGCGGATGGATCTGCTCCCTGAGGACTAGCCAACGAATT
TCTCGGCCCGAGTTTTTATCTTCAGCCATGGACATTTCTGTTTCCACTGGTCACCGTTTC
CGAAGGATTCCGCGCCAATCTTTTGCTGCATCTTTGAAGTTAGACCCTCTGCTTGATGAA
AACTTGGAGCAGTGGCCGCATTTGAATGAACTTGTCCAATGCTACCGGACTGACTGGGTG
AAGGACGAGAACAAGTATGGCCACTATGAAAGCATTGGCCCTGTACAATTTCAGAGTCAC
ATTTTTGAAGGGCCTGATACAGATATTGAAACAGAAATGCATCTTGCTAATGCTAGGCAG
ACCAAGGTTGAAGATTCAGCCGATGAAGAACTCCCTAGCACATCTGGGACACAATTTACA
GAATCTAACTTCTCCGGCTCTTTGAGTTCACAGATTCCTAAGCATTTTGGTGAATCACCC
TTACCAGCATATGAACCTGTTTTTGACTGGGAGAATGAGAGGTCTATGATATTTGGGCAA
AGGAATCAGGAAAATCATTTGCCTCAACATGCCAGTGGATTAAAGATTGCTGTAAAAGTT
CTCTCTTTGTCATTTCAAGCTGGATTAGTTGAGCCGTTTTATGGCACAATTTGTTTATAT
AATAGGGAGAGAAGAGAAAAACTGTCAGAAGATTTCATTTTTCACGTGTCACCATCAGAA
TCACAAGATGCAAGCAGTTCTTTCAATCCTCGTGGTGTTTTTCATCTAGATGCCCCATCA
GCATCAGTTTGTCTGCTGATCCAGTTAGAAAAGCCTGCTACAGAAGAGGGTGGGGTAACT
CCGTCAGTTTATTCACGGAAAGAACCAGTGCCCCTTACTGAAAGAGAGAAGCAGAAGCTA
CAAGTGTGGTCTCGGATCATGCCATATAGAGAGCCTTTTTCCTGGGCCATCATCCCACTT
TTTGATAGCAGTGCTTCTGCAGCATCAGTAGGTTCTGCTTCCCCTGGCAGTCCCCTTGCT
CCTAGCTTCTCAGGTTCAGTTTCTCAGGATCATGCTTCAGAGCCAATTGCAAAGATCACT
TTAGATGGGAAACTTGGTTATTCAAGTGCAGTTGTGGTTGAAGTATCAAACTTAAATAAA
GTTAAAGAAGGTTATACAGAAGACTCACTTCAGGATCCAAAGCGTAAGATTCATAAACCT
GTCAAGGGTGTTTTAAGACTGGAGATTGAAAAACTGCAAACTAGCTCTGTAGATATGGAT
ACTGCAGAAAGTGGGTGTATACCTTTTGATTCAGTTGACCATGGGGACCAGTTGACTGAT
TTCAATTTTACTAGATGCCACAGTAATGGTTCTCATGGAGATCAGATTGCCAATTCCAAG
TCAAATTATGTTGATGGGAAAGGTCAGGCTCGAAATGGATCAATTGCTCAGGGAAATCCA
GAATTTGCGGCTGATGATTTCCAAGCTTTTGACTTCCGCACAACAACAAGGAACGAACCA
TTCTTGCAGCTCTTTCATTGCCTTTATGTCTATCCCTTGACTGTTAATATGAGTCGGAAA
AGAAATTTGTTTATACGAGTTGAACTTCGGAAGGATGATGCTGATATTCGTAAACCTCCT
TTGGAGGCAATGCATCCAAGAGAGCCAGGTGCGTCACTCCATAAATGGGCTCACACACAA
GTAGCTGTTGGGGCTAGGGTTGCTTGCTACCATGATGAGATCAAAGTTTCATTGCCTGCT
ATCTGGATGCCATTGCATCACCTTTTGTTTACTTTCTTTCACATTGATCTTCAAACAAAA
GTTGAAGCTCCAAAGCCAGTGGTGATTGGATATGCTTCACTTCCATTGTCTACACATGCT
CAGTTCAGGTCTGAGATCTCTTTGCCTATAATGAAAGAATTGATTCCACATTATCTTCAA
GATACTGTTAAGGAGAGGCTGGATTACTTGGAGGATGGAAAGAACGTATTTCGACTTCGT
TTACGATTATGTTCATCACTATACCCCGTTAGTGAGCGCATTAGAGATTTTTTCCTCGAG
TATGACAGACACACTCTCCGAACAAGTCCTCCTTGGGGATCTGAGCTTCTCGAGGCTATT
AATAGTTTAAAGAATGTGGACTCTACTGCTTGCTTCAGTTTCTTCATCCAATCTTAAATA
TGCTTCTCCATCTTATTGGCAATGGTGGGGAAACACTCCAGGTTGCAGCATTTAGAGCCA
TGGTTAATATTTTGACAAGGGTGCAGCAAGAATCGGTTGATGAAGCTGAAAGAAATGTCT
TCCTTGTAAACTACGTTGATTATGCTTTTGATGATTTCGGTGGCCGCCAACCACCAGTGT
ATCCTGGTCTATCAACAGTTTGGGGAAGCTTGGCTCGGAGTAAGGCCAAAGGCTATCGTG
TAGGCCCAGTTTATGATGATGTTTTGGCAATGGCTTGGTTTTTCCTTGAGCTAATCGTCA
AATCAATGGCATTGGAGCAAACTCGATTGTTCTATCACAATATTCCTGCAGGTGATGATG
TTCCTCCGATGCAGTTGAAGGAAGGTGTTTTCAGATGTATAATGCAATTGTATGACTGTC
TTCTAACTGAAGTTCATGAGCGTTGCAAGAAGGGTTTAGGCTTGGCGAAATATTTAAACA
GCAGTTTAGCTTTCTTTTGTTATGACCTTTTGTCCATCATTGAGCCTCGCCAAGTTTTTG
AGCTGGTATCCTTGTACCTGGACAAATTCTCTGGGGTTTGTCAATCGGCACTGCATGATT
GCAAGCTTACATTTCTACAAATTGTATGTGATCATGATCTTTTTGTGGAGATGCCTGGAC
GAGATCCTTCAGATAGGAACTACCTTTCATCTGTCTTAATACAAGAGATTTTCCTTACTT
GGGACCATGATGATGTATCTATGCGAGCAAAGGCAGCTAGAGTTTTGGTGGTCCTTCTGT
GCAAACATGAGTTTGATGTTCGCTACCAGAAGCCTGAAGATAAGCTTTATATTGCCCAGT
TATACTTTCCATTGGTTGGCCAGATCTTAGATGAAATGCCAGTCTTCTACAATCTGAGTG
CAATTGAAAAACGTGAAGTCTTGATTCTTGTTTTGCAAATAATACGCAATCTGGATGATG
TCTCTCTTGTGAAGGCATGGCAGCAAAGCATTGCTCGTACCAGGCTGTTCTTTAAACTTT
TGGAGGAGTGTCTAATTCATTTTGAGCACCGTAGACCTGCTGATAGCATGCTCATCAGCA
GTTCTCGCAGCCCTGGGCAGGATAAACCTACATCCCCTAAGTACTCTGAGAGGCTTTCAC
CAGCAATTAATCATTACCTGTCTGAGGCAGCAAGACATGATGTTAGACCTCAAGGAACAC
CTGAAAATGGATACTTGTGGCATAGAGTTAGTTCACAGCTGAGTTCACCCACTCAGCCGT
ATTCGCTTAGGGAAGCTCTAGCTCAGGCACAGTCTTCTAGGATTGGAGCTTCAACCCAGG
CTCTAAGGGAATCTCTGCACCCAATGTTAAGGCAAAAGCTGGAACTTTGGGAAGAAAACC
TGGCTGCAGCTATAAGTCTGCAAGTTCTGGAAATAGCTGACAAATTTTCAAGAACTGGTG
CTACGCACAGTATTGCAACTGATTATGGGAAACTTGATTGCATTACAGCCATATTCATGA
ATGTCTTCTCACGTAATCAGCCACTTGCTTTCTGGACAGCTCTGTTTCCTGTCTTCAACA
GTGTTTTTGAACTTCATGGAGCCACTCTTATGTCAAGGGAAAATGATCGTTTCTTAAAGC
AAGTTGCTTTTTATCTTCTTCGGCTTGCAGTGTTCCGGAATGATAATATCAGGAAACGAG
CCGTTATTGGGATCCAGATACTCATTAGGAGTTCTTTTTCTTACTTCATGCAAGCAGCAA
GATTAAGAGTCATGCTAACTATTACACTGTCCGAGTTGATGTCTGAAGTTCCAGTGACAC
AGATGAAGTCTGATGGAACGCTTGAAGAAAGTGGTGAAGCACGCCGCCTTAGAAAATCAT
TGCAGGAAATGGCAGATGAATCTAAGAGTGCAATCTTACTAGCAGAATGTGGTCTCCCAG
AAAATGCGCTTGTTTCAGTTCCCCAGAAATCATCAGAGATTATCTGGTCGTGGTCAGAAG
TGAAACATCTCTCTGATAGTCTTCTTTTGGCTTTAGATGCTAGCCTGGAACATGCACTTC
TGGCATCTGTTATGACGGTGGATAGATATGCTGCTGCAGAGGGCTTTTACAAACTTGCAA
TGGCCTTTGCTCCTGTACCGGATCTTCATATAATGTGGCTGCTACACCTATGTGACGCAC
ATCAGGAGATGCAGTCTTGGGCTGAAGCTGCACAGTGTGCTGTCGCTGTTGCTGGTGTTG
TGATGCAGGCCCTTGTGAGCAGAAATGATGGTGTGTGGAGCACTGAACATGTTAGTGCTT
TGCGCAAAATTTGCCCAATGGTCAGCAGTGAGATAACATCTGAAGCGTCTGCAGCAGAGG
TGGAAGGATATGGTGCTTCGAAACTTACAGTTGACTCGGCTGTGAAATACCTACAGCTTG
CAAATAAGCTTTTCTCTCAAGCTGAGCTCTACCATTTTTGTGCAAGCATTTTAGAGCTTG
TAATTCCAGTGTATAAAAGTAGAAGGTCATATGGACAGCTAGCAAAATGCCACACAATGT
TAACCAACATCTATGAATCAATCCTTGAGCAAGAATCAAGCCCCATTCCATTCACGGATG
CCACATATTATAGGGTGGGCTTCTATGGTGAAAAATTTGGGAAGCTGGATAGGAAAGAAT
ATGTCTACAGAGAACCTCGTGATGTGCGGTTGGGCGACATAATGGAAAAGCTTAGTCACA
TTTATGAATCAAGAATGGATGGAACTACATTGCACATAATTCCCGACTCTAGACAAGTCA
AAGCAGAGGAGTTGCAGCCAGGAGTCTGCTACCTTCAGATAACTGCAGTTGACCCAGTCA
TGGAAGATGAGGACCTGGGAAGCAGAAGAGAGAGAATATTTTCACTTTCTACTGGAAGTA
TACGTGCACGTGTGTTTGATCGCTTCCTATTTGATACTCCTTTTACAAAAAATGGGAAGA
CCCAAGGTGGGTTGGAAGATCAGTGGAAACGTCGAACAGTTTTACAGACTGAAGGCTCTT
TCCCTGCCTTAGTGAATAGGCTTTTGGTCACCAAATCTGAATTGCTGGAATTCTCCCCAG
TTGAAAATGCAATTGGAATGATTGAAACTAGGACAGCTGCATTACGGAATGAACTTGAGG
AACCCCGCAGCTCCGAAGGTGATCAACTCCCACGTTTGCAGAGTTTACAAAGGATACTTC
AAGGGTCTGTTGCAGTTCAAGTGAACAGTGGAGTTCTGAGTGTTTGCACAGCTTTCCTTT
CTGGTGAGCCTGCAACAAGGTTGCGCTCACAGGAGTTGCAGCAATTAATCGCTGCTCTCC
TAGAATTTATGGCAGTGTGTAAGAGAGCTATACGGGTGCATTTTAGATTGATTGGAGAGG
AAGATCAGGACTTCCATACGCAGCTTGTCAATGGATTTCAGTCACTGACAGCAGAATTAT
CTCACTACATTCCTGCAATTCTTTCAGAGCTGTGATTTCGTAAAATTGATGAATTCTAGA
TTTTTCGTTTGAAATGTGTGTATATCGTTTCTAGTTGCTTAGCCATGTACCAAATCTAAT
CCTTGTTCCAATTGTAGGCCAAAATTTTTCGGTTGTAATTTTAGTAAATGATCGTTATCG
GCTTGATTTGAATTGCAGCCACATTACCTGTGGTTTGACTG
>lbm_HQ_transcript_7
GAAAGAGACGTGGGGTCTGAGGCTGTGAGGGCCTAAGGGGGTTGGGGGGTAATCAGAGTA
AGCAAGAAGGAGAGGCTAGGATTTCTTACAAATCCACTAGAGGGTGGAGCTAAAACCCCT
TATCCTATCTTCTTCTATGCAAAGTTTGATGAAAACCCTTCACAAGATTTCCTTCACGAC
TTTCTATCTTACAAAAGTTAGCTCAAAATATATCACTAACTCTTTCATCATCAACTGAAC
CCTGTTTCTGTTTTCATAGTCTTTTTTTCTCCTTCCCCAAAAAACTTTTTACACTACTTC
TTGCATGGCCATTATTGCAATATAAACCTTTCCTCCCTATCCAAATTTACTCTCAATTTG
ATTCTTGCTTTCTTTTTTATATATTTAAAGTTCTTTGATTCCAAAAAGGTTTGAAAGAAG
GAGAAGGAATGGCCCCAAGGTCTGGTAGGGGCAAGGGGAACAAAGCAAAGACAGAGAAGA
AGAAGAAGGAGGAAAAAGTTGTGCCCAGTGTTCTTGACATTACCGTCATCACACCATACG
AAACTCAAGTCATTCTCAAGGGTATCTCAACAGATAAGATACTCGACGTCAAGAAGTTAC
TGGCTGCCAATGTCGAAACGTGCCATCTTACAAACTATTCTTTATCTCACGAGGTTAAGG
GACTAAAATTGAATGACAAGTTGGAGGTGGCCACTCTCAAGCCATGTTCGCTGAGGATGG
TTGAAGAGGAGTACTCGGAGAAGTCTCAGGCGGTGGCCCACGTGCGGAGACTACTCGACA
TTGTCGCGTGCACGACACGCTTTGGCAAGTCCAAGGGTGGGAGAGCAAACGCCTCCTCCC
CAACTGCCGTCGCCGCCGGAACTGAATCTCGGGTTAAGAAGAATAAGGCTCAGTCATCCA
GCCGGCCATCCTCGCCGACCAATGGAGAAGGTAGGACACCTCGCACACCGGAGCCGGCGG
TGGCGGAGGGCTATGATATGGTGGCGATACACCCGATTCCGAAGCTCTCCGACTTCTATG
AATTCTTCAATTTCTCTCACCTTACTCCTCCAATATTAAGTTTGAAAAGAGTGAATCGTA
AGGATGGAGAAACAGAGCGTGAAGGTGATCATTTTGCAATGCAGATTAAGATATGCAATG
GAAAGTTGATACAAGTTGTTGCATCTAAGAAAGGGTTCTACACCATGGGAAAGCAATTTT
TACAAAGCCATTCCTTGATTGATCTTCTGCAACAGCTTAGCCAAGCATTTGCAAATGCAT
ATGAATCATTAATGAAGGCATTTATAGAGCACAACAAGTTTGGAAATCTTCCATATGGTT
TCCGTGCCAACACATGGCTTGTCCCTCCATCTGTCTCTGATCCAGTGTCAGACTTCGTAC
CCCTGCCAACAGAAGATGAGAACTGGGGTGGTAATGGTGGAGGCCAATGTAGAAATGCGG
AATATGATCTAAGACCTTGGGCTACTGATTTTGCAATATTGGCCAGCCTGCCTTGTAAAA
CTGAGGAGGAGAGGGTGGTTCGGGACAGGAAGGCATTTTTGCTCCACAACCTTTTTATTG
AGGTTGCAACCCTAAAAGCTGTTTCAGCCATAGGCAAAGCTATGGATTCCGTTGCAAAAT
CTCAAAGTCATTCTCCTTCAGGACCAGTAATGCATGAAGATCACATTGGGGACTTGTCTA
TTACAGTAACAAGAGATGCTGCAGATGCGAGCATGAAAACAGATGTTAAAATTATTGGCT
GTGAAACTTCTGATGAATTGTCCAGGGAAGCTGCTCCAAGAAATTTACTAAAAGGGGTGA
CTGCAGATGAGAGTGTAGTGGTACATGATACCTCCTCTCTGGGAGCTGTTGTTGTGAGGC
ACTGTGGATTTACTGCAATAGTAAAAGTTATTGGTGATGTTAAGAAGCAAAAGAATTCAA
GGCAAGATATAGAAATCAATGATCAACCTGAAGGAGGAGCCAATGCACTTAATATTAACA
GCTTGAGAGTTCTTCTTCACAAGTCATTCACTTCTGAAGCATCTGGGGAAGGTCAATCAC
CTCGGTCCAATTTAACTAATCTTGACAAATCTCAAATTTTAGTCCAGAAAGTAGTTAGAG
ATAGTTTGGGCAAGTTAGGCAATGAAGCTAGGTGTGAGAGAAGTATTAGGTGGGAACTTG
GTTCTTGTTGGGTGCAGCATCTACAAAAGCAGGAAACACCAGCAGAAGGCAGTTCAAAAG
ATAACAAGTCTAACCCGGTGGTTAAAGGGCTAGGGAAGCAATTTAAACTGTTAAAGAAAA
GGGAAAGGAAGTCAAATAGTTCAAGTAGCATAGATTACAATGACGAAAACAACAGCAAAG
TCAGTGGTGCAAATGATGAAATTATCGTAGCAGAGCTAAATGCTGAGTCTGAATCTGAAA
CAGAATTGAGGAAACTTATTCCTGACGAAGCATATGTACGTTTGAAAGAAACTGGGACTG
GTCTTCATACAAAGTCTGTTGATGAGCTTGTCAAGCTGGCCCTCAAGTATTATGATGAGG
TTGCTCTGCCAAAGTTGGTAACGGACTTTGCATCTCTTGAACTCTCCCCAGTTGATGGAC
GTACATTGACTGACTTCATGCATCTAAGGGGACTACAAATGCGTTCCTTGGGTCGTGTGG
TTGAACTTGCAGAGAAGCTTCCTCATATACAGTCACTTTGCATTCATGAGATGGTTACTC
GAGCTTTCAAACACATACTTAAAGCTGTCATTGCATCTGTTAACAACAAGGCTGACTTAC
CAGCTGCAATTGCCTCGACATTGAATTTCTTGCTTGGCTCCTGCATTAGTGGAGATGATA
TTCATAACTACAGTGATGATCAGATGCTTAATTTAGAATGGTTGCGCACATTTTTTGCAA
AAAGGTTCGGGTGGAGACTGACTGATGAATTTCCAAAGTTGAGGAAATTATCAATCCTTC
GTGGACTTTGCCATAAGGTTGGATTGGAGTTGGCCCCACGTGACTATGACATGGGAAACC
CTAATGCATTCAGACCATCTGATATTATCAGTATGGTGCCCGTGTGCAAACATGTAGGAT
GCGCTTCTGCTGATGGGAGAAATCTGTTGGAGTTGTCAAAGATTGCATTAGATAAAGGAA
AACTTGAAGAAGCTGTTAATTATGGAACAAAGGCTCTAGCAAAGATGATAGCTGTGTGTG
GTCCCTACCATCGAACAACTGCAAGTGCATATAGTCTCCTGGCTGTTGTTCTTTACCACA
CCGGGGATTTTAATCAGGCAACCATATATCAACAGAAGGCATTGGATATCAATGAGAGGG
AGCTGGGGCTTGACCACCCTGACACAATGAAAAGTTATGGGGATCTTTCTGTCTTTTACT
ACCGTCTTCAACACATTGAACTGGCCCTCAAATATGTCAATCGTGCTTTGTTCCTTCTCC
ATTTTACTTGTGGGCTTTCTCATCCAAACACTGCTGCTACTTATATTAATGTGGCTATGA
TGGAAGAGGGCATGGGCAATGTTCATGTTGCTCTCCGCTATCTGCATGAAGCCCTGAAAT
GCAACAAGAGATTATTAGGAGCAGATCATATACAGACTGCTGCTAGCTATCACGCCATTG
CCATAGCTCTTTCGCTAATGGAAGCATATTCTCTCAGTGTGCAACATGAACAAACGACCC
TGCAAATTCTTCAAGCTAAGCTGGGATTGGATGATCTCCGTACTCAGGATGCTGCTGCAT
GGCTTGAATATTTTGAATCAAAAGCATTAGAGCAGCAAGAAGCTGCAAGAAATGGAACTC
CAAAACCGGATGCTTCCATTGCTAGCAAAGGTCACCTAAGTGTATCAGATCTCCTTGATT
ATATAAATCCTGGTCAAGATTCAAGAGCCGCTGATGCACAGAGGAAACGACGTGCAAAGG
TACTGTCAGTAGCTGATAAGTCCCAGCAAGGACCGCAGGATGAAAGAAGCAATGAGTCCA
CAACTGGAGATAGGACAGATATCAGTGTGACTAGACCTGAAAGTAAGATAATGGAAACTG
AGGTAGACAATGTCTTAATGGTGGAGCCCAAGGGCAAAGGCAGTGCAAAGTGTCCTCCAG
TTATAGAAGTTGTCCTAGAGGCTAGCTCAGATGAAGGGTGGCAAGAAGCTAATCCAAAAG
GAAGATCAGCGAATGGTGCTGGCAGGAAGTTCAACCGAAGGCGACCAAATCTTGCCAAGA
TAAAAATAAACTTGGAATTTAATAAGTTTGGGGACAACATTTACGGAAAGGAAGTGATTG
CACAGGGACATAAAGCAATGCCTAAAACAATTTCAGCTGAAATGTCTTTGCAGAAGCACC
CAAAGGCTGCTAGCGCAGGTTCCATAGAGGATTTGGGTAAACTTCCTGCAAAGAATTTGG
ATCCTAGAGTATCTCCAACACCTGTTTCCAAAGTATCCTCTAATCCTGCCACCCTTACAG
CCGTGGCTGCAAAGTCTTTATCATACAAAGATGTTGCCGTGGCAGCACCAGGTACGGTTC
TAAAGCCCTTGTTGGAGAAAGTAGAAGAATTAAACGAGGCAAAAACTGATACACCATTAT
CGACTAGTCCACTTGAGACATCAGAGAATGGAATAGAAAATGTTGCTGTAGATGACGCAT
CACCCAATCATGAAGACACAAGACAAGTTGATCAAGGTGAAGCTCATGAAAGTGATAGCA
AAGAAGATAATTCTTCCCTGGATTTTGAGGATGACTCATCGCCAAATGATCATGAAAAAC
ATGCAGAAACAAGGGGGAGCAAACTTTCAGCTGCAGCTGAACCATTCAGTCCAGGTGCCT
ACCCTTTGATTCATCCATTGAACTCTGTTGCTGCCACAAGTGTATATGATGTAATAGCTA
GTCAAGGCATGCTAACAGAGCCAGTCGGGCTCCCATCAGTTGCTGCTAGAGTTCCGTGTG
GTCCCAGATCACCTATGTACTACAGAGCAAGCCATTCCTTTCGCATGAAAAATGGATTCT
TAAATTATCAATTCCCTGTCACAGATCAAAGTGCATTTGGGTCCCCAAGAATCATGAATC
CTCATGCACCTGAATTTGTTCCTAGAAGAGCTTGGCACCACAGTGCAACAGCAGAAGTTC
CTAAAGTCACTTCTTCTGATTCTTCAGTAGATTCCAGTCCATCAGATCCTGAAGTTTTTT
CAGAAGAGAAGCTTGATGAGAAGAACACTCTTGATGTTAAAGATGACAGGCCTAAGAAAA
TTACTTCAGAAGCTGAAAAGGCAGAGCTGGCAAGGCAGATCCTGCTTAGCTTTATTGTTA
AGTCAGTTCAGCATTCTTCAGATACCCCCAGTAAGCCCCCAGTTGGTGAGAAGAAATCTG
AATTTACAGGGAATTCAGCTGAAGCAATTGCAAATGATAGGGCAATTATAAAGATCCTTT
ATGGAAATGAAGGAAAAACAGAATTGGTTTCTGAAGCCAAAAGTAACAACCAGACAAAGA
CGGCAGATGCAAATGTGAATAATAAGCATGGTGATGGAGAAGGTTTTGTAGTTGTTAGGA
AACGAAGAAGAAACAGACAGCACTTCACCCAGGGAGTGAATGGGTTGTATAATCAACAAT
CTATATGTGCTTCAGTGCGTTGAAGGCAGTAGACCTGGCAAGCAACTAGCAATGCATGCA
GAGATTTTCCACCGTGTCCAACATCAACATGGCAGAAATATCTTGCTCCAGAAATTTAAC
ATCAAGAAACAATATGGTAGAACTTGTCAATAAGGGATTCTTGTCTTTTTTGGTTGAGAA
AGCCTCTTTAGGTGTGCCCCTAAAGAGTTAGCATTTGCTTGCCCTGCAATTTTGTTTGCA
TTATCTGTACATTCTGGTGTATTTTACATCTCTTCCTGC
>lbm_HQ_transcript_8
AGACTTTCAGAGACTAGTGCCCCAACTCCCTTCTAATTTCTCCACTCCCGGTCCGCTCCG
CCACACTGCCACCACCGGCGCCGCTGCTACTATTACTAGTATACTGCAGAGGCTAATTAT
TCCGCCTCAATTACAGATCTAGACCTTGAGTCCACTTGCGGGGAATGGCTTCTACTGAAG
CCGATTCCCGGCTGAACCAAGTTCTGATCCCAGCCCTAGAGAAGATCATCAAGAACGGCT
CTTGGCGGAAGCACTCTAAGCTTGCCCACGAGTGTAAATCCGTTGTCGAATACCTTAACT
CACCCAACCCAAATCCCCCTATCCCCACCACACCTCCTGCTTCTCCTACTGCCCAATCAG
ATGCCGACGCTTCATCCTCCCTCCCCGGGGTCCTCATGGACCTCTCATTGGCCGATTCCG
AACTCATTCTCAGTCCTCTCATCAACGCCGGTTCCTCTGGCAATCTCAAGATCGCCGAAC
CAGCAGTCGACGCAGTCCAGAAACTCATCGCCCATGGCTATCTTCACGGTGAGTGCGACC
CGACTGGCGGCCCCGACGCCAAACTATTAGCTAAATTAATGGATTCGGTGTGCAAATGCC
ATGAACTGGGAGACGATTCCGTCGAATTATTAGTCATTAAGACCATTCTATCTGCTGTGA
CATCCGTTTCTTTACGAATCCATGGGGATTCTTTGTTGCTGATTGTTAGAACATGCTATG
ATATTTATTTAGGGAGTAAAAATGTTGTGAATCAGACAACCGCGAAGGCATCGTTAATTC
AGATGCTTGTGATTGTTTTTCGCCGAATGGAGGCTGACTCGTCCACTGTGCCAATTCAGC
CGATTGTTGTGGCGGAGCTGATGGAGCCTGCAGAAAAAGCTGATGCTGATGGGACAATGA
CGATGTTTGTGCAGGGTTTTATCACCAAAATAATGCAAGACATTGACGGTGTTTTGAATC
CTGGCACTCCTAGAGCTGCTGCTGCATCGAGCGGGGCCCATGATGGGGCATTCGAGACTA
GAACCTCTACTGTGGAGTCTACAAATCCAGCAGATCTATTGGATTCGACCGATAAGGACA
TGTTGGACGCAAAATATTGGGAGATTAGCATGTATAAAACAGCACTGGAGGGGCGGAAAG
GGGAGTTAGTGGATGGGGAAGTGGTGGAGAGGGATGATGATTTGGAAGTTCAGATTGGGA
ATAAGTTGAGGCGGGATGCCTTTTTAGTTTTCCGGGCATTGTGCAAGCTATCTATGAAGA
CACCACCCAAGGATGCTCTGGCGGATCCACAGTTGATGAGGGGGAAGATTGTTGCATTGG
AGTTGCTCAAGATTTTGCTGGAGAATGCTGGGGCAATATTCAGGACTAGTGAAAGATTTT
TAGGTGCGATTAAGCAGTACCTGTGCCTGTCGCTGTTGAAGAACAGTGCATCGACACTTA
TGATTGTTTTCCAGCTTTCATGCTCGATTTTCATTAGTCTGGTGTCAAGATTCAGAGCTG
GTTTGAAGGCAGAGATTGGAGTATTCTTCCCAATGATAGTTCTCAGAGTACTGGAAAATG
TTGCTCAACCGAATTTTCAGCAAAAGATGATAGTTCTTCGGTTTCTTGATAAGCTATGTG
TGGATTCTCAGATTCTGGTGGACATATTCCTTAACTACGATTGTGATGTTAACTCTTCAA
ACATATTTGAGAGAATGGTCAATGGACTTTTTAAAACTGCTCAAGGTGTCCCGCCTGGTG
CTGCAACTACGTTGTTGCCACCTCAAGATACAACCATGAAGCTAGAAGCCATGAAATGCT
TAGTTAATATTTTGAAGTCAATGGGAGACTGGATGAACAAACAACTGCGTATTCCAGATA
CTCATTCTGTAAAGAAAGTTGAATCAGCTGAAAATGGTTCTGAATCAGGAAGTATCCCAA
TGGTAAATGGAAATGATGATGAACCTGTTGAAGGTTCGGATTCTCATTCTGAAGCTTCCA
GCGAAGTTTCAGATGCTTCAACAATTGAACAACGTCGTGCTTACAAACTTGAGCTTCAGG
AAGGTATATCTCTCTTTAATCGTAAGCCAAAGAAAGGTATAGAATTCTTGATAAAGGCAA
ATAAAGTAGGGAACTCAGCTGAAGAGATTGCAGCTTTCTTGAGAAACTCCTCTGGTTTAA
ATAAGACTTTGATTGGTGATTATCTCGGAGAAAGAGAAGAGTTATCTCTGAAAGTAATGC
ATGCATATGTGGATTCCTTTGACTTTCAAGGTCTGGAGTTCGATGAGGCAATCAAAGTCT
TCCTGCAAGGCTTTAGATTGCCAGGTGAGGCACAGAAGATTGACCGTATAATGGAAAAGT
TTGCTGAACGGTATTGCAAATGTAATCCTACGGCCTTTACCAGTGCTGATACAGCCTATG
TTCTTGCATACTCAGTTATTCTGCTTAATACTGATGCTCATAACCCAATGGTGAAAAACA
AGATGTCAGCTGATGATTTTATAAGGAACAACCGAGGGATAGATGATGGTAAGGATTTGC
CTGAGGAGTACTTGAGATCATTGTTTGAGCGAATATCAAGAAATGAAATCAAAATGAAGG
AAGATGACTTTTCTGTCCAACAGAAGCAGTCCCTGAATTCAAATCGGATTTTGGGCTTAG
ACAGCATATTGAATATTGTGATCCGTAAGAGAGGTGAAGAAAATCATATGGGGACGAGTG
ATGATCTTGTGAGACACATGCAAGAACAATTTAAAGAGAAAGCTCGAAAATCTGAGTCAG
TATATTATGCGGCAACAAATGTAGTCATCCTAAGATTCATGATTGAGGTTTGTTGGGCTC
CGATGTTAGCTGCATTCAGTGTTCCTCTTGACCAAAGTGATGATGAAGTTGTTATTGGGC
ATTGTTTGGAAGGCTTCCAATGTGCAATTCATGTCACTGCTGCAATGTCCATGAAAACTC
ATAGAGATGCTTTTGTTACATCACTGGCAAAATTCACTTCTCTCCATTCACCTGCAGATA
TCAAACAGAAAAATATAGACGCCATCAAGGCAATAGTCACAATTGCAGATGAAGAGGGTA
ATTACTTGCAGGAGGCCTGGGAGCATATTTTGACCTGTGTTTCTCGATTTGAACATTTGC
ATCTCTTGGGTGACGGCGCTCCTCCAGATGCAACTTTCTTTGGAATTCCACAAAATGAAT
TTGACAAGTCAAAACAATCAAAATCAAATATTCTTCCTGTTCTCAAAAGGAAGGGACCTG
GAAAGATTCAAAATGCAGCTGCATCTGTGAGAAGGGGTTCATATGATAGTGCTGGTATTG
GTGGCAATGCTTCTGCAGGGATTACATCTGAACAGATGAACAATTTGGTCTCTAATCTGA
ACATGCTGGAGCAAGTTGGTGAGATGAGCCGCATATTCATACGGAGTCAAAAACTAAATA
GTGAGGCAATAGTTGATTTTGTGAAGGCTCTTTGCAAAGTTTCAATGGAAGAATTACGAT
CTGCCTCTGATCCACGGGTCTTCAGCCTTACTAAAATAGTTGAGATTGCGCATTACAATA
TGAACCGTATCAGGCTTGTTTGGTCAAAAATCTGGCGTGTACTCTCTGACTTCTTTGTGA
CAATTGGTTGTTCTGAAAATCTTTCTATTGCCATATTTGCCATGGACTCATTACGCCAAT
TATCGATGAAGTTTTTGGAGCGAGAAGAGTTGGCAAACTATAATTTTCAGAATGAGTTCA
TGAAACCTTTTGTAATAGTCATGCGCAAGAGCAGTGCTGTTGAAATTAGAGAATTGATTA
TCAGATGTGTCTCTCAAATGGTTTTGTCTCGCGTTAACAATGTCAAGTCAGGATGGAAGA
GCATGTTCATGGTCTTCACTACTGCAGCTCAGGATGAGCGCAAAAACATTGTGCTCTTGG
CTTTTGAGATAATTGAGAAAATTGTACGAGATTATTTTCCATATATAACTGAGACAGAGA
CTACCACTTTTACGGACTGTGTCAATTGCCTAATAGCATTCACAAATAACCGATTCAACA
AGGATATTAGTCTTAATGCCATTGGTTTTCTTCGTTTCTGTGCAACAAAGCTTGCTGAAG
GTGATTTAGGTTCGAGGAACAGGAATGAAGAAACTTCTGGAAAGGTCTCCCCTTCTTCAC
CACGGAAAGCAAAAGATAAAAAACATGACAATGGCGAGTTGACCGAGAAGGAGGATCATC
TGTATTTCTGGTTTCCACTGTTAGCTGGATTATCTGAACTTAGCTTTGATCCAAGGGCTG
AAATCAGAAAGAGTGCTCTTCAAGTACTCTTTGACACTTTACGGAATTATGGTGATCATT
TCTCTCTACCCCTTTGGGAAAGGGTGTTTGAATCTGTCCTATTTCCAATATTTGACTATG
TTCGACATGCTATTGATCCTTCTGGTAACAGCTCTGAATTTGATGGCGAAAGTGGTGGAC
TTGATCAAGATGCCTGGTTGTATGAGACGTGCACACTCGCTCTGCAACTAGTTGTAGATC
TTTTTGTTAAATTTTATAGTACAGTGAATCCACTTCTGAGAAAAGTACTCTTGTTGTTGG
TGAGTTTTATCAAGCGTCCCCACCAAAGTCTTGCTGGCATCGGTATTGCTGCATTTGTTC
GCTTAATGAGCAATGCTGGGAATCTTTTCTCTGAAGACAAGTGGAATGAAGTTGTTTTAT
CTCTGAAAGAAGCTGCTAGTGCAACATGTCCTGATTTCTCTTTTGTCTTCAATGAAGGTG
GTAAGTATTGGAACCATGAGGAAGATTTGAATAGACAGGCAGGTGGAGAAAGTAGCACAT
ATGATGATGACATGGAAGACTTGAGGAGACACCACATCTATGCTGCTATTTCGGATGCAA
AATGCCGAGCTGCTGTTCAGCTTTTATTGATTCAGGCAGTCACGGAGATCTACACCATGT
ACAGATTCCAGCTTTCAGTAAAAAACACCGTCATCCTCTTTGAGGGAATGCATGCTGTGG
CATTTCATGCTCACAAGATAAATACTGATGCAACATTGCGTGCTAAACTACAAGAGCTTG
CATCCATGACTCAAATGCAGGATCCCCCATTGTTGCGCCTTGAGAACGAGTCTTATCAAA
TTTGCCTCACATTTTTGCAGAATCTTACAGTGGATGGGCCTTCCGTTTGTGAAGAGGCAG
ATGTGGAGGGATACCTGGTCAAACTTTGCCAAGAGGTCTTACAGTTCTACGTTGAAACTG
CATCTTCAGGGCAGAAGGCTGAATCATCTGTAACCGGAGGGGCTCACTGGTTAATTCCTT
TAGGCTCTGGTAGGCGGAGAGAATTAGCTGCACGGGCACCTCTTGTTGTTAGTACACTCC
AAGCTATACGTTGTTTAGAAGATCCATCATTTGAGAAGAACCTTGCTTGCATTTTCCCCT
TGCTATCAAGCTTAATAAGTTGTGAGCATGGATCAAATGAGGTTCAGTTAGCTCTTAGTG
ACATGCTCAGATCGTCAGTGGGGCCTGTTTTGCTTCGGTCATACTGAGCTATAATTGACC
TCTCCACAACGAAGAGATGCTTTTGGGTATGTATGATATCTTGGCATCGGCCTGCGAATT
TTCCTTTTCATTTTTTCCTCCCTTCAATTGATTATTATGGAAGTATAGTTCTGTGTATGA
AGAGTTAGAAGAGATTTTGATAGCCAAGTGCTTTGAAACCTTGTAGTTTATTCAAGGGCT
TGGTTCCATCTAGAATCATTAGGATTTGTATTTAGAAATCTATTTGTTGTATGTTTAGTG
TTATTTTTATCATAATCCGAGCAAGAATGTTGTGTAAAAATGCTTCATCTGGTATAGCAT
TCAAAGTTTTAACTTTGTACCTTTTTTC
>lbm_HQ_transcript_9
AGAGTAGAGAAAGTGGGGTAGAGAGAGAAGCTCTGAGTGAAGGTAGAGAGAGAAGAAGAA
GACCAAGGCCAAAGAAGAGCTAGAGGAAGAAGCAGAAAGGAGAGATCTTTGAAAGGAAAC
CATTTGGGGAAATAACAAGGAAACCTCTTCTTTTTGAAACTTAAGAAGAACACGGGATTT
TTGTTTTTCTAATATATGGTTTAGGTCGCCGGAGTTAATCTTCATTTTCCGGCCAGTTTT
AGATAATCTCGATGTTAATTATGCTGAATTATTGGATTTTAGAATCTGGGTCTTGGTGAT
TTTGTTGAAGAATTGGGAGGGAAAATCCCATAGTTGTTTATGATGGATAGAAGTAGAGAA
GCCAGAAGAGCTGCTGGTATGGTGGCCTCTTCTAATGGCTTATCTAGAAGAAGGCATCGA
AGCAATGGTCTTAGAGATTCTCCAGATGAAGATGGGCCTGTTGAATTTCAAGAATCCGTT
CGATTAAGGGAAAGAGTGAAGAAAGATCGAGATCGGGATCGAGATCGAGAGAAGGATAGA
GAAAGAGATCGGGATAGAGATAGAGAACGAGAAAGGGACCGAGAAAGAGAGCGGTCAAGT
AGGAGTAGTAAGAGGAGAAGAGGTGAAAGGATAATGATTCATGGAAGTGCTAGAGAAGAC
GGAGGAGATGATACTTCAGAAGAAAGTGTGAATGACGACGAGGATGATGAAGACGAGGAT
AACAACCACAGCAACAACGGCCACCACAACAGTGGTGGGGTTAGATTGCTGCCGCCTAAT
CCTAACGCCGGCTCTGCTGCTGCTACTACTATTTCAAACCATTATCATAGTAGCAACAGC
AATAACCACCTTCACCATAGTAATAGTACAAACCATAACCATCATCATCAACATCTTCAG
CAGCGGAAGAGTTTTCCACCGATTACAGGCGCAGCAAAGGTTTTTCGGGCTGCTACTGCG
TGGAAATCCGGTGACGAAATGATTGGTGTTTCTGTGCCAAGAAAAGCTCGCTCAGCATCT
ATAAAGAGGTCACATGATTGGATGACTAATAATACTTGTGGCAACAGTGCAGTTGGGGTG
GTAGCAGAGCAAATTCATCGGCAAGCTTCCACATCGCCGAAGCCTAATGGCCCCAAACAG
CCTAGACCGCCGAAATCGTCTTCAAAGGCATCTTCTAATCCGGAGGAGCTGGAAATAGAG
ATTGCTGAGGTCTTGTATGGTTTGAAGACTCAATCCCAAGCCCCTCCAAAGAAGGAGATT
TTGGCAAATGATTCTGCTGAAGTTAACAGATCAAGCAGTGATACCAAATCAAGAGTGTCA
TCGCCGATCTCTAATTCACCTTCTATAAATGTTCAGTCTTCGCCGGCAATTCAGCCTCCA
AATTCTTGTTCTTCAGCTAGCCCCTTATCAGCTATTGCTCCGAAGAGGAAGAGGCCTCGG
CAAGTGTCTGAGAATCCCGGCAGCTATAGTGTTAGGAGCAGTCCTATCTCATCAACAGCA
GCTAAGATGGAGATTGATCGGACTCCAAAGGCTGAGACTTCTCCCAATTTGGAGAAGGCG
CCAGGATCTGAAGCTGAAAATGGATTTGATTTAGGAAATATGGTCAATTCACAGGGATTG
TCGCCGGAGCTTCCGCCGGAGCTGATGAAGATGGACTCCGAGTTAAAACCAACTGCTGAA
GGACTTGGAGAAAGCCGGGATGCCAATCCGAAGGAGGAAATGACCAGCTCACCGAAGGAG
CCTCCTGCGGTTAAAGCAGAGGAGAGTAATCGTGATGATGCAGTGACAGTGACAATTTTG
GCGTCATCAGTGACCAAAGCAAGTTCAGATGTGCTTGAGGTAGATTCCCAAAGAGAGAAA
TTCCAGATAGATCTTGAGGCTCCTCCACCCCAAGTAAGATCATCACCGGAAAGGGATACC
GAGATCAATTCGATGACTTCTGAAATGGATAACAAGCCAGTTGTTTGTGAGGAAACTAAG
CCAGTTCTTTCCAAGGATAAAGATGATGATAAGGTAATAAAGATGGGAACAGAAGCCGCA
ATAGTTTGTGGTGGTGAGGAAAAGAGGGCAAAATTGACCATTGAAGAATCGGAATCACAG
AAAGTGGAAAATAAGGTTAGAAATATTGATCTTCAGCTTGATTTGGAAAAGCTAGAAAGA
GATACTGGCTTGAGTAACAAAATTCCTCAACAAGGTCACAAGCATCCCTTACCATCTTCA
AAAGCTGCAAAAGAAGAACCACACGGTGAAAAATCTGGTCACTCAAGCACTCTGCCCTTG
CCCATGTCTATGGCTAGCTGGCCTGGTGGGCTTCCTCCAATGGGGTACATGGCACCAATT
CAAGGAGTTGTTTCCATGGATGGCAGTACTGTATCACCAGCTCCAATTCAGCCTTTTTTT
TCCCAACCACGACCGAAACGATGTGCTACACATTGCTACATTGCTCGGAATATACATTAT
CTTCAGCAACTCATGAAAATGAACCCTTTCTGGCCAGCAGCAGCAGCTGGCTCTGCATCA
TTGTTTGGGTCAAAGCCACTAAGCGTTGTGCCTCCTGATCTACATGTCAACATTGCCGGT
CGAGCTGCAAATAGTGCGCAAGACAAGGCTCAGGGACTTGCTGTCTTCCCAGGTCATGGT
GGGAAGGACAAATCTTCTCAGCCTCCGAACAGTGCAGAGGCCAGTCAGAGAAAACAACAG
ATATTACTACAGCAAACGTTGTCTCCTGTAGCGCCTAACAACATTCTGCACGGACCTGCT
TTCATCTTCCCTCTGAACCAGCAGCCAGCAGCAGTTGCAGCTGCTTCATCTCGACCTGGG
TCTGTGAAACCTCCTTCAACTTCTGGGAATATTGCTTCAACCAGCTCATCGAATTCTGCT
GCTGTAAGTTCCTCGGCGACAGCTGGTGGAGCCACTGCAGTGAGCTTCAATTATCCGAAT
ATGCCTGCCAATGAAACCCAGTACTTAGCAATATTGCAGAATAATGCTTACCCTTTTCCG
ATTCCGGCTGCTGTGGGAGCACCACCTAATTATAGAGGAACACATCCTCAGGCACTGCCC
ATGTTTAATGGATCGTTCTATTCTTCTCAGATAATCCATCCTTCGCAGCTTCAACAGCCA
CAGCAGTCTGTCTCTCAGTCGCAGCAAATGCAGCAAAATCATCAAAACACTAGCATGTCT
AGTGGTTCCTCATCATCCCAGAAACATTTACAAAGCCAACATCAGAGACCAGCTGGATCT
GCTATTGGCGGTGGAAATGGTAGTGGAAACATGCATAATTTCCCTGCACCTAAAAACCGG
CAATCTCAGCAGTCACAGCAACCACAGAATCAGCAAATCACCCTATCACAAACACGACAA
CTGGAAAATGAGTTTGGGGTTGAAGATAGTCCTTCAACTGCTGATAGTCGAGGTGCTCGT
GGTCCAGTGAATATATATGGCCAAAATTATGCTGTACCCATCCATCCTCAGAACTATGCA
TTGCTTGCATCACCAGCAGCTTTAGCTAATGCTAATGCTACAACCAGTAGTAATCAAAAT
GAGAGAAAGCAGCAGCAACCCCAACAGCAGGGGAAAAATGGAGTAGAATCACTGCCGCCT
CATACTTTTGCCATGTCATTTGCTTCCTTAAATGGAGCTACTGCTGGGATTGATCTATCT
TCCATGGCCCAAAACCATGCTATTCTTCAAAGCCTTCCAGAAGCTACCAGGCATAATATC
CAGATGATGGCTGCTTCTGCTGCTGCCCAGGCTGCTCATCGGAAGAATTTCAGAATGTCC
GAGGATGGTAAATCTGGAGGAGTGGATTCCTCCAATCCGGAGGATGAAAGAAAAGCTTTA
CCGGGCAAGCCTCCAGTAACCACCGGCCAATCTATTGCATTTTCAAGATCAGAACTGTCT
GATGTATCTGGCTCTGTCACAGCTGCCAACAATGCCATTGATAGTTCTGCTCGATCACTG
AACATTGCTTCTGGTCCTGCATGGACTGCTCGTTCAACAATTTCTAACAGTTTGGGAGCT
GCAAGTGTTACGAATGGTCAGTTACAGCACCAACATCAGCCGCAGCAGATGATGCAGCTT
CAGAAGCAGCAACAGCTAGCATCATCTTCGGCGCGCAATAAGACTCCTGCGACAAGTAAC
GGTAGTATTTACCCTGAGCACTTGAGTTCGACATCTTCTATGGCTGCTAAGTTTCCCAAT
TCACTCTCTGCTTTTCCGCAAAACCTTGTCCAAACTAGCAACACCAATAGTCCTGCACAG
TCCCCCCAGTGGAAAAATTCATCCAGAACAAATACCACACAAGCTCCATCGTCCTTTGTG
ACGTCCACCACATCAAACCTCAAAAGTCTTCCCCAGCAGCAGGGGAGATCCCAGCAAAGC
CACACGCAGATATCTTTTGGAGCAAACCATAAAACATCTGCGGCCCCACAAGGACAACAG
GCCCAAAGTGGTATTCAGTCTCCTTCCTCTCCAATGATGGTTGGATCTCCTTCAACTTCG
TCAATCTCAAAGGGTGCCAGTGGAAGCCCTAGAACTACTTCGGCTTCTGCTAGCAGCAAA
ACTGGCCAGGCTTCTTCACTGTCAACGCAACAGGCTAAAAGTTCATCAGTCCCTGGCCAG
AAGTCATCTCCCGTTGGAGGTAGGAATGTTCCATCCATTCTTGGGAACCCTCATATTGCT
TCATCTTCAAACAGCGGCTCCAAACCTCAAATGCAACAGCAACAGCAACAACAATTGCCT
AAGAATATGCAGCAGGCACAGCTTTTCTTCTCAAATCCTTATGTGCAGTCACAAACTTCA
CATTCTACCAATGCAAATGTAGCTGCTTCAGGGGGCTATTATATTCAGAGAAGGCGTCCA
GATCAACAGCAGCAGCCTCAGCCACAGCAGCCTCCAGGCTCTTCTGCAGCTTCTTCAACA
GGGATGTTGACATTGTCTCCTGTGTCTCTAGCCAGTGCTGTGACATCTGATCCTGCAAAA
GCAATGGCTGCTGCTACTGTGGCTGCAAGTAATATGAAAGGGGGAGGCTTGTCATCACAG
AGCATTCTCCACACGGCCCAATTTGCTGCGCAATTGAGTGGTAACCAACATCAGCTTTTG
CCCGTGGGGTTTCCTTATGTTCATCCCGTTCCTGCTGCAGTTCAGGTTAAACCTACTGAA
CAGAAGCAACCCGCTGGAAATGACAATTTGCATGCCTGCTGGCAGCCTGAGAAGAAATGA
AAGACAATGCTATCATTGATGGAAGTTGGATAGAAGCACATCACGGTGGTGAATGTTAAT
GAAGAACCCACGATTTTGGAATGAGCACTATGTGGGTTGAGAAATGGCTCCCATCGAATT
GCTCGGACGTGAATGAAGTTGTGTACAATCTTGCCTAAAGTCTCTGACTGGGTTGATATG
ATCTGGATGATGGCTGATTATTAATGTTTTGAAGAGACGAAATGACCATGCGTGGAAAAG
ATTGGTAGGCATCTAGCATTTCTGGAAAAGGATGCTACCAGAAGATTGAAGATACATTAT
GGTTTTTTTGGGTTGGGCAATGGAGGTTATTTTTCTATTTGATTTTGTACTACTTTTCCC
GATTTTCTTGTTGGGGGTTAGGCCTCCTAAAGGAGACGCTTTTCAAAACAATATTTGGAC
ATATATAAATATATGTAGAGGGTGTATCTGTATATGTCTATGGAATTGCCCTCTCGATTT
TTTCATTAACATCTCGTGCCCTGTTTTACTTTGATGATGCCTGTACTCTACATAAACCAG
AAATATTCTGCTGTGGTTGATAAAAAGAATTGACTTGGATATGGAATTTGGGC
>lbm_HQ_transcript_10
GAGATTGATAGAGTAGAGAAAGTGGGGTAGAGAGAGAAGCTCTGAGTGAAGGTAGAGAGA
GAAGAAGAAGACCAAGGCCAAAGAAGAGCTAGAGGAAGAAGCAGAAAGGAGAGATCTTTG
AAAGGAAACCATTTGGGGAAATAACAAGGAAACCTCTTCTTTTTGAAACTTAAGAAGAAC
ACGGGATTTTTGTTTTTCTAATATATGGTTTAGGTCGCCGGAGTTAATCTTCATTTTCCG
GCCAGTTTTAGATAATCTCGATGTTAATTATGCTGAATTATTGGATTTTAGAATCTGGGT
CTTGGTGATTTTGTTGAAGAATTGGGAGGGAAAATCCCATAGTTGTTTATGATGGATAGA
AGTAGAGAAGCCAGAAGAGCTGCTGGTATGGTGGCCTCTTCTAATGGCTTATCTAGAAGA
AGGCATCGAAGCAATGGTCTTAGAGATTCTCCAGATGAAGATGGGCCTGTTGAATTTCAA
GAATCCGTTCGATTAAGGGAAAGAGTGAAGAAAGATCGAGATCGGGATCGAGATCGAGAG
AAGGATAGAGAAAGAGATCGGGATAGAGATAGAGAACGAGAAAGGGACCGAGAAAGAGAG
CGGTCAAGTAGGAGTAGTAAGAGGAGAAGAGGTGAAAGGATAATGATTCATGGAAGTGCT
AGAGAAGACGGAGGAGATGATACTTCAGAAGAAAGTGTGAATGACGACGAGGATGATGAA
GACGAGGATAACAACCACAGCAACAACGGCCACCACAACAGTGGTGGGGTTAGATTGCTG
CCGCCTAATCCTAACGCCGGCTCTGCTGCTGCTACTACTATTTCAAACCATTATCATAGT
AGCAACAGCAATAACCACCTTCACCATAGTAATAGTACAAACCATAACCATCATCATCAA
CATCTTCAGCAGCGGAAGAGTTTTCCACCGATTACAGGCGCAGCAAAGGTTTTTCGGGCT
GCTACTGCGTGGAAATCCGGTGACGAAATGATTGGTGTTTCTGTGCCAAGAAAAGCTCGC
TCAGCATCTATAAAGAGGTCACATGATTGGATGACTAATAATACTTGTGGCAACAGTGCA
GTTGGGGTGGTAGCAGAGCAAATTCACCGGCAAGCTTCCACATCGCCGGTGAGACAGAGT
TTAATTTCGACGTCAACGCCGTCACCGGCAGCTCCAATGTCACCGTCTTCTTCCAATGCT
TCAGTTCGGAAGAAGATTAAGCCTAATGGCCCCAAACAGCCTAGACCGCCGAAATCGTCT
TCAAAGGCATCTTCTAATCCGGAGGAGCTGGAAATAGAGATTGCTGAGGTCTTGTATGGT
TTGAAGACTCAATCCCAAGCCCCTCCAAAGAAGGAGATTTTGGCAAATGATTCTGCTGAA
GTTAACAGATCAAGCAGTGATACCAAATCAAGAGTGTCATCGCCGATCTCTAATTCACCT
TCTATAAATGTTCAGTCTTCGCCGGCAATTCAGCCTCCAAATTCTTGTTCTTCAGCTAGC
CCCTTATCAGCTATTGCTCCGAAGAGGAAGAGGCCTCGGCAAGTGTCTGAGAATCCCGGC
AGCTATAGTGTTAGGAGCAGTCCTATCTCATCAACAGCAGCTAAGATGGAGATTGATCGG
ACTCCAAAGGCTGAGACTTCTCCCAATTTGGAGAAGGCGCCAGGATCTGAAGCTGAAAAT
GGATTTGATTTAGGAAATATGGTCAATTCACAGGGATTGTCGCCGGAGCTTCCGCCGGAG
CTGATGAAGATGGACTCCGAGTTAAAACCAACTGCTGAAGGACTTGGAGAAAGCCGGGAT
GCCAATCCGAAGGAGGAAATGACCAGCTCACCGAAGGAGCCTCCTGCGGTTAAAGCAGAG
GAGAGTAATCGTGATGATGCAGTGACAGTGACAATTTTGGCGTCATCAGTGACCAAAGCA
AGTTCAGATGTGCTTGAGGTAGATTCCCAAAGAGAGAAATTCCAGATAGATCTTGAGGCT
CCTCCACCCCAAGTAAGATCATCACCGGAAAGGGATACCGAGATCAATTCGATGACTTCT
GAAATGGATAACAAGCCAGTTGTTTGTGAGGAAACTAAGCCAGTTCTTTCCAAGGATAAA
GATGATGATAAGGTAATAAAGATGGGAACAGAAGCCGCAATAGTTTGTGGTGGTGAGGAA
AAGAGGGCAAAATTGACCATTGAAGAATCGGAATCACAGAAAGTGGAAAATAAGGTTAGA
AATATTGATCTTCAGCTTGATTTGGAAAAGCTAGAAAGAGATACTGGCTTGAGTAACAAA
ATTCCTCAACAAGGTCACAAGCATCCCTTACCATCTTCAAAAGCTGCAAAAGAAGAACCA
CACGGTGAAAAATCTGGTCACTCAAGCACTCTGCCCTTGCCCATGTCTATGGCTAGCTGG
CCTGGTGGGCTTCCTCCAATGGGGTACATGGCACCAATTCAAGGAGTTGTTTCCATGGAT
GGCAGTACTGTATCACCAGCTCCAATTCAGCCTTTTTTTTCCCAACCACGACCGAAACGA
TGTGCTACACATTGCTACATTGCTCGGAATATACATTATCTTCAGCAACTCATGAAAATG
AACCCTTTCTGGCCAGCAGCAGCAGCTGGCTCTGCATCATTGTTTGGGTCAAAGCCACTA
AGCGTTGTGCCTCCTGATCTACATGTCAACATTGCCGGTCGAGCTGCAAATAGTGCGCAA
GACAAGGCTCAGGGACTTGCTGTCTTCCCAGGTCATGGTGGGAAGGACAAATCTTCTCAG
CCTCCGAACAGTGCAGAGGCCAGTCAGAGAAAACAACAGATATTACTACAGCAAACGTTG
TCTCCTGTAGCGCCTAACAACATTCTGCACGGACCTGCTTTCATCTTCCCTCTGAACCAG
CAGCCAGCAGCAGTTGCAGCTGCTTCATCTCGACCTGGGTCTGTGAAACCTCCTTCAACT
TCTGGGAATATTGCTTCAACCAGCTCATCGAATTCTGCTGCTGTAAGTTCCTCGGCGACA
GCTGGTGGAGCCACTGCAGTGAGCTTCAATTATCCGAATATGCCTGCCAATGAAACCCAG
TACTTAGCAATATTGCAGAATAATGCTTACCCTTTTCCGATTCCGGCTGCTGTGGGAGCA
CCACCTAATTATAGAGGAACACATCCTCAGGCACTGCCCATGTTTAATGGATCGTTCTAT
TCTTCTCAGATAATCCATCCTTCGCAGCTTCAACAGCCACAGCAGTCTGTCTCTCAGTCG
CAGCAAATGCAGCAAAATCATCAAAACACTAGCATGTCTAGTGGTTCCTCATCATCCCAG
AAACATTTACAAAGCCAACATCAGAGACCAGCTGGATCTGCTATTGGCGGTGGAAATGGT
AGTGGAAACATGCATAATTTCCCTGCACCTAAAAACCGGCAATCTCAGCAGTCACAGCAA
CCACAGAATCAGCAAATCACCCTATCACAAACACGACAACTGGAAAATGAGTTTGGGGTT
GAAGATAGTCCTTCAACTGCTGATAGTCGAGGTGCTCGTGGTCCAGTGAATATATATGGC
CAAAATTATGCTGTACCCATCCATCCTCAGAACTATGCATTGCTTGCATCACCAGCAGCT
TTAGCTAATGCTAATGCTACAACCAGTAGTAATCAAAATGAGAGAAAGCAGCAGCAACCC
CAACAGCAGGGGAAAAATGGAGTAGAATCACTGCCGCCTCATACTTTTGCCATGTCATTT
GCTTCCTTAAATGGAGCTACTGCTGGGATTGATCTATCTTCCATGGCCCAAAACCATGCT
ATTCTTCAAAGCCTTCCAGAAGCTACCAGGCATAATATCCAGATGATGGCTGCTTCTGCT
GCTGCCCAGGCTGCTCATCGGAAGAATTTCAGAATGTCCGAGGATGGTAAATCTGGAGGA
GTGGATTCCTCCAATCCGGAGGATGAAAGAAAAGCTTTACCGGGCAAGCCTCCAGTAACC
ACCGGCCAATCTATTGCATTTTCAAGATCAGAACTGTCTGATGTATCTGGCTCTGTCACA
GCTGCCAACAATGCCATTGATAGTTCTGCTCGATCACTGAACATTGCTTCTGGTCCTGCA
TGGACTGCTCGTTCAACAATTTCTAACAGTTTGGGAGCTGCAAGTGTTACGAATGGTCAG
TTACAGCACCAACATCAGCCGCAGCAGATGATGCAGCTTCAGAAGCAGCAACAGCTAGCA
TCATCTTCGGCGCGCAATAAGACTCCTGCGACAAGTAACGGTAGTATTTACCCTGAGCAC
TTGAGTTCGACATCTTCTATGGCTGCTAAGTTTCCCAATTCACTCTCTGCTTTTCCGCAA
AACCTTGTCCAAACTAGCAACACCAATAGTCCTGCACAGTCCCCCCAGTGGAAAAATTCA
TCCAGAACAAATACCACACAAGCTCCATCGTCCTTTGTGACGTCCACCACATCAAACCTC
AAAAGTCTTCCCCAGCAGCAGGGGAGATCCCAGCAAAGCCACACGCAGATATCTTTTGGA
GCAAACCATAAAACATCTGCGGCCCCACAAGGACAACAGGCCCAAAGTGGTATTCAGTCT
CCTTCCTCTCCAATGATGGTTGGATCTCCTTCAACTTCGTCAATCTCAAAGGGTGCCAGT
GGAAGCCCTAGAACTACTTCGGCTTCTGCTAGCAGCAAAACTGGCCAGGCTTCTTCACTG
TCAACGCAACAGGCTAAAAGTTCATCAGTCCCTGGCCAGAAGTCATCTCCCGTTGGAGGT
AGGAATGTTCCATCCATTCTTGGGAACCCTCATATTGCTTCATCTTCAAACAGCGGCTCC
AAACCTCAAATGCAACAGCAACAGCAACAACAATTGCCTAAGAATATGCAGCAGGCACAG
CTTTTCTTCTCAAATCCTTATGTGCAGTCACAAACTTCACATTCTACCAATGCAAATGTA
GCTGCTTCAGGGGGCTATTATATTCAGAGAAGGCGTCCAGATCAACAGCAGCAGCCTCAG
CCACAGCAGCCTCCAGGCTCTTCTGCAGCTTCTTCAACAGGGATGTTGACATTGTCTCCT
GTGTCTCTAGCCAGTGCTGTGACATCTGATCCTGCAAAAGCAATGGCTGCTGCTACTGTG
GCTGCAAGTAATATGAAAGGGGGAGGCTTGTCATCACAGAGCATTCTCCACACGGCCCAA
TTTGCTGCGCAATTGAGTGGTAACCAACATCAGCTTTTGCCCGTGGGGTTTCCTTATGTT
CATCCCGTTCCTGCTGCAGTTCAGGTTAAACCTACTGAACAGAAGCAACCCGCTGGAAAT
GACAATTTGCATGCCTGCTGGCAGCCTGAGAAGAAATGAAAGACAATGCTATCATTGATG
GAAGTTGGATAGAAGCACATCACGGTGGTGAATGTTAATGAAGAACCCACGATTTTGGAA
TGAGCACTATGTGGGTTGAGAAATGGCTCCCATCGAATTGCTCGGATGTGAATGAAGTTG
TGTACAATCTTGCCTAAAGTCTCTGACTGGGTTGATATGATCTGGATGATGGCTGATTAT
TAATGTTTTGAAGAGACGAAATGACCATGCGTGGAAAAGATTGGTAGGCATCTAGCATTT
CTGGAAAAGGATGCTACCAGAAGATTGAAGATACATTATGGTTTTTTTGGGTTGGGCAAT
GGAGGTTATTTTTCTATTTGATTTTGTACTACTTTTCCCGATTTTCTTGTTGGGGGTTAG
GCCTCCTAAAGGAGACGCTTTTCAAAACAATATTTGGACATATATAAATATATGTAGAGG
GTGTATCTGTATATGTCTATGGAATTGCCCTCTCGATTTTTTCATTAACC
>lbm_HQ_transcript_11
AGAGAAGTAGAGAGATCTAACAGCAAAGCAAAGGCAAGAGTAAATGGGTTGACAACAACC
CATGCTTGAGGAGAATTCTATTTCTGGCAGATTCTGATTGAGTTTCCATCTGTGTTTTCA
TTATTTGGTTCTAAAATTTTTCTTTCTTTCTTTTTTATTCTTTTTTCTCCGGTAATATTT
GTTTGATCGAGTAATATTTTCATTGAAGGCGAAAGGCTACTATTCTGGTCCCTGGGTAGT
TGTGGGACTGGATATTTTTTTATTCTTCTCTTAATCAGGTGCAAGGATTGTGAGATCAAA
TCCCATTTCTGCTTATTACGATTGAATTGGGTATTTGAAAGTTCTGAACTCATCGGTGTC
ATAGCTTTTATACACTATTTGGTGTTTGCAACAGAGAATTTGTGGCCTTGATTGCAAGTA
TGGCGACTTTGACACATACTAATTCCACAAGGATGTACTCTTGGTGGTGGGACAGCCATA
TTAGCCCCAAAAATTCTAAATGGCTTCAGGAGAATCTCACTGACATGGATGTCAAAGTCA
AATCAATGATCAAGCTCATTGAAGAAGATGCTGATTCATTTGCAAGGAGGGCAGAAATGT
ATTATAAGAAACGCCCAGAGCTTATGAAACTGGTAGAAGAGTTCTACCGAGCATATCGTG
CACTGGCTGAAAGATATGATCATGCCACTGGGGTCATTCGGCAGGCACACCAAACAATGT
CAGAAGCTTTTCCCAATCAGGTTCCCCTCGTGATTGATGATTCACCAGCAAATTCTGCAC
CTGGGGATCCTCGAACACCTGAATCCACACCTATACGGGAATTTTTTGAGCCTGGTGATT
TGCAAAAAGATGCTTTGGACCTCTCAGCAGCACATATGAATGATAACCGGAGGAATGGTA
CATCTCCAGGAGAATCGGATTCCATATTGAGGAAAAAGGGTTTGAAGCAACTGGCTGATC
TCTCCAGTTCAGGAGATCACACAAAATTTGCAGAAGGGAAGGTGAGAAAGGGCCTCAAGT
TTCATGAGGCATTCGACAATAAACAAGGCTTGCAGAATAATGAGAACCGGCCTGAGCTGG
TGGGTGACTCCTCGGAGATTCTGAACTTAAAGGAAGCCCTTGTCAAAGTGGAAGCAGAGA
GGGAAGCTGACCTGATTCAGTACCAACAAAAGTTGGAGAAATTGTCAGTGCTGGAATCAG
ATATTTCCCGTGCCCAAGAGGATTCAAAAGGTCTTAGTGAGCGTGCAACCAAAGCTGAGG
CTGAAGTTGAAAGGTTGAAAGAAGCCCTGGCTAAGTTAGAAACTGAAAAGGAAGCCAATC
TTCAGGAGTATCGCCAGTGCTTGGACAGGATATCAAATCTTGAAACTATTCTCTCTCATG
CTCAGGTGGACTCTGAAGAGCTTAAGCAAAGGGCCTATAAAGCTGAAACTGATGCTCAAT
CCCTGAAAGATGAACTTGCTAAGGTTATAGTTGATAAAGATGCTGCACTGGATCAATACA
TGAGTTCTTTAGAGATGATATCAAACATGGACCATAAGTTACAACGTACTGAAGAGGATG
CCAAAATGTTGAAAGAGCGAGCTGAAAAAGCTGAAAATGAGGTTGAGAATCTGAAGCAGG
CTCTTTCCAAATGTGCTGAGGAGAAAGAAGCGGCAGAAATTCAATACAGGCAGTGCTTGG
AAACTGTCTCTGTTTTACAGCATAACCTATCCACTGCTAAGGAGGAAGCTCAACGGCTAA
ATATTGAGATAGAGAATGGAGTGGCCAATTTGAGGGGTGCTGAGGAGCGTTGTCTTATAT
TGGAAAGATCTAATCAATCTCTTCACTTGGAGTTGGAGTCTGTGATGCTCAAGATGGGGA
ATCAAAGTCAAGAACTTACAGAGAAGCAGAAAGAATTGGGTAGGCTCTGGACTTGCATAC
AAGAAGAGCGTTTGCGCTTTGTAGAGGCCGAAACTGCATTCCAAACATTGCAGCATTTGC
ATGCTCAAGCCCAGGAAGAGCTACGGTCCTTGGCTTCAGAGCTGCAGAATAAGGTCCAAA
ATTTAAAGGATGTAGAAGCTCATAAAAAGAGTTTGCAGGATGAAGTTCTAAAGGTGAAGG
ATGAGAATAAGAGGCTTGATGATCTTAGTTTGTCTTCAACATTCACAATAAAAGATTTGC
ACAATGAAATTTCTAACTTAAGGGAAACCAAAGGAAAACTGGAGGAGGAAGTTGAGCTTC
GAGTGGACCAAAGAAATGCTCTTCAGCAAGAAATTTACTGTCTCAAAGAAGAATTGCATG
ATTTGAACAAAAAGAACTCATCTATCATAGAACAGGTGCACGCGGTTGGCTTGAATCCAG
AATGCTTGGGATCATCTGTGAAAGAATTGCTGGATGAAAACTCAAGTTTGAAAGAAACCT
GTGAGAGAGAAACAGCAGAGAAGATAACTCTTTTGGAGAAATTGGTAATGTTAGAGCAGC
TTCTTGCGAAAAATTCAATTCTGGAGAATTCCTTATCAGATTTAAATGCTGAACTGGAAG
CTGTTAGGGAAAAAATAAAATCTCTGGAGGAATCTTGTCAATCTCTTTTAGAGGAGAACT
CTACACTTACTGATGAGAAGGTTTCACTAAAAGCTCAGCTGCAGATAGCAAATGAGAATT
TGGAAAAGCTCTCGGAGAAGAATACTGTGCTTACAAATTCCCTTTCTGATACTCATGATG
AACTGCAAGGATTGAAGACCAAGTCAAGGAGTCTAGAAGATTTTTGTCAGGTACTTGTGG
ATCAGAAGACTTGTCTTGCCAGTGACAATGAGAGCTTGACTTCAAAACTGGGAAATGCCC
AAGTGAGACTGGAAAACCTGGAGGAAAAATATGCAGAACTGGCAGAAAAATACTCTGGTC
TGGAGAAGGAAAAAGTGACATCTGTTTCTAGGATACAAGAGCTAGAGATTTCTCTGGAAA
TGCAAAAGCAAGAACACGCAAAGTTTGTCCAATTGAGCAAGTCACAGCTGGCTAATCTTA
AAAGTGAGATGAATATCTTGCAAGCGGGGCTTGAATGGACAAGGACAGAATTTGATAGGG
AGCTGGATAAAACATTTGAGTCTCAAACTGAGATTTTTATCTTGCAAAAATGTGCTCAGG
ACCTGGAAGAAAGGAATTTTTCTTTATGGACTGAGCATCAGAAACTGTCAGACACGTGTG
TATCAAAAGAAAACTCAATTTTGGAATTAAAGGAAATTAATCTTAATCAGAAGACTGAAA
TGAAGTCAATGTCTGATGACGCCAGCACTTTGAGGACAAGGATATCCCAATTACTCAAAT
CTCTTGACATTGTTTTAGAGTATGACTCTGCAGGTAGGACAGAACAAGACCAAATTTCTT
TCAATCACATATTAAATGAAGTTGGACAAACAAAAAACTCTTTATATGAAAGTGAGGAAG
TAAATCAGCAGCTGTCTATGGAGATCTCAGTTCTGGTTACAATTCTAGGGCAACTAAAGT
TGGAGACTGAAAATCTTGAGATGGAGAAAAGGATCCTGGATCAGGAGCTCAGAAGCAGGA
GCGAGCAGTTGGTTGTATTGCAGAATGAAGCCCTCATGCTTCATGAGATGAATCATGAAT
TGGGGTCTAAATTGAAAGAGGGAGGCCACAAAGAGGAAGTTTTGACAACTCAGATGTTAG
ATTTACACAAGAAGTTATTGGAGTTAGAAGGGTCAAACCAAGATTTGCGGACACAGAATG
CAGAATATCTGGAAGAAAGGGAATCCTTGAAAAAGGAGTTCTTACTCTTGGGCGAAAAGT
ATCGTACTCTTGAGGAGGAAAACTCTGTTTGCTATGGGGAAATGTTATCTCTCAGCATCT
CCTCATTTTTGCTCCAAAATTGTGTGGACGAGAAATCTACAGAATTAATGGCACTGGCCG
GTGACCTGAACAATCTTAATGCTGTCAATGACACCATTACGCAAAAGTTGACTTTGACAG
AAAGGATGTTGGAGGACATGCTAATTCAGAAGGAAATGGAACTGCAGCAACTTCGTGACG
AGCATGAGAAAACAAAAATTCAAGAGGAAACTTCTCGTTCTGAGCTACAATTGTTAATGG
AAGAGATTTTAATGTGGGAGGAAAATGGTTCAGAGGTTTTTGGGGAATGGCAGATTTCTA
ATATCTGCCAAATTCTATATGAGCAGAAGATTCGTGAGCTCAGTGAAGCATATGAGATTG
CTAAAGGTGAAATTGCTTCCAGAGACATTGATATCAAGCTTCTAAAAGAAAGGGCAAACA
CATTAGCCAGTGAAAATGTAGGTCTAAATGCACAGTTGGCTTCATATGGGCCTGCCATTT
CTTCTCTGGGAAAATCTATATCATCCTTGGAAAAATGCACCTTCCTGCATGGGAAACTTG
AGAAACCTGTAAAGGGCGAACTGGAGGACACTGAACATTTACGGGAAAACAACACGAAAG
ACAATGAAGAGTCAACAGTGACTGATCCAATTTCAGACTTGCAATACTTTCAGAAGAAAG
TGGAATCTATTGAGAAGGTGGTAACTCAAGCAGAACATCTCCTGGTCCAGGAAAATCTGA
ATGTGCAAGCAGAGCTGGAGGCTGCAATGCGACAGATTGCAGAGTTAAATTCTGAGAGCG
GCCATAGGAGGAACTGTAAGCCAACATCTGAGATGGACAATGGGCTTTTGACAAAAGATA
TTATGCTGGACCAGGCATCTGAAAGTTCCTCATATGGAGTTAGTAGGAGGGAACAGGTTG
GAGCTGATAACCAAATTTTCGAGTCATGGGAAACTGTTGATCAGGATGGCATCATTGATC
TTACTGTTAGCAAGGCAAATAAGATGGCCTATACACCCACGGAGAGAAGTGAAAATCTCC
ATCGGATTAAATCAGTCAAGAAACAAAAGAGTGATCATCCATCAGATGCATTATTTGAAA
AGGAATTAGGGGTAGACAAATTGGAGATTTCAAAGAAATCTACTGAGCAATTTCCAGAAG
GGAACAAAAGGAAGGTCTTGGAGAGGCTTAATTCTGATGTTCAGAAATTAGCAAATCTTC
AAATTACAGTCCAAGACTTAAAGAGGAAACTTGAGATCATTGAGAAGAGCAAAAAGGGTA
AATCTATGGATGAATGTGATATTTTGAAGGAGCAGCTGGAAGAAGCAGAGGCTGCTATCT
CAAAGTTATTTGATCTCAATGGAAAATTGACGAAAAATATTGAAGGTACCCCTTTATCTT
CTCATACTAAATCTTCAATGGAGCCAGAAGAAAATTCTAGTGTCAGAAGGAGAAGAATCT
CAGAACAGGCACGAAAGGTATCTGAAAAGATTGGAAGATTGCAGATGGAGGTGCAAAAGA
TACAGTTTGTCTTACTGAAGCTTGATGATGGGATCGACATCAAGGGCAAATCCAGACTTT
CTGAGTCTAAAAGAAGAGTACTTCTTCGAGACTATCTCTATGGTGGTGGATTAAAATCAG
GCCAACGGCGAAAGAAAGGACACTTTTGCTCATGCGTCCAGCCGGCAACTGAAGGAGACT
GAATTATCTGAATTCATAGAAAACTTTTTGTGCTAAGTAGCATAATTGTCCATATATCTT
CTTTTTTTATTTTATCAATTACTAGCTAGGTTTAGAGTATCTCTGTGTTATTGTGTCGCA
AACAAATTTTAGTCCCTTATATGGAGAATCGGCTGTATATTTCTAGCCCCCTCTCCCAAA
ATAAGTTGTTCTACTTCATGTGGTTGAGATATTTATTCAGGGTTGCACATCTAATATTTC
GTTC
>lbm_HQ_transcript_12
ATGCATTGAAATAAGGAAGAGCTGGTGCTCCGATTGATGAGAGCAATTTGAATTGGATTG
AGTTGTATTTGGAATTGGGTTTTGAAGGAGAAGAAAAAAATGGCTGGTGCTGCTGGAGGT
TTTCTCACTCGGGCGTTTGAGTCCATGCTCAAGGAGTGTTCCAATAAGAAGTACACTGTG
TTGCAGACTTCAATTCAGAGTTATTTAGATGGTGCGAAGGACTCCAATCTGCAGCCCAGT
TCCAGTGAATCTACGCAAGCATCACATTCAGCTGGAGGTCACAGTTTGCCTGAGACTGAT
ACTGGATCTGCCAAAGATGAGATGGGACCTGATCAGCAAATTACTGCTCCATATGCAAAT
TTGGCACCAGACAATAGAAACCCAAGCACCAGCGGAACCATCACAGTTTCATTGGCAAAT
GCTGGGCACACTCTAGGAGGAGCTGAATCAGAGCTTGTTTTAAATCCTCTGAGATTAGCA
TTTGAGACCAAGAATCCAAAAGTTGTGGAGCTTGCGTTAGATTGTCTCCATAAACTTATT
GCATATGACCATTTAGAGGGTGATCCTGGCTTAGATGGGGGAATAAATGGGTCACTGTTT
ACAGACATCCTGAGCATGATTTGTGGCTCTGTGGATAATTCGTCACCTGACAGTACTACT
CTTCAAGTGTTAAAGGTGCTTCTCACAGCTGTTGCATCCGCCAAGTTCAGAGTTCATGGG
GAACCTTTGCTGAGTGTAATTAGGGTCTGCTATAATATTGCCCTGAATAGCAAGAGTCCC
ATTAATCAAGCAACAGCAAAAGCTATGTTAACCCAAATGCTCAGTATTGTATTTAGACGG
ATGGAGACTGATCTGGTCTCTGCTTCATCTTCTTCTAATTCTGTTCTCGGAAAAGAGGTT
GCTTCAAAAAATGGATCAGACATAGAGATAGAAGAGAAATCAGTGAGTGATCAGGATGAC
AGGGAGATGACTTTGGTTGATGCACCTTCTGAAAACCAAGTCAAAGACACATCTATTACA
TCTGTTGGGAACTTAAGAATCTAGCTGGTGGTGCTGATATCAAGGGTTTAGAGGCTGTTC
TGGAAAAGGCTGTGCACATGGAAGAGGGTGAAAAAGTCACAAGGGGGATTGACCTAGAGG
GCATGACGATTGGAGAACGTGACGCTTTGCAACTTTTTCGTTTCCTTTGCAAGATGGGTA
TGAAAGAAGATAATGATGAAGTTACCACCAAAACCCGCATTCTATCTTTGGAGCTTCTGC
AGGGTCTGCTGGAAGGTGTTAGTCTGTCCTTCACCAAAAACTTTCATTTTATTGACTCAG
TGAAAGCTTACCTTTCATATGCATTATTGCGGGCATCCGTTTCTGTGTCTCCTAGCATAT
TTCAGTATGCAACTGGGATCTTTGCAGTACTCTTGTTGCGGTTCAGAGAAAGTCTTAAAG
GGGAAATTGGTGTCTTCTTTCCCTTGATTGTTCTACGATGCTTGGATGGTTCTGATCTGA
ACCAAAAACTAAGTGTTCTTCGGATGTTAGAGAAAGTTTGCAGGGATCCACAAATGCTTG
TCGATATTTATGTGAACTACGATTGTGATCTTGAAGCACCTAATTTATTTGAAAGAATGG
CCTCCACATTGTCTAAAATTGCCCAAGGGACTCTAAATATAGATCCAAGTTCGGTTACAG
CATCCCAGATGGGATCAATTAAAACGTCATCCCTTCAGTGTCTTGTGAATGTGATCAAAT
CACTGGTTGACTGGGAGAAAAACCATCAAGAATCACAAAAGAAGAAACTGTTTTCTGAGG
AAGATTTGGCCAAGGATTCTGGGGAGTCAAAAGGCAGGGAAGAATTACCCAGTAATTTTG
AGAAAATGAAGGCTCAGAAATCTACAATTGAAGCTGCTGTCTCTGAGTTCAATCGAAAGC
CAAGCAAAGGTATTGAGTATCTGATATCGAGTGGGTTGGTGGAGAATACACCAGCATCAG
TTGCTCAATTTCTTAGAAATGCTCCCAATCTGGACAAGGCTATGATTGGTGATTATATTG
GGCAACATGAGGAGTTTTCACTTGCCGTCATGCATGCTTATGTTGATTCCATGAAGTTTT
CTGGAATGAAGTTTGATACAGCAATTCGTGAGTTTCTCAGAGGATTCCGACTTCCTGGGG
AGGCTCAGAAGATAGACCGTATAATGGAAAAGTTTGCTGAGCGTTATTGTGCAGATAATC
CTGGTTTGTTCAAGAGTGCAGACACAGCGTATGTTCTTGCTTATGCAGTTATAATGCTAA
ATACTGATGCTCATAATCCCATGGTGTGGCCAAAGATGTCCAAGAGTGAGTTTTTGAGGA
TAAATGCCCAAAATGATGCTGAAGAATCTGCTCCTCAGGAACTCTTGGAGGAAATCTATG
ATTCCATTGTTAAAGAAGAAATAAAAATGAAAGCTGAACCTGCTGACCTATCAAAAAGCA
GCAAGCAAAAGCCAGAATCAGAGGAGAGAGGCCTTGTTAGTATCCTTAATCTGGCTCTTC
CAAAGAGGAATTCATCTGATTCAAAGGCTGAAAGTGAAGCTATTATCAAGCGGACACAGG
CTTATTTTAGGAGCCAAGGAAGAAAACGAGGCATCTTTTACACTTCACATCAGATAGAAC
TTGTGCGGCCGATGGTTGAAGCTGCGGGATGGCCGCTTCTTGCAACATTTTCTGTTACCA
TGGAGGAAGGAGATAATAAACTGAGGGTTGTTCTTTGCATGGATGGATTTAAAGCAGGAA
TACACATTACATATGTTCTTGGAATGGATACTATGCGCTATGCTTTTATACAATCCCTGA
TCAGATTCAACTTCTTGCATGTGCCAAAGGATATGAAAAGCAAAAATGTTGAAGCTCTGC
GGACCTTAATTGCTTTATGTGATTCTGACACGGATGCACTTCAAGAGTCATGGGTAGCTA
TATTGTCATGCATTTCTCGGCTTGATTATTTAACGTCAAATCCTACAGCAGCTGCAACTG
TCATGCAAGGATCAAACCAGATTTCTAGAGATGCTATTCTGCAGTCTCTCAGAGAATTGG
CTGGAAAACCAGCAGAACAAGTGTTTGTGAATAGTGTCAAATTATCCAGTGAATCTGTGG
TAGAGTTCTTTACCAGTCTTTGTAATGTCTCAGTTGATGAACTGAGACAATATCCGGCAC
GTGTTTATAGCCTGCAGAAACTTGTTGAGATCAGCTATTACAATATGGCTCGTATTCGTA
TGGTGTGGGCTAGAATATGGTCTGTGCTGGCCAGTCATTTCATTTTTGCCGGGAGCCATG
CTGATGAAAGGGTGGCTATGTATGCTATAGATTCATTACGTCAACTTGGCATGAAGTATT
TGGAGCGTGCTGAACTTGCAAATTTCACATTCCAGAATGACATCTTAAAGCCCTTTGTGA
TTCTTATGCGAAACAGCCGCAGTGAATCTCTAAGAAGGCTTATTGTGGACTGTATTGTCC
AAATGATAAAATCGAAAGTGGGAAACATCAAGTCTGGTTGGCGAAGTGTGTTCATGATTT
TCACTGCAGCTGCAGATGATGATACAGAACCAATTGTTGAAAGTGCATTTGAGAATGTAG
AACAGGTTATCTTGGAACACTTTGATCATGTTGTTGGAGACTGCTTTATGGATTGTGTCA
ACTGCTTGATTGGGTTTGCAAATAATAAGAGTTCCCACAGAATAAGTTTGAAAGCTATTG
CACTCCTCCGCATATGTGAAGATCGTCTTGCTGAGGGTCTCGTACCAGGTGGTGATTTAA
AACCTATTGATGTTGATGGTGATACAACTTATGACGTGACTGAACATTACTGGTTCCCAA
TGTTGGCTGGCCTTTCTGATCTTACCTCTGATCCAAGAGCAGAAGTGCGCAGTTGTGCAC
TTGAGGTTTTGTTTGATTTGCTTGATGAGCGGGGTCGCAAGTTCTCAACTTCGTTCTGGG
AGAATATTTTCCAGCGTGTTCTGTTCCCAATTTTTGATCATTTCAGACAACCTGGGAAAG
AGATCTTCATCTCTGCTGGAGATGAATCTCTTCGAGAAAGTAGTATTCACTCTCTCAAGT
TGTTATGCGACCTTTTCAACAAGTTCTACAAGGAGGTGTGCTTTATGCTGCCCCCATTAC
TGAGTTTGCTTTTAGACTGTGCTAAACGACCAGATCAATCAGTAGTTTCAATCTCTCTGG
GTGCTTTAGTACACCTCATAGAAGTTGGAGGGCACCAGTTTAGTGACAATGACTGGGATA
CCTTGTTGCAAAGCATAAGAGATGCTTCTTATACTACACAACCCCTCGAGCTTCTCAATG
ACCTAGATTTTGAGAATTCAAGACACAAATCTTTGTTGACAAGAAACTTAGAGGTCATCT
CAGATGATCAACCTTTCAGGATCCCAAGAGATAGTGGAATCTTGGACACTAATCTGGATA
ATACCATTGATAATGGACGTGCTGGTGATGACGGCGAGACACGAAGTCCTATTGCAGCAG
GTACGGTGGACCATAATCAAGGAATTAGGCGACCAACATATTTAGAAGGCATGCCATCTC
CTTCTGGACAAGTTCAAAAACTTGCTGATGCTGGAGGTATCCAGCGCAATCAGACACTAG
GTCAAAGAATAATGGACAATCTCTTTGCTCGGAGTTTTACCTCTAAATCCAAAAGCCATA
CTTCTGATGTTTCAGTACCGCCACCCTCTCCTTCCAAGTTTTCCCCCACTGTCGAGCTTG
ATGCAAAAGATGAGGAGGAAAGTTCAATGCTTGGAACTATTCGAAGCAAAAGTATCACAC
AGTTGTTACTTTTAGGTGCCATTGATAGCATTCAGAAGAAATACTGGAACAAGTTGAAGG
CAGCACAGAAGATTGCTATCATGGACATTTTGTTTTCTCTGCTAGAGTTTGCTGCATCAT
ATAATTCATATACAAATCTTAGATTACGGATGCAACAGATATCTGCTGAAAGGCCACCTC
TGAATCTTCTTCGCCAAGAGTTAGCTGGAACTTGTGTATATTTGGATATTTTACAGAAGG
CAACATCAGATGTTAATATTAGAGACTCAGTGCATGGGTCAAATATCAGTGAGAATGGTG
ATAGTGATATAGCTAGAAATGATGTGAGTTCAACAGGAAAAATGGAAGAAGAGAAACTTC
AAGGAATGGCAGAAGAAAAACTAGTGTCTTTTTGTGGGCAGGTCCTTAGAGAGGCATCTG
AATTTCAGTCCAGCATGGAAGAGGCTGCAAACATGGATATTCATCGAGTTCTAGAATTAC
GTTCCCCTATTGTTGTCAAGGTGCTCAACAGCATGTGCTTTATGAACAAGAAGATTTTCA
AAAGTCATCTCCGAGAGTTCTATCCTTTAATCACCAAACTTGTATGTTGCGACCAGATGG
ATGTCCGTGGAGCTCTAGCAGATGTTTTCAGCAAGCAGATAACAATGCTGTTACCAAAAT
TACCAGGGCCCGTTTACTGAGATTCTCCTCCGGAATTCTTCACATACATTTGAAGATGAT
ATATACTTTTACTGATGTTTTCTTTAATGTAATTATAGGAGCTACAAACGTATGTGCATC
ATTAGGTCATGTTAGTTTTTGCCCTTTCCTTATAAAGGCTACGGAAGAATTTTGCTCGAG
GTAATATCTGAAAGGTATATAGATTGAGTACTTTAGGATCTACAGATGTTTATGCTAATT
TTGTATCCATTTATAATATTCGATTATGCATTGCATTTGAATCAAGATTGAGATACCGTT
GTTGAC
>lbm_HQ_transcript_13
TATGATACAACTATTCTAATTAGTTCGGACTGTTTTAGTATTAAAATTGGGACCAAGACA
AAAAAAGTTCTTCTGGCGAAGAAGCCCGTGCTTCTTTTGTTGAAATAAGGATAAATGGTT
TGATTCGACATTTCCTCAGAATCGACTTGGCGAAATCCCCTATTTCCTATATCGGAAAAA
GGAATGATCCCTCAGGTTCAGGATTGTTCTCTGAGAATGGATCAGATTACACCAATATCA
ATCCGTTTTCCTCCATACATTCCTATTCAAAGGCAAGAATTCAACAATTCCTTAACCCCA
ATCAAGGAACTATTCATACGTTGTTGAATAGAAATAAGGAATTTCAACCATTGATAATTT
TGTTATCATCCAACTGTTTTCGAATGGGTCCATTCAACGATCTAAAATATCACAATGGAA
TAAAAGAATCAATTCATCAAAAGGATCCCCGAATTCCAATTATCAATTCGTTGGGCCCTT
TAGGATCAGCTCCCCCAATTGATAATTTTTATTTATTTTACCACTTAATAACTCACAATC
AAATCTTGTTAACTAACTATTTGCAACTTGACAATTTCAAACGGACTTTTCAAGTAATTA
AATATTATTCAATAGATGAAAGTGGGAATTTTTATAATCCCGACCCATGCAGTAACATTA
TTTTCAATCCATTCAATTTGAATTGGTTTTTTCTCCGGCACAATTATTGTGAAGAGACGT
CTACAATAATTAGCCTTGGACAGTTTATTTGTGAAAATGTGTGTATAGCCAAAAGCGGAC
CACACCTAAAATCGGGTCAAGTTATCTTTGTTCAAGCCGATTCCGTAGTAATACGATCAG
CTAAGCCTTATTTGGCCACCCCGGGGGCAACCGTTCATGGCCATTATGGGGAAATCCTTT
ATGAAGGCGATACATTAGTTACATTTATATATGAAAAGTCGAGATCTGGGGACATAACGC
AGGGTCTTCCAAAAGTGGAACAAGTGTTAGAAGTGCGCTCGATTGATTCAATATCGATGA
ATCTAGAAAAGAGGATTGAGGGTTGGAACGACTGTATAACAAGAATTATTGGATTTCCTT
GGGGATTTTTTATTAGTGCTGAGCTAACTATAGTGCAAAGTCGTATCTCTTTGGTCAATA
AGATCCAAAAGGTTTATCGATCCCAGGGGGTGCAGATTCATAATAGGCATATAGAAATTA
TTGTACGTCAAATAACATCAAAAGTGTTGGTTTCAGAAGATGGAATGTCTAATGTTTTTT
TACCCGGAGAACTAATCGGATTGTTGCGAGCAGAACGAATGGGACGCGCTTTGGAAGAAG
CGATCTGTTACCGAGCCATCTTATTGGGAATAACAAGAGCATCTCTCAATACCCAAAGTT
TCATATCTGAAGCAAGTTTTCAAGAAACTGCTCGAGTTTTAGCAAGGGCAGCTCTCCGGG
GGCGTATTGATTGGTTGAAAGGTCTGAAAGAGAACGTTGTTTTGGGGGGGATGATACCTG
TCGGGACCGGGTTCAAGGGATTAGTGCACCCTTCAAAACAACATAACAAGATTCCTTTGA
AAACCAAAAAAAAAGAATCTATTCGAGGTGAAAATGAGAGATATTTTGTTTCACCAGAGA
AAATTAGTTGATTCTTCCCTTTCAAAGAATTTCCACGATACATGAGAACAATCATTTATA
GGATTTACTGATTCCTAAGAAGGGAGTCATTCCTTTCACTACTTTCTTTGATTTGGTGCA
GTCATTTGATTTACTAATAAAAAGACTAATGAATAGAAAAGAAAATAACGGCTTGGGTTG
TGGATCTATAGCCAATCTACGGTAGAGCAGAAGGTTCCGTTGGAACAATTTTTTATTTCA
GTTCAGGGCTCCTCCTCTCTTTTTTAAAAAGGTAAAGGAGGGGCGGGGGGAGAAATGACA
AGAAGATACTGGAACATAAATTTAGAAGAAATGATGGAGGCGGGAGTTCATTTTGGCCAT
GGTACTAGGAAATGGAATCCTAAAATGGAACCTTATATCTCTGCAAGGCGCAAGGGTATT
CATATTATAAATCTTACTCGAACTGCTCGTTTTTTATCAGAAGCCTGTGATTTGGTTTTT
GATGCAGCAAGTAGAGGAAAACAATTCTTAATTGTTGGTACCAAAAATAAAGCAGCTGAT
TTAGTAGCATGGGCTGCAATAAAAGCCCGGTGTCATTATGTTAATAAAAAGTGGCTCGGC
GGCATGTTAACGAATTGGTCCACTACAGAAACGAGACTTCATAAGTTCAGGGACTTGAGA
ATGGAACAAAAAACAGGGGGACTCAACCGTCTTCCAAAAAGAGATGCAGCTATGTTGAAA
AGACAATTATCTCGTTTGCAAACATATCTGGGCGGGATTAAATATATGACAGGGTTACCC
GATATTGTAATCATTGTCGATCAGCACGAAGAATATACGGCGATACGAGAGTGTATCACT
TTGGGAATTCCAACGATTTGTTTAATCGATACAAATTGTGACCCTGATCTAGCAGATATT
TCGATTCCAGCTAATGATGACGCTATGTCTTCAATCCGATTAATTCTTAACAAATTAGTG
TTTGCAATTTGTGAGGGTCGTGCTAGCTATATACGAAATCCTTGATTAATAATAAGATAA
ATAATTTACTTCGAGAATCCCATAGAGATAGAGTTATGAACTCAGTTACTGTTTCTGAAT
TTCATCAAAATCAAAAAAGAGATAAAAATAACTGGGAAGACCGTGTGATTAGTTATTATT
CAAAATTGTACTATTAGTTGGTATTCCAAATATCCGATTCAAGTAGGCAAGGAGATGGTT
GAATCAAATTGAAAGTTCTTTTTTTTTTTTTTTTTTTCAGAGGGCAATATGAATGTTTTA
GCAAACACACTAAAAGGGTTATATGATGTATCTGGTGTGGAAGTAGGCCAGCATTTCTAT
TGGCAAATAGGGGACTTCCAAGTCCATGGCCAAGTACTTATAACTTCTTGGGTTGTAATT
GCTATTTTATTAGGTTCGGCCGCCATAGCTGTTCGGAACCCGCAAACCATTCCGAGTGGG
GGTCAGAATTTCTTCGAATATGTTCTTGAATTCATTCGAGATGTTAGTAAAACTCAAATT
GGAGAAGAATATGGTCCTTGGGTTCCTTTTATTGGAACTATGTTTCTATTTATTTTTGTT
TCTAATTGGTCAGGAGCTCTTTTACCTTGGAAAATCATACAATTACCTCATGGGGAGTTA
GCCGCACCCACGAATGATATAAATACTACAGTTGCTTTGGCTTTACTCACGTCAGTGGCC
TATTTCTATGCGGGTCTTGCCAAAAAAGGATTAGGTTATTTCGGGAAATATATTCAACCA
ACTCCAATCCTTTTACCCATTAACATCTTAGAAGATTTCACAAAACCCTTATCGCTAAGT
TTTCGACTTTTCGGGAATATCTTAGCTGATGAATTAGTCGTTGTTGTTCTTGTTTCTTTA
GTACCTTTAGTGGTTCCTATACCTGTTATGTTCCTTGGATTATTTACAAGTGGTATTCAA
GCTCTTATTTTTGCAACTTTAGCCGCGGCTTATATCGGTGAATCCATGGAGGGCCATCAT
TGAAATAGTTTTTTCAAACTAACAAGTCTTTGGTTCAATAAAATTGACTTAGGGAATATA
CAACTAGGCCATAGAGTAATAGCGTAATAGCAAAAAAATTACGCTATTGGATAGGTGTAA
AAAAGGAAAGAGATCGAAAAGATCTTTTTCCTAAAGTTCCCTTTCGTCCACTTAATCTCC
TCAACGAATATTAGATTTCTATCTCATTAGTCAATGGTTCAAGTTCAATATTCAAATAAT
AAAAGAATTTGAATATTCAATACGAATGCCTGTAGTATATCTTTAGGACGTGTGATTAAA
TATTACTATTAAAATTAAGTAATTTAATGTAATAATTTAAATGTAAATATTAATAAATAA
TATTCAAAAAAAATAAATAGGTAAACTCTTGTAGATATTTCGATAATAGATTCTCGAATC
CGATTGAATCTAAGATGAATGCTTAGTTTACGTTATGGAAGAAAGACACGTATATGTGAT
ATTAAATATTGACTGATTTTATATGAACTAAAGATATATTTTATTTGCCACCCCACTCCT
ATGAATTTTGGCAGGGATTCTAATACCAATAGAAACCTTTCCCCTCCCGTCTCTGTCAAT
TGAATAAATAAACAGATGAAATTCAGAAAAGGGTGTACGAAAATAAGACAAGAAATGGAA
GATCGAAAGTCGTATGGATTCACAAAGACTCTGTGGATAGAAACAGAAACTCAAAATTCC
ACTAATACTATTACTTAGTGTTTCAACTCGAAGTTCTTAGTTACTTCGAATCCTAACGAC
GGAATTATTAAGTCATAATTCGTTGGTTGATTGTATCATTAACCATTTCTTTTTTTGGTA
CGAGGGAACTTATCATGAATCCACTGATTTCTGCCGCTTCCGTTATTGCTGCTGGGTTGG
CCGTAGGGCTTGCTTCTATTGGACCCGGAGTTGGTCAAGGGACTGCTGCGGGGCAAGCTG
TAGAGGGTATCGCGAGACAGCCTGAGGCAGAGGGAAAAATACGAGGTACTCTATTGCTTA
GTCTAGCTTTTATGGAAGCTTTAACAATTTATGGACTCGTTGTAGCATTAGCGCTTTTGT
TTGCGAATCCTTTTGTTTAATATGAAAAATCCCTATTTGGACTTATTGTTTCCTTTTTCG
AATTCTAGTAAGATTTCACCCCTACAATTACTTATTCGTTGACAAAATGACCTGCGGGAA
GGTTTGATTTGTGGATGAGGGATTTGTATACCCACTCCCCTTCATCCTTCCCCTTCGGGG
TCCAATGGACTCTAAGGATTGACACAAGGGGGATAGTTCATATAAATCGAATACTTTATA
GGAAATAAAATAAATAAAAAAGAGGGACGAAGTGATACAAAAAGAACTCTATTCTATTTT
TTAGTCTATAGGAGATCATATGAAAAATGTAACCGATTCTTTCGTTTCTTTGGGCCATTG
GCCATCCGCCGGGAGTTTCGGGTTTAATACCGATATTTTATCAACAAATCTAATAAATTT
AAGCGTAGTGCTTGGTGTATTGATCTTTTTTGGAAAGGGAGTGTGTGCGGGTTGTTTATT
TCAAGAATATGCTGGATCCAACCAGCTGTACCTTTTTCGTTATAACTAGAAAAGAAAGGT
GCACGATCTCACGAATGACTTCGGAATAAATTAAGAAATTTTAGATAAGAACCATAGCAT
TTCGTGATTCATTGGTAAATTGACTTTGATTCTCTATCAACCAATAATATGTGGCCATTA
ATATGAATATGGTTAAAGCAAACAGTTTGAAGTCTAGACGCAGCGTGGTACTCTTCCAAC
CTCTATGTTAATATAGAGATGGTTCAAAATGAATATTTTATGGATAGAGAACACTCCTAT
TCATAAAATGGTTTTGAACCCCTTATTGTAAAAATGGGTATTTCCCCCCTTTATATCCAA
TGCTGAATCGACGACCTATGTATAAGTAAGAAGAGTTCTTTGGATTT
>lbm_HQ_transcript_14
GGAGAAGAAGAACCCTCCTTCCCACTTCATTTTCTCTCTCTTTTTCTTCTTCTTAGATCT
CTCTCTGTTCATTTTCCTTCTCTTTCGGTCTCTGATTCTGAGTAATTGGGTGGTTTTGTG
AGGGTACGAGGGTTTCTTCGGTGCCTCAGATCTCTGAGCGTCTGAGTCGCTTGATTACTG
TTGTTTCGATTGCGATTTATTTTCAGATCCGGATTTTTCATCTCGGAGCTTTGATCTCGG
CACTATGGCGGCTGCTAACGCTCCGATCACCATGAAAGAGGCGCTCACGTTGACGAGCAT
AGGAATCAATCCGCAGTTCATCACCTTTACAAATGTGACCATGGAATCCGATAAGTATAT
ATGTGTACGTGAGACTGCGCCGCAGAATAGTGTTGTAATTGTTGATATGAATATGCCAAT
GCAACCTTTGAGGAGGCCGATTACTGCAGACTCAGCTCTTATGAACCCCAATTCCAGAAT
CTTAGCTTTGAAAGCCCAACTTCCTGGAACCAATCAAGATCACCTTCAAATATTTAACAT
TGAAGCAAAGGCCAAGATGAAGTCGCATCAAATGCCTGAGCAGGTCGTCTTCTGGAAATG
GATTACCCCAAAGATGTTGGGCTTGGTCACACAGGCCTCTGTGTATCATTGGTCTATTGA
AGGTGATTCTGAACCTGTAAAAGTGTTCGATAGAACAGCTAATTTAGCAAGCAACCAAAT
AATCAATTATCGGTGTGATCCATCTGAAAAATGGTTGGTTTTGATTGGAATTGCACCTGG
TTCTCCTGAGAGACCTCAACTGGTTAAGGGAAATATGCAACTATTTTCTGTCGAGCAACA
GCGTAGCCAAGCTCTTGAGGCTCATGCTGCATCATTTGCCTCCCTCAGAGTACCAGGAAA
TGATAAGGATTCTATTCTTATATCATTTGCAACAAAATCCTCAAATGCTGGGCAGGTCAC
CTCAAAATTGCATGTTATCGAACTTGGAGCCCAGCCAGGTAAGCCATCATTCACAAAGAA
GCAAGCAGATCTTTTCTTCCCTCCAGATTTTGCCGATGACTTTCCTGTAGCAATGCAGAT
CTCTCAGAAGTATAGTTTGATTTATGTGATCACAAAGCTTGGACTTCTCTTTGTATATGA
TCTGGAAACTGCTACTGCAGTTTATAGAAATAGGATCAGTCCAGATCCTATCTTTTTGAC
TTCGGAGGCTTCATCTGCGGGGGGCTTCTATGCAATTAACAGGCGTGGACAAGTTTTGCT
TGCGACAGTTAATGAAGCGACAATTGTACCATTTGTCAGTGGGCAGTTAAACAATCTGGA
ACTTGCTGTGAATCTTGCCAAAAGAGGAAACCTTCCTGGTGCAGAGAATTTGGTTGTCCA
ACGTTTCCAGGAGTTGTTTGCTCAAACCAAGTATAAGGAAGCTGCTGAACTTGCAGCTGA
ATCTCCGCAAGGCATTCTACGAACACCTGACACTGTTGCCAAATTTCAGAGTGTACCAGT
CCAAGCTGGACAAACACCACCTCTGTTACAGTACTTTGGAACTCTTTTAACCCGAGGAAA
GCTCAATGCCTTTGAGTCATTGGAATTATCTCGCCTTGTTGTTAATCAGAATAAGAAAAA
TCTGTTGGAGAACTGGTTGGCAGAGGATAAACTGGAATGTAGTGAGGAACTTGGTGACCT
TGTGAAGACTGTGGACAATGATCTTGCGCTGAAAATATATATAAAAGCGAGGGCAACTCC
CAAGGTTGTTGCAGCCTTTGCTGAGAGGAGGGAATTTGACAAAATACTGATATACTCCAA
GCAGGTTGGTTATACACCAGATTATTTGTTCCTTCTGCAAACTATTCTGCGTACAGATCC
TCAGGGAGCTGTTAATTTTGCCCTCATGATGTCCCAAATGGAAGGAGGCTGCCCTGTCGA
TTACAATACTATTACTGATCTCTTTCTTCAGAGGAACTTGATTCGTGAAGCGACAGCATT
TTTGTTGGATGTTCTGAAGCCCAATTTACCAGAACATGCTTTCCTTCAAACTAAGGTGCT
TGAAATTAATCTCGTCACATTCCCCAATGTGGCTGATGCTATTTTAGCAAATGGGATGTT
TAGCCACTATGACCGTCCACGTATTGCTCAACTTTGTGAAAAAGCTGGTCTCTATATGCG
AGCTCTTCAGCACTACGCTGAACTGCCAGATATCAAGCGTGTTATTGTGAACACTCATGC
AATTGAGCCTCAGGCTCTTGTGGAATACTTTGGTACTCTTTCACGAGAATGGGCTTTGGA
ATGCATGAAGGATCTTCTACTTGTCAACCTGAGGGGAAACCTTCAAATTATTGTTCAAGT
TGCTAAGGAATATTGTGAGCAGTTGGGTGTTGATGCTTGTATCAAGCTTTTTGAGCAGTT
TAAGTCCTATGAAGGATTATACTTCTTCTTGGGCTCATATCTGAGCTCAAGTGAGGACCC
TGATATACATTTCAAGTACATTGAAGCTGCTGCAAAGACAGGGCAAATTAAGGAGGTTGA
GCGTGTAACAAGGGAGTCAAATTTCTATGATGCTGAAAAGACAAAGAACTTCTTGATGGA
AGCCAAGCTTCCTGATGCTAGGCCGCTGATCAATGTGTGTGATCGGTTTGGTTTTGTTCC
CGATTTGACTCACTACTTGTACACAAATAACATGCTTCGGTATATTGAAGGATATGTCCA
GAAGGTTAATCCAGGAAATGCTCCATTGGTTGTGGGGCAACTACTGGATGATGAATGCCC
TGAAGATTTTATTAAAGGACTGATTCTTTCTGTGCGGTCTCTACTTCCTGTTGAACCCCT
TGTGGATGAGTGTGAGAAAAGGAACCGACTTCGCTTGCTAACTCAATTCTTGGAGCATCT
TGTGAGTGAAGGAAGCCAGGATGTACATGTTCACAATGCTCTGGGAAAAATCATAATAGA
CAGTAATAACAACCCTGAGCACTTCCTCACTACCAACCCATATTATGATTCACGTGTTGT
TGGCAAATATTGTGAGAAGCGTGATCCTACCCTTGCTGTTGTGGCCTACCGGAGAGGGCA
ATGCGATGATGAACTTATCAATGTAACAAATAAGAATTCTTTATTTAAGCTTCAGGCCAG
GTATGTAGTTGAAAGAATGGATGGTGATCTCTGGGAGAAGGTTCTGAACCCTGAAAATGA
GTTCAGACGGCAGCTCATTGATCAAGTTGTATCTACTGCTCTTCCTGAAAGCAAGAGTCC
TGAACAAGTTTCTGCAGCTGTTAAAGCTTTTATGACTGCTGATCTACCCCATGAACTTAT
TGAGCTTCTTGAAAAGATTGTGCTCCAAAACTCTGCATTTAGTGGAAACTTCAATTTGCA
GAACTTACTGATCTTGACTGCTATTAAAGCAGACCCATCTAGGGTTATGGACTACATTAA
TAGGCTTGATAACTTTGATGGACCCGCAGTTGGTGAAGTGGCTGTTGAAGCCCAATTATA
TGAAGAAGCTTTTGCTATTTTCAAGAAGTTTAATTTGAATGTCCAAGCTGTCAATGTCTT
GTTGGATAATATTCGTGACATCAACCGTGCTGTGGAATTTGCATTCCGTGTTGAAGAAGA
GGCTGTCTGGAGTCAGGTTGCTAAAGCTCAATTGAGGGAAGGATTAATAAGTGATGCAAT
TGAGTCCTTCATCCGTGCAGATGATGCCACTCAATTCTTGGAGGTCATACGAGCTGCTGA
GGATGCTGATGTGTACCATGACCTGGTGAAGTACCTGCTGATGGTTAGGCAGAAGGCAAA
GGAACCCAAGGTTGACAGTGAGATTATTTATGCATATGCTAAAATTGATAGACTGGGTGA
TATTGAGGAGTTCATCCTCATGCCAAACGTTGCTAATCTTCCTAATGTGGGTGACCGCTT
GTATGATGAGGCTTTATATGAGGCTGCAAAAATCATTTTTGCTTTTATTTCTAACTGGGC
TAAGTTGGCTATCACTTTAGTCAAGTTGAAGCAATTTCAAGGAGCTGTTGATGCTGCAAG
GAAGGCAAACAGCTCAAAGACATGGAAAGAAGTATGCTTTGCTTGTGTTGATGCTGAGGA
GTTCCGTTTGGCTCAAATTTGTGGGCTTAACATTATTGTACAGGTGGATGACTTGGAAGA
AGTCAGTGAATATTATCAGAATAGGGGATGCTTCAATGAACTAATTTCTCTCATGGAAAG
CGGTTTAGGATTGGAGCGTGCACATATGGGCATTTTTACAGAACTGGGCGTTCTTTATGC
AAGATACCGCTATGAGAAGCTCATGGAGCATATCAAGTTGTTTTCTACTAGACTTAACAT
TCCCAAGCTAATCCGAGCTTGTGATGAGCAGCAGCACTGGAAAGAGCTCACATATCTATA
TATTCAATATGATGAATTTGATAATGCTGCCACTACAGTCATGAATCATTCCCCTGATGC
TTGGGATCACATGCAGTTCAAGGACATTATTGTCAAAGTTGCTAATGTTGAGCTTTACTA
CAAGGCTGTGCATTTCTATTTGCAAGAGCACCCAGATCTCATTAATGATCTTCTCAACGT
CCTTGCTCTTCGTGTTGACCATACCCGTGTTGTGGACATAATGAGGAAGGCTGGCCATCT
TCGGCTCATCAAACCATACATGGTTGCAGTTCAGAGTAACAATGTTTCTGCTGTGAATGA
GGCTCTGAATGAGATCTATGTTGAGGAGGAAGATTATGATAGATTACGGGAATCAATTGA
TTTGCATGATAGCTTTGACCAGATTGGCCTTGCACAGAAGATTGAGAAACATGAGCTACT
TGAGATGAGGCGGGTTGCTGCTTACATTTACAAGAAGGCAGGTAGGTGGAAGCAGTCTAT
TGCACTGTCAAAGAAAGACAATCTTTACAAAGATGCAATGGAGACAGCCTCACAATCTGG
GGATCGTGAACTTGCTGAGGAGCTGCTTGTCTATTTTATTGAGCAAGGAAAGAAGGAATG
CTTTGCCTCATGCCTATTTGTTTGTTATGATTTGATTCGTGCTGATGTTGCTCTTGAGCT
TGCATGGATGAACAACATGATTGACTTTGCCTTCCCATATCTGTTGCAGTTTATCCGCGA
ATACACTGGGAAGGTTGATGAATTAATCAAGGCTAGAATTGAAGCTATGAATGAAGCGAA
GGCCAAGGAGAGTGAGGAGAAGGATGTCATTAAGCAGCAGAATATGTATGCTCAATTGCT
GCCTCTTGCTTTGCCTGCACCACCAATGGGAGGAGGTTTTGCTCCACCTCAACCTCCATC
CATGGGTGGAATGGGAATGCCACCAATGCCACCATATGGCATGCCACCAATGGGCTCCTA
TTGATCCGGGCAAGTATATCTGTAGAAATATTAGTTGCTCATGGTTGCTTTGGGTGCAAA
TGGAACCAGACCAGTCTGGGCTCTCCATAGTTAATGTTTGAGTTCAGCCTCATTTTTCAA
TCATTTTCTGCAAGTCGTGAAGGGGTCTCTCAATGCAGATTTAGAGTAAAGAATAATGTT
TGCAGTGTTGTTTGTCATAGGGTGTGGATATGTTTCTTTGTAATATTCTTTGGTAGCGAG
GCAATTTTTTGCAGCTGGTAGGCGGCAAGCTGAGGATATTTTGTATTTTATTATGAAAAC
GTGGTCCATATAAATACTTGAAATTTTTGTT
>lbm_HQ_transcript_15
TACTATCGGTTACTGCAAAAAAGATCCAAAGAAAAGAAAACAAAAAGAAGGTGAAGTTTC
AGTTTAGCAGTAAGGCACATATGACAGATGACAGTGCACCTGTAAATTGATTATTTTGGT
GGGAACAGCATTTAGCATTCAAGATGGCTTTCAAGCCATTTGAGTGGTATTGCCAGCCAG
TGAAGAATGGTGTTTGGTCGAAAGCTGTGGAAAATGCATTTGGAGCTTATACTCCATGTC
TATCGGATTCCATGGTTACTGGCATTTCATATTTGGTGGTACTAGCCTTATGTTTGTATC
GAATTTGGCTGATAAAGAAAAATGTTAAAGTCCAGAGATTCCGTTTGAGGTCAAACTTTT
ACAATTATGTGCTGGGACTGTTGGCTGCATACTGCGCTGCTGAACCATTGTTCAGACTGG
TTATGGGTATTTCAGCCTTTAATGTAGATGGACAGAATGCTCTGGTTCCCTATGAGATTG
TCTCTCTGATCCTTGAGGCTTTTGCTTGGTGCTCTATGCTTGTGATGATTGTTGTGGAAA
CAAAAGTCTACATTTGTGAGACTCGATGGTTTGTGAGGTTTGCGATCATTTATGCTCTGG
TTGGGGATGCTGTGATGCTGAATCTTGTTCTTTCTGTGAGGGAATTTTGCAAACGATCTG
TACTCTATTTGTATATCAGCGAGGTTGCTGTCAAGGTTTTATTTGGATTACTCCTGCTCT
TTTATATTCCAAATTTGGATCCTTATCCAGGATACACCTCTGTGCAAACTGAACTCTTGG
AGGATACTGCTTATGAAGAACTTCTTGGAGATGAGCAGATTTGTCCCGAGAGGCATGCCA
ACCTATTTTCTAAAATTATATTTGCTTGGATGAATCCTCTTATGAAGCTAGGCTATAAAC
GACCCCTCACAGATAAGGATATCTGGAAACTGGATAGTTGGGACAGGACAGAAGCACTTA
TAAATACGTTCCAGAAATGTTGGATTGAGGAGTCACAGAGGACTAAACCTTGGCTTTTAA
GAGCATTAAACCGTGCACTTGGTGGAAGATTCTGGTGGGGTGGCTTTTGGAAGATAGGTA
ATGACGTTTCTCAGTTTATTGGGCCTCTTATACTGAATCAGCTCTTGAAGTCCATGCAAG
AAGGAGATCCAGCTTGGATTGGTTATGTCTATGCATTCTCGATTTTTGTTGGAGTGGTAT
TCGGTGTGTTATGTGAAGCTCAGTATTTTCAAAATGTGATGCGTGTTGGTTATCGTCTGA
GGTCAACCCTGATTGCTGCAGTTTTCAGGAAGTCCTTGAGGCTAACCCATGAGAGTCGTA
AGAAGTTTGCAACTGGGAAAATAACCAATTTAATGACTACTGATGCTGAGGCACTCCAGC
AAATATGCCAATCACTCCATACTTTATGGTCAGCTCCTTTCCGTATCATTATTGCGTTGA
TCCTTCTTTACAATCAATTGGGTGTTTCTTCACTTGTTGGGGCATTAGGGCTAGTCCTTA
TGTTCCCAATACAGACATTCGTGATAAGCAAGATGCAGAAGTTGTCAAAAGAAGGATTAC
AGCAGACAGACAAGAGAATTGGGCTCATGAATGAAGTTTTGGCTGCGATGGACACTGTCA
AATGCTATGCATGGGAGAATAGTTTCCAGTCGAAGGTTCAAGAAGTCCGTGATGATGAGC
TGTCTTGGTTCCGAAAAGCTCAACTGTTAGGATCATTGAACAGTTTTATGCTGAACAGTA
TTCCAGTTGTGGTGATTGTAATATCTTTTGGGATGTTCACTTTACTTGGAGGGGATCTGA
CACCTGCGAGGGCATTCACATCTCTTTCTTTGTTTGCTGTGTTGCGTTTTCCACTTTTCA
TGCTTCCAAACATAATAACACAGGTGGTCAATGCAAATGTTTCTTTAAAGCGTTTGGAGG
AACTTCTTTTAGAAGAAGAGAGAATTCTTCTACCCAACCCACCTCTTGAGCCAGGGCTTC
CGGCCATCTCAATCAGAAATGGGTGCTTCTCTTGGGAATCAAAGGCAGCAGAGAAGCCAG
CATTATCAGATGTTAATTTGGATATACCTGCTGGTAGCTTAGTGGCAATTGTTGGTAGCA
CTGGAGAGGGAAAGACATCACTTGTATCAGCAATGCTTGGAGAGCTTCCAGCAATTACGG
ATTCAACATCTGTTGTCCTCAGAGGATCAGTTGCTTTTGTACCACAAGTTTCATGGATAT
TCAATGCAACGGTAAGGGACAACATACTCTTTGGGTCTGTCTTTGAGCCAGCAAGATATG
AAAGGGCAATAGAGGTGACTTCACTTCAGCATGACCTTGAATTGCTCCCAGGTGGTGATC
TTACTGAAATTGGTGAAAGAGGCGTTAACATCAGTGGAGGTCAAAAGCAAAGAGTATCCA
TGGCTCGGGCTGTATATTCAAATTCAGATGTTTGCATATTCGATGACCCACTAAGTGCTC
TGGACGCTCATGTGGCTCGGCAGGTTTTTGAGAAGTGCATCAAAGAAGAACTCAGAGGAA
AAACCAGAGTTCTTGTTACAAACCAGCTACACTTTCTTTCACAAGTGGATAAAATTATTC
TTGTGCATGATGGCATGGTGAAAGAGGAAGGAACCTTTGAAGAGCTCTCAAATAATGGTA
TGCTCTTCCAAAAACTGATGGAAAATGCAGGAAAAATGGAAGAATATGTGGAAGAAAAGG
AAAATGTTGAAAGCACTGACAATAAAATTTTAAAGACTGTTGCTAATGGCGAGGCCGATG
GCTTGCCGAAGGATCATCTTCCTGGAAATAAAAAGAAAGGAAAATCTATTCTTATCAAGC
AGGAAGAACGTGAGACTGGAGTTGTCAGTAGTAAAGTTTTAAATAGATACAAGAATGCTC
TGGGTGGCACTTGGGTAGTTATGGTATTGTTTTTGTGTTATGTCCTGACGGAGACTTTAC
GAATTTCAAGTAGTACATGGTTGAGTTATTGGACAGATGACAGCAATTCGAGAAGTTATT
CACCTGGTTTCTTCAATTTGATATATGCTCTCTTGTCATTTGGTCAAGTATTGGTGACAC
TCACAAACTCATTTTGGTTGATCCTCTCAAGTCTTTATGCTGCTCGAAGATTGCATGATG
CAATGCTTAGCTCCATATTGAGAGCTCCAATGGTCTTTTTTCAAACAAATCCACTAGGAC
GGATAATTAATAGATTTGCTAAGGATATGGGTGACATAGACAGGATGGTTGCTCCATTTG
TTAATATGTTTCTGGGGCAAATTTCACAGCTTATTTCGACATTTGTACTGATTGGAGTAG
TGAGCACCATGTCGCTTTGGGTCATAATGCCCCTTCTCGTGGTGTTCTATGGAGCCTATC
TGTACTATCAGAGCACAGCCCGTGAAGTAAAGCGCTTAGATTCCATTAGCAGGTCTCCTG
TGTATGCACAGTTTGGAGAAGCACTCAATGGTCTAACAACTATTCGTGCCTATAAAGCTT
ATGATCGTATGGCGAATATTAATGGGAAATCCATGGACAACAATGTCAGATTCACTCTCG
TGAACATGAGTGGAAACCGCTGGCTAGCAATTCGTCTGGAGACCTTGGGAGGGATTATGA
TTTGGCTTACAGCAACTTTTGCTGTGATGCAGAATGGTAGGGCAGCAAACCAGCAAGCAT
TTGCCTCTACAATGGGTTTGCTTCTTAGTTATGCATTGAACATAACTAGTTTATTGACTG
CTGTGCTTAGACTAGCTAGTCTGGCTGAGAATAGTCTAAATTCTGTTGAACGGGTTGGTA
CATATATAGAGTTGCCTTCTGAAGGTCCAGCTATTGTTGAGAACAACCGTCCTCCTCCTG
GGTGGCCTTCTGTAGGATCTATCATTTTTGAGGATGTTGTCCTGCGTTATAGGCCTGAGC
TTCCCCCAGTTCTCCATGGTATATCATTCAAAATTCCTCCAAGTGACAAGGTTGGGATAG
TTGGTAGAACTGGAGCTGGGAAATCTAGCATGCTTAATGCTCTGTTCCTACTCGTAGAAC
TTGAAAAGGGAAGAATCTTAATTGATGATTGTGATATTGGAAGATTTGGATTGATGGATC
TTCGTAAAGTTCTTGGTATTATACCACAATCTCCAGTTCTTTTCTCAGGAACTGTAAGAT
TCAATCTTGATCCTTTCAATGAGCACAATGATTTTGATCTTTGGGAGGCTTTGGAGAGGG
CACATCTGAAAGATGTCATCAGGAGGAACTCTTTGGGTCTTGATGTGGAGGTATCTGAGG
CAGGAGAAAATTTTAGTGTTGGACAAAGGCAACTCTTAAGTCTTGCCCGGGCATTGCTTC
GGAGGTCAAAGATTCTTGTACTTGATGAAGCAACAGCTGCTGTTGATGTTAGAACAGATG
CTCTTATTCAAAAGACCATTCGGGAAGAATTTAAGTCTTGCACAATGCTTATCATTGCTC
ACCGGTTAAATACCATAATTGACTGTGACCGTATTCTTCTGCTTGATGCTGGCCAGGTCG
TTGAATATGATACTCCAGAAAAATTACTGCAAAACGAAGAGAGTGCATTCTCTAAGATGG
TGCAGAGTACTGGAGCTGCAAATGCACAGTACCTGCGCAGCTTGGTACTTGAAGGGGGTA
ACAAATTGGAGAGTGAAAAGCAACAACTAGAAGGCCAAAGGAGATGGCTTGCCTCCTCCC
GCTGGGCTGCTGCTGCCCAGTTTGCATTGGCTGTTAGCCTCACTTCATCACATAATGACC
TTGTGCAGTTGGAAATTAATGAGGAAGACAATATTCTCAAGAAAACAAGAGATGCCGTAA
TAACTCTACAGGGAGTTCTGGAGGGGAAGCATGATCAAGTAATTATAGAAACCCTTGACC
AATACCAGGTTCCTAGAGATAGATGGTGGTCAGCACTATATAAAATGATCGAAGGTCTTG
CAATGATGAGTAGGCTGGCTCGAAATAGGCTTCATCAATCAGAATATGATTATGGAGACA
GAACAATTGACTGGGATACTGCTGCAATGTAAAAGAAAAACAGCAACATCTGGCTGCATG
TTTGCATAATGACATCAACGCTCATTGCTCTTGCCCATCAAATTTTATCTAATGCAGATG
TCTGGCTTTGAGAGCAGGATCCACGTTCTCTAGTTTCCAGCTCATCTGTGCAGATATTGA
ATGGCTCAATCTGCGATAAGGATGCATCAACTGGAAGCATTGTGGAATTACTCCTTTGAT
TTTGTATGGTTACTAGAGATGATGACATAACACCACCCCTGGAAAAATTGTGAAAAGTGT
CTGAGCGAGGGTAACCTAAGGGTTAGGGTTATAGACTTTTGTCGTGTATGACTTCTAATA
CTTACAAGCTCGTCTATTTCCTCTCTCTCAGGCCAAGGACTGGACAATTTTGGGAAATTT
TAGTTTGTAGCTTCTTTGATGCGGCTCCTTTTTTCAGCTAAATAACATAACATGAATTTA
TTATGTGGATATATGGTTCTACATTCTTCTCCTTAACAGGGTAGGTGTGGGAATTGATCA
GAAATTTAGAATTGATGTCCTTTTTTGTCTAAAAATATAAGAGCAGGTACCCTTTAGGCT
TTGCCTCATTGAGGCTCCCACGAAGATGTACAATCTTTATATATCAAATGAATTTATACC
TTTTTATTT
>lbm_HQ_transcript_16
AACGTTTTTATTTTATTTTCCTTTTCTTTCCCTTTTGATTCTTAAGTCCCTTTTATGTTT
CGGTGATCACTGCCAGTTTCATCTACACTATTCCGGCCAATGGCCTCCTCAAGCTCCGGC
AACTCTTCAACAATTCCTGCTCCTGAGGCAGTTCAAGTTCTGGTATCGTCCTTGGCGGAT
GAATCCCCCATGGTCCGAGAATCATCTATGGCTGCTTTGAAAGACATAGCCCCTCTGAAC
CCACTCCTGGTTCTTGATTGTTGCTCCATTGTGTCTCGAGGAGGGCGTCGGACGTTTGGG
AATATATCGGGTTTGTTTCAAGTTATGTCAGTGGCTATTCGGGGTCTGGATAAAAAAGAT
GCTGATTCTACCTACATGACAAAACTTGCCAAGATTGCTACTGCTGAAATGATCTCATCC
AAGGAATTTAATGCTGAATGGCAAAGAGCTGCGGCAAGTGTGCTTGTGGCAATAGGTTTG
CATATGCCTGACCTTATGATGGAAGAGATATTCCTTCATCTTTCGGGGTCAAGTTTGTCC
ATGCCAGCAATGGTTCAAGTGCTTGCAGATTTTGCCTTAGTTGATGCTTCGCAGTTTGCC
CCTAGACTTAAGATTGTACTTGCACGAGTTTTACCACTTCTGGGTAATGTCAGGGATACT
AACAGGCCAATCTTTGCGAATGCATTCAAGTGTTGGTGCCAGGCCTGTTGGCAGTACAGT
TTGGACTATCCTCTATTTTCCGTTCTCGATGGTGATGTCATGTCTTTTCTCAATTCTGCT
TTTGAACTTCTATTGCGAGTTTGGGCAGCTTCACGAGATCTCAAGGTTCGCACATGTACC
ATTGAAGCATTAGGTCAGATGGTTGGTTTAATAACACGGACACATTTGAAGATGGCCTTG
CCAAGGCTTGTTCCAACTATTTTGGACATGTATAAGAAAGATCAAGATATTGCATTGGTA
GCTACATGTTCTCTACACAATCTTTTGAATGCTTCACTGCTTTCTGAGAGTGGTCCACCA
CTGATTGATTTTGAGGACCTCACTGTTATATTATCAACGCTACTTCCTGTGGTTTGCATT
AGCAATGACAGCAAAGAGCTTTCAGATTTCTCAGTGGGATTGAAGACCTATAATGAAGTT
CAACATTGCTTTTTGGAAGTTGGTTTGGTATATCCAGAGGAATTATTTGTGTTTCTATTG
AATAAATGCAGGTTGAAAGAAGAACCTTTGACTTTTGGTTCACTTTGTGTACTAAAGCAT
CTGTTGCCCAGGTTGTCTGAAGCTTGGCACAGTAAAAGGCCTTCACTTGTTGAAGCTGTG
AAGCTGTTATTGGATGAACATAGTTTGGGTGTGCAAAAGGCCCTTGCAGAGTTAATTGTT
GTTATGGCTTCTCATTGCTACTTGATTGGTCCATCGGGAGAGCTGTTCGTTGAATTTCTA
GTACGAAATTGCGCAATAGAAGATACTGGCAATTCAAAGGAAGTTGCTAGATATAGTAGT
CCATATTCTTTTCCATACAAGAAGTTGGAGGCGAAAACAGGAGCTGTTTGTCCTGGAGAG
TTACGAAGAATTTGTGGAAAAGGTCTTCTTCTGATAACTGTAACTGTACCTGAAATGGAG
CTTGTTCTCTGGCCATTTTTGCTGAAGATGATTATTCCACGAATTTACACTGGTTCAGTT
GCTACGGTTTGCAGATGCATCTCTGAGTTGTGTAGACATAGATCTTTACAAAATAATACT
ATGCTTTCTGAGTGTAAAGCTCGTAGTGATATTCCAGATCCTGAGGAGCTTTTTGCTCGA
CTTGTGGTGCTTCTACACAATCCTTTAGCCACAGAACAATTGGCCACTCAAATCTTGACG
GTCTTATGTTATTTGGCTCCTCTGTTTCCAAAGAATGTTAACTTGTTTTGGCAAGATGAG
ATTCCAAAATTGAAAGCATATGTGAGTGACACGGATGATCTAAAGGAGGATCCAACACAT
CAAGAGATTTGGGATGACATGATCATTAATTTTCTTGCAGAGTCGTTGGATGTGATCCGA
GATACTGATTGGCTGATTACTCTAGGGAATGCTTTTGCTAAGCAATATGAACTCTATACA
TCAGATGATGAACATTCTGCGCTGCTTCATCGGTGTCTTGGCATTTTGCTGCAAAAAGTT
CATGACAGAATCTATGTTCGGGCTAAGATAGATTTGATGTATAGGCAAGCTAATATTTCG
TTTCCAAATAATCGTCTTGGTCTAGCAAAGGCCATGGGACTGGTTGCTGCATCGCACTTA
GATACAGTTTTGGAGAAACTTAAAGACATTCTCGATAGTGTTGGACAAAGTTTCTTTCAA
AGAATTCTGTCATTTTTCTCTGACCGAGGAAAAATGGAAGAATCTGATGATATCCACGCA
GCTCTGGCACTAATGTATGGATATGCTGCAAAATATGCTCCATCAACTGTTATTGAAGCT
AGAATTGATGCACTTGTGGGAACCAATATGCTTTCACGTCTACTTCATGTACGTCATCCC
ACAGCAAAGCAGGCTGTTATTACTGCAATTGATCTACTAGGTCAGGCTGTTATAGGTGCT
ACAGAAAGTGGTGCATCATTCCCATTGAAAAAGAGAGACCAATTACTTGATTATATACTG
ACTTTGATGGGTCATGATGATGAAGATAGTTTTTCTGATTCCAGTCGTGAGCTTTTGTGC
ACTCAGTCTCTTGCTTTAAGTGCTTGTACTACACTGGTTTCTGTGGAGCCAAAACTGACA
CCCGAAACACGAAATCTCATTTTGAAGGCTACCCTAGGATTTTTTGGTCTATCTAATGAT
CCTTTTGATGTTATCAACCCCCTCATTGACAATCTAATAACCCTCCTATGTACAATCCTT
GTCACAAGTGGAGAAGATGGAAGAAGTCGAGCCGAACAACTATTACATATATTGAGACAG
ATTGATCTATATGTTTCCTCATCTGTGGAATATCAGAGGGAAAGAGGGTGTCAAGCAGCT
TATGAGATGCTCGTTAAGTTTCGGACGTTGTGTGTCAGTGGGCATTGTGCATTTGGCTGC
CAAGGAAGCTGCACTCATGGCAAGCAAATTGACAGTATTCTGCAACGCAATTTACCATCT
GCTTTTGTACTGCCAAGCCGTGATGCACTGTGTTTGGGGGAAAGGATTATGGCATATCTG
CCTCGCTCTGCTGATTCAAATCCTAGAGTTAGAAAATTTTCTGCACAGATTATTGATCTT
TTCTTCAGTATCTCTCTATCTCTGCCAAAGCCTCCAAATTCCAGTTGTTACACAGATATT
GAACTGGCCTACAGTGCTTTGACCTCTCTTGAGGATGTGATAGCTATACTAAGAAGTGAT
GCTTCCATTGATCCATCAGAGGTATTTAATAGGGTAGTTGGCTCTGTCAGCATCTTGTTC
ACTAAGGATGAGCTTGCTGCTGCCTTACATGGCTGCTCAACCGCAATATGTGACAAGGTC
AAGCCATCTGCTGAAAGTTCAATCCAAGCTGTGGTCGAGTTCATTACAAAAAGGGGACAT
GAGTTGAATGACACAGATATCTCAAGGACGACACAATCACTGCTTGCAGCTACAATGCAT
GTCTCGGATAAGTATCTCCGCCAGGAAGTTCTTGCTGCTGTTTCATCTCTAGCTGAGAAC
ACCAGATCAAAAGTTGTATTCAATGGAGTGTTAGCTGCTGCAGGGAGGGATATAACCACT
AAGGATGTATCTAGATTACGTGGTGGCTGGCCAGTGCAGGATGCATTTTATACTTTTTCT
CAGCATTCTATACTGTCCAATTTGTTCCTCGAGCATGTAACAACCATAGTGAACCAGACG
CCTCTTCTTAATGTTGATACGAGTAAAGGAGAAAGTACCACCACCCATTCCATTGATGCT
CATGTAGAGGAGGATGTATTGCAGGCAGCTGTTATTGCTCTAACTGCTTTCTTTAGAGGT
GGTGGTAAGGTTGGAAGGAGAGCTGTTGAGCAAAGTTATGCCTCTGTTTTTGTTACCCTT
CTGCTCCACTTTGGAAGCTGTCATGGGTTAGCCAGTTCTGGTCAGCTGGAACCATTGCGT
GTTCTACTGGTAGCATTTCTCGCATTCTGTGATTGTGTTGGTGATCTGGAAATGGGAAAG
ATTCTATCTAGAGAAGGAGAACAAAATGAAAATGAGAAGTGGGTCAATCTCATTGGAGAT
CTTGCTGGCTGCATTTCAATAAAAAGACCAAAAGAGGTCCCCAGAATATGTGTGATTTTA
AGTAAATCACTGGACCAATCACAAAGATTTCAAAGGGAAGCGGCTGCGGCAGCATTGTCA
GAGTTTGTGCAGTACAGTGATGGCTTTGGATCTCTACTGGAACAGATGGTTGAAGCACTG
TGCCGACACGTGTCAGATGATTCTCCAATTGTGAAGCGCCTCTGTTTAAGAGGCCTTGTT
CAGATGCCATCTATTCATGTTCTTCAGTACACCACCCAAATTCTTGGAGTGATATTAGCT
CTGTTGGATGATCCTGATGAATCAGTCAAATTAACCGCTGTATTGTGCTTGCTAATGGTG
CTCGAGTCAGCTTGCAATGATGCTGTGGAGCCTATTCTTCTGAATCTTTCGATACGGCTT
CGTAATCTTCAAGTATGTATGAACATAGAGATCCGAACCAATGCATTTGTTGCTTTTGGG
GCCCTTAGCAAGTATGGAGTTGGATCACAACGTGATGCGTTTCTTGAACAGATTCATGTT
GTCTTGCCGCGGTTGATTCTGCATCTGCATGATGATGATACTGGTGTCCGGCAGGCGTGC
CGGAGTACTTTTAAATCTATTGCTCCTTTGACGGAAATTGAAGGAGTAGTTGGCCTTGCC
AACACGCATTGGTTTGGTTCTGATCACAGAACTGATTATGAAGATTTCCTCAGAGAACTT
GCCAAACTATTTACTCAACATCTGGCTTCGCGGATAGATACTTACATGGCTTCACTAGTA
CAGGGATTTGATGCCCCTTGGCCTATAATTCAGGCAAATGCTATCTATTTGTGCAGCAGC
ATGATAGCTATATCAAATGATCAACACATTTCAACCGTTTATCATAACCAGGTGTTCAGA
ATGTTGGTGGGAAAGATGAGTCGTTCAGCAGATGCAATTGTTAGAGCAACTTGCTCTTCG
GCATTGAGTTTGCTACTGAAATCCGATCACTCAACTTCATGGAGAGCTGTTCGTCTTGAA
CGGATGGACTCTGTTCAACGGGGCCCATGACTGGGAGATTTTGAGGAGGCTGCTACCAAG
TGTACAATGTAGAAGAAGACTAGTATTGTTGTGAGGCTTGAACAACTGTCCTGAACTGAC
ACGTCCATCTCTGATGCATTGACAAGATTGGGTACGTATGCTTCTGTCTAAAGGAGGCAC
ATCCTGTAGGAAAGATCATGAAATTTCCAACATGTAAAGCTGTTAAACTAGTTGTGTTTG
AGGGGTCTGCTTGTATAATAAATGGTTTTGCTGAAGTCATTTGCATTATTTGTGCATGAG
GTGATAAGCTCTTTGTACATACCAAGTTAAAAGGTGTTGATGTACAAGTTGTACAGTTAA
TTGAAATCTGGTTTGAACT
>lbm_HQ_transcript_17
GCGGGTGAGAATCCAAAACCAGTCACAGTCTTTACTCTCTCTTCATTCTCTTCTTGCCTT
CGTCGCCACAGCAATAAAGGAGAATCAGACGGCCTTTTATTGGAGTTGTACTATCGTTAC
TGCAAAAAAGATCAAAGAAAAGAAAACAAAAAGAAGGTGAAGTTTCAGTTTAGCAGTAAG
GCACATATGACAGATGACAGTGCACCTGTAAATTGATTATTTTGGTGGGAACAGCATTTA
GCATTCAAGATGGCTTTCAAGCCATTTGAGTGGTATTGCCAGCCAGTGAAGAATGGTGTT
TGGTCGAAAGCTGTGGAAAATGCATTTGGAGCTTATACTCCATGTCTATCGGATTCCATG
GTTACTGGCATTTCATATTTGGTGGTACTAGCCTTATGTTTGTATCGAATTTGGCTGATA
AAGAAAAATGTTAAAGTCCAGAGATTCCGTTTGAGGTCAAACTTTTACAATTATGTGCTG
GGACTGTTGGCTGCATACTGCGCTGCTGAACCATTGTTCAGACTGGTTATGGGTATTTCA
GCCTTTAATGTAGATGGACAGAATGCTCTGGTTCCCTATGAGATTGTCTCTCTGATCCTT
GAGGCTTTTGCTTGGTGCTCTATGCTTGTGATGATTGTTGTGGAAACAAAAGTCTACATT
TGTGAGACTCGATGGTTTGTGAGGTTTGCGATCATTTATGCTCTGGTTGGGGATGCTGTG
ATGCTGAATCTTGTTCTTTCTGTGAGGGAATTTTGCAAACGATCTGTACTCTATTTGTAT
ATCAGCGAGGTTGCTGTCAAGGTTTTATTTGGATTACTCCTGCTCTTTTATATTCCAAAT
TTGGATCCTTATCCAGGATACACCTCTGTGCAAACTGAACTCTTGGAGGATACTGCTTAT
GAAGAACTTCTTGGAGATGAGCAGATTTGTCCCGAGAGGCATGCCAACCTATTTTCTAAA
ATTATATTTGCTTGGATGAATCCTCTTATGAAGCTAGGCTATAAACGACCCCTCACAGAT
AAGGATATCTGGAAACTGGATAGTTGGGACAGGACAGAAGCACTTATAAATACGTTCCAG
AAATGTTGGATTGAGGAGTCACAGAGGACTAAACCTTGGCTTTTAAGAGCATTAAACCGT
GCACTTGGTGGAAGATTCTGGTGGGGTGGCTTTTGGAAGATAGGTAATGACGTTTCTCAG
TTTATTGGGCCTCTTATACTGAATCAGCTCTTGAAGTCCATGCAAGAAGGAGATCCAGCT
TGGATTGGTTATGTCTATGCATTCTCGATTTTTGTTGGAGTGGTATTCGGTGTGTTATGT
GAAGCTCAGTATTTTCAAAATGTGATGCGTGTTGGTTATCGTCTGAGGTCAACCCTGATT
GCTGCAGTTTTCAGGAAGTCCTTGAGGCTAACCCATGAGAGTCGTAAGAAGTTTGCAACT
GGGAAAATAACCAATTTAATGACTACTGATGCTGAGGCACTCCAGCAAATATGCCAATCA
CTCCATACTTTATGGTCAGCTCCTTTCCGTATCATTATTGCGTTGATCCTTCTTTACAAT
CAATTGGGTGTTTCTTCACTTGTTGGGGCATTAGGGCTAGTCCTTATGTTCCCAATACAG
ACATTCGTGATAAGCAAGATGCAGAAGTTGTCAAAAGAAGGATTACAGCAGACAGACAAG
AGAATTGGGCTCATGAATGAAGTTTTGGCTGCGATGGACACTGTCAAATGCTATGCATGG
GAGAATAGTTTCCAGTCGAAGGTTCAAGAAGTCCGTGATGATGAGCTGTCTTGGTTCCGA
AAAGCTCAACTGTTAGGATCATTGAACAGTTTTATGCTGAACAGTATTCCAGTTGTGGTG
ATTGTAATATCTTTTGGGATGTTCACTTTACTTGGAGGGGATCTGACACCTGCGAGGGCA
TTCACATCTCTTTCTTTGTTTGCTGTGTTGCGTTTTCCACTTTTCATGCTTCCAAACATA
ATAACACAGGTGGTCAATGCAAATGTTTCTTTAAAGCGTTTGGAGGAACTTCTTTTAGAA
GAAGAGAGAATTCTTCTACCCAACCCACCTCTTGAGCCAGGGCTTCCGGCCATCTCAATC
AGAAATGGGTGCTTCTCTTGGGAATCAAAGGCAGCAGAGAAGCCAGCATTATCAGATGTT
AATTTGGATATACCTGCTGGTAGCTTAGTGGCAATTGTTGGTAGCACTGGAGAGGGAAAG
ACATCACTTGTATCAGCAATGCTTGGAGAGCTTCCAGCAATTACGGATTCAACATCTGTT
GTCCTCAGAGGATCAGTTGCTTTTGTACCACAAGTTTCATGGATATTCAATGCAACGGTA
AGGGACAACATACTCTTTGGGTCTGTCTTTGAGCCAGCAAGATATGAAAGGGCAATAGAG
GTGACTTCACTTCAGCATGACCTTGAATTGCTCCCAGGTGGTGATCTTACTGAAATTGGT
GAAAGAGGCGTTAACATCAGTGGAGGTCAAAAGCAAAGAGTATCCATGGCTCGGGCTGTA
TATTCAAATTCAGATGTTTGCATATTCGATGACCCACTAAGTGCTCTGGACGCTCATGTG
GCTCGGCAGGTTTTTGAGAAGTGCATCAAAGAAGAACTCAGAGGAAAAACCAGAGTTCTT
GTTACAAACCAGCTACACTTTCTTTCACAAGTGGATAAAATTATTCTTGTGCATGATGGC
ATGGTGAAAGAGGAAGGAACCTTTGAAGAGCTCTCAAATAATGGTATGCTCTTCCAAAAA
CTGATGGAAAATGCAGGAAAAATGGAAGAATATGTGGAAGAAAAGGAAAATGTTGAAAGC
ACTGACAATAAAATTTTAAAGACTGTTGCTAATGGCGAGGCCGATGGCTTGCCGAAGGAT
CATCTTCCTGGAAATAAAAAGAAAGGAAAATCTATTCTTATCAAGCAGGAAGAACGTGAG
ACTGGAGTTGTCAGTAGTAAAGTTTTAAATAGATACAAGAATGCTCTGGGTGGCACTTGG
GTAGTTATGGTATTGTTTTTGTGTTATGTCCTGACGGAGACTTTACGAATTTCAAGTAGT
ACATGGTTGAGTTATTGGACAGATGACAGCAATTCGAGAAGTTATTCACCTGGTTTCTTC
AATTTGATATATGCTCTCTTGTCATTTGGTCAAGTATTGGTGACACTCACAAACTCATTT
TGGTTGATCCTCTCAAGTCTTTATGCTGCTCGAAGATTGCATGATGCAATGCTTAGCTCC
ATATTGAGAGCTCCAATGGTCTTTTTTCAAACAAATCCACTAGGACGGATAATTAATAGA
TTTGCTAAGGATATGGGTGACATAGACAGGATGGTTGCTCCATTTGTTAATATGTTTCTG
GGGCAAATTTCACAGCTTATTTCGACATTTGTACTGATTGGAGTAGTGAGCACCATGTCG
CTTTGGGTCATAATGCCCCTTCTCGTGGTGTTCTATGGAGCCTATCTGTACTATCAGAGC
ACAGCCCGTGAAGTAAAGCGCTTAGATTCCATTAGCAGGTCTCCTGTGTATGCACAGTTT
GGAGAAGCACTCAATGGTCTAACAACTATTCGTGCCTATAAAGCTTATGATCGTATGGCG
AATATTAATGGGAAATCCATGGACAACAATGTCAGATTCACTCTCGTGAACATGAGTGGA
AACCGCTGGCTAGCAATTCGTCTGGAGACCTTGGGGGGGATTATGATTTGGCTTACAGCA
ACTTTTGCTGTGATGCAGAATGGTAGGGCAGCAAACCAGCAAGCATTTGCCTCTACAATG
GGTTTGCTTCTTAGTTATGCATTGAACATAACTAGTTTATTGACTGCTGTGCTTAGACTA
GCTAGTCTGGCTGAGAATAGTCTAAATTCTGTTGAACGGGTTGGTACATATATAGAGTTG
CCTTCTGAAGGTCCAGCTATTGTTGAGAACAACCGTCCTCCTCCTGGGTGGCCTTCTGTA
GGATCTATCATTTTTGAGGATGTTGTCCTGCGTTATAGGCCTGAGCTTCCCCCAGTTCTC
CATGGTATATCATTCAAAATTCCTCCAAGTGACAAGGTTGGGATAGTTGGTAGAACTGGA
GCTGGGAAATCTAGCATGCTTAATGCTCTGTTCCGACTCGTAGAACTTGAAAAGGGAAGA
ATCTTAATTGATGATTGTGATATTGGAAGATTTGGATTGATGGATCTTCGTAAAGTTCTT
GGTATTATACCACAATCTCCAGTTCTTTTCTCAGGAACTGTAAGATTCAATCTTGATCCT
TTCAATGAGCACAATGATTTTGATCTTTGGGAGGCTTTGGAGAGGGCACATCTGAAAGAT
GTCATCAGGAGGAACTCTTTGGGTCTTGATGTGGAGGTATCTGAGGCAGGAGAAAATTTT
AGTGTTGGACAAAGGCAACTCTTAAGTCTTGCCCGGGCATTGCTTCGGAGGTCAAAGATT
CTTGTACTTGATGAAGCAACAGCTGCTGTTGATGTTAGAACAGATGCTCTTATTCAAAAG
ACCATTCGGGAAGAATTTAAGTCTTGCACAATGCTTATCATTGCTCACCGGTTAAATACC
ATAATTGACTGTGACCGTATTCTTCTGCTTGATGCTGGCCAGGTCGTTGAATATGATACT
CCAGAAAAATTACTGCAAAACGAAGAGAGTGCATTCTCTAAGATGGTGCAGAGTACTGGA
GCTGCAAATGCACAGTACCTGCGCAGCTTGGTACTTGAAGGGGGTAACAAATTGGAGAGT
GAAAAGCAACAACTAGAAGGCCAAAGGAGATGGCTTGCCTCCTCCCGCTGGGCTGCTGCT
GCCCAGTTTGCATTGGCTGTTAGCCTCACTTCATCACATAATGACCTTGTGCAGTTGGAA
ATTAATGAGGAAGACAATATTCTCAAGAAAACAAGAGATGCCGTAATAACTCTACAGGGA
GTTCTGGAGGGGAAGCATGATCAAGTAATTATAGAAACCCTTGACCAATACCAGGTTCCT
AGAGATAGATGGTGGTCAGCACTATATAAAATGATCGAAGGTCTTGCAATGATGAGTAGG
CTGGCTCGAAATAGGCTTCATCAATCAGAATATGATTATGGAGACAGAACAATTGACTGG
GATACTGCTGCAATGTAAAAGAAAAACAGCAACATCTGGCTGCATGTTTGCATAATGACA
TCAACGCTCATTGCTCTTGCCCATCAAATTTTATCTAATGCAGATGTCTGGCTTTGAGAG
CAGGATCCACGTTCTCTAGTTTCCAGCTCATCTGTGCAGATATTGAATGGCTCAATCTGC
GATAAGGATGCATCAACTGGAAGCATTGTGGAATTACTCCTTTGATTTTGTATGGTTACT
AGAGATGATGACATAACACCACCCCTGGAAAAATTGTGAAAAGTGTCTGAGCGAGGGTAA
CCTAAGGGTTAGGGTTATAGACTTTTGTCGTGTATGACTTCTAATACTTACAAGCTCGTC
TATTTCCTCTCTCTCAGGCCAAGGACTGGACAATTTTGGGAAATTTTAGTTTGTAGCTTC
TTTGATGCGGCTCCTTTTTTCAGCTAAATAACATAACATGAATTTATTATGTGGATATAT
GGTTCTGC
>lbm_HQ_transcript_18
GTCGCCACAGCAATAAAGGAGAATCAGACGACCTTTTATTGGAGTTGTACTATCGTTACT
GCAAAAAAGATCAAAGAAAAGAAAACAAAAAGAAGGTGAAGTTTCAGTTTAGCAGTAAGG
CACATATGACAGATGACAGTGCACCTGTAAATTGATTATTTTGGTGGGAACAGAATTTAG
CATTCAAGATGGCTTTCAAGCCATTTGAGTGGTATTGCCAGCCAGTGAAGAATGGTGTTT
GGTCGAAAGCTGTGGAAAATGCATTTGGAGCTTATACTCCATGTCTATCGGATTCCATGG
TTACTGGCATTTCATATTTGGTGGTACTAGCCTTATGTTTGTATCGAATTTGGCTGATAA
AGAAAAATGTTAAAGTCCAGAGATTCCGTTTGAGGTCAAACTTTTACAATTATGTGCTGG
GACTGTTGGCTGCATACTGCGCTGCTGAACCATTGTTCAGACTGGTTATGGGTATTTCAG
CCTTTAATGTAGATGGACAGAATGCTCTGGTTCCCTATGAGATTGTCTCTCTGATCCTTG
AGGCTTTTGCTTGGTGCTCTATGCTTGTGATGATTGTTGTGGAAACAAAAGTCTATATTT
GTGAGACTCGATGGTTTGTGAGGTTTGCGATCATTTATGCTCTGGTCGGGGATGCTGTGA
TGCTGAATCTTGTTCTTTCTGTGAGGGAATTTTGCAAACGATCTGTACTCTATTTGTATA
TCAGCGAGGTTGCTGTCAAGGTTTTATTTGGATTACTCCTGCTCTTTTATATTCCAAATT
TGGATCCTTATCCAGGATACACCTCTGTGCAAACTGAACTCTTGGAGGATACTGCTTATG
AAGAACTTCTTGGAGATGAGCAGATTTGTCCCGAGAGGCATGCCAACCTATTTTCTAAAA
TTATATTTGCTTGGATGAATCCTCTTATGAAGCTAGGCTATAAACGACCCCTCACAGATA
AGGATATCTGGAAACTGGATAGTTGGGACAGGACAGAAGCACTTATAAATACGTTCCAGA
AATGTTGGATTGAGGAGTCACAGAGGACTAAACCTTGGCTTTTAAGAGCATTAAACCGTG
CACTTGGTGGAAGATTCTGGTGGGGTGGCTTTTGGAAGATAGGTAATGACGTTTCTCAGT
TTATTGGGCCTCTTATACTGAATCAGCTCTTGAAGTCCATGCAAGAAGGAGATCCAGCTT
GGATTGGTTATGTCTATGCATTCTCGATTTTTGTTGGAGTGGTATTCGGTGTGTTATGTG
AAGCTCAGTATTTTCAAAATGTGATGCGTGTTGGTTATCGTCTGAGGTCAACCCTGATTG
CTGCAGTTTTCAGGAAGTCCTTGAGGCTAACCCATGAGAGTCGTAAGAAGTTTGCAACTG
GGAAAATAACCAATTTAATGACTACTGATGCTGAGGCACTCCAGCAAATATGCCAATCAC
TCCATACTTTATGGTCAGCTCCTTTCCGTATCATTATTGCGTTGATCCTTCTTTACAATC
AATTGGGTGTTTCTTCACTTGTTGGGGCATTAGGGCTAGTCCTTATGTTCCCAATACAGA
CATTCGTGATAAGCAAGATGCAGAAGTTGTCAAAAGAAGGATTACAGCAGACAGACAAGA
GAATTGGGCTCATGAATGAAGTTTTGGCTGCGATGGACACTGTCAAATGCTATGCATGGG
AGAATAGTTTCCAGTCGAAGGTTCAAGAAGTCCGTGATGATGAGCTGTCTTGGTTCCGAA
AAGCTCAACTGTTAGGATCATTGAACAGTTTTATGCTGAACAGTATTCCAGTTGTGGTGA
TTGTAATATCTTTTGGGATGTTCACTTTACTTGGAGGGGATCTGACACCTGCGAGGGCAT
TCACATCTCTTTCTTTGTTTGCTGTGTTGCGTTTTCCACTTTTCATGCTTCCAAACATAA
TAACACAGGTGGTCAATGCAAATGTTTCTTTAAAGCGTTTGGAGGAACTTCTTTTAGAAG
AAGAGAGAATTCTTCTACCCAACCCACCTCTTGAGCCAGGGCTTCCGGCCATCTCAATCA
GAAATGGGTGCTTCTCTTGGGAATCAAAGGCAGCAGAGAAGCCAGCATTATCAGATGTTA
ATTTGGATATACCTGCTGGTAGCTTAGTGGCAATTGTTGGTAGCACTGGAGAGGGAAAGA
CATCACTTGTATCAGCAATGCTTGGAGAGCTTCCAGCAATTACGGATTCAACATCTGTTG
TCCTCAGAGGATCAGTTGCTTTTGTACCACAAGTTTCATGGATATTCAATGCAACGGTAA
GGGACAACATACTCTTTGGGTCTGTCTTTGAGCCAGCAAGATATGAAAGGGCAATAGAGG
TGACTTCACTTCAGCATGACCTTGAATTGCTCCCAGGTGGTGATCTTACTGAAATTGGTG
AAAGAGGCGTTAACATCAGTGGAGGTCAAAAGCAAAGAGTATCCATGGCTCGGGCTGTAT
ATTCAAATTCAGATGTTTGCATATTCGATGACCCACTAAGTGCTCTGGACGCTCATGTGG
CTCGGCAGGTTTTTGAGAAGTGCATCAAAGAAGAACTCAGAGGAAAAACCAGAGTTCTTG
TTACAAACCAGCTACACTTTCTTTCACAAGTGGATAAAATTATTCTTGTGCATGATGGCA
TGGTGAAAGAGGAAGGAACCTTTGAAGAGCTCTCAAATAATGGTATGCTCTTCCAAAAAC
TGATGGAAAATGCAGGAAAAATGGAAGAATATGTGGAAGAAAAGGAAAATGTTGAAAGCA
CTGACAATAAAATTTTAAAGACTGTTGCTAATGGCGGGGCCGATGGCTTGCCGAAGGATC
ATCTTCCTGGAAATAAAAAGAAAGGAAAATCTATTCTTATCAAGCAGGAAGAACGTGAGA
CTGGAGTTGTCAGTAGTAAAGTTTTAAATAGATACAAGAATGCTCTGGGTGGCACTTGGG
TAGTTATGGTATTGTTTTTGTGTTATGTCCTGACGGAGACTTTACGAATTTCAAGTAGTA
CATGGTTGAGTTATTGGACAGATGACAGCAATTCGAGAAGTTATTCACCTGGTTTCTTCA
ATTTGATATATGCTCTCTTGTCATTTGGTCAAGTATTGGTGACACTCACAAACTCATTTT
GGTTGATCCTCTCAAGTCTTTATGCTGCTCGAAGATTGCATGATGCAATGCTTAGCTCCA
TATTGAGAGCTCCAATGGTCTTTTTTCAAACAAATCCACTAGGACGGATAATTAATAGAT
TTGCTAAGGATATGGGTGACATAGACAGGATGGTTGCTCCATTTGTTAATATGTTTCTGG
GGCAAATTTCACAGCTTATTTCGACATTTGTACTGATTGGAGTAGTGAGCACCATGTCGC
TTTGGGTCATAATGCCCCTTCTCGTGGTGTTCTATGGAGCCTATCTGTACTATCAGAGCA
CAGCCCGTGAAGTAAAGCGCTTAGATTCCATTAGCAGGTCTCCTGTGTATGCACAGTTTG
GAGAAGCACTCAATGGTCTAACAACTATTCGTGCCTATAAAGCTTATGATCGTATGGCGA
ATATTAATGGGAAATCCATGGACAACAATGTCAGATTCACTCTCGTGAACATGAGTGGAA
ACCGCTGGCTAGCAATTCGTCTGGAGACCTTGGGGGGGATTATGATTTGGCTTACAGCAA
CTTTTGCTGTGATGCAGAATGGTAGGGCAGCAAACCAGCAAGCATTTGCCTCTACAATGG
GTTTGCTTCTTAGTTATGCATTGAACATAACTAGTTTATTGACTGCTGTGCTTAGACTAG
CTAGTCTGGCTGAGAATAGTCTAAATTCTGTTGAACGGGTTGGTACATATATAGAGTTGC
CTTCTGAAGGTCCAGCTATTGTTGAGAACAACCGTCCTCCTCCTGGGTGGCCTTCTGTAG
GATCTATCATTTTTGAGGATGTTGTCCTGCGTTATAGGCCTGAGCTTCCCCCAGTTCTCC
ATGGTATATCATTCAAAATTCCTCCAAGTGACAAGGTTGGGATAGTTGGTAGAACTGGAG
CTGGGAAATCTAGCATGCTTAATGCTCTGTTCCGACTCGTAGAACTTGAAAAGGGAAGAA
TCTTAATTGATGATTGTGATATTGGAAGATTTGGATTGATGGATCTTCGTAAAGTTCTTG
GTATTATACCACAATCTCCAGTTCTTTTCTCAGGAACTGTAAGATTCAATCTTGATCCTT
TCAATGAGCACAATGATTTTGATCTTTGGGAGGCTTTGGAGAGGGCACATCTGAAAGATG
TCATCAGGAGGAACTCTTTGGGTCTTGATGTGGAGGTATCTGAGGCAGGAGAAAATTTTA
GTGTTGGACAAAGGCAACTCTTAAGTCTTGCCCGGGCATTGCTTCGGAGGTCAAAGATTC
TTGTACTTGATGAAGCAACAGCTGCTGTTGATGTTAGAACAGATGCTCTTATTCAAAAGA
CCATTCGGGAAGAATTTAAGTCTTGCACAATGCTTATCATTGCTCACCGGTTAAATACCA
TAATTGACTGTGACCGTATTCTTCTGCTTGATGCTGGCCAGGTCGTTGAATATGATACTC
CAGAAAAATTACTGCAAAATGAAGAGAGTGCATTCTCTAAGATGGTGCAGAGTACTGGAG
CTGCAAATGCACAGTACCTGCGCAGCTTGGTACTTGAAGGGGGTAACAAATTGGAGAGTG
AAAAGCAACAACTAGAAGGCCAAAGGAGATGGCTTGCCTCCTCCCGCTGGGCTGCTGCTG
CCCAGTTTGCATTGGCTGTTAGCCTCACTTCATCACATAATGACCTTGTGCAGTTGGAAA
TTAATGAGGAAGACAATATTCTCAAGAAAACAAGAGATGCCGTAATAACTCTACAGGGAG
TTCTGGAGGGGAAGCATGATCAAGTAATTATAGAAACCCTTGACCAATACCAGGTTCCTA
GAGATAGATGGTGGTCAGCACTATATAAAATGATCGAAGGTCTTGCAATGATGAGTAGGC
TGGCTCGAAATAGGCTTCATCAATCAGAATATGATTATGGAGACAGAACAATTGACTGGG
ATACTGCTGCAATGTAAAAGAAAAACAGCAACATCTGGCTGCATGTTTGTATAATGACAT
CAACGCTCATTGCTCTTGCCCATCAAATTTTATCTAATGCAGATGTCTGGCTTTGAGAGC
AGGATCCACGTTCTCTAGTTTCCAGCTCATCTGTGCAGATATTGAATGGCTCAATCTGCG
TTAAGGATGCATCAACTGGAAGCATTGTGGAATTACTCCTTTGATTTTGTATGGTTACTA
GAGATGATGACATAACACCACCCCTGGAAAAATTGTGAAAAGTGTCTGAGCGAGGGTAAC
CTAAGGGTTAGGGTTATAGACTTTTGTCGTGTATGACTTCTAATACTTACAAGCTCGTCT
ATTTCCTCTCTCTCAGGCCAAGGACTGGACAATTTTGGGAAATTTTAGTTTGTAGCTTCT
TTGATGCGGCTCCTTTTTTCAGCTAAATAACATAACATCAATTTATTATGTGT
>lbm_HQ_transcript_19
AAGACAGTAGTCAAAAATTTGACGAGAGTGCTGGGAGAGCCCAGAGATGTATGTAAATAC
AGTGGCGGGACAAGTCCCGCAACTTCTCTACTCTAATGGACAATTGGGTTCGAGGGACTT
GGGTTTTCCTGATTTTGTTGGATTGTGTAGTCGGTCTTCTAAGAGAACTCGCCGGAGACT
GGCAGTTGGGTCGTCTACTCGGCTCGGGGTTGGTGGTCTGTTTGGAAACCATTGGTCGTC
GTCGTCTATTAGAGCTGTTCTTGATCTTGAACGCATTGGAACTGCTTGTAAGTCGTCTCC
CAATGATTTGAAGCCCAAGGTTGCGAACTTGGAAGATATAATTTCTGAAAGAGGAGCATG
CGGAGTTGGATTCATTGCCAATTTGGAAAATAAAGCATCACATGAAATTGTTCAGGATGC
TCTTACTGCCCTGGGGTGTATGGAACATCGTGGGGGTTGTGGAGCAGATAATGATTCCGG
TGATGGTTCTGGAGTGATGACATCCATTCCTTGGGATCTTTTCAATGATTGGGCTGTCAA
GGCTGGGATTGCTGCCTTTGACAAATTACACACTGGTGTTGGAATGATTTTTTTCCCCAG
TGATGAAGAACTTATGAAAGAAGCAAAAACAGCAATTGTGAATATTTTTAAAGAAGAGGG
TCTTGAAGTGCTTGGTTGGAGGCCTGTTCCTGTAGATGCTTCTATTGTTGGTTTTTATGC
CAGAAAAACCATGCCCAACATAGAACAAGTCTTTGTCAGGATTGTTAAGGAAGAAAATGT
TGACGACATTGAAAGAGAAATGTATATTTGTCGGAAATTGATTGAAAGAGCAGCCAACAG
TGGAACTTGGGGTAGTGAACTGTACTTTTGCTCATTGTCCAATCAAACCATAGTTTACAA
GGGAATGCTACGATCAGAAGTTCTTGGCAAATTTTATCTAGACCTACAAAATGATCTCTA
TAAAACCCCATTTGCTATTTACCACAGGAGATACAGTACGAATACTAGCCCCAGATGGCC
TCTAGCTCAACCCATGAGGTTTCTTGGCCATAATGGAGAGATCAACACTATACAGGGAAA
TTTAAATTGGATGCAATCTAGGGAAGCCTCCCTGAGATCTCCTGTTTGGTGTGGTCGTGA
AAATGAAATTCGCCCTTTTGGGAACCCAAAGGCATCAGATTCTGCTAATCTTGACAGTGC
AGCCGAATTGTTGATAAGAAGTGGTCGTGCTCCTGAGGAAGCTTTGATGATTTTGGTCCC
AGAGGCATATAAAAACCATCCAACGCTCTCAATAAAATACCCTGAGGTTGTTGATTTTTA
TGATTACTACAAGGGGCAAATGGAAGCCTGGGATGGACCTGCCTTATTATTATTCAGTGA
TGGAAAAACTGTTGGAGCGACCCTTGATCGTAATGGACTCCGACCTGCTAGATATTGGCG
AACAAATGACAACATTGTCTATGTTGCATCTGAGGTTGGTGTTCTGCCAATGGATGAGTC
AAAAGTTGCAATGAAAGGGCGGTTAGGTCCTGGAATGATGATAGCTGTTGATCTAGCAAG
TGGTCAGGTTTTTGAAAACACTGAAGTTAAAAAGCGAGTAGCATTAACAAATCCTTATGG
AAGGTGGGTAAATGAAAAATTGCGGTCACTGAAGCCCACAAACTTCCTTTCTACAACAGT
CATGGATAATGAAACAATATTGAGGCGCCAGCAGGCATATGGATATTCGAGTGAGGATGT
TCAAATGGTTATTGAATCTATGGCTTCACAAGGAAAGGAACCTACATTTTGTATGGGAGA
TGATATACCGCTGGCAGCATTGTCTCAGAAGCCACACATGCTGTTTGATTACTTCAAGCA
ACGGTTTGCCCAGGTTACAAATCCAGCTATAGATCCCCTCAGAGAAGGACTAGTTATGTC
ACTTGAAATCAATCTTGGCAAGCGTGGTAACATACTTGAAGTTGGACCTGAAAATGCCTC
TCAGGTGATTTTGTCAAGTCCTGTACTAAATGAAGGAGAGCTCGAGTCTTTACTTAAAGA
CCCAATCTTGAAACCTCAAATCTTGCGAACATTTTTTGATGTAAGGAAAGGGTTAGAAGG
TTCTTTACAGAAGTCACTAAACAAGCTCTGTGACGATGCTGATGAGGCTGTTAGAAATGG
ATCCCAGTTGCTTATTCTCTCTGACAGATCTGATGAGCAGGAAGCAACCCAGCCAGCAAT
CCCAATACTTCTTGCTATAGGTGCTGTTCACCAGCATCTGATTCAGAATGGTCTACGAAT
GTCAGCTTCTATTGTTGCAGATACTGCTCAGTGCTTCAGTACTCACCATTTTGCTTGTTT
AATTGGATATGGTGCAAGTGCTGTGTGCCCCTATTTGGCACTGGAGACATGCCGACAATG
GCGTTTGAGCACTAAGACTGTGAATCTGATGAGGAACGGAAAAATGCCTACTGTTACAAT
TGAACAGGCTCAAAAGAACTATTGCAAGGCTATTAGGTCTGGCCTTCTAAAAATTCTCTC
CAAAATGGGAATCTCATTGCTCTCAAGTTACTGTGGTGCTCAGATATTTGAAATTTATGG
ATTGGGGAAAGAAGTTGTTGACATTGCATTCTGTGGGAGTACATCAAGTATTGGTGGGTT
AACCTTTGATGAGTTGGCAAGGGAGACTTTATCATTCTGGGTAAAGGCTTTCTCTGAGGA
TACAGCTAAAAGACTTGAAAATTTTGGATTTATACAATTCAGACCAGGAGGGGAGTATCA
TAGCAACAACCCGGAGATGTCAAAATTGCTCCATAAAGCTGTCCGGCAAAAAAGTGAAAG
TGCATATGCTGTTTATCAGCAACATTTGGCTACTCGACCTGTGAATGTTCTCCGAGATCT
TCTCGAGTTCAAAAGTGACCGATCCCCAATCCCAGTTGGAAGGGTTGAGCCTGCTTCATC
TATTGTGCAGCGCTTTTGTACTGGCGGAATGTCGCTTGGAGCTATTTCTAGGGAAACTCA
TGAGGCAATTGCAATTGCTATGAACAGAATAGGTGGAAAATCAAATTCAGGGGAAGGCGG
TGAGGATCCAATTCGCTGGAAGCCCCTGACTGATGTTGTTGATGGGTATTCTCCAACACT
CCCACACCTCAAAGGTCTTCAAAATGGGGATACTGCTACTAGTGCCATCAAGCAGGTTGC
TTCTGGTCGGTTTGGTGTCACACCAACATTTTTAGCAAATGCTGATCAATTGGAAATTAA
AATTGCACAAGGTGCAAAACCTGGTGAAGGTGGCCAGTTGCCTGGGAAAAAAGTTAGTGC
TTACATTGCACGATTAAGGAATTCAAAACCTGGAGTTCCTCTTATTTCTCCCCCTCCACA
CCATGATATCTATTCTATTGAAGACCTTGCTCAGTTGATCTTTGACCTTCATCAGGTCAA
CCCCAAGGCAAAAGTATCTGTAAAGCTCGTGGCAGAAGCTGGCATTGGCACAGTGGCTTC
TGGGGTTGCAAAGGGTAATGCTGATATTATACAGATATCAGGACATGATGGAGGAACTGG
GGCCAGCCCTGTAAGTTCCATTAAGCATGCAGGTGGTCCTTGGGAACTCGGACTTACTGA
AACTCACCAGACGCTTATTGAAAATGGGCTCAGAGAAAGGGTCATACTCAGAGTTGATGG
TGGTTTCAAAAGTGGAATGGATGTTCTAATGGCTGCAGCAATGGGTGCCGATGAGTATGG
ATTTGGTTCTGTTGCAATGATTGCCACTGGTTGTGTCATGGCCCGTATCTGCCACACAAA
TAATTGTCCAGTTGGTGTTGCAAGTCAGAGAGAAGAACTTAGAGCCCGTTTTCCTGGCGT
GCCTGGTGATCTTGTTAACTACTTCCTATATGTTGCTGAGGAGATAAGAGGCATGTTGGC
ACAGTTGGGTTACGAGAAACTGGATGATGTTATTGGGCAGACAGATCTATTAAAACCTCG
AGATATATCGTTGATGAAGACTCAGCATCTTGATCTTAGTTATATTCTTTCAAGTGCTGG
TTTACCAAAGTGGAGCAGCACTGCTATCAGGAACCAGGAGGTTCATAGCAATGGTCCAGT
TCTGGATGATGTTTTGTTGTCAGATCCAGAGATATCAGATGCAATTAAGAATGAAAAGGT
GGTAAATAAAACTGTGTCAATCTACAATGTGGACCGTGCTGTTTGTGGCCGTATTGCAGG
TGTAGTTGCAAAGAAATATGGGGACACTGGGTTTGCTGGGCAGCTCAATATCACATTCAT
GGGGAGTGCTGGGCAGTCATTTGGCTGTTTTCTCACCCCTGGGATGAACATCCGGCTTGT
AGGGGAAGCAAATGACTATGTGGGAAAGGGTATGGCTGGTGGGGAATTGGTTGTTACCCC
TGTTGACAATACTGGATTTTGCCCTGAGGAGGCCACAATAGTAGGAAATACCTGCTTGTA
TGGAGCAACAGGTGGTCAAGTCTTTGTTCGAGGAAAAGCTGGGGAGCGTTTTGCTGTGAG
AAACTCACTTGCTGAAGCGGTTGTAGAAGGCACTGGAGATCATTGTTGTGAATACATGAC
TGGTGGTTGTGTGGTGGTGCTTGGAAAGGTGGGTAGAAATGTAGCTGCTGGAATGACTGG
AGGTTTAGCCTACATTCTAGATGAGGATGATACTCTTATTCCCAAGGTGAACAAGGAAAT
CGTGAAGATCCAGAGAGTTCTTGCTCCAGTTGGACAGATGCAGCTTAAGAATCTCATTCA
GGCCCACATTGAGAAAACTGGGAGTAGCAAGGGTGCTGCCATTCTGAAGGAGTGGGACAA
GTATTTGCCACTCTTCTGGCAGCTGGTTCCACCAAGTGAAGAAGACACACCGGAGGCTTG
TGTTGATTATGAGCAAACGGCTGCCGGGAAAGTGACTTTACAATCTGCATAGAGGATATT
CCGGTATGATTCATGACTATTTTCCTGCAGCTGCAACCAAGGTCCTTTAAAGGTTGAATT
GTATAGGAGATTCTTTATATGCTCTGCGAACGAGATTGCCAAAAATGAGAGATTTCAGAA
GGGGAAGTTTCCTCGCCTAAAATCAGAGGCCATGATCATTATTGACCAGCAGATATTTCA
AAATGTGGGGGTGTACAGTGATGGAGGGTATATTCAGATTCTAGATGCTGGTTTTGCAAT
ATCTTCACTGAAGTTGTATGTTTTTTTTTTCACTTTACAATCTGAAAGCATGAAATGTAA
ATATAAGCTGATCTGCCTTCCTGCCTCCCTCTTTCATCTTTAGTAATCTGAAAGTCTATT
CTGCAAATCAACTACAATAAGTTGTAAATTGCATCAACACGGAAAATAGATTCAAATCCT
GTTCATGGATGGTGCAGATTCTGTAGGGAAACATTAGCTGCATTATAGTATTCCTATTAG
TGACAACATATATGGAGTTCACAACGGAAGGGATGGTAATTTCCCCTTAATAAAACGGGG
CTGCCCTGATCTTGCCCTATTGATTAATTCTC
>lbm_HQ_transcript_20
CAGTACTAATAGTATATATATTTATGCATTTGTTTGGAGTCTGATTTTCGTTTTTTACTT
TATTTACATATATGATATACGATATGTGTGCGGTTTTAATCCGTGGCAATTTGTTGATGG
GATTGGGGGATGTTTGATCTATTCTATTTCTCATTTTATCGGCGATGACTAAAGGCCCTA
AACAACGCCTTCTCCGAGACCTATACAATGTCACCCGCGCTGTTTCCCAACCCAAGTTCA
AGTTTCGATTTTTATGCCAAGCCGTTTATCATTTCAAGGAAATTTTCCATCTTGATTCGC
TGCTTCTGCTAATTTTACAACGTTTCACAATTTTCTGGAGGATAGATCACACCAGTGTTG
ATAGGAATCTGCCAAATGCAAGGTCCAATTGATGAAGCAGACTGTGACTTCAACACCAAT
ACGGTTGATAAAGAATATGGTAGTTGTTCTAACAATTTGAAGTCTGGACGGAGAGCTGAA
GCTGGAGCTTGTGACTTGCCTTGCTCATCTTACTTGCGTATTGATCAGCACCTGATGGGG
TCAAAAACTGATGAATGTTCTGGAGAGACATGTAGTGGATATATCTCAAAGGTTTCTGTC
AATGATGGTGCTCCAAATGACAAGATTCTAAAATTTGAAACTGAGCAGAAGAGTGAAATA
CGAAACATAGAGAGTGGTAATTGTAGCAACACTTCTGATTCTGAAGTTAGCTTGAGGAAT
TCTGGCTCATCCATGGCATTTCAAGATGTTGCACTCTCAAAGCTTGATGAACCAAATGGC
AAAGGATGCCCTGATGATAATATGTCATGTGTTACTGGAACTGAGGATGTCAAGTTGTCT
GATGCCGATGTTAGTAATGGAGTCACAACAGATTTACCTAGTTATGCTGCTTCGGATGGC
ACTTTAACCCATCCAGGAAATAAAAAAGCATTTAGTCATCCAACATCTTCTGCATGTGAA
GATATGAATTGTAATGCTGGTGAAAATCAGAATAACCATAGTGAGCAAATTAAAAATACT
GAAGAATCATCAAAGCAGATGCCTGTTTCCATTTGCTTGCCTATGGATTTATCCTTGCAA
AATTCAGGATTGTCAGCGGCTACACAAGAAGATGCAGCCGATGCCACTTGCTCACTGAAT
GTTAAGGATGGTCCTTCACGTGCTTCTTCTGTGAAGTCTCTCTACAATGAAGAAAATTCA
TGTTCTCATTTCCGCGCAGGGCTGGAAGTCCCAAGTGAGCATTTGGATTCATTGTCATTG
AAGGAGGTAACTTCTGATGTGGTTCATAGTGGAATGGTCATTGGTGCTTTTCAAGTAACT
GATAAGGTTGTGGGATCGTCTCTTTCCCCTGGTGCTAAAGGAAATTCTCTTGAATCACAC
ACAACAGATGAGAGTGAGGACTCTGATATGGTGGAGCATGATGTAAAAGTTTGTGATATT
TGTGGGGATACTGGTAGGGAAGATTTACTTGCTATATGTTGTAGGTGTAGTGATGGTGCT
GAGCACACCTATTGCATGCGAGAAATGCTTCTTAAAGTTCCCGAAGGTGATTGGCTGTGT
GAGGAATGCAAGTTTGATGTGGCAATAGAAAATCACAGGCAAGATAAGGTTAGCAGCGCA
GATGGAAATGAAAAGAGTTCTTCTGGACATGCAAATCCTGAAAAACCAACTTCCTCTACA
AAGTCTGAAGCAAAAGGCTCTAATAATGAGGGAACCAAAGCCAGCAAAGATCTTTCTGGT
GGGAAATCTGCCAAAAAGCATATAGAGGATACTGAAGTTTCTTCAGCAGCAAAGAAGCGC
ATTCTTGATCCAAATGTTGGTCTAACAAAGGCCTCAATGTCCAATGGTGGTGTAGCATTT
TCACGTGATAGTTCATTCAAGCACTTGGATAGGGGAAAGATCAAGCTCCCTAAACAATCT
TCTTCTGGCACTGCTGTAGCTCCGGAATCAGTGGACTCTCCTGCTTCTGGTTTGCGTCTG
CAAACTCCCCAAGGTACCTTTCTAAAGTCAACTTCATTCAATTCTCTGAATGCGAAGCCA
AAAGTAAAGCTTGTGGATGATGTTGTTCATCAGAAGCAGAGATCAATCAGAGAACCTGTT
TCTATTAATAAAAAGGAAGGAGCTTCCAGACCAATAGCCAAATCTATGTCGTTTAAATAT
ACAAATTCAAGTCTTCTTAATAGCAGTGAATCCAAAGTGAAGATGTTGTCTTCTAAATTT
CCTCCTGTTCAGGATATCATAGGGTCTAAATATACCAAAGACAAGAGCTTATTTGAAAGG
AAGAATTCCTTTAATGCAGAACGCACTTTTGTTAGTTCACCTATGTCTACTTCCAGTAGT
TTTACAGCAAAAAATGATAAAAAAATAGCATCTTGTGCTGAAGCCAGCTTACTTTCTTCA
GTAAGATACCAGCGTGATACAAAGCCTGTGCAGTCTGACACTAAATCAGTGGCATTGTCA
AGATCATCAAGTTTTGCAGTTCGTAAGGGTTCAGAAATGCCTGTTTCCTTGGGTGAAGTT
AAAAGGCAGTCATCACAATCAGCTAGTGTGGTTGGAGTTTCCTCTACAAATGGAAACAGT
AGTTGTGATATGAAGCCTAAACCGAGTAGTCCAACTGAGGATTCCTCATCAAGTTCTTGT
ATCGCTGAGCGACCACCTTGCAATGCTAATGAAGGTTTGCCAGATGGATTGTGTCGGCTC
AAGGAATCAACCAGCTTCTGCGAGAGAGGGAAAGAATCTCCTGTTTGTCGATCAAAACAG
AATAGTGCAAGTGGGAGAACTGTCATTTGCCAAAAGTGTAATGAATTTGGTCATTTAGCA
CAATTTTGCATAGCTGATCGTCCTTCATCCCCTGTTTCTGATGTATCTACTGCAAAAAGT
TCAAGAGAGATTACAGAGGGCAAGGATAAGCTAAGGGCTGCAATTGAGGCTGCTGTTCTC
AGAAAACCTGGAATATATCGTAAACATAGAGTTTTGGATCAGTCAGATGATGTCTCTGTG
TCAAGCATCAGTAGTGAAATAGCTCCTCAACATCATGTGCTGAATTCAAGTAGTGTGGGA
AATACATCTGCGGCAGAAGAGACGTCAGAGGGCCAGATGATACAAGAGAACTGTAGTGCT
GACTCTTGTAAACAGGCAACTGTTGACAGTGTCAAGCAGTCTGGAATGCTGCATGTTGAA
GCTTCAACTTCCAGATCAGGAGATGCATGTCATGGTATCACAACTGAGGGATCATCTCTC
ATAAGACACATGCCGGGTCAAGTCTCTGCAACAATGTCTATTCTTCTGAAAACATTACCC
CTTCCAGATCATGAATATATATGGCAGGGGAACTTTGAGGTCTACAGAAAAGGGAAAATG
CTGAAATTTTATGATGGAATCCAGGCTCATTTATCAAATTGTGCTTCCACCAAAGTTCTT
CAAGCAGTGAATAAATTTCCCCTTAAAGTCCCTCTAAATGAGGTACCTCGTTTGAGTACA
TGGCCAAGTCATTTTCAGGAATATGGTGTGAAAGAAGAAAACATAGCACTATTCTTTTAT
CCTAAAGATCTTCTGAGTTATGAGAAGAGCTACAAGGTATTGTTGGATAATATGATGAAG
AATGACATAGCTCTTAAAGGAAATCTTGACGATGTGGAACTCATGATATTCCCATCTAAT
CAGCTCCCTGAGAAATCACAACGTTGGAATAAATTGTTCTTCCTGTGGGGAGTGTTTCGA
GGAAGGAGAGTTTGTTTCTCAGAGCTTAGCTCCCAAAAGCAAATAAATTTTGCTCAAAAG
ATTCCCTCTGCAGTCATGTCTTTCCCTGAGAATATATGCTCTCTAAGACCTGTAGACAAG
GATTTGTCTGAATGTGGTGAGTCATCCTCAGTATCTGAGGTACTAGCTTCAAGAGAGTTT
CCTTGTATATCATCATCTCAAACATTGGACGGAGATTGTGATATCAGAGTGGGTTTACAA
TTCCCATCAGATCACAATATGCAAACAGTTATGGAGAAGCAGGATCATAGAGTGGATTCC
AGTTCTGTTTTGGTGGCACAAAGTAGCAATCTGGAATCATGTGAAGAAATAGATACAAGT
ATTTCATGTCAAGAAATGCAATGCCCCAGTACACACTTGGAAGGCAGTGGCAAACTGGAG
CGAGGAGTGCACTCTTCTGGAGAAGCTATTACGAGAGCTGCTGGATTTGATAAATGTGAA
CAAATGTCCAAAGATGAGGACTCTAGTCTCAGTGGACGAGGTTCCTGGCATCAATTTGAC
AAGTCTAAAGCTGATGGACATGGAGGCCTAGGAGGGGGGAATATATCGGATAAGATGAGT
ACTAGTCAATATCAAGTGGATTTGGAAGATGGGTCAATGTTTAATTCTCCTCCCTCTGGT
ACCATAGACCAAACAGCAAAGGAAAACAATAAGCGTCAACATGTAGATACTGTGGAGAGG
ATATTAGAAGCTGCTTCTGCTAGCTCAAGCCAGGTGATACCTGGAAATGGTCCTGATGAT
AAATCATTTGAAGAAACCCATTTAAGCAAAAGACAGAAGACTGATTTCTGTGGAATATAT
GGAGGCGGCAGTCAGACTAGTTCTCCAATTGAAGGCTCAATGTCGGGAATTCATAATGCA
TTCTCTGGCTCCCGTTTTCAAGCGGATGGTCAGGCTAAATGCTTTGATGGGACTGATGCC
CATACATTTGGGGGAAATGCTGAAAAATACTTCTTCCCTGTTGGTCGACAGGCTGAGGAG
ATTGATATTAACAAGGCCGCTCAGTCTATCCCTTGGAAATCTAATTATTTGGAGGATGAT
AGGGTTCATGACAAACCTCCAAACCTTGAGCTGGCTTTGGGGGCTGAAGCAAAACCGCTG
ATGCAAGGGATCCCAGCCTTTTTAGTTGCGAAAGAGGAGAAAAAGATCATTCAAGATCAT
TGCTCACATGAAGGAGCTACTAAGGGAGAGGATGATGATGAATCTGCTTCGCTTTCTCTC
TCTCTTTCATTTCCATTTCCGAATGAGGAGGAGAGGGTGAGATCCATGTCAGACACAGAA
CGGCAGCATGTTAATGCTTGGCTTCTTTTTGGGGGCCCAAGGGACAAGTAGAGAGTGCAA
GTGGTTCGCACCATGCTGCCTTATGGCACTATGGGGACCATGCACAATGATCTTCCCATA
GGCAATACTGGAACACTGTTCGATCTGTTCATAGAAATACAAAAATTGGAACCTAGTCTT
TTAGTCTGTTCCCTTTATGTTAGTATCTTTGTTTTAGAAGAAAGAAAAACTCGTCCTGTT
TATTTTCAAGATTTTAGTTAGTGCATAATCCGGCCTCGTTGTATATAAGGGGGATGGTAA
GCCGGTTCCCAGCTAGGCTGTTGATATTTTCAAAAGTTTCCCCAGCTCTCTTCCGTTAAA
GAGAAAGCAATAGTACAGGATATAAATTTGATGTTCCC
>lbm_HQ_transcript_21
ACTCCAAGACAGTAGTCAAAAATTTGACGAGAGTGCTGGGAGAGCCCAGAGATGTATGTA
AATACAGTGGCGGGACAAGTCCCGCAACTTCTCTACTCTAATGGACAATTGGGTTCGAGG
GACTTGGGTTTTCCTGATTTTGTTGGATTGTGTAGTCGGTCTTCTAAGAGAACTCGCCGG
AGACTGGCAGTTGGGTCGTCTACTCGGCTCGGGGTTGGTGGTCTGTTTGGAAACCATTGG
TCGTCGTCGTCTATTAGAGCTGTTCTTGATCTTGAACGCATTGGAACTGCTTGTAAGTCG
TCTCCCAATGATTTGAAGCCCAAGGTTGCGAACTTGGAAGATATAATTTCTGAAAGAGGA
GCATGCGGAGTTGGATTCATTGCCAATTTGGAAAATAAAGCATCACATGAAATTGTTCAG
GATGCTCTTACTGCCCTGGGGTGTATGGAACATCGTGGGGGTTGTGGAGCAGATAATGAT
TCCGGTGATGGTTCTGGAGTGATGACATCCATTCCTTGGGATCTTTTCAATGATTGGGCT
GTCAAGGCTGGGATTGCTGCCTTTGACAAATTACACACTGGTGTTGGAATGATTTTTTTC
CCCAGTGATGAAGAACTTATGAAAGAAGCAAAAACAGCAATTGTGAATATTTTTAAAGAA
GAGGGTCTTGAAGTGCTTGGTTGGAGGCCTGTTCCTGTAGATGCTTCTATTGTTGGTTTT
TATGCCAGAAAAACCATGCCCAACATAGAACAAGTCTTTGTCAGGATTGTTAAGGAAGAA
AATGTTGACGACATTGAAAGAGAAATGTATATTTGTCGGAAATTGATTGAAAGAGCAGCC
AACAGTGGAACTTGGGGTAGTGAACTGTACTTTTGCTCATTGTCCAATCAAACCATAGTT
TACAAGGGAATGCTACGATCAGAAGTTCTTGGCAAATTTTATCTAGACCTACAAAATGAT
CTCTATAAAACCCCATTTGCTATTTACCACAGGAGATACAGTACGAATACTAGCCCCAGA
TGGCCTCTAGCTCAACCCATGAGGTTTCTTGGCCATAATGGAGAGATCAACACTATACAG
GGAAATTTAAATTGGATGCAATCTAGGGAAGCCTCCCTGAGATCTCCTGTTTGGTGTGGT
CGTGAAAATGAAATTCGCCCTTTTGGGAACCCAAAGGCATCAGATTCTGCTAATCTTGAC
AGTGCAGCCGAATTGTTGATAAGAAGTGGTCGTGCTCCTGAGGAAGCTTTGATGATTTTG
GTCCCAGAGGCATATAAAAACCATCCAACGCTCTCAATAAAATACCCTGAGGTTGTTGAT
TTTTATGATTACTACAAGGGGCAAATGGAAGCCTGGGATGGACCTGCCTTATTATTATTC
AGTGATGGAAAAACTGTTGGAGCGACCCTTGATCGTAATGGACTCCGACCTGCTAGATAT
TGGCGAACAAATGACAACATTGTCTATGTTGCATCTGAGGTTGGTGTTCTGCCAATGGAT
GAGTCAAAAGTTGCAATGAAAGGGCGGTTAGGTCCTGGAATGATGATAGCTGTTGATCTA
GCAAGTGGTCAGGTTTTTGAAAACACTGAAGTTAAAAAGCGAGTAGCATTAACAAATCCT
TATGGAAGGTGGGTAAATGAAAAATTGCGGTCACTGAAGCCCACAAACTTCCTTTCTACA
ACAGTCATGGATAATGAAACAATATTGAGGCGCCAGCAGGCATATGGATATTCGAGTGAG
GATGTTCAAATGGTTATTGAATCTATGGCTTCACAAGGAAAGGAACCTACATTTTGTATG
GGAGATGATATACCGCTGGCAGCATTGTCTCAGAAGCCACACATGCTGTTTGATTACTTC
AAGCAACGGTTTGCCCAGGTTACAAATCCAGCTATAGATCCCCTCAGAGAAGGACTAGTT
ATGTCACTTGAAATCAATCTTGGCAAGCGTGGTAACATACTTGAAGTTGGACCTGAAAAT
GCCTCTCAGGTGATTTTGTCAAGTCCTGTACTAAATGAAGGAGAGCTCGAGTCTTTACTT
AAAGACCCAATCTTGAAACCTCAAATCTTGCGAACATTTTTTGATGTAAGGAAAGGGTTA
GAAGGTTCTTTACAGAAGTCACTAAACAAGCTCTGTGACGATGCTGATGAGGCTGTTAGA
AATGGATCCCAGTTGCTTATTCTCTCTGACAGATCTGATGAGCAGGAAGCAACCCAGCCA
GCAATCCCAATACTTCTTGCTATAGGTGCTGTTCACCAGCATCTGATTCAGAATGGTCTA
CGAATGTCAGCTTCTATTGTTGCAGATACTGCTCAGTGCTTCAGTACTCACCATTTTGCT
TGTTTAATTGGATATGGTGCAAGTGCTGTGTGCCCCTATTTGGCACTGGAGACATGCCGA
CAATGGCGTTTGAGCACTAAGACTGTGAATCTGATGAGGAACGGAAAAATGCCTACTGTT
ACAATTGAACAGGCTCAAAAGAACTATTGCAAGGCTATTAGGTCTGGCCTTCTAAAAATT
CTCTCCAAAATGGGAATCTCATTGCTCTCAAGTTACTGTGGTGCTCAGATATTTGAAATT
TATGGATTGGGGAAAGAAGTTGTTGACATTGCATTCTGTGGGAGTACATCAAGTATTGGT
GGGTTAACCTTTGATGAGTTGGCAAGGGAGACTTTATCATTCTGGGTAAAGGCTTTCTCT
GAGGATACAGCTAAAAGACTTGAAAATTTTGGATTTATACAATTCAGACCAGGAGGGGAG
TATCATAGCAACAACCCGGAGATGTCAAAATTGCTCCATAAAGCTGTCCGGCAAAAAAGT
GAAAGTGCATATGCTGTTTATCAGCAACATTTGGCTACTCGACCTGTGAATGTTCTCCGA
GATCTTCTCGAGTTCAAAAGTGACCGATCCCCAATCCCAGTTGGAAGGGTTGAGCCTGCT
TCATCTATTGTGCAGCGCTTTTGTACTGGCGGAATGTCGCTTGGAGCTATTTCTAGGGAA
ACTCATGAGGCAATTGCAATTGCTATGAACAGAATAGGTGGAAAATCAAATTCAGGGGAA
GGCGGTGAGGATCCAATTCGCTGGAAGCCCCTGACTGATGTTGTTGATGGGTATTCTCCA
ACACTCCCACACCTCAAAGGTCTTCAAAATGGGGATACTGCTACTAGTGCCATCAAGCAG
GTTGCTTCTGGTCGGTTTGGTGTCACACCAACATTTTTAGCAAATGCTGATCAATTGGAA
ATTAAAATTGCACAAGGTGCAAAACCTGGTGAAGGTGGCCAGTTGCCTGGGAAAAAAGTT
AGTGCTTACATTGCACGATTAAGGAATTCAAAACCTGGAGTTCCTCTTATTTCTCCCCCT
CCACACCATGATATCTATTCTATTGAAGACCTTGCTCAGTTGATCTTTGACCTTCATCAG
GTCAACCCCAAGGCAAAAGTATCTGTAAAGCTCGTGGCAGAAGCTGGCATTGGCACAGTG
GCTTCTGGGGTTGCAAAGGGTAATGCTGATATTATACAGATATCAGGACATGATGGAGGA
ACTGGGGCCAGCCCTGTAAGTTCCATTAAGCATGCAGGTGGTCCTTGGGAACTCGGACTT
ACTGAAACTCACCAGACGCTTATTGAAAATGGGCTCAGAGAAAGGGTCATACTCAGAGTT
GATGGTGGTTTCAAAAGTGGAATGGATGTTCTAATGGCTGCAGCAATGGGTGCCGATGAG
TATGGATTTGGTTCTGTTGCAATGATTGCCACTGGTTGTGTCATGGCCCGTATCTGCCAC
ACAAATAATTGTCCAGTTGGTGTTGCAAGTCAGAGAGAAGAACTTAGAGCCCGTTTTCCT
GGCGTGCCTGGTGATCTTGTTAACTACTTCCTATATGTTGCTGAGGAGATAAGAGGCATG
TTGGCACAGTTGGGTTACGAGAAACTGGATGATGTTATTGGGCAGACAGATCTATTAAAA
CCTCGAGATATATCGTTGATGAAGACTCAGCATCTTGATCTTAGTTATATTCTTTCAAGT
GCTGGTTTACCAAAGTGGAGCAGCACTGCTATCAGGAACCAGGAGGTTCATAGCAATGGT
CCAGTTCTGGATGATGTTTTGTTGTCAGATCCAGAGATATCAGATGCAATTAAGAATGAA
AAGGTGGTAAATAAAACTGTGTCAATCTACAATGTGGACCGTGCTGTTTGTGGCCGTATT
GCAGGTGTAGTTGCAAAGAAATATGGGGACACTGGGTTTGCTGGGCAGCTCAATATCACA
TTCATGGGGAGTGCTGGGCAGTCATTTGGCTGTTTTCTCACCCCTGGGATGAACATCCGG
CTTGTAGGGGAAGCAAATGACTATGTGGGAAAGGGTATGGCTGGTGGGGAATTGGTTGTT
ACCCCTGTTGACAATACTGGATTTTGCCCTGAGGAGGCCACAATAGTAGGAAATACCTGC
TTGTATGGAGCAACAGGTGGTCAAGTCTTTGTTCGAGGAAAAGCTGGGGAGCGTTTTGCT
GTGAGAAACTCACTTGCTGAAGCGGTTGTAGAAGGCACTGGAGATCATTGTTGTGAATAC
ATGACTGGTGGTTGTGTGGTGGTGCTTGGAAAGGTGGGTAGAAATGTAGCTGCTGGAATG
ACTGGAGGTTTAGCCTACATTCTAGATGAGGATGATACTCTTATTCCCAAGGTGAACAAG
GAAATCGTGAAGATCCAGAGAGTTCTTGCTCCAGTTGGACAGATGCAGCTTAAGAATCTC
ATTCAGGCCCACATTGAGAAAACTGGGAGTAGCAAGGGTGCTGCCATTCTGAAGGAGTGG
GACAAGTATTTGCCACTCTTCTGGCAGCTGGTTCCACCAAGTGAAGAAGACACACCGGAG
GCTTGTGTTGATTATGAGCAAACGGCTGCCGGGAAAGTGACTTTACAATCTGCATAGAGG
ATATTCCGGTATGATTCATGACTATTTTCCTGCAGCTGCAACCAAGGTCCTTTAAAGGTT
GAATTGTATAGGAGATTCTTTATATGCTCTGCGAACGAGATTGCCAAAAATGAGAGATTT
CAGAAGGGGAAGTTTCCTCGCCTAAAATCAGAGGCCATGATCATTATTGACCAGCAGATA
TTTCAAAATGTGGGGGTGTACAGTGATGGAGGGTATATTCAGATTCTAGATGCTGGTTTT
GCAATATCTTCACTGAAGTTGTATGTTTTTTTTTTCACTTTACAATCTGAAAGCATGAAA
TGTAAATATAAGCTGATCTGCCTTCCTGCCTCCCTCTTTCATCTTTAGTAATCTGAAAGT
CTATTCTGCAAATCAACTACAATAAGTTGTAAATTGCATCAACACGGAAAATAGATTCAA
ATCCTGTTCATGGATGGTGC
>lbm_HQ_transcript_22
GCAGTACTAATAGTATATATATTTATGCATTTGTTTGGAGTCTGATTTTCGTTTTTTACT
TTATTTACATATATGATATACGATATGTGTGCGGTTTTAATCCGTGGCAATTTGTTGATG
GGATTGGGGGATGTTTGATCTATTCTATTTCTCATTTTATCGGCGATGACTAAAGGCCCT
AAACAACGCCTTCTCCGAGACCTATACAATGTCACCCGCGCTGTTTCCCAACCCAAGATC
ACACCAGTGTTGATAGGAATCTGCCAAATGCAAGGTCCAATTGATGAAGCAGACTGTGAC
TTCAACACCAATACGGTTGATAAAGAATATGGTAGTTGTTCTAACAATTTGAAGTCTGGA
CGGAGAGCTGAAGCTGGAGCTTGTGACTTGTCTTGCTCATCTTACTTGCGTATTGATCAG
CACCTGATGGGGTCAAAAACTGATGAATGTTCTGGAGAGACATGTAGTGGATATATCTCA
AAGGTTTCTGTCAATGATGGTGCTCCAAATGACAAGATTCTAAAATTTGAAACTGAGCAG
AAGAGTGAAATACGAAACATAGAGAGTGGTAATTGTAGCAACACTTCTGATTCTGAAGTT
AGCTTGAGGAATTCTGGCTCATCCATGGCATTTCAAGATGTTGCACTCTCAAAGCTTGAT
GAACCAAATGGCAAAGGATGCCCTGATGATAATATGTCATGTGTTACTGGAACTGAGGAT
GTCAAGTTGTCTGATGCCGATGTTAGTAATGGAGTCACAACAGATTTACCTAGTTATGCT
GCTTCGGATGGCACTTTAACCCATCCAGGAAATAAAAAAGCATTTAGTCATCCAACATCT
TCTGCATGTGAAGATATGAATTGTAATGCTGGTGAAAATCAGAATAACCATAGTGAGCAA
ATTAAAAATACTGAAGAATCATCAAAGCAGATGCCTGTTTCCATTTGCTTGCCTATGGAT
TTATCCTTGCAAAATTCAGGATTGTCAGCGGCTACACAAGAAGATGCAGCCGATGCCACT
TGCTCACTGAATGTTAAGGATGGTCCTTCACGTGCTTCTTCTGTGAAGTCTCTCTACAAT
GAAGAAAATTCATGTTCTCATTTCCGCGCAGGGCTGGAAGTCCAAGTGAGCATTTGGATT
CATTGTCATTGAAGGAGGTAACTTCTGATGTGGTTCATAGTGGAATGGTCATTGGTGCTT
TTCAAGTAACTGATAAGGTTGTGGGATCGTCTCTTTCCCCTGGTGCTAAAGGAAATTCTC
TTGAATCACACACAACAGATGAGAGTGAGGACTCTGATATGGTGGAGCATGATGTAAAAG
TTTGTGATATTTGTGGGGATACTGGTAGGGAAGATTTACTTGCTATATGTTGTAGGTGTA
GTGATGGTGCTGAGCACACCTATTGCATGCGAGAAATGCTTCTTAAAGTTCCCGAAGGTG
ATTGGCTGTGTGAGGAATGCAAGTTTGATGTGGCAATAGAAAATCACAGGCAAGATAAGG
TTAGCAGCGCAGATGGAAATGAAAAGAGTTCTTCTGGACATGCAAATCCTGAAAAACCAA
CTTCCTCTACAAAGTCTGAAGCAAAAGGCTCTAATAATGAGGGAACCAAAGCCAGCAAAG
ATCTTTCTGGTGGGAAATCTGCCAAAAAGCATATAGAGGATACTGAAGTTTCTTCAGCAG
CAAAGAAGCGCATTCTTGATCCAAATGTTGGTCTAACAAAGGCCTCAATGTCCAATGGTG
GTGTAGCATTTTCACGTGATAGTTCATTCAAGCACTTGGATAGGGGAAAGATCAAGCTCC
CTAAACAATCTTCTTCTGGCACTGCTGTAGCTCCGGAATCAGTGGACTCTCCTGCTTCTG
GTTTGCGTCTGCAAACTCCCCAAGGTACCTTTCTAAAGTCAACTTCATTCAATTCTCTGA
ATGCGAAGCCAAAAGTAAAGCTTGTGGATGATGTTGTTCATCAGAAGCAGAGATCAATCA
GAGAACCTGTTTCTATTAATAAAAAGGAAGGAGCTTCCAGACCAATAGCCAAATCTATGT
CGTTTAAATATACAAATTCAAGTCTTCTTAATAGCAGTGAATCCAAAGTGAAGATGTTGT
CTTCTAAATTTCCTCCTGTTCAGGATATCATAGGGTCTAAATATACCAAAGACAAGAGCT
TATTTGAAAGGAAGAATTCCTTTAATGCAGAACGCACTTTTGTTAGTTCACCTATGTCTA
CTTCCAGTAGTTTTACAGCAAAAAATGATAAAAAATAGCATCTTGTGCTGAAGCCAGCTT
ACTTTCTTCAGTAAGATACCAGCGTGATACAAAGCCTGTGCAGTCTGACACTAAATCAGT
GGCATTGTCAAGATCATCAAGTTTTGCAGTTCGTAAGGGTTCAGAAATGCCTGTTTCCTT
GGGTGAAGTTAAAAGGCAGTCATCACAATCAGCTAGTGTGGTTGGAGTTTCCTCTACAAA
TGGAAACAGTAGTTGTGATATGAAGCCTAAACCGAGTAGTCCAACTGAGGATTCCTCATC
AAGTTCTTGTATCGCTGAGCGACCACCTTGCAATGCTAATGAAGGTTTGCCAGATGGATT
GTGTCGGCTCAAGGAATCAACCAGCTTCTGCGAGAGAGGGAAAGAATCTCCTGTTTGTCG
ATCAAAACAGAATAGTGCAAGTGGGAGAACTGTCATTTGCCAAAAGTGTAATGAATTTGG
TCATTTAGCACAATTTTGCATAGCTGATCGTCCTTCATCCCCTGTTTCTGATGTATCTAC
TGCAAAAAGTTCAAGAGAGATTACAGAGGGCAAGGATAAGCTAAGGGCTGCAATTGAGGC
TGCTGTTCTCAGAAAACCTGGAATATATCGTAAACATAGAGTTTTGGATCAGTCAGATGA
TGTCTCTGTGTCAAGCATCAGTAGTGAAATAGCTCCTCAACATCATGTGCTGAATTCAAG
TAGTGTGGGAAATACATCTGCGGCAGAAGAGACGTCAGAGGGCCAGATGATACAAGAGAA
CTGTAGTGCTGACTCTTGTAAACAGGTAACTGTTGACAGTGTCAAGCAGTCTGGAATGCT
GCATGTTGAAGCTTCAACTTCCAGAGCAGGAGATGCATGTCATGGTATCACAACTGAGGG
ATCATCTCTCATAAGACACATGCCGGGTCAAGTCTCTGCAACAATGTCTATTCTTCTGAA
AACATTACCCCTTCCAGATCATGAATATATATGGCAGGGGAACTTTGAGGTCTACAGAAA
AGGGAAAATGCTGAAATTTTATGATGGAATCCAGGCTCATTTATCAAATTGTGCTTCCAC
CAAAGTTCTTCAAGCAGTGAATAAATTTCCCCTTAAAGTCCCTCTAAATGAGGTACCTCG
TTTGAGTACATGGCCAAGTCATTTTCAGGAATATGGTGTGAAAGAAGAAAACATAGCACT
ATTCTTTTATCCTAAAGATCTTCTGAGTTATGAGAAGAGCTACAAGGTATTGTTGGATAA
TATGATGAAGAATGACATAGCTCTTAAAGGAAATCTTGACGATGTGGAACTCATGATATT
CCCATCTAATCAGCTCCCTGAGAAATCACAGCGTTGGAATAAATTGTTCTTCCTGTGGGG
AGTGTTTCGAGGAAGGAGAGTTTGTTTCTCAGAGCTTAGCTCCCAAAAGCAAATAAATTT
TGCTCAAAAGATTCCCTCTGCAGTCATGTCTTTCCCTGAGAATATATGCTCTCTAAGACC
TGTAGACAAGGATTTGTCTGAATGTGGTGAGTCATCCTCAGTATCTGAGGTACTAGCTTC
AAGAGAGTTTCCTTGTATATCATCATCTCAAACATTGGACGGAGATTGTGATATCAGAGT
GGGTTTACAATTCCCATCAGATCACAATATGCAAACAGTTATGGAGAAGCAGGATCATAG
AGTGGATTCCAGTTCTGTTTTGGTGGCACAAAGTAGCAATCTGGAATCATGTGAAGAAAT
AGATACAAGTATTTCATGTCAAGAAATGCAATGCCCCAGTACACACTTGGAAGGCAGTGG
CAAACTGGAGCGAGGAGTGCACTCTTCTGGAGAAGCTATTACGAGAGCTGCTGGATTTGA
TAAATGTGAACAAATGTCCAAAGATGAGGACTCTAGTCTCAGTGGACGAGGTTCCTGGCA
TCAATTTGACAAGTCTAAAGCTGATGGACATGGAGGCCTAGGAGGGGGGAATATATCGGA
TAAGATGAGTACTAGTCAATATCAAGTGGATTTGGAAGATGGGTCAATGCTTAATTCTCC
TCCCTCTGGTACCATAGACCAAACAGCAAAGGAAAACAATAAGCGTCAACATGTAGATAC
TGTGAAGAGGATATTAGAAGCTGCTTCTGCTAGCTCAAGCCAGGTGATACCTGGAAATGG
TCCTGATGATAAATCATTTGAAGAAACCCATTTAAGCAAAAGACAGAAGACTGATTTCTG
TGGAATATATGGAGGCGGCAGTCAGACTAGTTCTCCAATTGAAGGCTCAATGTCGGGAAT
TCATAATGCATTCTCTGGCTCCCGTTTTCAAGCGGATGGTCAGGCTAAATGCTTTGATGG
GACTGATGCCCATACATTTGGGGGAAATGCTGAAAAATACTTCTTCCCTGTTGGTCGACA
GGCTGAGGAGATTGATATTAACAAGGCCGCTCAGTCTATCCCTTGGAAATCTAATTATTT
GGAGGATGATAGGGTTCATGACAAACCTCCAAACCTTGAGCTGGCTTTGGGGGCTGAAGC
AAAACCGCTGATGCAAGGGATCCCAGCCTTTTTAGTTGCGAAAGAGGAGAAAAAGATCAT
TCAAGATCATTGCTCACATGAAGGAGCTACTAAGGGAGAGGATGATGATGAATCTGCTTC
GCTTTCTCTCTCTCTTTCATTTCCATTTCCGAATGAGGAGGAGAGGGTGAGATCCATGTC
AGACACAGAACGGCAGCATGTTAATGCTTGGCTTCTTTTTGGGGGCCCAAGGGACAAGTA
GAGAGTGCAAGTGGTTCGCACCATGCTGCCTTATGGCACTATGGGGACCATGCACAATGA
TCTTCCCATAGGCAATACTGGAACACTGTTCGATCTGTTCATAGAAATACAAAAATTGGA
ACCTAGTCTTTTAGTCTGTTCCCTTTATGTTAGTATCTTTGTTTTAGAAGAAAGAAAAAC
TCGTCCTGTTTATTTTCAAGATTTTAGTTAGTGCATAATCCGGCCTCGTTGTATATAAGG
GGGATGGTAAGCCGGTTCCCAGCTAGGCTGTTGATATTTTCAAAAGTTTCCCCAGCTCTC
TTCCGTTAAAGAGAAAGCAATAGTACAGGATATAAATTTGATGTTCTCTTTTCTGGTG
>lbm_HQ_transcript_23
ATGGCTTTCAAGCCATTTGAGTGGTATTGCCAGCCAGTGAAGAATGGTGTTTGGTCGAAA
GCTGTGGAAAATGCATTTGGAGCTTATACTCCATGTCTATCGGATTCCATGGTTACTGGC
ATTTCATATTTGGTGGTACTAGCCTTATGTTTGTATCGAATTTGGCTGATAAAGAAAAAT
GTTAAAGTCCAGAGATTCCGTTTGAGGTCAAACTTTTACAATTATGTGCTGGGACTGTTG
GCTGCATACTGCGCTGCTGAACCATTGTTCAGACTGGTTATGGGTATTTCAGCCTTTAAT
GTAGATGGACAGAATGCTCTGGTTCCCTATGAGATTGTCTCTCTGATCCTTGAGGCTTTT
GCTTGGTGCTCTATGCTTGTGATGATTGTTGTGGAAACAAAAGTCTACATTTGTGAGACT
CGATGGTTTGTGAGGTTTGCGATCATTTATGCTCTGGTTGGGGATGCTGTGATGCTGAAT
CTTGTTCTTTCTGTGAGGGAATTTTGCAAACGATCTGTACTCTATTTGTATATCAGCGAG
GTTGCTGTCAAGGTTTTATTTGGATTACTCCTGCTCTTTTATATTCCAAATTTGGATCCT
TATCCAGGATACACCTCTGTGCAAACTGAACTCTTGGAGGATACTGCTTATGAAGAACTT
CTTGGAGATGAGCAGATTTGTCCCGAGAGGCATGCCAACCTATTTTCTAAAATTATATTT
GCTTGGATGAATCCTCTTATGAAGCTAGGCTATAAACGACCCCTCACAGATAAGGATATC
TGGAAACTGGATAGTTGGGACAGGACAGAAGCACTTATAAATACGTTCCAGAAATGTTGG
ATTGAGGAGTCACAGAGGACTAAACCTTGGCTTTTAAGAGCATTAAACCGTGCACTTGGT
GGAAGATTCTGGTGGGGTGGCTTTTGGAAGATAGGTAATGACGTTTCTCAGTTTATTGGG
CCTCTTATACTGAATCAGCTCTTGAAGTCCATGCAAGAAGGAGATCCAGCTTGGATTGGT
TATGTCTATGCATTCTCGATTTTTGTTGGAGTGGTATTCGGTGTGTTATGTGAAGCTCAG
TATTTTCAAAATGTGATGCGTGTTGGTTATCGTCTGAGGTCAACCCTGATTGCTGCAGTT
TTCAGGAAGTCCTTGAGGCTAACCCATGAGAGTCGTAAGAAGTTTGCAACTGGGAAAATA
ACCAATTTAATGACTACTGATGCTGAGGCACTCCAGCAAATATGCCAATCACTCCATACT
TTATGGTCAGCTCCTTTCCGTATCATTATTGCGTTGATCCTTCTTTACAATCAATTGGGT
GTTTCTTCACTTGTTGGGGCATTAGGGCTAGTCCTTATGTTCCCAATACAGACATTCGTG
ATAAGCAAGATGCAGAAGTTGTCAAAAGAAGGATTACAGCAGACAGACAAGAGAATTGGG
CTCATGAATGAAGTTTTGGCTGCGATGGACACTGTCAAATGCTATGCATGGGAGAATAGT
TTCCAGTCGAAGGTTCAAGAAGTCCGTGATGATGAGCTGTCTTGGTTCCGAAAAGCTCAA
CTGTTAGGATCATTGAACAGTTTTATGCTGAACAGTATTCCAGTTGTGGTGATTGTAATA
TCTTTTGGGATGTTCACTTTACTTGGAGGGGATCTGACACCTGCGAGGGCATTCACATCT
CTTTCTTTGTTTGCTGTGTTGCGTTTTCCACTTTTCATGCTTCCAAACATAATAACACAG
GTGGTCAATGCAAATGTTTCTTTAAAGCGTTTGGAGGAACTTCTTTTAGAAGAAGAGAGA
ATTCTTCTACCCAACCCACCTCTTGAGCCAGGGCTTCCGGCCATCTCAATCAGAAATGGG
TGCTTCTCTTGGGAATCAAAGGCAGCAGAGAAGCCAGCATTATCAGATGTTAATTTGGAT
ATACCTGCTGGTAGCTTAGTGGCAATTGTTGGTAGCACTGGAGAGGGAAAGACATCACTT
GTATCAGCAATGCTTGGAGAGCTTCCAGCAATTACGGATTCAACATCTGTTGTCCTCAGA
GGATCAGTTGCTTTTGTACCACAAGTTTCATGGATATTCAATGCAACGGTAAGGGACAAC
ATACTCTTTGGGTCTGTCTTTGAGCCAGCAAGATATGAAAGGGCAATAGAGGTGACTTCA
CTTCAGCATGACCTTGAATTGCTCCCAGGTGGTGATCTTACTGAAATTGGTGAAAGAGGC
GTTAACATCAGTGGAGGTCAAAAGCAAAGAGTATCCATGGCTCGGGCTGTATATTCAAAT
TCAGATGTTTGCATATTCGATGACCCACTAAGTGCTCTGGACGCTCATGTGGCTCGGCAG
GTTTTTGAGAAGTGCATCAAAGAAGAACTCAGAGGAAAAACCAGAGTTCTTGTTACAAAC
CAGCTACACTTTCTTTCACAAGTGGATAAAATTATTCTTGTGCATGATGGCATGGTGAAA
GAGGAAGGAACCTTTGAAGAGCTCTCAAATAATGGTATGCTCTTCCAAAAACTGATGGAA
AATGCAGGAAAAATGGAAGAATATGTGGAAGAAAAGGAAAATGTTGAAAGCACTGACAAT
AAAATTTTAAAGACTGTTGCTAATGGCGAGGCCGATGGCTTGCCGAAGGATCATCTTCCT
GGAAATAAAAAGAAAGGAAAATCTATTCTTATCAAGCAGGAAGAACGTGAGACTGGAGTT
GTCAGTAGTAAAGTTTTAAATAGATACAAGAATGCTCTGGGTGGCACTTGGGTAGTTATG
GTATTGTTTTTGTGTTATGTCCTGACGGAGACTTTACGAATTTCAAGTAGTACATGGTTG
AGTTATTGGACAGATGACAGCAATTCGAGAAGTTATTCACCTGGTTTCTTCAATTTGATA
TATGCTCTCTTGTCATTTGGTCAAGTATTGGTGACACTCACAAACTCATTTTGGTTGATC
CTCTCAAGTCTTTATGCTGCTCGAAGATTGCATGATGCAATGCTTAGCTCCATATTGAGA
GCTCCAATGGTCTTTTTTCAAACAAATCCACTAGGACGGATAATTAATAGATTTGCTAAG
GATATGGGTGACATAGACAGGATGGTTGCTCCATTTGTTAATATGTTTCTGGGGCAAATT
TCACAGCTTATTTCGACATTTGTACTGATTGGAGTAGTGAGCACCATGTCGCTTTGGGTC
ATAATGCCCCTTCTCGTGGTGTTCTATGGAGCCTATCTGTACTATCAGAGCACAGCCCGT
GAAGTAAAGCGCTTAGATTCCATTAGCAGGTCTCCTGTGTATGCACAGTTTGGAGAAGCA
CTCAATGGTCTAACAACTATTCGTGCCTATAAAGCTTATGATCGTATGGCGAATATTAAT
GGGAAATCCATGGACAACAATGTCAGATTCACTCTCGTGAACATGAGTGGAAACCGCTGG
CTAGCAATTCGTCTGGAGACCTTGGGAGGGATTATGATTTGGCTTACAGCAACTTTTGCT
GTGATGCAGAATGGTAGGGCAGCAAACCAGCAAGCATTTGCCTCTACAATGGGTTTGCTT
CTTAGTTATGCATTGAACATAACTAGTTTATTGACTGCTGTGCTTAGACTAGCTAGTCTG
GCTGAGAATAGTCTAAATTCTGTTGAACGGGTTGGTACATATATAGAGTTGCCTTCTGAA
GGTCCAGCTATTGTTGAGAACAACCGTCCTCCTCCTGGGTGGCCTTCTGTAGGATCTATC
ATTTTTGAGGATGTTGTCCTGCGTTATAGGCCTGAGCTTCCCCCAGTTCTCCATGGTATA
TCATTCAAAATTCCTCCAAGTGACAAGGTTGGGATAGTTGGTAGAACTGGAGCTGGGAAA
TCTAGCATGCTTAATGCTCTGTTCCGACTCGTAGAACTTGAAAAGGGAAGAATCTTAATT
GATGATTGTGATATTGGAAGATTTGGATTGATGGATCTTCGTAAAGTTCTTGGTATTATA
CCACAATCTCCAGTTCTTTTCTCAGGAACTGTAAGATTCAATCTTGATCCTTTCAATGAG
CACAATGATTTTGATCTTTGGGAGGCTTTGGAGAGGGCACATCTGAAAGATGTCATCAGG
AGGAACTCTTTGGGTCTTGATGTGGAGGTATCTGAGGCAGGAGAAAATTTTAGTGTTGGA
CAAAGGCAACTCTTAAGTCTTGCCCGGGCATTGCTTCGGAGGTCAAAGATTCTTGTACTT
GATGAAGCAACAGCTGCTGTTGATGTTAGAACAGATGCTCTTATTCAAAAGACCATTCGG
GAAGAATTTAAGTCTTGCACAATGCTTATCATTGCTCACCGGTTAAATACCATAATTGAC
TGTGACCGTATTCTTCTGCTTGATGCTGGCCAGGTCGTTGAATATGATACTCCAGAAAAA
TTACTGCAAAACGAAGAGAGTGCATTCTCTAAGATGGTGCAGAGTACTGGAGCTGCAAAT
GCACAGTACCTGCGCAGCTTGGTACTTGAAGGGGGTAACAAATTGGAGAGTGAAAAGCAA
CAACTAGAAGGCCAAAGGAGATGGCTTGCCTCCTCCCGCTGGGCTGCTGCTGCCCAGTTT
GCATTGGCTGTTAGCCTCACTTCATCACATAATGACCTTGTGCAGTTGGAAATTAATGAG
GAAGACAATATTCTCAAGAAAACAAGAGATGCCGTAATAACTCTACAGGGAGTTCTGGAG
GGGAAGCATGATCAAGTAATTATAGAAACCCTTGACCAATACCAGGTTCCTAGAGATAGA
TGGTGGTCAGCACTATATAAAATGATCGAAGGTCTTGCAATGATGAGTAGGCTGGCTCGA
AATAGGCTTCATCAATCAGAATATGATTATGGAGACAGAACAATTGACTGGGATACTGCT
GCAATGTAAAAGAAAAACAGCAACATCTGGCTGCATGTTTGCATAATGACATCAACGCTC
ATTGCTCTTGCCCATCAAATTTTATCTAATGCAGATGTCTGGCTTTGAGAGCAGGATCCA
CGTTCTCTAGTTTCCAGCTCATCTGTGCAGATATTGAATGGCTCAATCTGCGATAAGGAT
GCATCAACTGGAAGCATTGTGGAATTACTCCTTTGATTTTGTATGGTTACTAGAGATGAT
GACATAACACCACCCCTGGAAAAATTGTGAAAAGTGTCTGAGCGAGGGTAACCTAAGGGT
TAGGGTTATAGACTTTTGTCGTGTATGACTTCTAATACTTACAAGCTCGTCTATTTCCTC
TCTCTCAGGCCAAGGACTGGACAATTTTGGGAAATTTTAGTTTGTAGCTTCTTTGATGCG
GCTCCTTTTTTCAGCTAAATAACATAACATGAATTTATTATGTGG
>lbm_HQ_transcript_24
AAGACAAGTAGTCAAAATTTGACGTGAGTGCTGGGAGAGGCCAGAGATGTATGTAAATAC
AGTGGCGGGACAAGTCCCGCAACTTCTCTACTCTAATGGACAATTGGGTTCGAGGGACTT
GGGTTTTCCTGATTTTGTTGGATTGTGTAGTCGGTCTTCTAAGAGAACTCGCCGGAGACT
GGCAGTTGGGTCGTCTACTCGGCTCGGGGTTGGTGGTCTGTTTGGAAACCATTGGTCGTC
GTCGTCTATTAGAGCTGTTCTTGATCTTGAACGCATTGGAACTGCTTGTAAGTCGTCTCC
CAATGATTTGAAGCCCAAGGTTGCGAACTTGGAAGATATAATTTCTGAAAGAGGAGCATG
CGGAGTTGGATTCATTGCCAATTTGGAAAATAAAGCATCACATGAAATTGTTCAGGATGC
TCTTACTGCCCTGGGGTGTATGGAACATCGCGGGGGTTGTGGAGCAGATAATGATTCCGG
TGATGGTTCTGGAGTGATGACATCCATTCCTTGGGATCTTTTCAATGATTGGGCTGTCAA
GGCTGGGATTGCTGCCTTTGACAAATTACACACTGGTGTTGGAATGATTTTTTTCCCCAG
TGATGAAGAACTTATGAAAGAAGCAAAAACAGCAATTGTGAATATTTTTAAAGAAGAGGG
TCTTGAAGTGCTTGGTTGGAGGCCTGTTCCTGTAGATGCTTCTATTGTTGGTTTTTATGC
CAGAAAAACCATGCCCAACATAGAACAAGTCTTTGTCAGGATTGTTAAGGAAGAAAATGT
TGACGACATTGAAAGAGAAATGTATATTTGTCGGAAATTGATTGAAAGAGCAGCCAACAG
TGGAACTTGGGGTAGTGAACTGTACTTCTGCTCATTGTCCAATCAAACCATAGTTTACAA
GGGAATGCTACGATCAGAAGTTCTTGGCAAATTTTATCTAGACCTACAAAATGATCTCTA
TAAAACCCCATTTGCTATTTACCACAGGAGATACAGTACGAATACTAGCCCCAGATGGCC
TCTCGCTCAACCCATGAGGTTTCTTGGCCATAATGGAGAGATCAACACTATACAGGGAAA
TTTAAATTGGATGCAATCTAGGGAAGCCTCCCTGAGATCTCCTGTTTGGTGTGGTCGTGA
AAATGAAATTCGCCCTTTTGGGAACCCAAAGGCATCAGATTCTGCTAATCTTGACAGTGC
AGCCGAATTGTTGATAAGAAGTGGTCGTGCTCCTGAGGAAGCTTTGATGATTTTGGTCCC
AGAGGCATATAAAAACCATCCAACGCTCTCAATAAAATACCCTGAGGTTGTTGATTTTTA
TGATTACTACAAGGGGCAAATGGAAGCCTGGGATGGACCTGCCTTATTATTATTCAGTGA
TGGAAAAACTGTTGGAGCGACCCTTGATCGTAATGGACTCCGACCTGCTAGATATTGGCG
AACAAATGACAACATTGTCTATGTTGCATCTGAGGTTGGTGTTCTGCCAATGGATGAGTC
AAAAGTTGCAATGAAAGGGCGGTTAGGTCCTGGAATGATGATAGCTGTTGATCTAGCAAG
TGGTCAGGTTTTTGAAAACACTGAAGTTAAAAAGCGAGTAGCATTAACAAATCCTTATGG
AAGGTGGGTAAATGAAAAATTGCGGTCACTGAAGCCCACAAACTTCCTTTCTACAACAGT
CATGGATAATGAAACAATATTGAGGCGCCAGCAGGCATATGGATATTCGAGTGAGGATGT
TCAAATGGTTATTGAATCTATGGCTTCACAAGGAAAGGAACCTACATTTTGTATGGGAGA
TGATATACCGCTGGCAGCATTGTCTCAGAAGCCACACATGCTATTTGATTACTTCAAGCA
ACGGTTTGCCCAGGTTACAAATCCAGCTATAGATCCCCTCAGAGAAGGACTAGTTATGTC
ACTTGAAATCAATCTTGGCAAGCGTGGTAACATACTTGAAGTTGGACCTGAAAATGCCTC
TCAGGTGATTTTGTCAAGTCCTGTACTAAATGAAGGAGAGCTCGAGTCTTTACTTAAAGA
CCCAATCTTGAAACCTCAAATCTTGCGAACATTTTTTGATGTAAGGAAAGGGTTAGAAGG
TTCTTTACAGAAGTCACTAAACAAGCTCTGTGACGATGCTGATGAGGCCGTTAGAAATGG
ATCCCAGTTGCTTATTCTCTCTGACAGATCTGATGAGCAGGAAGCAACCCAGCCAGCAAT
CCCAATACTACTTGCTATAGGTGCTGTTCACCAGCATCTGATTCAGAATGGTCTACGAAT
GTCAGCTTCTATTGTTGCAGATACTGCTCAGTGCTTCAGTACTCACCATTTTGCTTGTTT
AATTGGATATGGTGCAAGTGCTGTGTGCCCCTATTTGGCACTGGAGACATGCCGACAATG
GCGTTTGAGCACTAAGACTGTGAATCTGATGAGGAACGGAAAAATGCCTACTGTTACAAT
TGAACAGGCTCAAAAGAACTATTGCAAGGCTATTAGGTCTGGCCTTCTAAAAATTCTCTC
CAAAATGGGAATCTCATTGCTCTCAAGTTACTGTGGTGCTCAGATATTTGAAATTTATGG
ATTGGGGAAAGAAGTTGTTGACATTGCATTCTGTGGGAGTACATCAAGTATTGGTGGGTT
AACCTTTGATGAGTTGGCAAGGGAGACTTTATCATTCTGGGTAAAGGCTTTCTCTGAGGA
TACAGCTAAAAGACTTGAAAATTTTGGATTTATACAATTCAGACCAGGAGGGGAGTATCA
TAGCAACAACCCGGAGATGTCAAAATTGCTCCATAAAGCTGTCCGGCAAAAAAGTGAAAG
TGCATATGCTGTTTATCAGCAACATTTGGCTACTCGACCTGTGAATGTTCTCCGAGATCT
TCTCGAGTTCAAAAGTGACCGATCCCCAATCCCAGTTGGAAGGGTTGAGCCTGCTTCATC
TATTGTGCAGCGCTTTTGTACTGGCGGAATGTCGCTTGGAGCTATTTCTAGGGAAACTCA
TGAGGCAATTGCAATTGCTATGAACAGAATAGGTGGAAAATCAAATTCAGGGGAAGGCGG
TGAGGATCCAATTCGCTGGAAGCCCCTGACTGATGTTGTTGATGGGTATTCTCCAACACT
CCCACACCTCAAAGGTCTTCAAAATGGGGATACTGCTACTAGTGCCATCAAGCAGGTTGC
TTCTGGTCGGTTTGGTGTCACACCAACATTTTTAGCAAATGCTGATCAATTGGAAATTAA
AATTGCACAAGGTGCAAAACCTGGTGAAGGTGGCCAGTTGCCTGGGAAAAAAGTTAGTGC
TTACATTGCACGATTAAGGAATTCAAAACCTGGAGTTCCTCTTATTTCTCCCCCTCCACA
CCATGATATCTATTCTATTGAAGACCTTGCTCAGTTGATCTTTGACCTTCATCAGGTCAA
CCCCAAGGCAAAAGTATCTGTAAAGCTCGTGGCAGAAGCTGGCATTGGCACAGTGGCTTC
TGGGGTTGCAAAGGGTAATGCTGATATTATACAGATATCAGGACATGATGGAGGAACTGG
GGCCAGCCCTGTAAGTTCCATTAAGCATGCAGGTGGTCCTTGGGAACTCGGACTTACTGA
AACTCACCAGACGCTTATTGAAAATGGGCTCAGAGAAAGGGTCATACTCAGAGTTGATGG
TGGTTTCAAAAGTGGAATGGATGTTCTAATGGCTGCAGCAATGGGTGCCGATGAGTATGG
ATTTGGTTCTGTTGCAATGATTGCCACTGGTTGTGTCATGGCCCGTATCTGCCACACAAA
TAATTGTCCAGTTGGTGTTGCAAGTCAGAGAGAAGAACTTAGAGCCCGTTTTCCTGGTGT
GCCTGGTGATCTTGTTAACTACTTCCTATATGTTGCTGAGGAGATAAGAGGCATGTTGGC
ACAGTTGGGTTACGAGAAACTGGATGATGTTATTGGGCAGACAGATCTATTAAAAGCTCG
AGATATATCGTTGATGAAGACTCAGCATCTTGATCTTAGTTATATTCTTTCAAGTGCTGG
TTTACCAAAGTGGAGCAGCACTGCTATCAGGAACCAGGAGGTTCATAGCAATGGTCCAGT
TCTGGATGATGTTTTGTTGTCAGATCCAGAGATATCAGATGCAATTAAGAATGAAAAGGT
GGTAAATAAAACTGTGTCAATCTACAATGTGGACCGTGCTGTTTGTGGCCGTATTGCAGG
TGTAGTTGCAAAGAAATATGGGGACACTGGGTTTGCTGGGCAGCTCAATATCACATTCAT
GGGGAGTGCTGGGCAGTCATTTGGCTGTTTTCTCACCCCTGGGATGAACATCCGGCTTGT
AGGGGAAGCAAATGACTATGTGGGAAAGGGTATGGCTGGTGGGGAATTGGTTGTTACCCC
TGTTGACAATACTGGATTTTGCCCTGAGGAGGCCACAATAGTAGGAAATACCTGCTTGTA
TGGAGCAACAGGTGGTCAAGTCTTTGTTCGAGGAAAAGCTGGGGAGCGTTTTGCTGTGAG
AAACTCACTTGCTGAAGCGGTTGTAGAAGGCACTGGAGATCATTGTTGTGAATACATGAC
TGGTGGTTGTGTGGTGGTGCTTGGAAAGGTGGGTAGAAATGTAGCTGCTGGAATGACTGG
AGGTTTAGCCTACATTCTAGATGAGGATGATACTCTTATTCCCAAGGTGAACAAGGAAAT
CGTGAAGATCCAGAGAGTTCTTGCTCCAGTTGGACAGATGCAGCTTAAGAATCTCATTCA
GGCCCACATTGAGAAAACTGGGAGTAGCAAGGGTGCTGCCATTCTGAAGGAGTGGGACAA
GTATTTGCCACTCTTCTGGCAGCTGGTTCCACCAAGTGAAGAAGACACACCGGAGGCTTG
TGTTGATTATGAGCAAACGGCTGCCGGGCAAGTGACTTTACAATCTGCATAGAGGATATT
CCGGTATGATTCATGACTATTTTCCTGCAGCTGCAACCAAGGTCCTTTAAAGGTTGAATT
GTATAGGAGATTCTTTATATGCTCTGCGAACGAGATTGCCAAAAATGAGAGATTTCAGAA
GGGGAAGTTTCCTCGCCTAAAATCAGAGGCCATGATCTTTATTGACCAGCAGATATTTCA
AAATGGGGGGGTGTACAGTGATGGAGGGTATATTCAGATTCTAGATGCTGGTTTTGCAAT
ATCTTCACTGAAGTTGTATGTTTTTTTTTTTCACTTTACAATCTGAAAGCATGAAATGTA
AATATAAGCTGATCTGCCTTCCTGCCTCCCTCTTTCATCTTTAGTAATCTGAAAGTCTAT
TCTGCAAACC
>lbm_HQ_transcript_25
AAGACAGTAGTCAAAAATTTGACGAGAGTGCTGGGAGAGGCCAGAGATGTATGTAAATAC
AGTGGCGGGACAAGTCCCGCAACTTCTCTACTCTAATGGACAATTGGGTTCGAGGGACTT
GGGTTTTCCTGATTTTGTTGGATTGTGTAGTCGGTCTTCTAAGAGAACTCGCCGGAGACT
GGCAGTTGGGTCGTCTACTCGGCTCGGGGTTGGTGGTCTGTTTGGAAACCATTGGTCGTC
GTCGTCTATTAGAGCTGTTCTTGATCTTGAACGCATTGGAACTGCTTGTAAGTCGTCTCC
CAATGATTTGAAGCCCAAGGTTGCGAACTTGGAAGATATAATTTCTGAAAGAGGAGCATG
CGGAGTTGGATTCATTGCCAATTTGGAAAATAAAGCATCACATGAAATTGTTCAGGATGC
TCTTACTGCCCTGGGGTGTATGGAACATCGCGGGGGTTGTGGAGCAGATAATGATTCCGG
TGATGGTTCTGGAGTGATGACATCCATTCCTTGGGATCTTTTCAATGATTGGGCTGTCAA
GGCTGGGATTGCTGCCTTTGACAAATTACACACTGGTGTTGGAATGATTTTTTTCCCCAG
TGATGAAGAACTTATGAAAGAAGCAAAAACAGCAATTGTGAATATTTTTAAAGAAGAGGG
TCTTGAAGTGCTTGGTTGGAGGCCTGTTCCTGTAGATGCTTCTATTGTTGGTTTTTATGC
CAGAAAAACCATGCCCAACATAGAACAAGTCTTTGTCAGGATTGTTAAGGAAGAAAATGT
TGACGACATTGAAAGAGAAATGTATATTTGTCGGAAATTGATTGAAAGAGCAGCCAACAG
TGGAACTTGGGGTAGTGAACTGTACTTCTGCTCATTGTCCAATCAAACCATAGTTTACAA
GGGAATGCTACGATCAGAAGTTCTTGGCAAATTTTATCTAGACCTACAAAATGATCTCTA
TAAAACCCCATTTGCTATTTACCACAGGAGATACAGTACGAATACTAGCCCCAGATGGCC
TCTCGCTCAACCCATGAGGTTTCTTGGCCATAATGGAGAGATCAACACTATACAGGGAAA
TTTAAATTGGATGCAATCTAGGGAAGCCTCCCTGAGATCTCCTGTTTGGTGTGGTCGTGA
AAATGAAATTCGCCCTTTTGGGAACCCAAAGGCATCAGATTCTGCTAATCTTGACAGTGC
AGCCGAATTGTTGATAAGAAGTGGTCGTGCTCCTGAGGAAGCTTTGATGATTTTGGTCCC
AGAGGCATATAAAAACCATCCAACGCTCTCAATAAAATACCCTGAGGTTGTTGATTTTTA
TGATTACTACAAGGGGCAAATGGAAGCCTGGGATGGACCTGCCTTATTATTATTCAGTGA
TGGAAAAACTGTTGGAGCGACCCTTGATCGTAATGGACTCCGACCTGCTAGATATTGGCG
AACAAATGACAACATTGTCTATGTTGCATCTGAGGTTGGTGTTCTGCCAATGGATGAGTC
AAAAGTTGCAATGAAAGGGCGGTTAGGTCCTGGAATGATGATAGCTGTTGATCTAGCAAG
TGGTCAGGTTTTTGAAAACACTGAAGTTAAAAAGCGAGTAGCATTAACAAATCCTTATGG
AAGGTGGGTAAATGAAAAATTGCGGTCACTGAAGCCCACAAACTTCCTTTCTACAACAGT
CATGGATAATGAAACAATATTGAGGCGCCAGCAGGCATATGGATATTCGAGTGAGGATGT
TCAAATGGTTATTGAATCTATGGCTTCACAAGGAAAGGAACCTACATTTTGTATGGGAGA
TGATATACCGCTGGCAGCATTGTCTCAGAAGCCACACATGCTATTTGATTACTTCAAGCA
ACGGTTTGCCCAGGTTACAAATCCAGCTATAGATCCCCTCAGAGAAGGACTAGTTATGTC
ACTTGAAATCAATCTTGGCAAGCGTGGTAACATACTTGAAGTTGGACCTGAAAATGCCTC
TCAGGTGATTTTGTCAAGTCCTGTACTAAATGAAGGAGAGCTCGAGTCTTTACTTAAAGA
CCCAATCTTGAAACCTCAAATCTTGCGAACATTTTTTGATGTAAGGAAAGGGTTAGAAGG
TTCTTTACAGAAGTCACTAAACAAGCTCTGTGACGATGCTGATGAGGCCGTTAGAAATGG
ATCCCAGTTGCTTATTCTCTCTGACAGATCTGATGAGCAGGAAGCAACCCAGCCAGCAAT
CCCAATACTACTTGCTATAGGTGCTGTTCACCAGCATCTGATTCAGAATGGTCTACGAAT
GTCAGCTTCTATTGTTGCAGATACTGCTCAGTGCTTCAGTACTCACCATTTTGCTTGTTT
AATTGGATATGGTGCAAGTGCTGTGTGCCCCTATTTGGCACTGGAGACATGCCGACAATG
GCGTTTGAGCACTAAGACTGTGAATCTGATGAGGAACGGAAAAATGCCTACTGTTACAAT
TGAACAGGCTCAAAAGAACTATTGCAAGGCTATTAGGTCTGGCCTTCTAAAAATTCTCTC
CAAAATGGGAATCTCATTGCTCTCAAGTTACTGTGGTGCTCAGATATTTGAAATTTATGG
ATTGGGGAAAGAAGTTGTTGACATTGCATTCTGTGGGAGTACATCAAGTATTGGTGGGTT
AACCTTTGATGAGTTGGCAAGGGAGACTTTATCATTCTGGGTAAAGGCTTTCTCTGAGGA
TACAGCTAAAAGACTTGAAAATTTTGGATTTATACAATTCAGACCAGGAGGGGAGTATCA
TAGCAACAACCCGGAGATGTCAAAATTGCTCCATAAAGCTGTCCGGCAAAAAAGTGAAAG
TGCATATGCTGTTTATCAGCAACATTTGGCTACTCGACCTGTGAATGTTCTCCGAGATCT
TCTCGAGTTCAAAAGTGACCGATCCCCAATCCCAGTTGGAAGGGTTGAGCCTGCTTCATC
TATTGTGCAGCGCTTTTGTACTGGCGGAATGTCGCTTGGAGCTATTTCTAGGGAAACTCA
TGAGGCAATTGCAATTGCTATGAACAGAATAGGTGGAAAATCAAATTCAGGGGAAGGCGG
TGAGGATCCAATTCGCTGGAAGCCCCTGACTGATGTTGTTGATGGGTATTCTCCAACACT
CCCACACCTCAAAGGTCTTCAAAATGGGGATACTGCTACTAGTGCCATCAAGCAGGTTGC
TTCTGGTCGGTTTGGTGTCACACCAACATTTTTAGCAAATGCTGATCAATTGGAAATTAA
AATTGCACAAGGTGCAAAACCTGGTGAAGGTGGCCAGTTGCCTGGGAAAAAAGTTAGTGC
TTACATTGCACGATTAAGGAATTCAAAACCTGGAGTTCCTCTTATTTCTCCCCCTCCACA
CCATGATATCTATTCTATTGAAGACCTTGCTCAGTTGATCTTTGACCTTCATCAGGTCAA
CCCCAAGGCAAAAGTATCTGTAAAGCTCGTGGCAGAAGCTGGCATTGGCACAGTGGCTTC
TGGGGTTGCAAAGGGTAATGCTGATATTATACAGATATCAGGACATGATGGAGGAACTGG
GGCCAGCCCTGTAAGTTCCATTAAGCATGCAGGTGGTCCTTGGGAACTCGGACTTACTGA
AACTCACCAGACGCTTATTGAAAATGGGCTCAGAGAAAGGGTCATACTCAGAGTTGATGG
TGGTTTCAAAAGTGGAATGGATGTTCTAATGGCTGCAGCAATGGGTGCCGATGAGTATGG
ATTTGGTTCTGTTGCAATGATTGCCACTGGTTGTGTCATGGCCCGTATCTGCCACACAAA
TAATTGTCCAGTTGGTGTTGCAAGTCAGAGAGAAGAACTTAGAGCCCGTTTTCCTGGTGT
GCCTGGTGATCTTGTTAACTACTTCCTATATGTTGCTGAGGAGATAAGAGGCATGTTGGC
ACAGTTGGGTTACGAGAAACTGGATGATGTTATTGGGCAGACAGATCTATTAAAAGCTCG
AGATATATCGTTGATGAAGACTCAGCATCTTGATCTTAGTTATATTCTTTCAAGTGCTGG
TTTACCAAAGTGGAGCAGCACTGCTATCAGGAACCAGGAGGTTCATAGCAATGGTCCAGT
TCTGGATGATGTTTTGTTGTCAGATCCAGAGATATCAGATGCAATTAAGAATGAAAAGGT
GGTAAATAAAACTGTGTCAATCTACAATGTGGACCGTGCTGTTTGTGGCCGTATTGCAGG
TGTAGTTGCAAAGAAATATGGGGACACTGGGTTTGCTGGGCAGCTCAATATCACATTCAT
GGGGAGTGCTGGGCAGTCATTTGGCTGTTTTCTCACCCCTGGGATGAACATCCGGCTTGT
AGGGGAAGCAAATGACTATGTGGGAAAGGGTATGGCTGGTGGGGAATTGGTTGTTACCCC
TGTTGACAATACTGGATTTTGCCCTGAGGAGGCCACAATAGTAGGAAATACCTGCTTGTA
TGGAGCAACAGGTGGTCAAGTCTTTGTTCGAGGAAAAGCTGGGGAGCGTTTTGCTGTGAG
AAACTCACTTGCTGAAGCGGTTGTAGAAGGCACTGGAGATCATTGTTGTGAATACATGAC
TGGTGGTTGTGTGGTGGTGCTTGGAAAGGTGGGTAGAAATGTAGCTGCTGGAATGACTGG
AGGTTTAGCCTACATTCTAGATGAGGATGATACTCTTATTCCCAAGGTGAACAAGGAAAT
CGTGAAGATCCAGAGAGTTCTTGCTCCAGTTGGACAGATGCAGCTTAAGAATCTCATTCA
GGCCCACATTGAGAAAACTGGGAGTAGCAAGGGTGCTGCCATTCTGAAGGAGTGGGACAA
GTATTTGCCACTCTTCTGGCAGCTGGTTCCACCAAGTGAAGAAGACACACCGGAGGCTTG
TGTTGATTATGAGCAAACGGCTGCCGGGCAAGTGACTTTACAATCTGCATAGAGGATATT
CCGGTATGATTCATGACTATTTTCCTGCAGCTGCAACCAAGGTCCTTTAAAGGTTGAATT
GTATAGGAGATTCTTTATATGCTCTGCGAACGAGATTGCCAAAAATGAGAGATTTCAGAA
GGGGAAGTTTCCTCGCCTAAAATCAGAGGCCATGATCTTTATTGACCAGCAGATATTTCA
AAATGGGGGGGTGTACAGTGATGGAGGGTATATTCAGATTCTAGATGCTGGTTTTGCAAT
ATCTTCACTGAAGTTGTATGTTTTTTTTTTTCACTTTACAATCTGAAAGCATGAAATGTA
AATATAAGCTGATCTGCCTTCCTGCCTCCCTCTTTAT
>lbm_HQ_transcript_26
ATCTTTTTAACCATTGACGAGAGCTGCATGTTAAACACATTTCCCTCTTACAAAGCCCAA
AGTACACAGTACAGACTGAATACAGAAATACCAAACATTTCCCACGAGTCTCTCAAAGTT
TCAATGGCTTTTTCTGCAACTTTACTTGCTATGCTACGTTAGAAAACCACCTTTTCCTCT
TCATATCACCAATTAATCTTGCTTTTAAAACTGTTATTTTCCATTTCTGTGTTCTTGGCT
ACTGTTATACTAGTAGTCCTCGTTCAACAGCCGGCGTTCGTTTAATAAGGCTTCGAGAAT
GAGGCTATTTGGAAGGATATGTCCAGGAAAATTTGATTTTCAATCATTGTGCATTCAAAC
GACTCTTCTTGATTTCTTGAATCTATTGCCAGTGGTTCTGTTCTATGTTGCCTTGCTTAT
AGGTCTTGTGAGGAGGAAAGTCGTTTTTGCTTGGAAGAACGACTTGACCACTAGGGCCAT
TTCAATATGTTGTGCCATTCTTGGAATAGCATATTTTACTTCTGGTTTCTTTAGTAGTTT
GAGCTGGTTTGCTAGCTTGTCCAGAGGAGTGATATGGTTCACATTATCTCTATCCTTTCT
TTTACAAGGTTCCAGATGGAGCAAGATTCTGATATCTGCTTGGTGGGTCGGGTTTTTTTC
TTCTAGTGTCAGCTCTAAATATCGAAGTTTTGGTGAAAAATCACAGCATACAAATCCCTG
AAGTGGTTTCTTGGTTTGTGAACTTCTTGCTTCCTTTTTGTGCTTTTAGGAAAATCCACA
GCCTTATGATTTCTAGTCCAACTTCAGACAATGGTTTCTGGGAGCCTCTATTACCTCAAG
AAGTTGACCAATACTGTTGTGATATAGACCGTGCTAGTTTCTTTGGAAAATTGTCATTTT
CATGGATTAATCCTTTACTCCGCTTAGGTAATTCTAAACCTGTAGCCCTTGAAGATATTC
CTTCTCTAAGCGCTGAAGATGAAGCAACTTTGGCTTATGAAAAATTCACTGGTGCTTGGA
GTTTACTTCAGACTGGGAAGAAGGACAACAGCAATGCTCAGAGTCATTACCCGGCTCTCC
AGGCAATACTAAAAGTTTACTGGAAAGAAATGGTGCTTGCAGGAATTCTTGTTTTTCTTA
GGATAGTTGCTCTTTCAGCCTCTCCGCTTCTGCTTTTTGCTTTTGTAAATTATGCAAATA
GTGAATCCAGACATCTTGATGATGGTCTTTTCTTGGTGGGGAGCTTGGTTCTTGTGAAGA
TTGTCGAGTCTTTATCTTATAGGCATTTCTTTTTCTACTCAAGACGAATTGGAACGAGGA
TTAGATCGGCTCTTATGGTTGCAACTTATCAAAAGCAGCTCAAGCTATCTAGTTTAGGAA
GGGCGAGGCACTCCACTGGTGAGGTTGTAAACTATATAGCAGTTGATGCCTATAGGATGG
GTGAATTTGTAATGTGGTTTCACATAGGATGGAGTTCTGGCCTGCAAGTTTTTATAGCCA
TTGCTGTTCTTTTTGGGGTTGCCGGTTTAGGTGTTCTTCTTGGTTTAGTCCCTCTAATCA
TTTGTGGAGTTCTCAATGTACCATTTGCAAAAATTCTTCAAAAATGTCAATGTGAATTTA
TGGCAGCTCAAGATAAGCGACTCAGGTCTACTTCAGAGATCTTGAACAACATGAAAATCA
TAAAGTTACAGTCATGGGAAGAGAAGTTCAAGAGCTTGATTGAATCATATAGAGAAAGTG
AATTCAAATGGTTGGCAGAATCTCAGTATTGCAAAATTTATAACACTGCGTTGTATTGGA
TGTCTCCAACGATTGTTTCATCGGTAATCTTTTTCGGTTGTGTCCTTTTCAACAGTTCCT
CTTTCAATGCTAGTACTATTTTCACTGTCTTGGCAGCCTTAAGGATCATGTCAGAACCTG
TTCGGATGTTTCCAGAAGCTCTTTCATTTTTGATTCAGTTCAAAGTTTCATTTGAGAGAA
TCAACTATTTCCTTCAAGAAGATGAAATCATACAAAAGGATACAATGAGAACTCCTGTAG
GTGACACAAATCTTAGTATCCGCATACAAGATGGCCATTTCAGCTGGGATCCATATTCAG
GCACAGAGACAATTAGAAATGTGAACTTGGAAGTACAGAAGGGGAAGAAAGTAGCAGTTT
GCGGACCAGTTGGTGCAGGAAAGTCATCACTTTTATATGCTATTTTAGGAGAAATACCAA
AGAAGTCAGGAACTGTGAACGTATATGGATCGATTGCTTATGTTTCTCAAGCTTCCTGGA
TACAAAGTGGAACAATCCGCGACAATATACTCTCTGGCAAGCCTATGAACAAAATCAGAT
ATGAAGAGGCTATAAAGGTCACTGCCTTAGACAAAGACATTGAAGGATTTGACTTTGGTG
ATCTAACAGAGATAGGTCAGAGAGGGCTTAACATGAGTGGAGGACAGAAGCAGAGAATTC
AACTTGCACGAGCAGTCTACAGAGATGCTGATATATATCTTCTTGATGACCCTTTCAGTG
CAGTAGATGCACATACAGCAGCATTCCTTTTTAACGATTGTGTAATGTCTGCTTTAGCCC
AGAAGACTGTCATTCTTGTGACTCATCAGGTTGAGTTTCTTTCAGAGGTTGATCATATTC
TGGTAATCAGTATCATCTTTTATAGTATTATTGCAAAACGCTTCCTAGATTCGTACTTTA
ACTGCTTAGTTATTTTTGTCCTCCTAACATATGTTATTTGGTTGATAAAATCATCTGTTT
GCACCCATGGAGGTTATGGAAAGTGGAAATGTAACTCAATCAGGCAGCTACAGAGAACTA
TTGACAGCAGGGACAGCATTTGAACAGCTTGTGGTTGCTCACATAGAATCAATGACATTG
TCTGATACTCTGAATGATAAAAATGAGCGCAAACCAGAAGGACATCAAAGGGATGAAATG
CAAAAAATCAAGCAGTCTTACCTCGGTAAAGAAAATAGTGAAGGAGATATTTCCATTACA
CCTGGAGTACAACTAACTAGTGAGGAAGAGAAGGAAATTGGGGATGTTGGGCTTAAGCCA
TTCTTGGACTACATCTTTGTATCAAAGGGATTTTGTTTCCTGTTTTCCAATATAGCATCA
CAGGCTGGTTTCGTTGCTTTGCAGGCTGCAGCGAGCTATTGGCTAGCATTTGCTATCCAA
TCTCCAAAATTTAGCAGTGTCATGATTGTTTTTGTTTATACAGTGATTTCAACACTTAGC
GCGCTCTTTGTGTATTTGAGGTCTCTATTTGCAACTCTTCTTGGCCTGAGAGCATCTAAA
GCCTTTTTCTCTAGTTTTACAAACTCCATTTTTGAGGCACCCATGCTCTTTTTTGACTCT
ACTCCCGTTGGGAGGATATTGACAAGAGTAAGATCTATTTCGTTCTTTTTCACAGGTGTT
TAGGAAGTTGTAGATAATTTTTGCTCAAAATTTTCTTAAATTTGTCCTCAGGCTTCCTCA
GATTTGAGTGTGTTAGATTATGATATCCCTTTCTCCTATGCTTTTGTGATGGCGGCTGGA
ACTGAACTAGTTGCTACAATTGGTATAATGGCTTCAGTGACATGGGAAGTTCTCATCGTG
GGAATCTTTGCTATTGTAGCTTCAAAATATGTTCAGGTGACGCTTAGATTTCTAGTAATC
TCTTCTTGTATTTCTTTCTTTCACTTCCTAAGAAAGTTCGCTTCTCCGATCCTTCTCAAC
TGAAGGGTTACTACCAACCCACTGCAAGGGAACTTATGAGAATCAATGGAACCACAAAAG
CCCCCATCATGACTTATGCAGCCGAGACAGCAGTTGGTGTTGCCACAATTAGAGCTTTCA
AAATGGAAGACAGATTCTTCAACAACTATCTAAAGCTTGTGGACACAGATGCAAAGGTCT
TCTTTTTCTCCATTGCTGCAATGGAGTGGTTAGTTTTGCGAACAGAAACCCTTCAAAATC
TAACTCTGTTCACTGCTGCTTTTCTCTTAGTATTACTTCCAAAAGGATATCTAGCTCCAG
GGCTTGTTGGACTTTCTCTTTCCTATGCTTTTGCTCTTACTGGAACTCAAGTATTCTTAA
CTAGGTGGTACAGTAGTTTAGTTAACTATATAATTTCAGTAGAGAGGATCAAACAGTTCA
TGCATATACCACCAGAACCTCCAGCAGTAATAGAAGACAAGAGGCCACCTTCTTCATGGC
CTTCCGAGGGTACGATAGAGATGAAGGATCTTAAGATAAGATATCGTCCAAATGCTCCAT
TGGTTCTCAAAGGGATCAACTGCACTTTCAGAGAAGGAACCAGAGTAGGTGTTGTTGGAA
GGACAGGAAGTGGAAAAACAACACTTATCAGTGCTTTGTTTCGCCTTGTAGATCCCTGTG
GAGGGAAAATCATTATAGATGGGATTGATATTTGCTCTATAGGTCTCAAGGATTTAAGGT
TGAAGCTCAGTATAATCCCTCAAGAACCAACTCTTTTTAGGGGCAGCATCCGAGCCAATC
TGGATCCTTTAGGCCTCTACACGGATGAGGAGCTATGGAAGGCATTGGAGAAGTGCCAGT
TGAAGGACACTGTCAGCAAACTTCCAAACTTGCTTGAATCTTCTGTCAGCGACGAGGGAG
AAAATTGGAGTATGGGGCAAAGACAGCTTTTCTGTCTTGGAAGAGTCCTACTGAGAAGGA
ACAAAATTCTAGTCCTGGATGAAGCAACTGCTTCCATTGATTCTGCTACAGATGCAATTC
TGCAGAAAGTGATTAGAGAAGAATTCTCAAAATGCACTGTAATAACCGTTGCACACAGAG
TTCCAACTGTTATAGACAGTGATATGGTCATGGTTCTTTCTTTTGGAAGAATTTTGGAGT
ATGATGAACCCTCAAAGCTAATGGAAACCAATTCAGCTTTCTCTAAGCTTGTATCTGAGT
ACTGGGCTAGCTGCAGAAAAGGCTCCTCTCAAAAATTGGAAGATTATTAAGAACATGAAC
CATTAGTCCTCTGCAGTTCTCTGCGTGAATTAGGCCAAACAAATCTCGGATACATTGAAC
AAATACATTTATACTTTATGCAAGTCTTATCTTGATACACATAAAAGAAAGGAGATGAAG
ATTAGATAAAAATCCACTGCTGCTTTGTACCAAGTTAGATACCGTATTTGATCTTCTAGA
AGTTTTCCAATCGTTTGTAGCATTTAATTGTACTCAATACATAAGCGCCATGAAGATTCC
TCAGATTTTATG
>lbm_HQ_transcript_27
AAAACAAAACATAAAACCCAAACCCACTATTTCTCTCTCTTACACTTGCATTTTACACGC
AGAAAGAGAAAAGAGAAAAGAGGGTGAGAGATACACGGTAGCCAATCCTAAGCACCACCG
TCTAATTCTCTCTTTCTCCCTACTGTTCAGCTCAAATTTCTTTCTTCCACGGGAAAACAC
GACGTCTTTAGGTCAATGATCAGGTTGATATTCTGGATCAAGACGGAAAACTGCTGGCAA
TTTAGGAATTTAGGGTTTCCTAGCTGAATTCACTCGCATGGAAGGTCACGATTCTAGCTC
CGGTTTGAATAGACCAACTTTAGATACAGCTAAGAGTCAAACATCTGCCGCAGCTCCGGT
AAGAGAAGGAACAGAGACTCAGTGTTGTTTGATGTCTGAAATGGATGAAAGCCAGCTTGT
TGGAGTTCCTTTGGCTATGGTTGGATTAGCTGTTTCGACGGTTAAGGCTCCAGAACAGAC
ATCTGTGCCCATTCCTGCGGAGATCAAGTCTGTAGCTGTGGAACCCGTAGGACAGCAAGT
GGTCGAAAAAAGGAAGCGTGGGCGCCCGCCCAAAGTGCAGCAGGGTCAGGCTCAGGCTCC
GAAACCTCTGCCTCCTAAGAGGAGCAGGGAAGAGGAAGAGGACGTGTGCTTTATATGCTT
CGACGGTGGTTCACTAGTGTTGTGTGATCGCAAGGGCTGTCCAAAAGCATATCACCCAGC
TTGCATCAAGCGGGATGAATCGTTTTTCCGATCTAAGGCAAGATGGAATTGTGGTTGGCA
TATATGTAGTGTTTGTCAGAAAGCATCCTATTACATGTGCTATACTTGTACGTACTCGTT
GTGCAAGGGATGCACTAGAGATGCTGAATATGTGTGTGTTAGAGGGAATAAAGGCTTTTG
CACAACATGCATGAGAACTATCATGCTGATTGAATATAAAGATACAGGAAACCAGGAATC
GATTCAAGTTGATTTTGATGACAAAAGCAGCTGGGAGTATCTTTTCAAGGTTTACTGGAT
TTACTTGAAGAGTAAGTTATCATTGACGCTAAATGAACTCATGGAAGCAAAAAAACCCTG
GCAAGGAGTGGTTGCATTAGATAGCAAGCAGCAATTGCCTGATAAAATCAATTCTGTAGA
AGGCAGAGTTACGTCAGTTTCAGATGATTCCTCCAAACAGTGGGAGCTTCAGATGCCTAA
GGAACAAACCATATTACCAAGCCAGAATTCTTTAAGCCCTGAAATCCTAAGTACTGACAG
AAGTACAACTGTAAATGGATGTGCAGAGTGGGCTTCAAGAGATCTTCTTGAGTTTGTTGC
ACATATGAGGAATGGTGATACATCTTTTCTATCTCAGTTTGATGTCCAGGCACTTTTACT
AGACTACATAAAGATAAACAATCTTCGGGATCCTCGTCGGAAAAGCCAAATTGTTTGTGA
TTTTAGGCTCAAGAATTTGTTTGGGAAGCCGCGTGTTGGCCACATTGAAATGCTAAAGCT
TCTTGAGTATCATTTCCTTATAAAAGAGGATACTCATAAAAATGCTTTTATTCCAGCTGG
AATTGTGGGCAATGTTGCAACCCCTGTTGGAGCTGATCATGGAAATGACCTGGCTTCAAA
TCAAAATAAGAAACGTAAAACTCGAAAAAAGGTTGAAGAGAGAGCACCTCAGACCAATCT
AGATGAATATGCTGCAATTGATGTTCACAACATTAATTTGATATATTTGCGGCGTAACTT
AATGGAGAACCTCCTTGTAGACATGGAGAAATACCATGATAAGGTTGTTGGTTCCATTGT
TAGGATTAGAGTAGCTTGTAATGATCAGAAGCAAGATATCCATAGGCTCGTTCAAGTTGT
AGGTACCAATAAAACTACTGAACCTTATAAAATTGGTGATAGGACAGTAGATATGATGCT
TGAAGTACTTAACCTAGACAAGAAAGAGACCATCTCTATAGATTGCATCTCAAATCAAGA
GTTCTCTGAGGAGGAGTGCAGACGTCTTCGCCAAAGTATAAAATGTGGGTTTGTGAAACG
GTTGACTGTGGGTGAGATACAAATAAAAGCAATTGCGCTTCAGGCAGTGAGGCTTAATGA
TTCACTAGAGGCGGAGATATTGCGGCTCAATCATCTAAGAGATCGAGCTAATGAGAAGGG
GCGCAAAAGGGAGCTTAGAGAATGTGTAGAGAAACTGCAACTTCTAAAAACTCCGGAAGA
ACGTCAGCGGAGACTAACTGAAATTCCTGAAGTACATGCTGATCCAAAAATGAATCCTGA
TTATGAGTCTGATGATGACATGACTGTAGATAATGAGAAGAAACAAGGTGAATTTTCTAG
GTCAAGGCATTCAAAATTCAACATAAATGGAAACCAGCCAATCCATCCTAAGAGAAGAGT
TATTGAGGATGGGCCTGTCAGAACTCCACAATTGGATGAGAAAAGAGACATGCAAGGACT
GGATAGTTCTCTGAAGAATGAATATGAGGTGATTAATAGCGGCTCGCCAAGTGGTTGGAG
TAATCAAGCTGCGTTGAGGTCAGGCTTGGAATCTTCAGCTGTAACTTCCTCATCAGGAAA
CTCACCTCCCACTGATAGTGGTGAAATGGAAAAAATGTGGCATTACCGTGATCCAAATGG
TAAAATTCAAGGACCATTTTCCATGATGCAGCTGCGGAAATGGAGTACGACTGGCTACTT
CCCTGATGATATGAGGATATGGATTAATAATGAGCAAGATGGTTCCATACTTTTAGCTGA
TGCATTGAATGGGCAACTATTTAAAGCTTCTCTTTTGTTGCATAATTTTTCTATGCAGTC
TCAGGAACCTGAAGTTGGCTGTGCTAATGGATGGAGTAGGTTTACGAGTGGGACTGAGAG
TGATGGTAAACAGGAAGGTGTGCAAAATAATGATTCAAGTGTTCATTTTAATAGTAGCCA
TGAATATGCAAGGTCGGAAGGGTCAGGTTCTGCATCATCTGATTGGAGCACACATGTAAT
TGACATGGAGACGCAGCCTCAAAGTACAAAACCCTGTGAATTGTCAAAATGTAACAATTC
TTGTTCTGTTCAGATTCCAATGGGTAGTCCACCACAATCGTTCAATCTTGAGCAGACATC
TCTAACTCTCGGTCAAGCAAAGGAGCCTCAAATTGAGGAGTCCAACTCTGTCCTCGATCA
GGGAAATAAAAATTCCCATGTGAAGACAGTACATCAAATATCTAGTGGACAAGATCATGA
AAGGCCTTCCTGCAGTCAGTCCTCTGGTGGTCAATCTTCTGGACAAAATGGGAGACCGCT
ACCACTTGATTTAGATCTAAATCAGAAGGACTCTAGTTCTGGTTTTGTAGCTTTGGCCGG
GCCAAGTAATTCATCACAACAGAAAAACACTGATCTCCTGGATCTGCCAAGCCCTACACC
AAATCTGAGCACTGGTCAGGCTGCTGCAAAGCCAGAGTTGATTTCTGATGGTGTGCCTGC
TCAGGAGGCAGGGATGTCAGATTTGCCCAGTCCTACACCAAAGCCTATGGACGAAGATCT
GCCAAGTCGTGCACCACATCCGTCTGATGTGGACCTGCAAAGGTCTACACCAAGGCCAAC
AGATGAAGATCAGGGAGAACAGGATGCTGAAGCTAAGCAACCAATGCCATCTAAAACTTC
TATTCAAGATTCAGGCCCTAATTCGAGCAGTGCCACTGATCTAGTGGTTGGTGGGGCAAG
ATTTCGAGAAATAACTAATGAATGGGGTGGATATTCCCCTGCTCATGCTAAACCTTCCAC
TGAGGAATGGGATTCAGGTATTGTCTCCATGTCTTCACTAAAACAGCCTGAGGCAGTTGG
AGATCAGGTTACTTTCCCAAACTTAAATAGTGACCCAGTTGCTCACTCTTCTCCATCCCA
ACATGCATCTCATGTGCCTAGTTGGCAGGCAGTTGTCAACGAGCCAATTGAGTTCAGTAC
TTTGGCTGAGGAATCTGTATCAGATCTACTAGCTGAAGTTGATGCTATGGAGTCTCAAAG
TGGCTTGGGTTCACCAACTTCTGGTATGAAATATAGTGACGAACGAAATGACTGTTTTAG
TTCCATTGAGGAGCTCAGCCCGACTCCTGATACTGGTAAAAGTGATGCCTGCTCTGCTGA
TGCACAATTTCCTTCTCAACCAACCGTAATAGATGATCCAGTTGGAGTGTCTCAAGGTGA
TGCTTTTGATCCTTTAAAAAGAACTGGTGGACATTCAACTACAAGTAGTGAAGGAGAAAC
CAAATCTGCAGATGCCCCAATTGGTCATAGGGATTCTGGTTCAGATATCCATCCCAGTCA
AGGCATGGTTACTGGAAACACGGCTCGTGGCAGGGGGTTGGAGGCCATGGACACCAGTTG
GACAGCTGCTCCGGGAAACATGAATATGGGTTGGGGAGGACCTCCTCAGGGTTTCTCGAA
CATGGGTTGGGGACACAGCATGGGAGCATCATGGGGAAATCCAAACTTCAATGGTGGAGC
TTATAATGGAAATGTTGCATGGGATAGCCCAAGAAGATATGGTGGGGAGAGGTTTGGTGG
CTCTAGAGACTGGGGTTTCCAAGGCCTGGATGTAGGATATGGTAGGGGTAGGCCTCCGTG
GGGCAGGCAGCCGCATGGTGGTAGTGGAGGGTATTCTAGACCACCTCCCAAAGGGCAGCG
TGTTTGTAAGTTTTATGAGAGTGGGCATTGCAAGAAGGGAGCATCATGCGACTATCTCCA
CCCGTAAAATTTCAGGTTCCTCGCAATTCATTGTATTTGATTCCTGTACAATTAATTCTT
TAGAAGAAGTTGCTATTCATGTAGCTAATGCCCTAATTGAACCGAAATTATTAGCTGTCC
CTTGATATGCATTTTTTCTCAAAATAACTTTGTTGTAATGTAGTAGTCAAATAGAGTGAA
AAAGAAAAGTTACTTCCCTTAGCTTTCCGATCTTTCCTATGTTGACAAAGAAGTTTGTCA
TAGTAATCGAATAGGCATATGCAGCTGGCTGTAGGGCTATTAAGCCTCCTTGTATTCAAT
TATGTCACTGCATCTGCTTCAGTTTCTGTATTGAGTGCTACACTTTGTGGCATTCAACTG
AACATTATGGTAGTATTGTTCTGCCAGCAATTCGAAGGAAATGTTTATTATGCTCCCACA
TTTTGCTGCAG
>lbm_HQ_transcript_28
GACTTTTATCTTTTCTTGCTATATCAACTGCGGTTATCGTTCTGCGGTTCATATTGAATA
TTATATTTTGTGTTCTTCTTTAGAAGATTCAAAAGGCTGAAAAGAGAAGAAAAAGCTTCA
GCTGGGCTTTACCATGATTTCTTCTTCTCCTTCATGGTTGACATCTCCGGAATGTTCAAC
CTCAATCATCCCATCTTCGGAAAGCTCATCTTTTGTTTCAAAGGTGATACCGTGGTTTGA
ATATATCTTTTTATCGCCATGTTCACAGAGGGCTCTTTTTTCTGCAGTTAATCTGCTTTT
CCTATTGACTCTGATAATTTTAGCAATCCGAAAGCTGAGTTCTAGATTTTTCTCAACCAA
TAAAAACTCTGAATCTTCCCTTGATAAACCTCTTCTTGAAGGCGAAAGGCCTCATTTTGA
AACCACTCTTTGGTTCGTACTGCCTCTTGTTGGAACAGCTCTATTAGGCCTATATTACTT
AGTGGTCTGCATATTAGCCTTCATCGGAGGTGTTCATTCGAGATGGTATTTTGTGGAGGC
TCTGTTTCGGTTGTTTCAGGCTGTAACTCAGATAGCAATTTTGATTCTTGTTGCTCACGA
GAAGAAATTTGGAGCTATTTCTCATCCTATCTCCCTTCGAATATATTGGGTTGTAACCTT
GGTTCTTGTGACTTTATTTGCTGCTGCTGGAGTTACTCGCATAATTACTTTTGGCAAAAA
TATGGATCAAGATATGAGGATAGATGATATTTTTTCCATAGTTAGTTTTCCAGTTTATGT
TTTCCTCTTCATAGTTGCCGTTAGAGGATCATCGGGAATTAACATGGTTAAAGAACCCCA
AGTTGGTGGGAACTCAAGGGCAGTGATATCTCAATCCACTGAGTTAGAGTCTAATGTCAG
TGGCTATGGAAGAGCTTCTTTTCTCTCCAAAGCAACGTGGTTATGGCTGAATCCAGTAAT
GACCAAGGGGTACCAATCCCCTTTAAAGGAGGAAGATGTCCCAAAACTTCCACGAGATCT
TCGGGCTGAAACATTGGCAGAATTCTTTGAGAAGAAATGGCCTAAACCTGGTGAAGATGA
GAAGAATGCTGTGAGAAATACATTATTCTTGTGCTACTGGCCGGATATTTGTATAACTGG
TTTCCTGGATCTTCTAAAGCTACTTGTACAATACACTGGTCCAATCCTGATTCAAAGCTT
TGTCGATTTTGCCAATGGGGACAGAAAAAACCCATATGAAGGATATATTCTTGTATTGAT
TCTCATGATTGCTAAGTTGGCTGAAGTACTCGCTTCACACCACTACAATTTCCAGACACA
GCAACTTGGAATGCGAATGAGGTCTGGTCTAGTCTCTGCTTTGTACAAGAAGGGTGTCAG
ACTTTCTTGCTCCTCTAGGCAGGCTCATGGAGTGGGACAAATTGTGAACTATATGGGCGT
GGATGCTCAACAACTCTCAGATATGATGCCGCAGCTGCATTCTCTATGGATGATGCCACT
GCAAATTGGGATTTCTTTGGTTCTTTTATATGGATATATCGGTCTTTCAATGCTTGTTTC
TTGCTTTGCAATTCTTGCAGTATTGGTGCTCACACTCTGGGTTACCTTCAAGAATGGTCT
TTACCAGCTTAATCTTAGTAAGGGTCGTGATTCAAGGCTGGGTGCAACGACTGAGTTACT
TAACAATATGCGAGTAATCAAATTTCAAGCATGGGAAGAACACTTCAATAATAGAATTCA
AGATTCCCGTGGAATGGAATTTCTCTGGCTTAAGAAGTTTATGTTTTTGCTCTCTTTCAA
TATGGTTCTGCTTTGGAGTGTCCCAATTCTGATATCAGCTCTTACATTTGGTGTTGCAGC
TTTATCTGATGTCGGTCTTAGTGCCGGTACAGTGTTCACCATAACAACGATTTTAAGAAT
TTTACAGGATCCCATTCGAACCTTCCCACAAGCTCTTATCTCAATTGCTCAAGCAGTTGT
CTCTCTGGGGAGGTTGGATAGCTTCATGTCAAGTAAAGAATTAGACCCAAGATCTGTGGA
AAGAGAGGAAGGTTGTAATGGCGGAGTAGCTGTGGAGGTGAGAGATGGTATTTTTTCATG
GGAAGATGAAGGAAAGGTTATTCTGGAAGATATAAACTTTGAGATCAAGAAAGGGGAGCT
TGCAGCGATCGTTGGAACTGTTGGATCAGGGAAGTCTTCCTTATTGGCGGCAGTCATTGG
TGAACTACACAAATTCTCTGGAAAGGTTAGAATTTGTGGGACCACTGCATACGTTGCTCA
AACTTCATGGATAAGGAATGCTACTATTCAAGAAAACATCTTATTTGGTTCGCCATTGGA
CATGGAGAGGTACAGGAAGGTTCTACAAGCTTGTTCATTAGAGAAAGATTTGGATATCTT
TGAACATGGTGATCAGACAGAGATCGGGGAACGTGGAATCAACCTTAGCGGTGGCCAAAA
ACAGCGGATACAATTGGCTAGAGCAGTATATCAGGATTGTGATGTTTATCTTCTGGATGA
CATATTTAGTGCCGTTGATGCTCACACTGGAACAGAAATATTTAAGGAATGTCTGCGAGG
AGCTTTGAAAGATAAGACAATCTTACTTGTGACACATCAAATTGACTTCCTGCATAATGC
CGATTTAATAATGGTAATGCGAGATGGAAAGATTGTGCAATCTGGAAAGTACAAAGAGCT
CCTTGACTCTGGCATGGATTTTGGTGCACTTGTAGCTGCCCATGAAAATTCTGTCGGTCT
TGTAGGGGACAGCACACATGTGCCTGGTGGCAAGTCTGAGCAGATACCAGTATCACCACA
TCCACAAACACCAAGATCACCACATCCTCAAACGCCCACATCGCCCCATAGTCTATATGG
TAGTGAATTCATTGGAAAAAGCATGTCTATGGAGGAAATAAAGTCTGGGATTGGCACCTC
CAAGCTCATCGAAGAAGAAGAGAGAGAGACTGGTCATGTTAGCTTAGATGTATACAAGCA
GTATTGCACTGAGGCATTTGGATGGGGTGGAGTAGTAGCAGTAATACTTACGTCTTTGTT
GTGGCAGTTATCTCTTATGTCAGCTGATTATTGGTTGGCATACCAAACTTCTGGAGATCA
TTTTAACCGTTATCGGTTTATTCAAGTCTATTCAACTATAGCAGTTATATCATGCATACT
TGTTACACTGAGAACAGCTATTGTAGCAGTTATTGGTCTTAAGACAGGGCAAAGTTTTTT
CAAACAATTGCTCGATCGAATACTCCACGCTCCAATGTCATTCTTCGACACAACTCCGTC
TGGAAGAATTTTGAGTCGTGTATCAGGTGATCAAGCTAATGTTGATCTTATGATTCCAAT
TTTTTTGAGCTTAACTATTGCAATGTACTTCACAGTGCTTAGCATATTGTTCATTACTTG
CCAAAACGCTTGGCCGACTGTATTCCTGTTAATCCCTTTGGCTTGGCTGAATATCTGGTA
CCGGAGATATTTTCTAGCATCATCCCGTGAACTGACCCGACTTGAGGGGATCACTAGAGC
TCCAGTTATTGATCTCTTCAACGAAACAATTTCTGGGGTTACAACCATTCGTTGCTTCAG
GAAGCAGGATGAGTTCTTTCAGCAAAATTTTGGAAGAATCAATGCAAGTCTGAGAATGAC
TTTCCACAACTATTCAGCAAATGAGTGGTTGGGTTTTCGCTTGGAGCTGATCGGTAGTTT
TCTGCTGTGCATCACTACAATTTTCATGGTGGTGTTGCCTACTAGTATTGTAAAACCAGA
GTATGTGGGCCTGTCTCTTTCCTATGGCCTGTCGCTGAATAGTGTGCTGTTTTTTGCTGT
ATATATGAGCTGCTTCGTGGAGAACCGCATGGTTTCAGTTGAGAGGATAAAACAATTCAT
CAGAATCCCCTCAGAGGCTCCATGGCGTATAAGTGATTTCACTACCCCTACAGATTGGCC
CACTCTTGGTGACATCAAGACAAATAACTTGCAGGTCAGGTATCGACCAAACACCCCTTT
GGTATTAAAAGGAATTTCACTGCACATTCGTGGAGGAGAAAAAATTGGTGTTGTTGGCCG
AACAGGGAGTGGGAAGTCTACTTTGATTCAAGTCTTCTTTAGGCTAGTGGAACCTTGTGC
GGGGAATATCATCATTGATGAAGTTGACATATGCAAGTTAGGCCTTCATGATCTTAGGGC
TCGCTTTGGGATCATTCCACAGGAACCTGTCCTTTTTGAGGGAACTATTAGAAGTAATAT
TGATCCAATTGGATTGTATTCTGATGAGGAGATATGGAAGAGTCTTGAACGTTGCCAACT
GAAAGATGTGGTGGCTGCAAAACCAGAGAAGCTTGGTGCTTTAGTGGTTGACTCTGGAGA
AAACTTTAGTGTTGGTCAGAGGCAACTTCTATGCTTGGGAAGAGTCATGCTAAAACACAG
CAAGATTTTGTTTATGGATGAAGCAACAGCTTCTGTTGATTCTCAGACTGATGCTGTAAT
TCAAAAGATCATACGTGAGGACTTCTTAGACTGCACGATTATCACCATAGCTCACAGAAT
ACCCACAGTGATTGATGCTGACAAAGTGTTAGTTATCGATGATGGATGGGTAAAGGAGTT
CGATACACCATCGAGCTTACTCGAGAGGCCCTCGCTCTTTAAAGCATTGGTCCAAGAATT
TTCCAACAGGTCATCTGAAGTGTGAATGCTTTGCTTGCTGTGCTGCGAAAATTCGAACCC
TTTGGAGGCTATGAAAGATTTTGTACATCACATTTGGATATAGCTGCAAATCCTTCTGGC
ATTTGCTCTCTTAATCGCAGAACTGAGCTTTGGTGCTTCAAGTCCTATGCTACTGAGAAG
AGGAACAAGCTCAAGCATATTTCATATAAACAGCTTTAGATTTTGTTTAAGCTTCCGACA
AACTTATTTGTTATGCAACTCTAAATGAACCCTTTTATTCCTTACTTTTATCTGATTTCT
AATGTTAGAGGTCAATTTTATCAACGATGATTTCAATTTATTTTCATTTTCCTTCTTCCA
ATCTCTCCAATTTGTGAGGGGAAGAAATGGAAATGTGAAGTGAGAGCAGCACTTTTTTTG
TTTCTTCCAATCAGACAATATAAATGTAAATTTTACGTTAGAC
>lbm_HQ_transcript_29
GACATTCGAGACAAGGATATTGAGCGTTATGTGCAGTTGGATGAGGACACAATTCAGAAA
CTGCAAGAGAAAGTATTCAAAAATTACCAGTCTTGGTGTAAATATTTACACTGTACTTCC
AATCTTGTTTTTCCACCTGGTGCTAATAGGCAGCAGTTGCAGCTTCTGTACATTGGACTT
TATCTTCTTATATGGGGTGAAGCTTCAAATATTCGATTTATGCCTGAATGTCTTTGCTAT
ATTTTCCACAACATGGCAGATGAGATGTACGGGATTTTGTTTAGCCATACCCAAACCGTA
ACGGGGGGTGCCTATCAAGTAGCATCATGTCGTGAGGAACATTTTCTGCAGGAGGTTGTT
ACCCCCATATATGAAGTCTTGCTGAAGGAAGCCAGGAGAAACAAAGGTGGGAAAGCAAGC
CATTCAGCATGGAGAAACTATGATGACATAAATGAGTACTTTTGGTCTGTCAAATGTTTT
AAGCTGGGATGGCCGATGGATCGAAAGGCAAACTTTTTTGTTCATTCAGAGGATAAATGG
CCTGAACATATGAGTAGTGGTAACAATGGTGTTGCTGGTGGAAGGAAGCCTAAGACAAAT
TTTGTTGAAATTCGTACCTTTTGGCATCTTTATCGGAGTTTTGATCGGTTGTGGGTGTTT
TTCATATTGGCCCTTCAGGCAATGATTATCATTGCATGGCATGGGGATGGATCCTTGACT
GCTGTTTTTGATGAGGATCTCTTCAGAAACATCCTGAGCATTTTCATAACGGCTGCCGTT
TTGCATTTTCTGCGAGCTGTTTTGGACATAATTCTTAGCCTGAATGCATGGGGGAGCATG
AAATTTGGCCAAATTTTGCGCTATCTCCTGAAACTTGTGGTTGCAGCCTTTTGGGTTGTA
GTCTTGCCTGTTGCATATTCCAGAACCATTCAGAACCCAACTGGACTTGTTAGATTCTTT
AGTACATTGGGTGGGTCTTATGAAAGCCAGTCATTATATAACTATTGTGTTGCAATCTAC
TTGATACCCAACATATTGGCTGCTATACTGTTTCTGTTTCCATCTTTACGGAGGACCATG
GAGCGTTCCAACATGCGTCTTGTCATCCTTTTTATGTGGTGGGCACAACCAAAGCTATAT
GTTGGAAGAGGCATGCATGAAGACATGTTCTCCCTTATGAAGTACACACTTTTCTGGATC
ATGCTACTAATCAGCAAACTAGCATTCAGCTACTATGTCGAGATACTGCCACTGGTTCAA
CCAACTAAACTCATAATGGGTCTGAGAATCAGTAGTTATGAATGGCACGAATTCTTTCCT
TATGTTAAACGTAACATTGGCGTTGTTATTGCTGTATGGGCTCCTATTGTCCTGGTCTAT
CTCATGGATACACAAATATGGTATGCTATTTATTATACAATTATAGGTGGGATATATGGA
GCATTCAGCCACCTTGGTGAGATAAGGACATTGGGGATGTTAAGGTCAAGATTTGAATCT
ATTCCTTCAGCTTTCAGAGACTGTCTTCTGCCATCTCCAAGAGTGGAACACAGAAAACAC
AAAAAGGATCCTATGATGGACACGACGACCATTATGAAATTTTCTCAGGTGTGGAATGAA
TTCATACAGTCCATGCGGATGGAGGACTTGATCAGCCATAGGGAGAGAGATCTGCTTCTT
GTACCATATTCATCAAGTGATATCTCAGTAATCCAGTGGCCACCTTTTTTGCTTGCTAGT
AAGATTCCAATAGCGTTGGACATGGCAAAAGATTTTAAAGGAAAGGATGATGCTGACTTT
TTCAAGAAGATCAGGGGTGATGATTTTATGCACTCTGCTGTAATTGAATGCTATGAGACC
CTTACTGATTTGTCACTCAACCTTTTCAAAGAAAGAGAGGATCAAGAGATTGTTAGACAG
ATAGGCAGAGGGGTGAAAGATAGCATAGAGCATGGGAAATTTTTAACTGAATTTCGGATG
AGTGGGTTGCCTCTACTGAATGATAAACTGGAGAAGCTTTTGCATCTTTTGACTATAGAT
TATGTTGACTTGGACTTATATAGAGCACAACTTATAAATGTCCTTCAGGACATTATGGAG
ATTATTACTCATGATGTTATGCACAATGGGCATGAAATCCTGAATAAAGCTCCTCCGGAT
GGCAAAAAAGATCAGAGGTTTGAAAACATTAACGTTGAACTCACAAAAGACAGATCTTGG
AGAGAAAAGGTTATTAGGCTTCGTTTGCTTTTGACTGTGAAGGAGTCTGCAAGTAATGTG
CCTATGAACTTAGAAGCTCGTCGTCGCATCACTTTCTTTGCAAACTCCCTATTCATGAAT
ATGCCAAGTGCGCCAAGAGTTCGTGACATGCTCTCTTTTAGTGTCTTGACTCCATATTAC
AATGAAGATGTTTTCTACTCAGAAGACGAGTTATACAAGGAAAATGAAGATGGAATTTCA
ATTCTCTTTTATCTGAAAAAGATATATCCAGATCAATGGAAAAACTTTGAAGAAAGAATT
TCTGATCGTGAATATGGTAGAGAAGACCCGATGGAATTAACTCGACAATGGGTATCTTAT
CGGGGACAGACACTTTCTAGGACAGTGAGAGGGATGATGTATTACCGTTCGGCTCTTGAG
CTCCAATGCTTCCAGGATCTTGCTAACGATAAAGAGATATTTGCAGGCTATCTTACAGTT
GGCATTCATAATGGTTCTCAGATGAGTCTTAAGATGCGTTCACAAGCTCTCGCAGATCTG
AAGTTCACCTATGTTGTGTCTTGTCAGGTTTATGGTGCTCAGAAGAAATCCAGTGATCCT
CGAGATCGTAGTTGCTACTTCAATATTCTTAATCTAATGTTAGCGTATCCATCCCTACGT
GTTGCTTATATAGATGAGGTAGAGGACACTGTCAAGGGAAAATCTGTAAAGACCTACTAT
TCTGTCCTTGTTAAGGGAGGTGATAAACTGGATGAGGAAATATATCGTATCAAACTCCCT
GGAAAACCTACATTAATTGGTGAAGGGAAACCTGAAAATCAAAATCATGCCATTATTTTC
ACTCGTGGAGAAGCCTTGCAGACCATAGACATGAATCAGGATAACTATTTTGAGGAAGCG
TACAAAATGCGGAATCTATTAGAGGAATTTCACAGGGTTCATCATGGTCAACGAATACCA
ACAATCTTGGGATTACGGGAGCATATTTTTACTGGGAGTGTCTCCTCACTTGCATGGTTC
ATGTCCAATCAAGAGACTAGCTTTGTGACTATTGGACAGAGATTTTTGGCAAGCCCTCTA
AGGGTAAGATTCCACTATGGACATCCTGACATTTTTGATAGAATCTTCCATATAACTAGG
GGTGGCATAAGCAAAGCTTCAAAAATCATTAACTTGAGTGAAGATATATTTGCAGGTTAC
AATTCAACGTTGCGAGGGGGATACATAACACATCATGAATACATCCAAGTAGGGAAGGGA
CGTGATGTGGGGATGAACCAGATATCTCAGTTTGAGGCAAAAGTTGCAAATGGAAATGGA
GAACAGACACTTAGCCGTGATGTTTATCGGCTTGGACGTCGGTTTGACTTCTTCAGAATG
CTGTCATTCTACTTTACAACTGTCGGATTTTACTTCAGCAGTATGGTCACTGTGCTTACA
GTTTATATATTTCTATATGGGCGTTTATACATGGTTTTGAGTGGATTGGAAAGGCGTATT
TTGGATGATCCAAGTATTCGTCAAAGCAAAGCACTTGAAGAGGCTTTGGCAACACAATCC
ATGTTTCAGCTTGGTTTCTTTTTGGTGCTGCCCATGATTATGGAAATTGGCCTTGAACGA
GGATTTCGTACTGCCCTGGGTGACTTTATAATCATGCAGCTGCAGCTGGCCTCCGTATTC
TTTACATTTCATCTTGGAACAAAAGCACATTATTATGGTAGAACAATTTTGCATGGAGGT
TCTAAATACCGGGCTACAGGTAGAGGTTTTGTAGTTTATCACGCAAAATTCGCTGATAAT
TACAGAATGTATTCTCGCAGTCACTTTGTGAAAGGGCTTGAGCTGTTTATACTACTAATT
GTTTATGAGGTGTATGGGCATTCATACCGCAGTTCAAAGTTGTACTTTTTTGTTACTTTT
TCAATGTGGTTCCTTGTCGCTTCCTGGTTGTTTGCTCCGTTCGTGTTCAATCCTTCGGGA
TTTGATTGGCAGAAAACAGTGGATGATTGGACTGATTGGAAAAGATGGATGGGAAACCGT
GGTGGCATTGCTATTTCACCAGATAAAAGCTGGGAAGCATGGTGGGATGGAGAGCATGAA
CACTTGAAATACACAAATATAAGAGGCAGAGTGCTTGAGATAATCCTTGCACTCCGCTTC
CTCATTTACCAGTATGGAATTGTGTATCACCTTGATATAGCTCATGGAAGCACGAATATT
CTGGTCTATGGACTTTCTTGGTTTGTCATGGCCACTGCTCTTCTAGTCTTGAAGATGGTG
TCGGTGGGCAGACGAAGATTTGGCACTGACTTTCAGCTCATGTTTAGGATTTTGAAAGCT
CTTCTTTTTCTTGGTTTTGTATCAGTTATGACAGTGTTATTTGTCGTCTGTGGCCTCACT
ATAAGTGATCTATTTGCAGCTATTCTTGCTTTCATGCCTACAGGATGGGCTGTTCTTCTT
CTCTCTCAAGCATGCAGGCCTGTTTTGAAAGGCATAGGTTTCTGGGATTCAGTGATGGAG
CTGGCAAGAGCATATGAGTGTATAATGGGTCTCCTCATATTCACACCCATCGCAGTATTA
TCATGGTTCCCGTTTGTGTCAGAGTTCCAAACAAGGCTGCTTTTCAACCAAGCATTCAGC
AGAGGTCTTCAGATTTCAATGATTCTAGCAGGGAAGAAAGAGGCAACCTTTCTAGCTTAA
AGAAGTCTTACATTCGTTGTTGTAGCTTAAGTGTGTAGAAGGGAGAAAATGGATTCTTTA
AAATTGCAAGAATTTTTTTGAAGATTAAGAACAATAGCTTTGTGCATTTTCTTGTCATAT
TTTTCTCTTTTCTTGAACCAGATTTGGTGTTTAGTGACTTCAGTGCAAATATACTGAAAT
TGTTTTAGTTTTCTTTGAAATGAAATTTTTTCATTAGAAGT
>lbm_HQ_transcript_30
GATATAAGTTGACGAAGGCACAAATAAAGAAATAAAATGCCAAAATTGTCCCTCGGTCGC
CTCTGCGAGGACCGGCTGATGAACCACTCTCTGCTCTCGACTCGCCGGGGGTTTGGATTC
TTCAACTTGCCTTCCTCCTTGATCCAGAAGAGCATGATCTTTTGATCAGGGTTACAGTGC
CTTTTTCACATGGTAGCTAGTGAATTGGGTTCAAATCCATTTAATTTAGAAGTCTAAAGA
TGGGTTGCTTAAACCAGCAGACTGTAATGAATGATTTGTCTGGAGAACCCAAGGGTGGTT
GCTTCAGGTCCTCAAGGGTTGCCTTAGCATGTATGGTCAATTCAGAAATTGGTGCCGTTT
TGGCTGTGATGAGAAGAAATGTACGTTGGGGAGTTCGTTATGCTGATGATGATCAAATAG
AGCACTCTCTGATCCACTCTTTCAAGGAACTACGTAAAAATATTTTCTCATGGAAGCATC
AATGGCATGTTATTGATCCAGTTGTTTACCTTAAGCCATTTTTGGATGTCATCCAATCTG
ACGAAACTGGGGCACCAATCACTGGTGTTGCTTTATCTTCAGTTTATAAAATCTTAACTC
TAGAAATACTTGATTCAGACACTGTGAATGTAGACAATGCTTTGCATCAGATAGTTGATG
CTGTAACAAGCTGCCGGTTTGAGGTGACTGATCCTGCTTCTGAAGAAGTGGTATTGATGA
AGATACTTCATGTTCTTTTGGCTTGCATGAAGAATAAAGCATCAGTTCGTTTAAGTAATC
ATCACGTGTGCAACATAGTCAACACCTGCTTTCGGATAGTTCATCAAGCCAGTTCTAAAG
GTGAACTCCTACAGAGAATAGCACGTCATACTATGCATGAACTAATTAAGTGTATTTTTT
TGCACCTGCCTGTTATCGACTACAAACAACAATCATTGGCTGAGGGAAGCAGATCTGCTG
ACAAAGAGGTTTTTGTGCCAATTGAGAATCAGTCTTTGAAAGATAAGCAAACCATTAATG
CCAATGGCAGTGCCAAATCTGATGATCAGGCATCTGTTTTTGTTGATTCGGGTGTTTCCA
CAGTGACATTGCCAGGTGAGGTGGATGAAGAATCAACATCATCTTGTCAGAAGGAAGTTG
TTCAGAATGGAGGGAGTTTTATGATGGATCCATATGGTGTTCCATGCATGGTCGAAATAT
TTCATTTCCTGTGTTCCCTTTTGAATGTGATGGAAGACATCGAAACTGGTCCAAGGTCCA
ATCCTATAGCATATGATGAAGATGTGCCACTGTTTGCTCTGGGTTTAATTAACACAGCAA
TAGAATTGAGTGGAGCTGCTTTAGGGAATCATCCTAAATTATTGGCTCTAATACAAGAGG
AATTGTTCTATAATCTGATGCAATTTGGCATGTCAATGAGTCCATTAATTCTCTCAACAG
TGTGTAGCATAGTTCTTAATCTGTACCATCATCTGCGGATTAAGTTAAAACTACAGCTTG
AAGCATTTTTCTTTGGTGTGTTATTGAGGATTGCAGGAAGCAAGCACAACTCTTCGTACC
AGCAGAAGGAGGTTGCCATGGAGGCCCTTGTTGACTTTTGTAGGCAGCATTTCTTTATGT
CTGAGATGTATGCGAATTTTGACTGTGACATATCCTGCTGTAATGTGTTTGAAGACCTTG
TCAACCTGTTGTCCAAAAGTGCCTTCCCTGTAAACAGCCCTTTGTCTGCAATGAATACTC
TTGCTCTGGAGGGTTTGATTGCCATGATTCAGGGTATGGCCGAGAGAATAGGCCACGAGT
CATCAATTCCAGAATGGACTTCACTAGATCCTCAGGAATACGAGCCATTTTGGACAGCCA
GAAGTGAAAACCATAATGACCCTGATAGCTGGGTCCCATTTGCCCACAAGATGAAGCAAA
TTAAAAGGAAGTTGATGATTGGAGTTGATCACTTCAACCGGGAACCAAAGAAGGGTCTGG
AATTTCTTCAAGCTGCTCATTTGTTGCCTGATAAAAATGACCCTCGAAGTGTAGCATGTT
TCTTCAGATATACAACTGGTTTAGATAAGAATCTTGTAGGGGATTTCCTTGGAGGTCATG
ACGAATTTTGTATTCAAGTTCTTCATGAATTTTCAAAGACATTTGATTTTCGGGCTATGA
ACCTAGACACTGCATTGCGCATTTTCTTGGAAACTTTTAGATTGCCGGGAGAATCTCAGA
AGATACAGAGGGTCTTAGATGCATTTGCAGAGAGATATTATGAGCAATCACCTGATATTC
TGGCTAACAAAGATGCTGCACTGCTGTTATCATATTCTTTGATAATGCTCAACACAGATC
AACACAATGCACAGGTGAAGAAGAAGATGACTGAAGAAGATTTCATCCGCAACAATCGTC
GAATAAATGGAGGGAATGATCTTCCTCGAGAATTCTTATCTGAGCTTTACCACTCAATCT
GTGAGAATGAAATACGGATGGTTCCTGAACAAGCTACTGGTGTCGCAGTGATGATGCGAA
GCCATTGGATTGGCCTGGTGCACAAATCTAAGCAATCGGCTGCATACATTTTCTGTGATT
CGGAGCCGCGCCTTGATTATGAAATGTTTGCTATTTTGTCAGGCCCCACAATAGCTGCTA
TATCTGTGGTTTTTGACCATGTTGATCAGGAAGAGGTTTTGCAGACTTGTATAGATGGAT
TTTTAGCTATTGCTAAAATTTCTGCAGCCTATAATCTTATTGATGTGCTGGATGATCTGG
TTGTGTCGCTTTGTAAATTCACAAACTTGTTGCTCCCCCCTTTTGTTGATGAAGCATTTA
TTCTATCTTTTGGTGATGACTCCAAAGCTAGGATGGCAACCACAGCTGTCTTCACCATAG
CAAACGGGTATGGTGATCACATTCACTCAGGCTGGAAAAATATTGTGGATTGCATTTTAA
GCTTGAACAAAATGGGACTTCTTCCTGCTCGACTTGCTAGTGATGCTGCTGATGAATCAG
AAACTTCACCTGATCAACACCTTGTTAGACCTCTTGCAAGTTCCCCATCATCAGCTACTG
TATCCATGCCACCAGCCAGGAAATCCTCTGGCCTAATGGGTCGGTTCAGTCAACTGTTAT
ACCTTGATACAGAAGAACCTACACCTCAACCTACTGAAGAACAGCTTGCTGCTCGTCAGC
GGACCCTTCAGACAATTCAAGATTGTCATTTAGATAGCATCTTTGCAGAGAGTAAATTTC
TGCAAGCTGAGTCCCTAATGCATCTTGTTCAGGCACTTCTTTTGGCTGCTGAACGGCCTC
GTAAGGTAAATAATTCTCTGGAAGATGAAGTGACTGCAATTTTCTGTCTGGAGTTGTTGA
TTGCTATCACACTAAACAACCGAGATAGGATCATGCTTTTGTGGCAAGGTGTTTATGAGC
ACATAGCCAATGTTGTGAGGTCAACTGTAATGCCTTGTGCTCTGGTGGAGAAGGCTGTTT
TCGGGCTGCTACGTATATGCCAACGATTGCTCCCTTACAAGGAAAACTTGACTGATGAGC
TTCTCAAGTCTTTGCAACTAATACTGAAACTTGATGCTCGGGTTGCCGATGCATATTGTG
AACAGATTACGCAGGAAGTTATGCACCTCATCAAGGCAAATGCAATGCAAATAAGATCTC
ATATGGGCTGGCGCACAATTATATCACTGCTTTCAATCACAGCTCGACATCCAGAAGCAT
CCGAAGCAGGATTTGAGACATTATCATTTATAATGACTGATGGGGCCCACCTTCTGCCTG
CAAATTATGTGCTTTGTGTCAATGCAGCGAGGCAGTTTGCTGAGTCACGAGTTGGAAGCA
TTGACCGATCAATAAAATCTTTGGATCTCTTGGCTGGTTCACTTGACTGTTTGCTAAGAT
GGTTTCACAAGACCAAGGAAGCTGTAACAGAGGAGGCTGGTCTAAAAATGGCACAGGACA
TTTGGGAGATGTGGCTGAGGCTGGTTCAGGGAGTGAGGAAAGTATGTGTGGACCAGAGAG
AAGAGGTCAGAAATCATGCTATTTTGATGTTACAGAGGTGCTTAATAGGAGTTGAGGTGA
TGCATATTCCAAAGGAGCTGTGGTCGCAATGTTTTGATCAAGTAATCTTTACATTACTTG
ATGATTTACTTGAAATTACACTGCAGCATTCTCCTAAGGACTATCGTAACATGGAAGGGA
CACTAGTTTTTTCACTGAAGCTCTTGTCAAAAGTTTTTCTACAGTCACTGCAAGATATAT
CACAGTTGGCATCATTCAGCAAACTATGGTTTGGTGTTCTTAGTTGTATGGAACGATATA
TGAAGGTGAAATTCAGGGGTAAACGCAGTGAAAAGATGCATGAATTAGTCCCAGAGCTCT
TGAAGAACACCCTACTTGTCATGAAGTCAAGTGGAATTCTTGTTCCAGTGGATGTGGTCA
GGGAAGATAGTTTTTGGGAACTAACTTGGTTGAATGTGAAAAACATTGCCCCTTCCTTGC
AGTCAGAAGTTTTTTCTAGTGATGAATTGGAGGAGTTGCAAAAACAGCATTCCAAAAGTA
GCGATAGTCCTATTCTGGATGGAAACGTTTTAGTTCCAACTAGTGAAACAGCAGCATGAA
GACAGATTTTAGTTTGAGGCTTGGGAAAGTGAGTTGAGGATCTTAACTTATTCATCTTGC
CGTGTATAACTTCGTAAGCAATGGACATCTTTGTTGTTCTCCCCAGAAGGGGATGATGAT
TTTTACAGCTGAGAGTAAAATTAAAGATTGATTTTGTTGATGGACAGGCTGCTACATTCT
GCAGGTGTGAAGGCTGACACATGCTTGACGTGGCCTTACAGGTTTTACAAGGAGGCCTGG
AGGGCATTTGGTGCGGCCAGCTCCGACCAAGGTATTAGAAGAGGAATTAGCTCATTAAAT
TTTTTTTCCTTTTGTTTTCTGTGCCTCCAAAATAGTTCTATAGCAATAATAAAATAGAGT
TTCACTCGTCCATTTTGTACAAAAGTTATAAGTGGTTCATTAGGTTCCGGTTGTAACAAT
ATGATTTAATTTTCAAGTCTCAAAAGCCTCCATGAGGATTTTGTAGGTT
>lbm_HQ_transcript_31
ACACCAAGAACACACACTCACCCACACACACACGCACCACTCTCCTTCCATCTCTCTCTA
CCTCTCTACACCTCCATTCATATTCCATTTCTCATTCATTCAATAAACAATTCTCCATTA
GAGTTACACTCAGAGAAACGGAATTGCAGAAACCAGAGACAAATATTCATTTCAGATTCT
CTGGAAAAATTTCTCTCTTTCTCTGGATATACTGAAAGTGCATAGTTTGCTGTACTGGAG
CTACTAGGAAGCAGACTCTTTTGATAAATTGCAAGCAATCTAGCTTGTTTATCTAGGGTC
TTGCAAGACTGCTAAAGATATTCTGAAGGAACTACATTTCATTGAGTTAACCAAGCTTGA
GTGGCGGCCTGAGACTTGAGCAGTTCCATTCATGTGTTGATGTTCGTATTTTGGCGCATT
TCATATTGTGATGTGTCCGGTGCATTTCTGGTACTGCCTCTGCTGGTGGATTTTGTCTGG
ACATCTTCTAATAACTGCACCATCTGTCAGCTTAGGGGAACATAGAGCTAAACCATTTGA
GTTGGGAAAAACGATACCCCCTCATTCTGGGCCAAATTTTAGTAATAATTCCAGAATTAG
CTTGGCTCTCAGCCTTCAGGGATCAAAACTTAGAACTTATAGAAATGATATTGTTTCTTG
TGATAATCTTGGAGGTGTTGGATCATTTGATACCACCTGCCTGTTGAAGTCAAATCAGTC
CATAAAATCAGATACATATGTTTTTGGCAAAGGAAACCTGGAGATACTTTCTCATGTTTC
AATTGTCTGTCTCATTGAAGGATGTATATTAAGTTTCAATTTATCTGGAAATGTGAAAGT
GGGTCAAAATGCTGCCATAGTTGCAGGCTCTGTAGTTTTTGCTGCTATCAGCCTGACTAT
GGGTCCTAACTCTTCTATAAATACGACAGCACTTGGCGGGCCACCTCCACCTCAGACTAG
TGGGACACCAGTTGGCTATGATGGAGCTGGTGGAGGGCATGGTGGTCGAGGGGCATCCTG
TCAGAAAAACAATGAGAGTAGCTTTTGGGGTGGTGATGTTTATTGTTGGTCTACTCTCTC
CTGGCCATGGTGTTATGGAAGTAAGGGTGGTGGAACATCTGATAATCATAAGCTTGGAGG
AAATGGTGGAGGGCGAGTTTTTCTTGATGTCAAGGGGCTTTTGTCTATAAATGGATCAGT
AACTGCAGAAGGTGGGGATGGAGGAGCTGAAGGGGGTGGAGGATCAGGTGGAAGCATCAT
TATTCATGCTCAAAAGCTGAAGGGATTTGGGATCATCAGTGCTGCTGGTGGAAGGGGATG
GGGAGGAGGTGGTGGAGGCAGAATTTCTCTCAATTGTTACAGCAAACAAGAAGACGTAAA
AGTAACTATAAATGGTGGTTACAGTATTGGATGTCCTTTGAATGCTGGAGCAGCAGGTAC
TTATTTTGATGCGTCAGTACTTAGTTTACGGGTTGACAATGATAACATGACCACCGAAAC
AGAGACTCCTTTGTTGGACTTTTCTACTAGCCCTCTGTGGACAAATGTGTATGTGGAGAA
CCGTGCAAAAGTTTTAGTGCCTTTGCTTTGGACAAGAGTTCAGGTTAGAGGACAAATCAG
TCTGCTTTATGGAAGCAGCATAATTTTTGGGTTGTCTAATTATCCAGTCTCAGAATTTGA
GGTTGTTGCAGAAGAACTTCTGATGAGTTATTCCATTATAAAGGTTTATGGTGCCCTTAG
AGTAGGTGTTAAAATGTTGCTCATGCTGAATTCAAATATTGAAGTTGATGGTGGTGCAAA
TACTTTTGTCACTACATCTGTCCTTGAAGTCAGGAATCTTGTTGTTCTGAAGGGAAATTC
TGTCATCAGCTCAAATGCAAATTTGGCTCTATATGGACAAGGACTTCTTGAATTGAGTGG
TCCTGGTGATGCGCTCAAAGGCCAGCGACTTTCCTTGTCACTATTTTACAACATTACTGT
TGGCCCAGGGTCCTTACTTCAAGCTCCCTTGGATGATGATAACAGTAGAAGCATGGTAAC
CAAGACACTTTGTGAGAGCCCGAACTGCCCGATGGATTTGATTTTTCCACCAGATGATTG
TCATGTTAATTATACATTGTCCTTTTCACTTCAGATTTGCCGTGTTGAGGACATTGTTGT
GAGTGGTGTAATCAAGGGGAGTATTATTCACATCCACAGGGCAAGAACTGTTGTTGTTGA
CGCTGATGGCTTGATAACTGCCTCAGAATTAGGTTGTAGTAATGGTGTTGGCAGGGGCAA
TTATTCAAATGGGGCTGGTGGTGGTGCGGGACATGGTGGAAGAGGAGGCTCTGGAATTTT
CAATGGAATAGTTAGTGAAGGTGGTCAGAGATATGGTAGTGCTGATCTTCCTTGTGAGTT
GGGAAGTGGCTCTCAGGGTTCCAATCTATCCTGTGAACGAGTCACTGGAGGTGGAATCAT
TGTCATGGGGTCAATACAACGGCCACTCTCAAGGCTTGATATTCATGGATCTGTGAGGTC
TGATGGGCAAACATGTCATAAGACAGCTAGAAACAGTAATGGCACTCTGATAGGTGGACT
TGGTGGAGGTTCTGGTGGAACTATTCTTCTTTTTCTGCAAATGTTTTCCCTTGCTCAGAA
CTCCTCTTTATCTGTCATTGGAGGCTATGGTGGCCCTCTTGGTGGAGGAGGTGGTGGAGG
TGGACGAGTGCATTTTCACTGGTCAAAGATCTATGTTGCTGATGAATATTTTCCTCTTGC
AACTGTAAATGGCACCATCAGTAACAGTGGTGGTTCTGGAAATGACGGTGGTCTCTGGGG
AGAGGAGGGCACTGTTACCGGGAAAACGTGCCCTAAAGGTCTGTATGGTATATTTTGTAC
GGAATGCCCTGTTGGCACATACAAAGACATGGAAGGATCCAATGAAAACCTCTGCAAACC
TTGTTCCCTTGAGCAACTTCCTAGTCGTGCATTCTTTACTTATGTACGAGGTGGTGCTAC
GAAGTCACCATGTCTCTATCAATGCATATCTGAGAAATACCGAATGCCAAACTGCTATAC
ACCTTTTGAAGAGCTGATATATACTTTTGGGGGTCCCTGGCCTTTCTCACTATTGTTGGC
ATGTCTTGTGGTGCTCCTGGCTCTTTTATTAAGCACATTGAGGATCAAATTGATTGGTCG
GGGAGGATGCTTTCAGAGTGCAAATTCAATTGAACAACATAGTCATCATCATTTTCCTTA
TCTTCTTTCCTTGTCTGAGGTCCGGGGTGCCAGAGCTGAAGAAACTCAAAGTCATGTTCA
TAGGATGTACTTCATGGGTCCAAATACTTTCAGAGAACCATGGCATCTTCCTTATTCCCC
TCCCAATGCAATTATTGAGATTGTGTATGAGGATGCTTTCAATAGATTTATTGATGAGAT
CAATTCTGTTGCTGCATATGAATGGTGGGAAGGATCAGTACACAGTATACTTTCAGTGCT
TGCATACCCTTGTGCCTGGTCCTGGAAACAATGGCGTAGGAGGAATAAAGTTCATCGTCT
TCAGGAGTATGTCAAATCTGAATATGATCACTCTTGTCTACGCTCCTGCAGATCACGTGC
ACTATACAAAGGAATGAAGGTTGGAGCAACACCAGACTTGATGGTTGCTTATATAGATTT
CTTCCTTGGTGGTGATGAAAAGCGCATGGACATTGTGTCAAGCATACAGAAAAGGTTTCC
CATGTGCATCATCTTTGGTGGAGATGGAAGTTACATGTCACCTTATAGTCTCCATAGTGA
CACATCACTGACGAATCTCCTTGGCCAGCATGTACCTGCAACTGTATGGAACAGACTGAT
TGCTGGTTTAAATGGTCAATTGAGAACTGTGAGGCATGGGTCAATACGTTCAACTCTGAT
CCCTGTTTTAAATTGGATCAGAAGTCATGCGAACCCCCAGCTTGAGTTTCATGGTGTTAA
AATTGAGTTGGGTTGGTTCCAGGCCACTGCTAGTGGGTACTACCAACTGGGTATTTGGGT
CATGGCCGGTGATTATACTCTGAGTGACTTTTACCAGTCTGATTCTCTAGAAAGCGGTGA
TGAAGGTTCAAGAAAAGTTGCCACTATAGTGCAAAAGACCCTAAAGCAACCGTTGTTGAG
TCATCCATGTACAAGTCATGCTTTATCTCGCAAAAGGATTACTGGTGGAATCAATGGTGG
TCTGATTAATGATTCTACGTTGAAGTCACTGGATTTCAAGAGGGACTATTTATTTCCATT
TTCTCTTTTGCTTCACAACACAAGGCCTGTTGGACGCCAGGATACCATACAGCTCCTCAT
CTCCATCATGCTCCTGGCAGACCTCTCTGTCACCCTTCTTTTGTTGCTTCTATTCTATTG
GATGTCCCTTGGAGCTTTTCTTGCTGTCCTGCTCGTCCTTCCTCTATCATTGCTTTCTCC
TTTTCCAGCAGGCTTGAATGCCTTGTTCAGCAAAGGTGCCAGGAGATCATCACTTGCTCG
GGTTTATGCATTGTGGAATGCAACCTCTTTGTCAAACATTGTTGTTGCTTTCATATGTGG
TATAATTCAATATGCAATATCCTCACTGAATCCCCATGAAGTGGCATGGAGTTTCAAAAG
GGAGGACGATAAATGGTGGCTTTTGCCTACCGTCCTGCTACTATTCAAGGCAATTCAGGC
TCGATTTGTAGATTGGCATATAGCAAATCTAGAGGTCCAAGATTTTTCTCTCTTCAGTCC
CGATCCGGATACTTTCTGGGCCTATGAAGACCAGAGGGCCTTTGATGCGAACTAAGAGTT
CGTATTCCAGTTGTACATATGTTTCAAATCTATGTAAAGCTTCATTATACATGTGCAGGT
TTTGTTCGTCTTAGTTATAGTCAGTTTAGAAGAGAATGAGTGTGTGAGAGAAAGGGACAG
ACGGGCAGAGAGAGAGAGACATATAGAGCTCTGCTCGGGGAGTAAATTGGTAGCAGTTGT
ATAGGTTTTGTTTACACTTGTGCTTTGAACAATTCAACGGTATTCTAGTTAATTATTTAA
CATTGAAGTAGTGCATTTTTAAACTCAGAT
>lbm_HQ_transcript_32
AAGTAACCCCGACTCTGTCCGCAACCATTGCCCATTGCCTCTTCCGCTCTTCTGGGCTCC
GGCAGTGGTAGCTCCCACCGGGCAATGTAAAAATAGATAAATAAGAAAAACTCTAAGGAT
ACACGGTAACAGTTGTAATGGGTAATAAGATCGCCCGGACAACGCAGGCATCGGCGACTG
AATACTATCTGCACGACTTGCCATCGTCGTATAATTTGGTACTGAAAGAGGTTTTGGGTA
GAGGACGATTTTTGAAATCGATTTTGTGCAAGCACGATGAAGGGCTTGTGTTAGTAAAGG
TCTATTTCAAAAGAGGTGACTCCATTGGTTTACGGGCTTATGAGCGCCGGCTCGCCCAAA
TTCGTGATATATTCACTGGCCTCGATCACCCTCATGTCTGGCCATTCCAGTTTTGGCTTG
AAACGGACAAAGCTGCCTACTTGTTAAGGCAATACTTCTTTAATAATCTTCATGATCGGC
TGAGCACTCGACCATTCCTCAGTCTCATTGAGAAGAAATGGCTGGCTTTTCAGCTGCTTT
GTGCAGTAAAACAGAGCCATGAACGTGGAATATGTCATGGGGATATCAAATGCGAGAATG
TGCTGGTCACTTCCTGGAACTGGCTTTATCTTGCTGATTTTGCATCATTTAAACCCACCT
ATATTCCGCATGATGACCCCTCTGATTTTTCATTTTTCTTTGATACTGGAGGAAGAAGAC
GCTGTTATCTTGCTCCTGAGAGATTTTATGAGCATGGGGGTGAGATGCAAGTTGCACAAG
ATGCACCATTGCAGCCATCTATGGACATCTTTGCTGTAGGGTGTGTAATCGCGGAGCTAT
TCCTTGAGGGCCAACCATTGTTTGAGTTGTCTCAACTGCTTGCCTATCGGAGAGGACAAT
ATGATCCTAGCCAATATCTGGAAAAGATTCCAGATTCAGGAATCCGCAAGTTGATCCTTC
ATATGATTCAATTGGATCCGGAGTCTCGTTGTTCTGCAGAAAGCTACTTGCAGAACTTCA
TTGGTGTTGTGTTCCCAAGCTACTTTTCTCCATTTCTTCACAACTTCTATTCCTTGTTGA
ATCCGCTAAATTCTGATGCAAGGGTTTTAATATGCCAGACTTCTTTCCAGGAGATTCTTA
GGCAAATGATGAGTGATACCTTAGAAAATGGGACTTTGTCAGAGCAGTCCCCTCCTTCAA
AGGCATTAGATCGGTCGGCACAAGGGATAGATGCTAAACAAACATTAAATCTGGTAAAGG
ATTCCTTGAACAAAAGAGGAGAGATGGAAAAGGGCTCAATTCATGATAGGTTTGATCTTC
TTGGTGATGTTAGTGATCTTCTAAGGGATGTAAAACAAAATAACTGCTCCCATAATACCA
AACCGGTGCTGGAAGATGCAACTTATTCTGCATATTCTCGAAATAGGAAGAAGGGTGATC
TGCAATCTCCTGATGAGCTAATTCAAACCATCTCTAACATATTTAACAGAAGTCATCATC
CCTTTTTGAAAAAGATAACGATGGCTGACTTGAACTCATTGATGTTAGATTATGACAATC
AGTCAGACACCTTCGGCATGCCCTTTTTACCTTTACCTCAGGATATTATGAGCTGTGAAG
GTATGGTCCTTATCGCTTCATTACTCTGCTCCTGCATACGCAATGTGAAGTTGCCATTTA
TGAGGAGAGGGGCAGTTCTTCTACTGAAATCATGTTCCTTGTACATTGATGATGAGGACC
GATTGCAACGTGTCCTTCCATATGTGATTGCAATGCTATCAGATCCTGCAGCAATTGTGC
GTTGTGCTGCCCTGGAGACTCTGTGTGACATTCTTCCGTTAGTCAGGGATTTTCCTCCCA
GTGATGCCAAAATATTTCCTGAGTATATTCTCCCAATGCTTTCCATGCTTCCTGATGATC
CAGAGGAAAGTGTGAGAATATGTTATGCCAGCAATATTTCTAAACTGGCGCTGACTGCTT
ATGGATTTTTAATTCACTCAATAAGCCTGAGTGAGGCTGGAGTTCTCAATGAATCAAATT
TGCCAGAGAAGTCCCTGAATTCATCCAATGTGATGTCTGGACGGCAACAAACTCTAAATA
GTGATGCGCAGCTTGCGCAACTGAGAAAGTCTATTGCTGAGGTCATTCAAGAGCTTGTTA
TGGGGCCGAAACAAACTCCAAATATCAGGAGAGCACTCTTGCATGACATTGGGAACCTTT
GTTGGTTTTTTGGGCAGAGGCAGAGCAATGACTTTTTATTACCAATCCTTCCTGCTTTTC
TGAATGATCGAGATGAGCAACTCAGGGCAGTGTTCTATATGCAAATTATTTATGTGTGCT
TTTTTGTGGGCCAACGAAGTGTGGAGGAATATCTGTTACCCTACATTGAGCAAGCTTTAA
GTGATGTGACTGAAGCTGTAATTGTGAATGCATTGGATTGCCTGGCCATTTTGTGCAAAA
GTGAATTTCTGCAGAAGAGAATCTTGCTAGAGATGATAGAGCATGCATTCCTGTTGTTAT
GTTATCCTAGTCAGTGGGTACGGATGTCAGCTGTCACCTTCATTGCGTGTAGCAGTGAGA
GCTTAGGTGCTGTAGATTCTTATGTTTTTCTCGTGCCTGTTATTCGTCCTTTCCTTCGAA
GACAACCAGCATCTCTAGCTTCAGAAAAGGTTCTTCTTTCATGTCTAAAGCCACCAGTCT
CAAGAGAGCTATACTACCATATCTTAGAAAATGCCCGGGGTTCAGACATGCTGGAAAGAC
AGAGAAAGATATGGTACAACTCATCATCACAGTCTAAGCAGTGGGAACCTGTAGATGTAT
TTCAGAAAGGGGCAAGGCAGTTGGATCAGATGAAGTGTTGGTCTAATAGACAAACTGATC
TTCAGAGTCATAAATTTGTTGAAGATGCAAACCAATCTGTGGAGTTTGCTGATTGCAATG
GTAATGAGCAAAACTCAAAAGCAGTGGGAAGCTTCGTGCAGAATGCTTCTAGTGTGGTGG
ATTCTAGTGATCTCCTTGCATCAGAGAAGTTGCAGTTGTCTGGTTTTGTGTCTCCACAAC
TTAGTGTTATGAACAGCTTAATGGAGAAATCTTCACAAGGAATACCTTTGTACCACTTTA
AAGTTGATAATAAAACTGCAGGATCTCCAACAGCCTCAGATTCTGCATTACCATATAACT
CTTTAGGTTTTGGTTCTTCATCTCTGCCATGGATGGATCCTGTAAGTAAATCATTTAGCT
TAGCTAGTTCGGTTCCAGCTCCTAAGTATGTCTCAGGTTCAATCAGCATTGATACTGGTT
CAACACAATTGAGGAGAGTTGTACATGAAGTTGAAGATCGGGAGCCTGACCAAACAACCT
TTATAAATAGCAAGTTTCTGGAAATGGGAGTGTCTGGTACAACAAAAGGAAGTTCTTTTA
CAACAGAAAGTAATTCTGTTTCAGTTGAGGCAACAGAGTTGCCATCTTATGCACGAGCAT
CAACAATTGCAGATTCAGGGTGGAGGCCTCGTGGGGTGTTGGTTGCGCATCTTCAGGAGC
ACTACTCTGCTGTAAATGATATTGCTGTTTCAGCAGACAATAGCTTTTTCGTAAGTGCAT
CCGAGGATTCTACAGTAAAGGTTTGGGATTCCAAAAGGTTGGAGAAGGATATCTCATTTA
GGTCTAAACTGACTTATTCATTAGAGGGGAGTAGAGCACTTTGTGTTGCTGTGATCCCGG
GTTCTGCTCAGGTTGTTGTTGGAGATTGCGATGGAACTATACATACGTTCTCCGTCGATA
ACATCTCTAGGGGACTGGGTAATGTTGTTGAGAAGTATTCGGGTATAAGTGATGTAAAAA
AGTATGGTGTTGGGGAAGGTGCAATACCAACTCTCTTGAATTACTGTCCAGATGGTGGCA
CTAGCAAAATGATTTTGTACAGCACCCAAAATTGTGGAATACATCTCTGGGATACAAGAA
CTAGTTCAAATGCATGGAACTCAAAAGTGATTCCTGAGGAGGGCTATATATCTTCTTTGG
TAGCAGACCCTTGTGGGAATTGGTTTGTTTCTGGTTCATCTAGAAGTGTGCTTACTCTGT
GGGACTTGAGGTTTTGCATTCCAGTTAACTCATGGCAGTATTCGCTTGCATGTCCAATTG
AGAAAATGTGTCTTTTTGTACCTCCACATACCTCCTTCTCTGCTGCAACAAGACCCCTTA
TTTATGTTGCAGCTGGTTGTAATGAAGTTTCCCTTTGGAATGCCGAAAATGGGAGCTGCC
ATCAGGTCTTCAGGGTTGCCAGTAGTGAAAATGAAAGTGAGAACTCTGATTCACCTTGGG
CATTAAGCAGACCATCCAGCAAGGCAAATTCCAAACCAGATCTTAGGAGAAATGTTACTT
CTAAGTACAGAATTGATGAACTGAATGAACCACCTCCTCGTCTTCCTGGCATCCGCTCAT
TGCTTCCTTTACCTAGTGGGGATCTTTTGACAGGGGGGTACTGACTTGAAAATCCGTCGT
TGGGACCATTCCAGCCCTGACCGAAGTTATTGTATATGTGGACCCTCCATAAAGGGAGTT
GCAAATGATGATTTTTATGAGACAAAGTCTAGTTTTGGGGTGCAAGTTGTGCAGGAGTCA
AGGAGAAGGCCTTTGGTGACAAGATTGACAGCAAAAGCAATCCTTGCAGGTGCTGCTACT
GACTCAGCGGGTTGCCACCGTGATTGTATCCTTTCTTTGGCTTCCATCAAGCTGAATCAG
AGACTTATGATATCAAGCAGTAGGGATGGAGCTATTAAGGTTTGGAAATAAAGGACCTAA
AGATACCAGTTACTTCTTGTACATATTTGTTATTCGAGTACTAGAAGAAAATGTAAATTA
TTTACCTATTAGACAGTAGAATATTTGAGATAATGACCTTCAGTTCTAACAGTTTTGCAT
CTCTAAAAAAGTTTAACTTGTATAGCTTGTAAGTATATTATGACTGAGTTGAGATTCTTA
GATGTGAAATAGAAAAAAATATTTTACTTTCTG
>lbm_HQ_transcript_33
GCACTTTCGTATTACTCTATGTGAGACTTCGTAGTATATAAATAACCACAAAGTTCTCCA
AAGAAACACACCACCACCACCAGCTTCTCTGGATATAACAGTCCCTCTTCAAAAACAAGA
GTGACAAATTCAAGAACTGGGTTGGAGTGGATCAAAAGAATTAACTAACTCAGCCTCTCA
AAAATTTCAAATTCTTCGCCAACTCGACTTCATATATCTCTTCTTCTTCTTCTTTTTCTT
TTTCTTTTTCTTCCAGTCAGAGATCGAATTCTTCGTGTCACATTTATAATATAAAGTTTT
GAGAGTTTAGATAATTAGGAAAATGGAGGTGGAGAAAGCGCGAGCCGCAAGAAGCTATAG
GCAAACAAGCAGAAATAGGAGCTTAAGTGGAGCTCCAAGTAGGAGAAATTGGGGCGTTGA
AGATTTTTTTGGTTCACAAAGGCAAAGTAACCACGCAGAGGAGGATGAGGAAGCTCTGAG
ATGGGCTGCCTTAGAAAAGTTGCCAACCTATGATAGATTAAGAAAGACTGTTATCAAAAC
TTTCACAGAAAATGGTGTTCAAGGAGATAAGGCAGTGCACAAAGAAATTGATGTGAGAAA
GCTTGATGTGAATGAACGACAAGAATTCATTGACAGGCTTTTCAAGGTTGCCGAGGAAGA
TAATGAGAAGTTCTTGAGAAAATTTAGGAACCGAATTGATAAGGTTGGAATTTCTCTACC
AACCGTAGAGGTCCGGTTCGAGAATTTAACCATTGCGGCCGAGTGCTTTATTGGTGATAG
AGCTCTTCCTACACTACCAAACGCCGCCCGAAACCTTGTTGAATCAGCATTAAGTTGTCT
TGGCATACGTTTGGCCGAAAAGGCAAAGCTTACTATTCTAAAAGATGCTTCCGGCATTGT
TAAACCATCAAGGATGACCCTTCTATTAGGACCGCCGTCCTCTGGTAAAACAACACTATT
ATTGGCTTTGGCTGGAAAATTAGACAATAGCTTGAAGGTTAAGGGAAATATCACCTACAA
TGGGCACAGGCTCAATGAATTTGTGCCACAAAAGACATCTGCATACATTAGTCAAAATGA
TGTTCATGTGGGAGAAATGACTGTCAAAGAAACCCTAGATTTCTCGGCTAGATGCCAAGG
GGTTGGATCCAAATATGAACTTCTGACCGAGCTTGCAAGAAGGGAGAGGGAAGCTGGAAT
ATTTCCAGAGGCTGAAGTGGATCTTTTCATGAAGGCAACAGCCATGGAAGGTGTTGAGAA
CAGTCTAAATACCGACTACACGCTCAGGATACTGGGACTAGATGTATGCAGGGACACTAT
TGTTGGGGATGACATGATACGAGGAATTTCAGGAGGTCAAAAGAAGCGAGTCACAACAGG
AGAGATGATTGTTGGGCCAACCAAGACATTGTTTATGGATGAGATATCAACAGGACTAGA
CAGCTCTACAACATATCAAATAGTGAATTGTTTGCAGCAGATTGTACACCTGACAGAGGC
CTCAGTTTTAATGTCCCTCCTCCAGCCAGCTCCAGAGACTTTTGACCTCTTTGATGATAT
TATTCTCTTATCTGAAGGCCAGATTGTCTATCAGGGCCCAAGAGATCATGTTCTTGAATT
CTTTGAGAGCTGTGGATTCAAGTGTCCAGAGAGAAAGGGCACTGCCGATTTCCTGCAAGA
GGTTACCTCAAAAAAAGACCAAGAACAATACTGGGCAGACCGGCACAAGCCATACAGATA
TATATCAGTGCCTGAATTTGCCAAAAGATTCAAGCGTTTCCATGTTGGCCTGAGGCTGGA
AAATGAGCTTTCTGTCCCTTTTGACAAATCCCGGAGTCACAAAGCAGCTCTAGTTTACAA
AAAATATTCAGTTTCAAAGAGAGACCTTCTCAAGGCCAACTTTGACAAGGAATGGCTACT
GATCAAGAGAAACTCTTTTGTCTATATTTTCAAGACTGTCCAAATCATCATAGTGGCACT
CATAGCATCAACTGTGTTTCTGAGGACTAAAATGCACACCAGAAACGAAGATGATGGGGC
TCTGTATATTGGAGCATTGTTGTTTGGCATGATCATCAACATGTTCAATGGTTTCTCTGA
ACTCGCACTAACCATCCAGAGACTTCCAGTCTTTTATAAGCACAGGGACCTTCTCTTCCA
TCCACCCTGGACTTTTACCCTCCCATCTTTTCTTCTAAAAATACCAATCTCTATCTTTGA
GTCCATTGTATGGATGGTTGTGACATACTACACCATTGGATTTGCCCCCGAAGCTAGCAG
GTTCTTCAAGCAACTACTGCTAGTATTTCTGATCCAGCAAATGGCTGCGGGGTTATTTAG
GCTCATTGCAGGAATTTGCAGAACAATGATCATTGCAAACACTGGAGGAGCTCTGGCTCT
TCTACTTATTTTTCTTTTGGGTGGCTTCATCCTTCCCAAAGGCCAAATTCCTGATTGGTG
GGGCTGGGGATACTGGATTTCACCTCTGACCTATGGTTTCAATGCCTTTACCGTAAATGA
AATGTTCGCTTCAAGGTGGATGGACAGAACGGCTTCAGATGGTAGAACAAGATTGGGGCT
GCAAGTGATGAAGAACTTCGATGTCTTCCGTGACCAAAATTGGTTCTGGATTGGTGTAGC
AGCTCTGTTGGGTTTTACTGTTCTCTTTAACATCCTTTTTACCTTTGCTCTGATGTACTT
CAAACCTCTTGGGGGGCCACAAGGCATAATTTCCAAAGAGCAGGCAAGAGATATGGAAAT
TGAGGAACAAGAAGCAGAAGAAGAACCAAGATTTCAAAAAGTCAAGTCGAAGAAAGATTC
ACTACCCTTAGCTTCCTTGGACAGAAATAACTCAAGAGAAATGGAAATACATAGAATGAG
CAGTAACACAAATGCCAATGGAAGTACAAGAAAGGATGATGCAAGTCTAGAGTCTGCAGG
CGGTATTGCTCCAAAGAGAGGAATGGTTCTTCCATTCACTCCACTGGCAATGAGCTTTGA
CAGTGTCAACTATTTTGTGGACATGCCTCCAGAAATGAAGGATCAAGGAGTGACAGAGGA
CAGGCTCCAATTACTTCGTGAGGTAACTGGTGCATTTAGGCCTGGAGTTCTAACTGCACT
AATGGGAGTCAGTGGAGCAGGAAAGACTACCCTGATGGATGTCCTAGCTGGAAGGAAGAC
AGGGGGTTACATTGAAGGGGATATTAGAATATCCGGATTCTCAAAAAAGCAAGAAACATT
TGCTAGAATTTCAGGTTACTGTGAACAAAATGACATACACTCACCGCAAGTAACTATCCG
TGAATCGTTGATCTACTCTGCATTCCTTCGGCTGCCAAAAGAAGTCAGCAAGGAGGAAAA
GATGACTTTCGTGGATGAAGTGATAGAGCTGGTCGAACTAAACAATCTAAAGGATGCTAT
AGTGGGTCTCCCAGGAGTAACTGGATTATCAACTGAACAAAGAAAGAGATTAACCATTGC
AGTTGAGCTGGTTGCAAATCCATCAATCATCTTTATGGATGAACCCACTTCTGGTCTTGA
TGCGAGAGCTGCAGCAATTGTCATGAGGACAGTTAGAAACACAGTGGACACTGGGAGAAC
TGTAGTTTGCACTATTCATCAGCCTAGCATTGACATATTTGAAGCTTTTGATGAGCTGCT
TTTGATGAAAAGAGGAGGCCAAGTGATCTACGCAGGACCACTGGGCAAGCATTCACAGAA
GATAGTCGAGTACTTTGAGGAAATTCCTGGAGTTCCAAAGATAAAAGAGAAATACAATCC
CGCAACATGGATGCTAGAAGTAAGCTCAGTTTCAACTGAAGTTAGACTTGGAATGGATTT
TGCTGAACACTACAAATCATCATCTTTGCATCAACGAAATAAGGCTCTGGTGAAACAGTT
GAGCATACCACCTCCAGGGGCAAATGACCTCTACTATCCCACACAGTATTCTCAAAATAC
ATGGGGCCAATTCAGGTCCTGCATCTGGAAGCAATGGATGACTTACTGGAGAAGCCCAGA
CTATAATCTTGTCAGATACTTCTTCAGTTTAGCAGCAGCACTGATGGTTGGGACCATTTT
TTGGAATGTTGGAAGTAAAAGAGAAAGCAGCGGTGACCTTATGACCATCATTGGGGCTAT
GTATGGTGCTGTACTATTTGTTGGGATCAATAACTGCTCAACCGTACAGCCAATTGTAGC
TATTGAAAGAACTGTGTTTTATAGAGAACGTGCAGCTGGGATGTACTCAGCACTACCTTA
TGCAATGGCACAGGTAATTGCAGAGATACCCTATATTATGGTTCAAACTTCATATTATAC
AGCCATAGTGTATGCCATGGTGGGCTTTGAATGGACGGCTTCAAAGTTTTTGTGGTTCTA
TTTCGTGAACTTCTTCTCATTCCTCTACTTCACGTACTATGGAATGATGACTGTGGCCAT
TACGCCAAATCACCAAGTGGCAGCCATCTTTGCAGCAGCATTCTATGCACTTTTCAACCT
TTTCTCTGGATTCTTTATCCCAAGACCAAGAATTCCCAAGTGGTGGATATGGTATTACTG
GATTTGCCCTGTAGCATGGACGGTTTATGGATTAATAGTATCACAATATGGTGATGTGGA
GTCAACTATTATTGTACCCGGGATGGCATTTGAACCGAAAATTAAAGACTACATCAAGGA
TCATTTCGGATACAACCCAGATTTCATGGGACCAGTAGCTGCAGTCTTGATTGGCTTCAC
TGTCTTTTTTGCATTTATGTACGCCTACTGCATAAAGACATTGAACTTCCAAACAAGGTA
GAATAGTACTTGTTCAAGGTGAATTGTGAATATGTATCCTAATATCTTAGGTCTGAAATT
TTCATATTTTCAGCAATCAAGACGAAACCGTAGGATTATTTGCTTTTGTAGTCATTCACA
AGATGGATATCAATCCCCACTAGTATATATTACAAGTTTGTATCCTGTTGATAAGCAATG
AGAATTGTATATTAAGTTCATTAACCTCACCCATTTGAGT
>lbm_HQ_transcript_34
ACTTTTATCTTTTCTTGCTATATCAACTGCGGTTATCGTTCTGCGGTTCATATTGAATAT
TATATTTTGTGTTCTTCTTTAGAAGATTCAAAAGGCTGAAAAGAGAAGAAAAAGCTTCAG
CTGGGCTTTACCATGATTTCTTCTTCTCCTTCATGGTTGACATCTCCGGAATGTTCAACC
TCAATCATCCCATCTTCGGAAAGCTCATCTTTTGTTTCAAAGGTGATACCGTGGTTTGAA
TGTATCTTTTTATCGCCATGTTCACAGAGGGCTCTTTTTTCTGCAGTTAATCTGCTTTTC
CTATTGACTCTGATAATTTTAGCAATCCGAAAGCTGAGTTCTAGATTTTTCTCAACCAAT
AAAAACTCTGAATCTTCCCTTGATAAACCTCTTCTTGAAGGCGAAAGGCCTCATTTTGAA
ACCACTCTTTGGTTCGTACTGCCTCTTGTTGGAACAGCTCTATTAGGCCTATATTACTTA
GTGGTCTGCATATTAGCCTTCATCGGAGGTGTTCATTCGAGATGGTATTTTGTGGAGGCT
CTGTTTCGGTTGTTTCAGGCTGTAACTCAGATAGCAATTTTGATTCTTGTTGCTCACGAG
AAGAAATTTGGAGCTATTTCTCATCCTATCTCCCTTCGAATATATTGGGTTGTAACCTTG
GTTCTTGTGACTTTATTTGCTGCTGCTGGAGTTACTCGCATAATTACTTTTGGCAAAAAT
ATGGATCAAGATATGAGGATAGATGATATTTTTTCCATAGTTAGTTTTCCAGTTTATGTT
TTCCTCTTCATAGTTGCCGTTAGAGGATCATCGGGAATTAACATGGTTAAAGAACCCCAA
GTTGGTGGGAACTCAAGGGCAGTGATATCTCAATCCACTGAGTTAGAGTCTAATGTCAGT
GGCTATGGAAGAGCTTCTTTTCTCTCCAAAGCAACGTGGTTATGGCTGAATCCAGTAATG
ACCAAGGGGTACCAATCCCCTTTAAAGGAGGAAGATGTCCCAAAACTTCCACGAGATCTT
CGGGCTGAAACATTGGCAGAATTCTTTGAGAAGAAATGGCCTAAACCTGGTGAAGATGAG
AAGAATGCTGTGAGAAATACATTATTCTTGTGCTACTGGCCGGATATTTGTATAACTGGT
TTCCTGGATCTTCTAAAGCTACTTGTACAATACACTGGTCCAATCCTGATTCAAAGCTTT
GTCGATTTTGCCAATGGGGACAGAAAAAACCCATATGAAGGATATATTCTTGTATTGATT
CTCATGATTGCTAAGTTGGCTGAAGTACTCGCTTCACACCACTACAATTTCCAGACACAG
CAACTTGGAATGCGAATGAGGTCTGGTCTAGTCTCTGCTTTGTACAAGAAGGGTGTCAGA
CTTTCTTGCTCCTCTAGGCAGGCTCACGGAGTGGGACAAATTGTGAACTATATGGGCGTG
GATGCTCAACAACTCTCAGATATGATGCCGCAGCTGCATTCTCTATGGATGATGCCACTG
CAAATTGGGATTTCTTTGGTTCTTTTATATGGATATATCGGTCTTTCAATGCTTGTTTCT
TGCTTTGCAATTCTTGCAGTATTGGTGCTCACACTCTGGGTTACCTTCAAGAATGGTCTT
TACCAGCTTAATCTTAGTAAGGGTCGTGATTCAAGGCTGGGTGCAACGACTGAGTTACTT
AACAATATGCGAGTAATCAAATTTCAAGCATGGGAAGAACACTTCAATAATAGAATTCAA
GATTCTCGTGGAATGGAATTTCTCTGGCTTAAGAAGTTTATGTTTTTGCTCTCTTTCAAT
ATGGTTCTGCTTTGGAGTGTCCCAATTCTGATATCAGCTCTTACATTTGGTGTTGCAGCT
TTATCTGATGTCGGTCTTAGTGCCGGTACAGTGTTCACCATAACAACGATTTTAAGAATT
TTACAGGATCCCATTCGAACCTTCCCACAAGCTCTTATCTCAATTGCTCAAGCAGTTGTC
TCTCTGGGGAGGTTGGATAGCTTCATGTCAAGTAAAGAATTAGACCCAAGATCTGTGGAA
AGAGAGGAAGGTTGTAATGGCGGAGTAGCTGTGGAGGTGAGAGATGGTATTTTTTCATGG
GAAGATGAAGGAAAGGTTATTCTGGAAGATATAAACTTTGAGATCAAGAAAGGGGAGCTT
GCAGCGATCGTTGGAACTGTTGGATCAGGGAAGTCTTCCTTATTGGCGGCAGTCATTGGT
GAACTACACAAATTCTCTGGAAAGGTTAGAATTTGTGGGACCACTGCATACGTTGCTCAA
ACTTCATGGATAAGGAATGCTACTATTCAAGAAAACATCTTATTTGGTTCGCCATTGGAC
ATGGAGAGGTACAGGAAGGTTCTACAAGCTTGTTCATTAGAGAAAGATTTGGATATCTTT
GAACATGGTGATCAGACAGAGATCGGGGAACGTGGAATCAACCTTAGCGGTGGCCAAAAA
CAGCGGATACAATTGGCTAGAGCAGTATATCAGGATTGTGATGTTTATCTTCTGGATGAC
ATATTTAGTGCCGTTGATGCTCACACTGGAACAGAAATATTTAAGGAATGTCTGCGAGGA
GCTTTGAAAGATAAGACAATCTTACTTGTGACACATCAAATTGACTTCCTGCATAATGCC
GATTTAATAATGGTAATGCGAGATGGAAAGATTGTGCAATCTGGAAAGTACAAAGAGCTC
CTTGACTCTGGCATGGATTTTGGTGCACTTGTAGCTGCCCATGAAAATTCTGTCGGTCTT
GTAGGGGACAGCACACATGTGCCTGGTGGCAAGTCTGAGCAGATACCAGTATCACCACAT
CCACAAACACCAAGATCACCACATCCTCAAACGCCCACATCGCCCCATAGTCTATATGGT
AGTGAATTCATTGGAAAAAGCATGTCTATGGAGGAAATAAAGTCTGGGATTGGCACCTCC
AAGCTCATCGAAGAAGAAGAGAGAGAGACTGGTCATGTTAGCTTAGATGTATACAAGCAG
TATTGCACTGAGGCATTTGGATGGGGTGGAGTAGTAGCAGTAATACTTACGTCTTTGTTG
TGGCAGTTATCTCTTATGTCAGCTGATTATTGGTTGGCATACCAAACTTCTGGAGATCAT
TTTAACCGTTATCGGTTTATTCAAGTCTATTCAACTATAGCAGTTATATCATGCATACTT
GTTACACTGAGAACAGCTATTGTAGCAGTTATTGGTCTTAAGACAGGGCAAAGTTTTTTC
AAACAATTGCTCGATCGAATACTCCACGCTCCAATGTCATTCTTCGACACAACTCCGTCT
GGAAGAATTTTGAGTCGTGTATCAGGTGATCAAGCTAATGTTGATCTTATGATTCCAATT
TTTTTGAGCTTAACTATTGCAATGTACTTCACAGTGCTTAGCATATTGTTCATTACTTGC
CAAAACGCTTGGCCGACTGTATTCCTGTTAATCCCTTTGGCTTGGCTGAATATCTGGTAC
CGGAGATATTTTCTAGCATCATCCCGTGAACTGACCCGACTTGAGGGGATCACTAGAGCT
CCAGTTATTGATCTCTTCAACGAAACAATTTCTGGGGTTACAACCATTCGTTGCTTCAGG
AAGCAGGATGAGTTCTTTCAGCAAAATTTTGGAAGAATCAATGCAAGTCTGAGAATGACT
TTCCACAACTATTCAGCAAATGAGTGGTTGGGTTTTCGCTTGGAGCTGATCGGTAGTTTT
CTGCTGTGCATCACTACAATTTTCATGGTGGTGTTGCCTACTAGTATTGTAAAACCAGAG
TATGTGGGCCTGTCTCTTTCCTATGGCCTGTCGCTGAATAGTGTGCTGTTTTTTGCTGTA
TATATGAGCTGCTTCGTGGAGAACCGCATGGTTTCAGTTGAGAGGATAAAACAATTCATC
AGAATCCCCTCAGAGGCTCCATGGCGTATAAGTGATTTCACTACCCCTACAGATTGGCCC
ACTCTTGGTGACATCAAGACAAATAACTTGCAGGTCAGGTATCGACCAAACACCCCTTTG
GTATTAAAAGGAATTTCACTGCACATTCGTGGAGGAGAAAAAATTGGTGTTGTTGGCCGA
ACAGGGAGTGGGAAGTCTACTTTGATTCAAGTCTTCTTTAGGCTAGTGGAACCTTGTGCG
GGGAATATCATCATTGATGAAGTTGACATATGCAAGTTAGGCCTTCATGATCTTAGGGCT
CGCTTTGGGATCATTCCACAGGAACCTGTCCTTTTTGAGGGAACTATTAGAAGTAATATT
GATCCAATTGGATTGTATTCTGATGAGGAGATATGGAAGAGTCTTGAACGTTGCCAACTG
AAAGATGTGGTGGCTGCAAAACCAGAGAAGCTTGGTGCTTTAGTGGTTGACTCTGGAGAA
AACTTTAGTGTTGGTCAGAGGCAACTTCTATGCTTGGGAAGAGTCATGCTAAAACACAGC
AAGATTTTGTTTATGGATGAAGCAACAGCTTCTGTTGATTCTCAGACTGATGCTGTAATT
CAAAAGATCATACGTGAGGACTTCTTAGACTGCACGATTATCACCATAGCTCACAGAATA
CCCACAGTGATTGATGCTGACAAAGTGTTAGTTATCGATGATGGATGGGTAAAGGAGTTC
GATACACCATCGAGCTTACTCGAGAGGCCCTCGCTCTTTAAAGCATTGGTCCAAGAATTT
TCCAACAGGTCATCTGAAGTGTGAATGCTTTGCTTGCTGTGCTGCGAAAATTCGAACCCT
TTGGAGGCTATGAAAGATTTTGTACATCACATTTGGATATAGCTGCAAATCCTTCTGGCA
TTTGCTCTCTTAATCGCAGAACTGAGCTTTGGTGCTTCAAGTCCTATGCTACTGAGAAGA
GGAACAAGCTCAAGCATATTTCATATAAACAGCTTTAGATTTTGTTTAAGCTTCCGACAA
ACTTATTTGTTATGCAACTCTAAATGAACCCTTTTATTCCTTACTTTTATCTGATTTCTA
ATGTTAGAGGTCAATTTTATCAACGATGATTCC
>lbm_HQ_transcript_35
ATTCATTTCCTGGTAATTCTTCTCCTTCTTCATCATGCTCTCTTGGACCGCCCGTCAGGT
CTAAACTCTAGACCGGGGCTTTCTTGTTCTCATCGTTTCCGAGAAAACGTATCGGCCTGC
CTCGCTGAAAGCGGCACTTTAAAGCTTGGTTCGCCCTCGCCGTCCATTCATTTTCTGCGT
TGGCTGGCATATAGTTTGCGGGAAGAAATCACAGAAGACTACTTCCTGTATGTTTTTGTA
CTGAATTTAAATCGAACATGTCTTCAGCTACATGGTTAACATCCCTTTCTTGTTCGAGTT
CGGATTCATCAGCAGTCCATTGGTTAAGATTCATTGCACTTTCTCCATGTCCTCAGCGAG
CTCTGTTGTCCACGGTTAATGCTCTGCTCTTGCTTTCTTTCCTTGTGTTTGCCGTCAAAA
AACTCCTCCATAGATTCACATCTAATGGCCGGCCCAGCTCTGATATTGCCAAACCTCTAG
TCGGGAACAACAGTACTCCAGCTAAAACTAACCTTTGGTTTAAGTTGTCGCTAACCGCAA
CACTTCTCCTTGTGCTGTGCTCCGTAATTTTGTGCGTTGTGGCCTTCAACCAAAGTACCA
AGGGGCAATGGAGGGTTGTGGACGGCCTATTTTGGTTGTTTCAAGGAATAACTCACCTGG
GAATCATTGTATTAATCATCCACGAGAAGAGATTCAAAGCTGTTGTTCATCCCCTAGCCC
TTCGAATGTATTGGACTGCAAACTTCATTGTTCAAGTTTTGTTCTTAACTTCAGGGCTTA
TACGTCTAGTATTTCTCCAGGAAGCTGGTACTATTTTGAGGTTGGATGACATAGTTTCAA
TAATTCTATTTCCCGTGTCCACTTTTCTTTTGATTCTCGCCATTAGAGGATCTACTGGGA
TTTTAGCAACTAGTGAATCAGACACTCTGATGGATGTAGAAGATAAATTGAGTGAACCTC
TTCTTGATAAATCCACTGTGACCGGATTTGCTTCTGCGTCCATTATCTCAAAAGCCTTTT
GGTTATGGATGAATCCCCTTCTGTCAAAAGGTTACAAATCACCTCTCAAGCTTGATGATG
TCCCTGCTCTTTCTCCACAGCACAGAGCTGAGAGGATGTCTGAACTTTTCGAGCGGAACT
GGCCCAAACCTGGAGAAAATCCAAAGCATCCTGTTTTAACTACATTACTTCGATGCTTCT
GGAAGGAAGTTGCATTCACTGCCTCCCTGGCAGTGGTAAGGCTCTGTGTCATGTATGTAG
GGCCTACACTTGTTCAGCGGTTTGTTGATTATACGGCTGGAAAAAGGACTTCAATTTATG
AAGGATACTACCTTGTGTTGATTCTCTTAATGGCCAAATTTTGTGAAGTTTTGAGCTCAC
ATCAGTTCAATTTCAATTGTCAAAAGCTTGGCATCTTTATACGTTCTGCGCTTGTTACTT
CTTTATACAAGAAAGGCTTAAGACTGTCATGCTCGGCAAGACAAGCTCACGGTGTCGGCC
AGATTGTGAACTATATGGCTGTGGATGCTCAACAACTCTCGGATATGATGCTACAGCTAC
ATAACATATGGTTGATGCCATTACAAGTTACTGTGGCTTTATCTCTTCTATATAGATATC
TTGGGATGGCAATGGTAGCTGCAGCAATTGGACTTGCTGCAGTTATATTATTCGTGGTTT
TTGGCACTCGAAGGAACAACAGATTTCAGTTCAATATCATGAAAAACAGGGACTCCAGAA
TGAAAGCAACGAATGAGATGCTCAATTACATGCGAGTAATAAAGTTCCAAGCATGGGAAG
AACATTTTAACCAGAGAATACTAGCTTTCCGTCGATCAGAATACGAATGGCTATCCAAGT
TTTTGATCTCATTTAGTTCAAACATTATTGTTCTATGGAGCACCCCTATGTTTATTACTA
CACTTGCATTTGGAAGTGCACTTCTGTTTGGGTTTCCGCTTACTGCAGGGACTGTCTTCA
CTGCCACCTCACTCTTTAAAATGCTGCAGGAGCCAGTCAGGGCCTTCCCACAATCTCTCA
TCTCACTTTCACAAGCAACAATATCACTTGGTAGATTGGATGGATATATGATGAGTAAAG
AGCTAAGTGATGATTCAGTGGAACAAGTTGAAGGTTGTGAGGGTGATATTGCAGTAGAGA
TGAAGGATGGAATTTTTAACTGGGATGAAGAAAGCCAAAAAGCAGTGGTAAAAGATCTAA
ATTTTACAATCAGAAAAGGGAATATCACAGCCATTGTTGGAACTGTTGGATCAGGGAAAT
CATCACTTCTGGCATCAATTCTTGGTGAGATGCACAAAGTATCAGGCAAGCTCAAAGTTT
GCGGGACTACGGCCTATGTTGCCCAAACGTCATGGATTCAAAATGGGACAATACAAGAAA
ATATCTTGTTTGGTCTGCCAATGGACCAAGATAAATACAATGAAGCTGTCAGGGTCTGCT
GCTTAGAGAAAGACTTGGAAATGATGGAATTTGGAGATCAGACTGAAATTGGAGAGCGTG
GCATCAACCTCAGTGGTGGCCAAAAGCAGCGTATTCAACTTGCCAGGGCTGTTTATCAAA
ATTGTGATATCTACTTGCTTGATGATGTTTTTAGCGCAGTAGATGCTCACACTGGCTCAG
AGATATTCAAGGAATGTGTTCGAGGAGCACTTCGACAGAAGACAATTTTACTAGTGACAC
ACCAAGTTGACTTCTTGCATAATGTTGATCTAATCCTAGTAATGCAAGATGGGTGGATTG
TGGAATCAGGAAAGTATGATGATCTGGTCAAATCTGGAATGCATTTCAAGGAACTGGTTT
CTGCCCATGAGGCATCCATGGTGCTTGTTGAATCAGAAAGCACGAGACATGGTAAAATTT
CAGCAGGACCAGCAAAATCAGCTTGGGTACATTCTGACCATGCAAATGAAAATGGATTGG
ATAAATCTCAGGAACATATCAAGTCTGATAGAACTGCAAAACTTATCAAAGAAGAGGAGA
GAGAAACTGGAAGAGTCAGCCTACTTGTTTACAAACAATACTGCACAGAAGCTTATGGAT
GGTGGGGTGTATTGGCTGTATTGCTTGTTGCCCTTTCATGGCAAGGGGCACAAATGGCTA
GTGATTACTGGTTGGCATATGAAACTTCAGCAAAGCGTGTTATGTCATTCAACCCGTCTT
TATTCATTGGGATTTATGCTGGTTTTGCAGTTGTTTCTTTTTTGTTTATAATAGTAAGAG
TTCTTCTAGTTACAGTCATGGGGCTTAAGACTGCCCAAATATTCTTCAACCAGATTCTTC
GAAGCATACTGCATGCTCCTATGTCATTCTTTGATACTACCCCTTCTGGAAGAATTTTAA
GTCGGGCATCAAATGATCAGACCAACCTTGATGTCATGATCCCACTGTTTATGACCTTTA
TTGTAGCTATGTCCTTGTCACTAATTGGAACCATTGTGGTCATCTGTCAAAATGCTTGGC
CTACCATATTCCTCTTGATTCCACTTGGGTGGCTGAACATCTGGTTTCGAGGTTACTTTA
TTGCAACATCTCGTGAATTAACTCGGCTGGATTCAATTACAAAAGCACCGGTCATCCTCC
ATTTCTCTGAAAGCATTGCTGGGATTATGACAATTCGCAGTTTTAAGAAGCAGAACAATT
TTTGCCAAGAAAATGTCAACCGTGTTAATGGAAATTTACGCATGGATTTTCATAATAATG
GATCAAATGAATGGTTCGGTTTTCGTTTGGAACTCCTGGGAAGCATCATCCTGTGCATTT
CTGCATTGTTAATGATTGTGTTACCAAGCAGTATCATTAAACCAGAGAATGTGGGACTAT
CGCTATCCTATGGGTTGTCCCTCAACAGTGTGCTGTTCTTTGTAATATTTGTCAGTTGCT
TCTTGGAAAATAAAATGGTTTCTGTTGAGAGGATAAAACAATTTACAAACATACCATCAG
AAGCAGAGTGGACGAAAAAGGATTTTCTTCCTCCTCCAGGATGGCCGAATGAGGGCAACA
TTGAGCTCAAGAACTTACAGGTGAGATACCGTCCAAATACCCCTCTCATTCTGAAAGGAA
TCACTCTGAACATTAAAGGAGGCGAGAAGATTGGCATTGTTGGCCGTACAGGGGGAGGAA
AATCAACTTTGATCCAGGTTTTCTTTAGGTTAGTGGAGCCCTTGGGAGGAAGTATAATCA
TCGATGGCATTGACATTACCACTCTGGGGCTACATGATCTTAGGTCTCGACTTGGAATAA
TTCCCCAGGAACCTGTTCTTTTCGAAGGTACTGTGAGAAGCAACATTGACCCCATTGGGA
TGTACTCAGATGATGAGATCTGGAAGAGTCTAGAACGCTGCCAGCTCAAGGATGTAGTGT
CTGCAAAGCCAGAGAAGCTTGACTCTTTAGTGGTTGATAATGGAGATAATTGGAGTGTGG
GGCAAAGGCAGCTTCTCTGCTTGGGACGAGTAATGTTAAAACGCAGCAAACTTCTATTCA
TGGATGAGGCCACAGCCTCAGTCGATTCACAAACAGACGGCGTAATTCAGAAAATCATCA
GGGAGGACTTCTCTTCATGTACAATAATCAGCATTGCTCATAGAATACCTACTGTCATGG
ACTGCGATAGAGTCCTCGTCATAGATGCAGGACAAGCAAAAGAATTCGAGGAGCCATCCC
ATTTGCTCGAGAGATCCTCACTCTTTGGAGCATTGGTTCAGGAGTATGCCAACCGATCTG
CTGACATCTAATTAAAGAAACGATGATCTGGTTTTCTCGTCCAACTCTGCTGCAAGTTTA
AGATTGCAGCAAGAAGCTTTTGGTCAAGAGAAGGATTCAGTTTTCTTTGGCATTTTCCTA
GTAGTAGGGAAACTGTTCTAATGAAATTATTCCTGTTACTGTTTATTTTTGGAAATAAAA
TTCTTGTTTCCTAGTAT
>lbm_HQ_transcript_36
AATTGTTAGAGTACTTTAACGCCCGTCTGGGGCTCCGAGAAGTCCCTACTCTTCACTACT
CTCTGACTTCACTCTTCTTCTCCATCGGATCTCAAACCCTTCTTCTTTGTCTTCAATCTT
CTTCTTCCTCGATCTTCTGTATCTATACGCCAATCTATACATACAGGAAATAGGGTTTGT
TTACAGTTGGGGCAAAATTAGAATCAATCAGATCTCTATTTGTCAAATAGAATACACAAC
AGATGGCTTCCCCTGGAAATCCAAATCAGCCAGGCGGAGGACCATTTGATATGCACAAGT
TCTTTAAGCCATCGTCACCTTCTGCGGCAACAGCTACATCTGCAAATCCTGCAACTCTTC
ATCCCCAAAACCCTAATAGCCCTAATTTTGTTCCCTCTCCATTTCCTCTACCTTCTGCAT
CTTATCCACCTCCTACGGGTGGCAGTCCTGGTGGGGCCTACTCGTACCCGCCTCAGACAT
CCCCTTTCCACCACCCGCCTCCTCAATTCCATCCTCACCATCCTCACCACCTCCAGCAGT
ACGGAAACAACAGCAATCAGCTACCAGCTCAGCCGGAGGCTTCTTCTCCATTTGCTGCCA
ACTTGCACCCTCAAAGGTCCTTGTCGTTCCCTACACCTCCACTACAACCGCCGCCTACCA
GTTCTCATCATCATCAGTTCCAGAACCCGCAAAACCCTAATAACAGCAACAACAGTAGTG
GAAGCAACGTTAACAGCAATACTAATCAGAATCCCGGTGCGAGGCTAATGGCTCTGTTGA
GTGCTCCACCCTCAACGCTTGAACTATCGACCCAGCAACCTGCTGCTCCAATGCCTCCCA
TTCAGCCTACGTCTTCAGGGGGCTCTGATTTTTCAATGCCCCAAAACTCGCCGCCCATGA
TGGGTGCTGGGCCTAATGTTGGGTTTCCACATCCTGGCCCCATGCGTATGCCAAGCAGTA
AGCTGCCAAAAGGGCGGCATTTAATCGGTGATCATGCTATTTATGATATTGATGTGAGGT
TGCCCGGTGAGGTGCAGCCGCAGCTAGAGGTTACGCCCATTACGAAGTATGGTTCTGACC
CGTGCCTCGTTCTTGGGAGACAGATTGCTGTGAATAAGACTTATATATGTTACGGACTGA
AATTAGGTGCCATTCGGGTCCTTAATATTAATACTGCATTGAGGTCATTGCTTAAAGGTC
TTGCTCAGAGGGTCACGGATATGGCTTTCTTTGCTGAGGATGTTCATCTTTTGGCTAGTG
CTAGCGTAGATGGGCGTGTTTATGTCTGGAAGATTACAGAAGGTCCAGACGAGGAAGATA
AGCCACAAATTACAGGAAAGATTGTTATTGCAGTTCAATTCACCGGAGAAGGTGAATCTG
TTCATCCAAGAGTTTGTTGGCATTGTCATAAACAAGAAGTACTTGTTGTTGGCATTGGAA
GACGTGTTTTGAAAATTGATACAACAAAAGTTGGAAAAGGGGAAGCATATTCAGCAGAAG
AACCATTGAGATGTCCTGTTGACAAGCTGCTTGATGGAGTACAACTTGTTGGAAACCATG
ATGGAGAAGTAACTGACTTGTCAATGTGCCAGTGGATGACAACGCGTTTGGTATCTGCCT
CAGTTGATGGCACGATAAAGATTTGGGAAGATCGTAAGATGCTACCAATTGCTGTGTTGA
GGCCTCATGACAGTCAACCTGTTAGCTCTGTAACATTCCTTGCTGCTCCACACCGCCCGG
ATCATATTATACTTATTACAGGGGGTCCTTTGAATAGGGAGATGAAGATCTGGGCATCTG
CAAGTGAAGAAGGATGGTTGCTTCCTAGTGATTCTGAATCTTGGCATTGCACGCAGACAA
TGGAGTTGAAGAGTTCCACTGAAGCTCATGTAGAAGAGGCATTCTTTAATCAAGTGGTAG
CACTGTCTCAAGCTGGTCTTCTCCTTTTGGCAAATGCCAAAAAAAATGCTATTTATGCAG
TGCACATAGATTATGGTGCCAATCCTGCATCAACCCGCATGGATTACATAGCAGAATTTA
CTGTCACAATGCCAATATTAAGTTTTACTGGGACAAGTGATTTACTACCTCATGGAGAAC
AGATAGTTCAGGTATATTGTGTCCAGACACAAGCAATTCAACAGTATGCTCTGGATTTGT
CCCAATGTTTGCCACCACCCATGGAGAATATGATGCTTGATAAGTCAGATTCTGGAATTT
CTCGTGATACTGGTATTGACGGATTTGCTACTTCTGAGCCCTCTGAAAGTAAAGCAACAG
AGATACCTCTGACTGCTTCAGCACCTAAACTATCTATACGAGATGGAGGCTCTGAGACTG
TAGCTGCAGCGAGACATCTTGTGAGCTCTGCTTCTATTGAGTCAGCAACTGTGCAGGAGT
TTGTTTCGAATGTGGAATCTAAACCAGTTCCTTTACCTGCAGTATCTGGTATTAATGATA
TGACATCTATTGCATCTCCTCCACTTCCTTTGAGTCCTAGGTTGTCTAGAAATGTTTCTG
GCTTGAGAAGTCCATCACAAAGCTTGGAGTCCTCAGTCATCGATCGTGGTGGAGATTCAA
AGGTCATTGAATATTCAGCGGACAGGCAGATGGATGCAATTCATGCAACCTTGTCTGATG
TTCCGTCATTGGATGACGAATTGAGGAATGATGAAACTAAGGTTCTGCCTGATGATATTT
CCACAACACTCAATCATCCTGTTCAGTTCAAGCACCCCACTCACTTGGTGACTCCTTCTG
AGATTTTGATGGCTAATTCATCTGCTGAAATTAACCATGTTAATGAGCACAAAAGTGAGG
GAGATCTAAATATTCAGGATGTAGGTATTAATAATGATGGGCGGAATGAAGTTGAGGTCA
AGGTTGTGGGTGAGACAAGATTTAGTCAAAGTAGTGATATTGGTTCAACTGAAGAACTTC
GCACTTTTGCTTCAGAAAGCAAGGAGAAATCATTTTACTCTCAAGCCTCTGATCTCGGAA
TAGAGGTGGCTCGAGAATGCCGTGCCTTGTCACCTGAAACGTACATTGTTGAGGAATCTA
GGCAATTTGATGGGGCTAGTGGAAGTGAGTCTCTTGTTCAACCTTCAACTGCCGTAGATG
AAGTCTGTGACTCTGCAAAGGATGCATCAGGAAAAGCAGAATCAGGTGCCCCGGTACCAG
TTCAGCAAACACCCACACAGAATACAAAAGGTAAAAGGCAAAAGGGTAAAAATGCCCAAG
GATCAAGCCCATCATCACCATCACCTAGCACTTTCAACTCTACAGATTCTTCCAATGACC
ATGGTGCCAGCTCAAACATTCCTTCTGTGGAAGCTGCATTTTCACAGATTACTGCCATGC
AGGAGACACTTAATCAGCTCATGAGTGTGCAGAAAGACATGCAAAAGCAGTTGAGCATGA
TGGTTGCTGTTCCAGTTACCAAAGAAGGCAGAAGGCTTGAAGCAGCATTGGGTAAAAGCA
CAGAGAAATCGGTCAAGGCTAATGCTGATGCTTTGTGGGCTCGTTTCCAAGAGGAAAATG
TGAAACAGGAAAAGGCATCACGTGACCGCACACTCCAGATAACTAATCTGATCTCAAATT
CTATAAATAAAGACTTGCCAGCAATGGTGGAGAAGGCTGTAAAGAAGGAATTAGCTACTG
TTGGACAAGCTGTGGCACGTTCAGTGTCACCTACTATTGAAAAAGCAGTATCCACTGCTA
TTGCAGAATCTTTCCAGAAAGGGGTTGCTGAAAAGGCGGTGAATCAGCTTGAAAAATCTG
TAAATTCTAAACTAGAAGCTACAGTTGCTCGACAAATCCAGGCTCAGTTTCAAACATCTG
GCAAGCAAGCTTTACAAGAAACATTGAAGTCGAGTTTGGAAGCTTCAGTGATCCCTGCAT
TTGAGATGTCATGCAGGTCTATGTTTGAACAAGTTGATGCAACATTTCAGAAAGGGATGA
CAGAGCATGCAACTGCAGCCCTTCAGCAATTTGATTCAACACATTCACCACTAGCACTTG
CTCTTAGGGATGCCATTAATTCAGCATCTTCTGTGACTCAAACACTAAGTGGTGAGTTGG
CTGAAGGTCATAGGAAGTTTATGGCTCTTGCTGTTGCAGGAGCAAATTCCAAGGCTGCGA
ATCCATTGGTTGGCCAATTGAGCAATGGCCCATTGGGTGGTCTACATGAGAAGCTTGAAG
TACCTTTGGATCCTACAAAAGAGCTATCAAGACTGGTAGCAGAGCGTAAATATGAGGAAG
CTTTCACTGCAGCCCTACAAAGAAGTGACGTTTCTATAGTATCTTGGCTATGCTCCCAGG
TGGACTTGCAGGTAATCCTGTCAATGAATCCGCTACCATTGAGCCAAGGAGTGTTGCTCT
CTCTTTTGCAGCAGTTGTCCTGTGACATCAGCAAGGAGACACCTAGAAAACTGTCCTGGA
TGAGGGATGTACTCTCTGCCATAAATCCAACTGACCCCATGATTTCAGTTCATATACGCC
CCATCTTTGAACAGGTATATCAGATATTGAATCATCATCGTAACCTTCCAACAACCAGTG
GCCCAGAACTTTCCAATATCCGCCTAATCTTGCACGTTATAAACTCCATGCTGATGACCT
GCAAATGATTCCAATCTCAACTATCCTTGGAAAGAATAAAGGAGAGCCAGGTTGAGGTAG
AAGGTTTGTACAAAAATTCTAGGGATTATCAAGAAAAGGGAACTAATTATGTAGAGTAAA
ATACTACTATTATTTTTTTGGCCTTTTTGTTATTTATTTTCTTTTTAAAGAGTTAAAAAT
ATGTGCAGTAGTAATTGGAGTGATAATGTCAGAGAGACGTCTGTTAGTCTTGGATGGAAG
CTTCTGTTCATATTTATGAGGTTTTGTATTTGTACGCATACTTTTTTAAAAAATGAGGGA
TTCTTGTTTTTC
>lbm_HQ_transcript_37
ATAGTTTTCCATTCATTCCCCACAACCCCCCCAATTGTTAGAGTACTTTAACGCCCGTCT
GGGGCTCCGAGAAGTCCCTACTCTTCACTACTCTCTGACTTCACTCTTCTTCTCCATCGG
ATCTCAAACCCTTCTTCTTTGTCTTCAATCTTCTTCTCCTCGATCTTCTGTATCTATACG
CCAATCTATACATACAGGAAATAGGGTTTGTTTACAGTTGGGGCAAAATTTGAATCAATC
AGATCTCTATTTGTCAAATAGAATACACAACAGATGGCTTCCCCTGGAAATCCAAATCAG
CCAGGCGGAGGACCATTTGATATGCACAAGTTCTTTAAGCCATCGTCACCTTCTGCGGCA
ACAGCTACATCTGCAAATCCTGCAACTCTTCATCCCCAAAACCCTAATAGCCCTAATTTT
GTTCCCTCTCCTTTTCCTCTACCTTCTGCATCTTATCCACCTCCTACGGGTGGCAGTCCT
GGTGGGGCCTACTCGTACCCGCCTCAGACATCCCCTTTCCACCACCCGCCTCCTCAATTC
CATCCTCACCATCCTCACCACCTCCAGCAGTACGGAAACAACAGCAATCAGCTACCAGCT
CAGCCGGAGGCTTCTTCTCCATTTGCTGCCAACTTGCACCCTCAAAGGTCCTTGTCGTTC
CCTACACCTCCACTACAACCGCCGCCTACCAGTTCTCATCATCATCAGTTCCAGAACCCG
CAAAACCCTAATAACAGCAACAACAGTAGTGGAAGCAACGTTAACAGCAATACTAATCAG
AATCCCGGTGCGAGGCTAATGGCTCTGTTGAGTGCTCCACCCTCAACGCTTGAACTATCG
ACCCAGCAACCTGCTACTCCAATGCCTCCCATTCAGCCTACGTCTTCAGGGGGCTCTGAT
TTTTCAATGCCCCAAAACTCGCCCATGATGGGTGCTGGGCCTAATGTTGGGTTTCCACAT
CCTGGCCCCATGCGTATGCCAAGCAGTAAGCTGCCAAAAGGGCGGCATTTAATCGGTGAT
CATGCTATTTATGATATTGATGTGAGGTTGCCCGGTGAGGTGCAGCCGCAGCTAGAGGTT
ACGCCCATTACGAAGTATGGTTCTGATCCGTGCCTCGTTCTTGGGAGACAGATTGCTGTG
AATAAGACTTATATATGTTACGGACTGAAATTAGGTGCCATTCGGGTCCTTAATATTAAT
ACTGCATTGAGGTCATTGCTTAAAGGTCTTGCTCAGAGGGTCACGGATATGGCTTTCTTT
GCTGAGGATGTTCATCTTTTGGCTAGTGCTAGCGTAGATGGGCGTGTTTATGTCTGGAAG
ATTACAGAAGGTCCAGACGAGGAAGACAAGCCACAAATTACAGGAAAGATTGTTATTGCA
GTTCAATTCACCGGAGAAGGTGAATCTGTTCATCCAAGAGTTTGTTGGCATTGTCATAAA
CAAGAAGTACTTGTTGTTGGCATTGGAAGACGTGTTTTGAAAATTGATACAACAAAAGTT
GGAAAAGGGGAAGCATATTCAGCAGAAGAACCATTGAGATGTCCTGTTGACAAGCTGCTT
GATGGAGTACAACTTGTTGGAAACCATGATGGAGAAGTAACTGACTTGTCAATGTGCCAG
TGGATGACAACGCGTTTGGTATCTGCCTCAGTTGATGGCACGATAAAGATTTGGGAAGAT
CGTAAGATGCTACCAATTGCTGTGTTGAGGCCTCATGACAGTCAACCTGTTAGCTCTGTA
ACATTCCTTGCTGCTCCACACCGCCCGGATCATATTATACTTATTACAGGGGGTCCTTTG
AATAGGGAGATGAAGATCTGGGCATCTGCAAGTGAAGAAGGATGGTTGCTTCCTAGTGAT
TCTGAATCTTGGCATTGCACGCAGACAATGGAGTTGAAGAGTTCCACTGAAGCTCATGTA
GAAGAGGCATTCTTTAATCAAGTGGTAGCACTGTCTCAAGCTGGTCTTCTCCTTTTGGCA
AATGCCAAAAAAAATGCTATTTATGCAGTGCACATAGATTATGGTGCCAATCCTGCATCA
ACCCGCATGGATTACATAGCAGAATTTACTGTCACAATGCCAATATTAAGTTTTACTGGG
ACAAGTGATTTACTACCTCATGGAGAACAGATAGTTCAGGTATATTGTGTCCAGACACAA
GCAATTCAACAGTATGCTCTGGATTTGTCCCAATGTTTGCCACCACCCATGGAGAATATG
ATGCTTGATAAGTCAGATTCTGGAATTTCTCGTGATACTGGTATTGACGGATTTGCTACT
TCTGAGCCCTCTGAAAGTAAAGCAACAGAGATACCTCTGACTGCTTCAGCACCTAAACTA
TCTATACGAGATGGAGGCTCTGAGACTGTAGCTGCAGCGAGACATCTTGTGAGCTCTGCT
TCTATTGAGTCAGCAACTGTGCAGGAGTTTGTTTCGAATGTGGAATCTAAACCAGTTCCT
TTACCTGCAGTATCTGGTATTAATGATATGACATCTATTGCATCTCCTCCACTTCCTTTG
AGTCCTAGGTTGTCTAGAAATGTTTCTGGCTTGAGAAGTCCATCAAAAAGCTTGGAGTCC
TCAGTCATCGATCGTGGTGGAGATTCAAAGGTCATTGAATATTCAGCGGACAGGCAGATG
GATGCAATTCATGCAACCTTGTCTGATGTTCCGTCATTGGATGACGAATTGAGGAATGAT
GAAACTAAGGTTCTGCCTGATGATATTTCCACAACACTCAATCATCCTGTTCAGTTCAAG
CACCCCACTCACTTGGTGACTCCTTCTGAGATTTTGATGGCTAATTCATCTGCTGAAATT
AACCATGTTAATGAGCACAAAAGTGAGGGAGATCTAAATATTCAGGATGTAGGTATTAAT
AATGATGGGCGGAATGAAGTTGAGGTCAAGGTTGTGGGTGAGACAAGATTTAGTCAAAGT
AGTGATATTGGTTCAACTGAAGAACTTCGCACTTTTGCGTCAGAAAGCAAGGAGAAATCA
TTTTACTCTCAAGCCTCTGATCTCGGAATAGAGGTGGCTCGAGAATGCCGTGCCTTGTCA
CCTGAAACGTACATTGTTGAGGAATCTAGGCAGTTTGATGGGGCTAGTGGAAGTGAGTCT
CTTGTTCAACCTTCAACTGCCGTAGATGAAGTCTGTGACTCTGCAAAGGATGCATCAGGA
AAAGCAGAATCAGGTGCCCCGGTACCAGTTCAGCAAACACCCACACAGAATACAAAAGGT
AAAAGGCAAAAGGGTAAAAATGCCCAAGGATCAAGCCCATCATCACCATCACCTAGCACT
TTCAACTCTACAGATTCTTCCAATGACCATGGTGCCAGCTCAAACATTCCTTCTGTGGAA
GCTGCATTTTCACAGATTACTGCCATGCAGGAGACACTTAATCAGCTCATGAGTGTGCAG
AAAGACATGCAAAAGCAGTTGAGCATGATGGTTGCTGTTCCAGTTACCAAAGAAGGCAGA
AGGCTTGAAGCAGCATTGGGTAAAAGCACAGAGAAGTCGGTCAAGGCTAATGCTGATGCT
TTGTGGGCTCGTTTCCAAGAGGAAAATGTGAAACAGGAAAAGGCATCACGTGACCGCACA
CTCCAGATAACTAATCTGATCTCAAATTCTATAAATAAAGACTTGCCAGCAATGGTGGAG
AAGGCTGTAAAGAAGGAATTAGCTACTGTTGGACAAGCTGTGGCACGTTCAGTGTCACCT
ACTATTGAAAAAGCAGTATCCACTGCTATTGCAGAATCTTTCCAGAAAGGGGTTGCTGAA
AAGGCGGTGAATCAGCTTGAAAAATCTGTAAATTCTAAACTAGAAGCTACAGTTGCTCGA
CAAATCCAGGCTCAGTTTCAAACATCTGGCAAGCAAGCTTTACAAGAAACATTGAAGTCG
AGTTTGGAAGCTTCAGTGATCCCTGCATTTGAGATGTCATGCAGGTCTATGTTTGAACAA
GTTGATGCAACATTTCAGAAAGGGATGACAGAGCATGCAACTGCAGCCCTTCAGCAATTT
GATTCAACACATTCACCACTAGCACTTGCTCTTAGGGATGCCATTAATTCAGCATCTTCT
GTGACTCAAACACTAAGTGGTGAGTTGGCTGAAGGTCATAGGAAGTTTATGGCTCTTGCT
GTTGCAGGAGCAAATTCCAAGGCTGCGAATCCATTGGTTGGCCAATTGAGCAATGGCCCA
TTGGGTGGTCTACATGAGAAGCTTGAAGTACCTTTGGATCCTACAAAAGAGCTATCAAGA
CTGGTAGCAGAGCGTAAATATGAGGAAGCTTTCACTGCAGCCCTACAAAGAAGTGACGTT
TCTATAGTATCTTGGCTATGCTCCCAGGTGGACTTGCAGGTAATCCTGTCAATGAATCCG
CTACCATTGAGCCAAGGAGTGTTGCTCTCTCTTTTGCAGCAGTTGTCCTGCGACATCAGC
AAGGAGACACCTAGAAAACTGTCCTGGATGAGGGATGTACTCTCTGCCATAAATCCAACT
GACCCCATGATTTCAGTTCATATACGCCCCATCTTTGAACAGGTATATCAGATATTGAAT
CATCATCGTAACCTTCCAACAACCAGTGGCCCAGAACTTTCCAATATCCGCCTAATCTTG
CACGTTATAAACTCCATGCTGATGACCTGCAAATGATTCCAATCTCAACTATCCTTGGAA
AGAATAAAGGAGAACCAGGTTGAGGTAGAAGGTTTGTACAAAAATTCTAGGGATTATCAA
GAAAAGGGAACTAATTATGTAGAGTAAAATACTACTATTATTTTTTTGGCCTTTTTGTTA
TTTATTTTATTTTTAAAGAGTTAAAAATATGTGCAGTAGTAATTGGAGTGATAATGTCAG
AGAGACGTCTGTTAGTCTTGGATGGAAGCTTCTGTTCATATTTATGAGGTTTTGTATTTG
TACGC
>lbm_HQ_transcript_38
AACACTTGCCCAGGATCGACTTCCAGATCATAATTGCTCTAGTGAATAATTAAAGAAAAT
AGATAGATGGGAAATAGAAAATAAATAAACGAATTATAGAAATATCTCTCAATCTCTCAA
AGGTTCACTAATTATTTGACTGTTGGCGGGTCTCTTTGTATGTGTTGTCCGGAAAGAGGA
GGACTCAATGATTATTCGTTCGCCGGAACCAGAAGTAAAAATTTTGGTAGATAGGGATCC
CGTAAAAACTTCTTTCGAGGAATGGGCCAAACCGGGTCATTTCTCAAGAACAATAGCTAA
AGGGCCTGATACTACCACTTGGATCTGGAACCTACATGCTGATGCTCACGATTTCGATAG
CCATACCAGTGATTTGGAGGAGATCTCTCGAAAAGTATTTAGTGCCCATTTCGGGCAACT
CTCCATCATCTTTCTTTGGCTAAGCGGCATGTATTTCCACGGTGCTCGTTTTTCCAATTA
TGAAGCATGGCTTAGTGATCCAACTCACATTGGGCCTAGTGCCCAGGTGGTTTGGCCAAT
AGTGGGCCAAGAAATATTGAATGGTGATGTGGGTGGAGGTTTCCGAGGAATACAAATAAC
CTCCGGGTTTTTTCAGATGTGGCGAGCATCTGGAATAACTAGTGAATTACAACTATATTG
TACCGCAATTGGTGCATTGGTCTTTGCCGCGTTAATGCTTTTTGCTGGTTGGTTTCACTA
TCATAAAGCAGCTCCAAAATTGGCTTGGTTTCAAGACGTAGAATCTATGTTGAATCACCA
TTTAGCGGGGTTACTAGGACTTGGGTCTCTCTCGTGGGCAGGGCATCAAGTACATGTATC
TTTACCAATTAATCAATTTCTAAATGCGGGAGTAGATCCTAAAGAAATACCACTTCCTCA
TGAATTTATCTTGAATCGAGATCTTTTGGCTCAACTTTATCCCAGTTTTGCCGAGGGAGC
AACCCCATTTTTCACCTTGAATTGGTCAAAATATGCGGAATTCCTGACTTTTCGTGGAGG
ATTAGATCCAGTAACCGGGGGTCTATGGTTAACCGATATTGCACACCATCATTTAGCTAT
TGCAATTCTGTTCCTGATAGCGGGTCACATGTATAGGACCAACTGGGGCATTGGTCATGG
TCTGAAAGATATTTTAGAAGCTCACAAAGGCCCATTTACTGGTCAGGGTCATAAAGGGCT
ATATGAGATCCTAACAACATCATGGCATGCTCAATTATCTCTTAACCTAGCTATGTTAGG
CTCTTTAACCATTGTTGTAGCTCACCATATGTATTCCATGCCCCCCTATCCATATCTAGC
TACTGACTATGGTACACAACTGTCGTTGTTCACACATCACATGTGGATTGGTGGATTTCT
CATAGTTGGGGCTGCTGCGCACGCAGCCATTTTTATGGTAAGAGACTATGATCCAACTAG
TCGATACAATGATCTATTAGATCGTGTCCTTCGACATCGTGATGCAATCATATCACATCT
CAACTGGGTATGTATATTTTTAGGCTTTCACAGTTTTGGTTTATATATTCATAATGATAC
CATGAGCGCTTTAGGGCGTCCTCAAGATATGTTTTCAGATACCGCTATCCAATTACAACC
TGTTTTTGCTCAATGGATACAAAATACCCACGCTTTTGCACCTGGTGCGACGGCCCCTGG
TGCAACAGCAAGTACGAGTTTAACTTGGGGGGGTGGGGATTTAGTAGCAGTGGGTGGCAA
AGTCGCTTTGTTACCGATTCCATTAGGAACCGCAGATTTTTTGGTCCACCACATTCATGC
ATTTACGATTCATGTGACGGTATTGATACTCCTTAAAGGTGTTTTATTTGCTCGTAGCTC
CCGTTTAATACCGGATAAGGCAAATCTTGGTTTTCGGTTTCCTTGTGATGGACCTGGAAG
AGGGGGTACATGCCAAGTATCGGCTTGGGATCATGTCTTCTTAGGACTATTCTGGATGTA
CAATGCAATTTCAGTAGTAATATTTCATTTCAGTTGGAAAATGCAGTCAGATGTTTGGGG
CAGTATAAGCGATCAAGGGGTAGTAAGTCATATCACGGGAGGAAACTTTGCGCAGAGTTC
TATTACTATTAATGGGTGGCTGCGCGATTTCTTATGGGCGCAGGCATCCCAGGTAATTCA
GTCTTATGGTTCGTCATTATCTGCCTATGGCCTTTTTTTCCTAGGTGCTCATTTTGTATG
GGCTTTTAGTTTAATGTTTCTATTCAGCGGACGCGGTTATTGGCAAGAACTTATTGAATC
CATCGTTTGGGCTCATAATAAATTAAAAGTTGCTCCTGCAACTCAGCCGAGAGCCTTGAG
CATTGTACAAGGACGTGCTGTAGGAGTAACCCACTACCTTCTGGGTGGAATTGCCACAAC
ATGGGCATTCTTCTTAGCAAGAATTATTGCAGTAGGATAATGGCTAGGAGGATTTGAAAG
GCATTATGGCATTAAGATTTCCAAGGTTTAGCCAAGGTTTAGCTCAGGACCCCACTACTC
GTCGTATTTGGTTTGGTATTGCTACCGCACATGACTTCGAGAGTCATGATGATATTACTG
AGGAACGTCTTTATCAGAATATTTTTGCTTCTCACTTCGGTCAATTAGCAATAATTTTTC
TGTGGACTTCCGGAAATCTGTTTCATGTAGCTTGGCAAGGAAATTTTGAGTCATGGGTAC
AGGACCCTTTACATGTAAGACCTATTGCTCATGCAATTTGGGATCCTCATTTTGGTCAAC
CGGCTGTGGAAGCTTTTACTCGAGGCGGTGCTCTTGGCCCAGTGAATATTGCTTATTCTG
GTGTTTATCAGTGGTGGTATACAATCGGTTTACGCACTAATGAAGATCTTTATACCGGAG
CTCTTTTTCTATTATTTCTTTCTGCCCTATTCTTAATAGCGGGTTGGTTACACCTACAAC
CGAAATGGAAACCAAGCGTTTCGTGGTTCAAAAATGCCGAATCTCGTCTGAATCATCATT
TATCAGGACTGTTCGGCGTAAGTTCCTTGGCTTGGACAGGGCATTTAGTACATGTCGCGA
TTCCTGGATCCAGAGGGGAGTATGTTCGATGGAATAATTTCTTAGATGTATTACCGCATC
CCCAAGGGTTAGGTCCACTTTTTACAGGGCAATGGAATCTTTATGCTCAAAACCCCGATT
CAAGTAGTCATTTATTTGGGACCTCCCAAGGAGCAGGAACTGCCATTCTAACTCTTCTCG
GAGGATTTCATCCACAAACGCAAAGTTTATGGCTGACTGATATTGCTCATCATCATTTAG
CTATTGCATTTATTTTTCTCATTGCTGGTCATATGTATAGAACAAATTTCGGGATTGGGC
ACAGTATGAAAGATCTTTTAGATGCACATGTTCCTCCGGGGGGACGGCTGGGACGTGGGC
ATAAGGGTCTTTATGACACAATCAATAATTCGCTTCATTTTCAATTAGGCCTTGCTCTAG
CTTCTTTAGGGGTTATTACTTCCTTGGTAGCTCAACACATGTATTCTTTACCTGCTTATG
CATTCATAGCACAAGACTTTACTACCCAAGCTGCATTATATACTCATCACCAATATATTG
CAGGATTTATCATGACCGGAGCTTTTGCTCATGGAGCTATATTTTTCATTAGAGATTACA
ATCCGGCGCAAAATGAAGATAATGTATTGGCAAGAATGCTAGACCATAAAGAAGCTATCA
TATCTCATTTAAGCTGGGCCAGCCTCTTTCTGGGATTCCATACTTTGGGACTTTATGTCC
ATAATGATGTCATGCTTGCCTTTGGTACTCCGGAGAAACAAATCTTGATCGAACCTATAT
TTGCCCAATGGATACAATCGGCTCATGGGAAAACTGCATATGGGTTCGATGTACTTTTAT
CTTCAACAAGCGGGCCGGCATTCAATGCGGGGCGAAGCATCTGGTTGCCCGGTTGGTTAA
ATGCTGTTAATGAAAATAGCAATTCATTATTCTTAACAATAGGTCCTGGAGACTTTTTGG
TTCATCATGCTATTGCTCTGGGTTTACATACAACTACATTGATCCTAGTCAAAGGTGCTT
TAGATGCACGTGGATCTAAGTTAATGCCAGATAAAAAAGATTTCGGTTATAGTTTTCCGT
GCGACGGCCCGGGACGAGGTGGTACTTGTGATATTTCGGCATGGGACGCATTTTATTTGG
CAGTTTTTTGGATGTTAAATACCATTGGATGGGTTACTTTTTATTGGCATTGGAAGCACA
TCACATTGTGGCAGGGTAACGTTTCACAATTTAATGAATCTTCCACCTATTTGATGGGCT
GGTTAAGAGATTATTTATGGTTAAACTCTTCACAACTTATCAATGGATATAATCCTTTTG
GTATGAATAGTTTATCGGTCTGGGCATGGATGTTCTTATTTGGACATCTTGTTTGGGCTA
CTGGATTTATGTTCTTAATTTCCTGGCGTGGTTATTGGCAGGAATTGATTGAAACTTTAG
CTTGGGCTCATGAACGCACACCTTTAGCCAATTTGATTCGCTGGAGAGATAAACCAGTGG
CCCTTTCCATTGTGCAAGCAAGATTAGTTGGATTAGCCCACTTTTCTGTAGGTTATATAT
TCACTTATGCGGCTTTCTTGATTGCCTCTACATCGGGCAAATTTGGTTAAATTTTGAATT
ATGTCTTGTAGCCGCGAAAAGATCATTTCTTTCGGGGGCCACCTTCTTATATTTCTACAT
CTAGGATTCGACTTGTATCATGGATACTAATAGGAACTAAACCATTATGGCAAGGAAGGG
TTTGATTCAGCGGGAGAGGAAGAGGCAAAAATTAGAACAGAAATATCATTTGATTCGTCA
ATCCTT
>lbm_HQ_transcript_39
AAGATAAGTTTTATTCTCTTTTTCTTTCTTGCTTCACCTCAATTTTTCATTCCAGGAAGT
GCTTCTTTGAGAGAAGGCTAATTTGATGAAGGAACGGGGCAATCTTTGTTTGAGTTGGTG
TTTGTTTTGATCTTGCTGCTGCTTATTAAGTTTTGGTGAACGGTGGTGGTGGTGGGGTTT
GGGACTTTGTGACAAGGCCTTAGGCTACTGTTATGCTGAAGGCTACGTACAAGATAAGGC
CGAGCTGTGGAGATATTAGTTCTTGTGACTGTTGGCAAGACAGCGCAAGAAGGGAGAAGC
TTATCAGCAGATGTTATCCGTTGAAAACCCTCCACGAGATCCTCCATGTCCTTGTGAAAT
CTCTCAACTGAAAAGTGGTAGTGATGAGAAGGCTTCTTCTGCTAAGCTTGAGGCAGTAGA
TCTGTTCAACTCAGGCCTTGATGACAACTATTACCAGCATCCCAAGTTCTCCATAAGGGA
TTATGTTTTTAGTGCCCGCAGCAAAGGTATAAAGAACAACTGGCCATTTTCTCAAGAAAA
CCTTCAACTTAGTTTGAAGCATGGCATGACAGAAGTTTTGCCTCCTTTTCAGCATCTTGA
TGCTTTGAGAAACCCGTCCCAAGAGAAATGCAACGCTAGTAGCATACTACTTGACAAAGA
AAAATCAAGCAATTCAGATGGGAAGCCTTACAGACCAAATGATGAATATGCCTTTGTCGG
TTCGAATGCTGAATGTGACCGGAAACTAGTCGTGGATAGCTCGAATATAATTCATAGTGG
ATCTGGAGAGAAAGATTTTCTGTCGACAACAACAAGCCAATCTTGTTCTGACATTGATTC
AGTTCCCACTAACAAGTCCCCTTCTTTGGAACTAGAAGCTAGTACCTTGCTAGAACCGTT
GATAGCAAAATCGGAGGCTGTTGTTCCACATAAATCTAGTAAGGCAGAGAGCTCTAATCA
ACCTGCTGTTAAGAAGTGCAAGTTGATTGTGAAATTGAGTAATCTTGCCCAAACAAGCAC
AAAAGAAGATACAACAATGAATAATTATATGGTTTCAGAAGCAATGGCTTCCAAAGTTTG
CCCAGTTTGCAAAACTTTCTCGTCATCTTCCAATACTACCTTGAATGCCCATATTGATCA
GTGTCTTTCTGGGGAATCAACAACAAAGTGGGCAGGAGATTCTAGGGTGATTAAGCATCG
GATAAAGCCGAGGAAAATGAAATCCATGGTGGACATCTATGTAACAGCACCACACTGTAC
TTTGGAGGAGCTTGATCGAAGAAATGGGACTAATTGGGCTTCAAATTCTAGCATGCCTGT
CCAAGAGAGTGAGATTTGTGATCATCAGAATAAGCAAGTAGGGTTCTCACCCCTCAATTC
AGACGAGACTCCTAATGAAAGTGCAGTCTACATTGATGCCAATGGTACAAAACTCCGTAT
CTTATCAAAGTTCAAGGATCCATCATTGGATTCAAAGACTTCAGATGATCCTAGCCCTAA
GAAACTCATAAAAGGAGATAAAGGAGGCAAATTTCTTTTGGCAAAGAAAAAGAAAAAGAA
CCAGGTCCAGAAACAGCACAAGCTTTCTAAACATGCTCCTCACGGCAAAAAGATCTGTAC
TTCTGATCCTGTTCATACTTCTCAGATTGACAAAGGTCGAGATAGAAATTTCTCCTGTGA
AAAGAATTACACAAGGGAGGATTACATGCCACAAGAGCTCAAAGCCTTGGATCAAGTCAA
ATTCAATAAACCAGAAATGATAAGAGGATGGGTTTGTTCGAAGAGAACTGGTCTAACAAA
GAAAAACAATGATCGGGGTGATCAAATCCACTCAAGAGGTTACACAAATAGGGAGATGCA
ACCTGAAAATAATCAATCATCTCAGTGTACTAATGCGAAGAGAAGCAGTGTTGTGAAAAT
TCGGAATGAAAATTCACCCTCTCCCTCTCCCTCTCCCACAAATGGCAAAAGAATTGATCA
TTTACCACATGAACCCCACAGCGACTATTGGGAGCATCCTTCTCCAAAAAGGAGGTTTAT
GGAGTCTCAAATCTGCCGTGACAGGAAGAGATCTCTAGTGTTGCAGGAGTATCCTGAGAG
CAGTGCAAAGCATTTTAGGGAAGATGGCAAAAGGAGGATTGAGACTAAGGTTGGTACTGT
CAGAAATGCTGATCATTCTATTATGAATCCCAAAATATCCTCCACTCAGCAAGCACTTAT
GTCAAAATCTAAGTTCTCATTTTTGAAGAAACATGCTTTGTCTGCTGAACGAGCATCTGC
TTGTGATTCCAAATTTTATTCTAAGAGGAAATGCTTGGCTGTTAAAAAGTCTAGGATGCA
ATCTTTATCTCAAACAAATCAAAAGGCGGTAGTATCGCGACCTGGAGTGGATCGACATTT
CATGCAAAAACCTAATAAAAGTCAGGCTAGTGTTGAGGGAACATCTTCTGAAGAATCCAG
AGAAAGAACAAGGGACATGAATATCAGGAGTGGAGATGAACATATAATCTCCAGGGAGGA
AGTGGCGGAACTTAAGAATTCACAGTCAATGCCAATAACTCATCATCATGATGCTGGTGA
AAATTATGGTTCCTCAATGCTTTCTGGTGCTTTTGCTTGTACATCTGATGCTGGGGAATC
TGCTGGAAAACGTGAACATGCTTGCAGGAGAGACATTGATATTGAGCTGCCCTCTGAAGA
GACTGTTGGGGGGACATTTATGTGTTTAAGTAAAACTTTGGATCCTAGATTCAATGGAAT
TGAGTATCCGTCTGATACACAGTGTGACTCAGAGCGATATATTGATGCATACAAGGGGCC
ACTTTTTGAATCTGAAGCTCCAACAAGTTCAGCTGAGCCAATTTTGAGTGGTGAGCAGGA
GATGTTTTGTACAGATGGAAATGCTGAGAACATGATGGGGGAGAATGGTCATCGGATGGT
GGAACTGGACTCAAGTAATGGGCAAGGAAATTACTTTGGCGAAGTTGATTCCATACCCAT
ACCGGGACCGCCAGGATCTTTTTTGCCAAGTCCTGGGCGTATGGATTCAGAAGATCTTCA
TGGCATTTCATCTTTAAGCTCCAGCAAAATTCAATCTTCTGATGATCATCAAGAGTTAAT
TGATCATTCATCTGAATCTCCGGTTTCAAGTGCTTCAACTATCTCAAACTCCACTCTGGG
AAGATCTGATGTGAAATCCTCTGAAAAGTTCTCTGGGAAACCTCCTGTTCTGGACCAGTT
GAGATCTGACTTCACTGCTGTTGCCACTAATGTTGTTGACCCTATTGTGGATAATTTTAC
ACCAGTTTCCAAGGCATCTGATGCAGGAGCTAAAAATTTGGTCTTGATGAGCTGAAAGCC
AATTTAATTATTCCTGAGAAGGGACCCTTCAGATTTAAGAATGATCAGCCATGTTGTTGT
TCACGGAAAGAAAGCTTGTCACAAAATGTTGCTTTAAATTATCATGATTCAGCTCTTTTA
AGGAGACGGACAATGGCTGCAGTCATGATACCTGAAAATGGAAAGCAAATGATTGGTGAT
TTTAGTGGAAGCTTGGGCAATGGAAGATCTGTCCATGAAAGAAATCCAGCACCTGAAGAG
GCTGCTTCTAGGTCTTCGATAGGGCAAATTTCTTCTCGAGCTTCTACTGATTCTGATGCC
AAGTTTTCAGTTCATGGAAATTGTGAATCTGTCAGTCCGCCTACTCCAAGTCCTGTTCTC
AGACTCATGGGTAAGAACTTAATGGTTGTCAGCAAGGATGATAATGTGTCCCCGCAGCTT
AGGACATCCCAATCAAGCACTATGATTGTCCATGCAAATTCAAAAGGTGTACCCATTCCT
ATAGTCCCGACTAGAAGTTCTCAAAATGAGGAGCACCATATAGTTCATCCGGTGGTTTCT
CAAGGAGCATTTTTCCTTGATCAGACACAAAGAAAAGGATTTGTGCAGCCTCCTGATATG
AGATGGTCAAATGGATTTGGAAATCATGGAATTTCTGTTGGACCTCAAAACACTTCTCTT
GAATCGCCAGGGATGCTTTTAAGTGGGAGTACTACAGCCAGAGGTTTCACAGGTTCCTTG
ATTCATCATGAGTACACTGGTGGGTATCATTCCCCTACTCAACTTCTTCAACCAATGAGC
AGACCGAGGATTCCCCTGACCTATGACATGGAGAAAGTTGCTGAAAGTCCCAGTCTGCGG
TGGAGGAGTTCTGTGCCTCCAGAAAATACCATTAAGGAAATAATCATAATTGATGATACG
CCAGATAATGAGGTTAGTCACAAGAGAGAAGGTGTGCAATCTTCAGCGAGCATGTCAGCA
TGTAGGACTTCACCCTGCGATTCATGGAGCGTGAACCCTTTTTATATGACTCAGCCGTAC
GAGTCTGTGACATACACTGGATCAGCTGTTGATGCAAGTTTTCAGCTGCCACCTGGCAAG
GGAGCAAATGTAAATGCAGTCAGGTGGAATTGCAATCCAGAAGTTTTGGGTGTGGTTCAT
CCAAGTTCTTTGACTGCTGCATCTTCCTCTCCGGCTCAGCTGAGATCTGAATTGTATAAC
TCTTCTGGGTTTTAGCATAATCAGTTTCTCATAAACTTATGCTCCTTCAGGTTCAAGATG
TGCAGAAATGCCTAAAAGAGTATTTCCTTGGGTGGGGATGCTTCTGGTGGCTGATCATTT
GCAATGAAGTATACCAGCAATGTTAACAGATGAGTTATATTTTCTTGGGTTCTCGTTTGG
GGATCTTGCTAATTTCTAGTGGTACTACTCTAGTAGTAGTTTATAAAAGTTGTTTTTTCG
AGGTTTCTATGTAGCAAAACACTAGAGTTTCCCCCTGAGCCAATGACAAAATGTACAAGG
AATCCTTGAATAAACCAGTTTGAGATTTTTAGG
>lbm_HQ_transcript_40
GCAAAAAGATTAGGCCAAGTATTATGAGTTCCATGTGAAAAAGAGATTTGCATCAAGTCA
TCCAAAAAAAGTGTGAAGAAACCAGAGTTTTAGTTTCCTGTTTCTGAAGCCATGCATTTA
CTGACCATTTTCTGTGGAACTGAATGCCAAAGCGAAGTTGGAAGGACATGCAGTTCAATA
ATAATGGAGATCTTTGATCCGTCTTCATGTGCCAATCACAGTCTTGTCATTTCTGCTAAT
ATCTTGATCTTAATCATTCTTATAGTTGCCTTCATTCAAGTTCCGTCTGGAAGGACCTTA
TCTACCTCAGAGACAAAAAGCATTTCTCTCCTGTCAATTTGTTCCCTCATTTTCAATGCC
AGTTTAGCTTTAGGTTACTTCATTTTGGGGATATGGTCAATCGGAACGAACTTGAGTCTT
TTTCCTCTCCATGGTTGGCTAGTGCTCATAGTCCATGGCTTGACATGGCTGTTGCTATGT
CTGTTTGTGAAGATGCAGAAACAACACGCTTCTGTTATCACAATACTAAAGCTTTGTAGT
TTTGCTACTTTCTTAGCAGGGGTTCTTTGTGTTGTATCCATACGGGAGATACTTGTCAAG
AAAGCTGTTTCTATCACTGAGGTGCTTGACATGTCATCCTTCCCTGGAGGAATCCTATTG
CTCTTGTGTGCAATAAAGGCAAAAAGGAATTCGGAAGCTGGTCCAGATAAACATGGAAAT
GAGTACTATGTACCTTTGGAAGAAGAAGAAGCGAATCTTGATACTACAATCAGTTCAACA
AAGAATATTACACCATTTGCAGAAGCTGGATTTCTTAGTAAAATGTCATTTTCTTGGTTG
AATGGATTAATGAAGAAGGGTAAAGAGAAAACGCTTGAAGATCAGGATATTCCTGAATTG
AGGCTGCAAGATAAAGCTGAGACCTGTTACTTCTTGTTTAAGGAGAAAATGAGTAAACAG
AAACGGCATAAATCTGGTAACCAGACTTCTATCCTGTCATCAATAGTCTTCTGTCAGTGG
AAAGCAATCTTGATTTCTGGTTTCTTTGCACTGGTAAAGATAACAACACTCTCCAGTGGC
CCAATTTTTCTCTACGCATTCATAGACGTTGCTGAAGGCAGAGGAAGATTTAAGTATGTA
GGCTACGCACTGACAGGAGGTCTGTTTCTTGCAAAATGTATAGAATCACTGGCAGAGAGA
CATTGGTACTTTAGGACTAGGTTGATTGGCCTGCAAGTACAATCTCTGCTAACATCAGCT
ATTTACAAGAAGCAACTCCGCCTTTCAAACACTGCCAAAAGTACTCATTCTCCAGCAGAG
ATTATGAATTATGCCACAGTTGATGCCTACAAAATTGGTGAATTCCCGTATTGGCTTCAT
CAGATATGGACAACAGGCCTTCAGATAAGTTTAGCATTAGTTACCATGTATTATGCAGTA
GGACTTGCCACTTTACCTGCTCTTGGGGTAGTGATATTGAGCATGTTAGGGAATTCCCCA
GTGGCAAAAATACAGCACAGGTATCTGACTGAGCTGATGGTGGCACAAGATAAGATGCTG
AAAGCTATAACAGAAGCATTGGCAAATATGAAAGTTCTTAAATTTTATGCTTGGGAGACA
CATTTCAAAAATATTATTGATTTGCTAAGGAAAGAAGAGTCTAGATGGATATCTAAGGTC
CAGGTGCAGAAAGGATACTATCTCGTCTTATTTTGGTCATCTCCTATCATAGTATCTGCA
GTTACTTTCTGGGCTTGCTACTTGCTTAATGTTCCTCTAAGTACCAGTAATGTCTTCACA
TTCCTTGCCACTTTACGCATAGTTCAGGAGCCAATCAGGTCAATTCCAGATGTTCTTGGA
GTGTGCATTGAAGCAAAGGTTTCCTTCTCTCGGATAGGGAAGTTTCTTGAGGCACCAGAG
TTGCAGAACAGCCAAATTGAACAAAATTGCCAGGGTGCAGGATTTGACTATTCTGTACTC
ATCAATTGTAGGAAAATTTCATGGGATGTTGGGTCTTTAATTCCCACCCTATCAAATATT
AGTCTTTTGGTTAAACCAGGGGAGAAGGTAGCCATCTGTGGAGAAGTCGGTTCGGGAAAA
TCAACTCTCTTAGGCGCAATTCTAGGAGAAGTTCCACTCGTTGATGGCTATGTTGAAGTG
CGTGGAAAAATTGCATATGTTTCTCAGAATGCTTGGATCCAAACAGGGACCATACAGCAA
AACATTCTCTTTGGATCAAACATGGATCAGCTTAAATACCAAGAAGTAATTAGAAGATGT
TCCTTATTTAAGGACCTCGATATGCTTCCTTTCGGAGGCCAAACAGTTATAGGAGAACGA
GGTGTTAATCTCAGTGGTGGGCAGAAGCAAAGAGTTCAGCTTGCACGTGCACTATATAAG
GAAGCAGACATTTATCTGCTAGATGATCCATTTAGTGCTGTTGATGCACATACTGCAAGA
AATTTATTCAATGAATATGTCATGGGAGCCCTTTCTGGGAAGACAGTGCTGCTAGTGACT
CATCAAGTTGACTTTCTTCCAGCATTTGAATCTATTTTGTTAATGTCTAATGGGAAAATC
CTCAAAGCAGCTACCTATGATCAGTTGATTGTTTCCTGTCAAGAATTTTCTGATCTTGTC
CATGCACATGGTGAAGCTCGTAAGTGTGAGATAAACACGGAGCTTGGTTCACAGAAAAAG
CTAAAACACTCTGAAGATAGTATCCAGAATATCCATTCTGAGGAGCAAATAGCAGCAGCT
TCTGGAGAGCAGTTGATTAAACAAGAAGAACGAGAAATAGGATCTACCAGCTTCAGGCCA
TACATGCAGTATCTAAGGAAAAACAAGGGCTTCCTTTACCTTTCTCTGGCTGTACTATCC
CACCTCATATACATAGTTGGCCAGCTAGTTCAAAATGTTTGGCTAGCTACAAATTTACAG
AAGTTCAGTGTCAGTGAATTGAAACTACTTGCAGTATACTCAAGCATAGGTTGTGTCATG
GCACTATCCCTGCTATCAAGGTCTTATGCAGTAGTTCTCCTAAGTCTCAAGGCATCAAAA
TCAATATTTTCCGAGTTTATGACCTCTATTTTTCGCGCGCCAATGTCCTTTTATGATTCA
ACACCACTTGGAAGAATACTCAGCAGGGTATCTTCTGATCTAAGCATTGTGGACCTTGAC
CTATCATTCAAGTTCAGTCAAGCACTATCAACAACAATGACCACATATTTTAGCTTGGGA
ATTCTGGCAACCCTTACCTGGCCAATCTTATTTGTCATCATACCAATGGCATTTGTAATC
ATATTCTTACAGAAATTCTACTTTGCCTCTGCAAAAGAGCTGATAAGGATTCATGGCACC
ACCAAGTCTTCAGTTGCTAGCTATCTCTCTGAATCCATTGCAGGAGCTATGACCATTAGA
GCTTTCAGGGAGGAAGATCGTTTCTTTTCAGAAAGTCTACAGCTTATTGACAAAAATGCA
AGTTCATTCTTCCATAGCTTTTCAGCAAATGAGTGGCTAATCCAACGTCTGGAAGTACTG
TGTGCTATTATTCTCTCCTCCTCAGCACTTGCCCTGACTTTGCTCCCTCTGGGAGCTTCT
GGATCAGGATACATTGGCATGGCTCTATCATATGCACTTTCACTGAACGTATTCCTGGCC
TTTTGCGTCCAAAATCAGTGCATGCTAGAGAATTCCATTGTTTCAGTAGAAAGGTTAGAG
CAGTACATGCACATTCCCAGTGAGGCACCTGAAGTAATAGAAGGATACCGACCTCCTCTC
AGCTGGCCTCACAATGGTAAAGTAGAGATTCAGGATTTGAAGGTGAGATATCAGCCCAAT
AGTCCTCTAGTTCTCCAAGGCATCAGCTGCACATTTGAAGGAGGATTCAAAGTTGGCATT
GTTGGCAGAACAGGCAGTGGTAAAACAACACTGATCAGTACCTTATTTCGCCTGGTAGAG
CCTACAGAAGGGGCAATTATAATAGATGGCTTGAACATTTCAACAATTGGAATTCATGAC
CTCAGGTCACATTTAGCTATCATTCCACAAGAGCCTACACTTTTTCTTGGATCAATCAGA
TACAATCTAGACCCCTTAACGGAGCACAGTGATCACGAAATTTGGGAGGTGCTGGGGAAA
TGTCAGCTTCGAGACGTTGTGGAGAAGAAAGAAGAGGGGCTGGACTCCTTAGTCACTCAA
GATGGATCAAATTGGAGCATGGGACAAAGGCAACTATTCTGTCTGGGAAGAGCTTTATTG
AAAAGAAGAAAAATACTCATTCTTGATGAAGCCACTGCATCAATTGACAATGCAACAGAC
TCTTTAATCCAAAAGACCATCCGTAGAGAATTTGTGGACTGCACCGTGATTACAGTGGCA
CATAGAATACCAACAGTCATGGACTGCACTATGGTTCTTGCATTGGCTGATGGAAAGCTG
GTAGAGTATGACAAGCCAATGAAGCTCATCCATGAAGAGAGTTCATTATTTGGACAGCTT
GTGAAGGAATACTGGTTGCATACTGGAAATGCTAACTGATAAATGGAAGGGAGAAGGAGA
AGGCTGCCGACTCGTGGGTTGTCCACCCACCTTTCCGTAACACCCTAGCCACCATACACA
TATAATAAAATAAGATACTTTTACATTTCAGTATTTCATATTTTGAGATAAATAATTTTT
TCAAAATATTTTAAATTTTGAAACGAAATAATTATTTTTCATTTTTCATATTTTGAGACA
AATAATTTGCTCAAAATATTTTAAATTTTGAAACGAAGTAGTTATTTTTCATTTTAAATG
TATGTGTAAAATAGAATTCACCTTAAAAAAATATTAAAATAGTTTTATACTCC
>lbm_HQ_transcript_41
ACTGCCCCGAAACTTTCTCTACAATCTCATCGGAAAACACATACGGAAATACTCTCTCTC
TCTCACACACACAGACTCTCAGAAAACGCACTTCACTTTCTTCTTCTTCTTCTTTGTTCG
AATGCAGTGATGAAAGAGACATTCATTGACGCAGACGCATTCTTTCTCAGATAAATCTTG
AACTCTACGAGCACGCACTTATGTGTATGTATAGAGAGAGAAAGCACTGTCAATTTTTAT
ATCTATAGATCAAATTATATACATCTATGTCGACGAACTTTAGTCCGTCAAGAAGTCCGG
CCAGCTCCAGATTCCAATTGGCCGGAGGAGCTTTTAGTGTTTCCAGATTGAGATCTTCTT
CGTTAAGGAAGCCGCCTGAGCCCTTGCGTCGGGCTGTTGCTGATTGTCTTTCGTCCTCGG
CACCGTCGCACCATGGGAGTCCCTCTACGGCCGCTTCTGAAGCTTCGAGGACGCTTCGGG
ATTATTTGGCAGCTAATTCAACTATTGACTTGGCATATATGGTGATTTTAGAGCATACAC
TAGCAGAAAGAGAACGCAGTCCAGCTGTAGTTGCAAGGTGTGTGGGGATTTTGAAGCGAT
ACCTATTACGATATAAACCTAGTGAAGAGACATTGCAGCAGATAGATCGTTTTTGTGTAA
GCATAATTGCTGAGTGTGATCTTAACACAAATGGTAAATTGGCCCAGCGATCACGTTCTA
TGAGTCAGCAATCTGGAGCACCAAATGCCTCTAATAATGTGTGTCCCCTGCCTGTATCAA
ATTTTGAATGTGAAGCACTTGTGAAGTCCTTGCATTATGTTCGTTCTTTAGTTGCCCAAC
ACATTCCAAGACGCTCTTTTCAACCAGCAGCTTTTGCCGGTGCACCTTCTGCATCAAGAC
AATCACTTCCAACATTGTCATCTTTATTGAGCAGATCGTTCAATTCCCAACTAAGCCCAG
CGAGCACCAAAGAAACTTTGGAAAATAAAGAGACTAATATCATATCTGTTTCAGAATCAT
CAATTGCTGAAGAAGTTGATGGAGTAGAAGACTCTGAGTTCATAGCCACTGATCTTTTTA
AGTGGCGTTGGTGCAGAGATCATCAATCGTCCCGTCATTTGCCTCAAAGCGATCATGTTC
TGAAACCCCAGGACTTGAATACCCATAATTTTCTGGAAGTTGGTGCGGCGGCCCTTTTAG
TTGGGGATATGGAAGCTAAAATGAAAGGGAAACCGTGGCAGACTTTTGGGACTGCCGAAA
TGCCTTATCTTGATCAACTTCTGCAGCCGTCACTGCTTACAACTGTAACCAATTCTGCTT
CCGCTCGTGCACACTTAAGAGCAATAACTGCATTAAAACGCTCCAAAGCAGGACCTCAAC
AGATTTGGGATGATTCTCCCATGAGTACCTTCCGTCCACGTGCAAAGCCACTTTTCCAGT
ATCGGCACTACAGTGAACAACAACCTTTGCGCCTGAATCCTGCTGAAGTTTCTGAGGTCA
TTGCTGCAGTTTGCTCAGAGACACCACCTCCAAATGTTAATTTCATGACAGTCTCATCTA
AATTAAGTAAAAACAGTGGAAAGCCGTCAATGGATGTGGCAGTTAGTGTTCTTGTCAAAC
TTGTAATTGACATGTATGTTCTAGATTCTGAGACTGCTGGTCCTCTCACTTTATTTATGC
TTGAGGAAATGCTCAATACATCAAGACTGGTGTCAAAGGCTCGGGCTTTTGATTTAATAC
TAAACCTTGGGGTTCATGCACATTTATTGGAGCCCCCAGCGCAGGATGATACCTCCATGA
TTGAGGAAGAGTATTCTCAAGAATCTTCTTTAGACAATGGCATTCCACTTTCCTCACAAG
GAAAGGGAAGAACAGATTATTTGAATAAAATTGGAAATTTGTCGTCTGTTGACAAATTTG
AGTGCTGGATTTTAGGCATTCTCTCTGAGGTCCTCCTTCATCTTGTTCAGACTGAAGAAA
GGGAAGAATCTATCTGGGCTTCTGCTCTTAGCTGTTTACTTTATTTTGTCTGTGATAGAG
GCAAAATCCGGAGGAGCAGACTGAAACAACTTGATATAAGAGTTGTTAGGGTACTCATGG
TTATTAGCAGACGAAATTCTTGGGCAGATATAGTACATCGCAAGCTTATTTGCATGCTGA
CGAATATGTTTTATCAAGCTCCTGATGCACCGAATAAAGCTGTTTCAGCTACCCCAATAT
TTCTGGTTGAGCAGGTTGATTTGATTGGAGGAATTGACTTCATTCTTGTTGAGTTAGTAC
TTTCAAATTCTAGGGAAGAGAGGAGGAACCTATTCCTGGTGCTCTTTGATTTTGTTTTGC
ATCAAATAAATGAGACTTGCATTGCTGCTGGAGTTTCCGAATATAGTGATGAAGAGGTTC
AACCTATTGCTACTTGTCTCATACTTGCAAATGCATCTGAAGCTTTGTATATTTCTGTCA
AGCTTGGTGTTGAAGGAATTATACAGCTTTTGAGGAGATCAGTTTCTACGACATTGTCAA
GATATCCCAATAGTGATCGACTTACTGTGCTCATGGACAAAATTGTCGAGAAGCTTGATG
TGCTTATAAAATCTTTCATCCATTTAGATCAAGAGTTTTCAAGTGCAGTACAGATAACCA
AATCTCATAAGTTTTTAGATGGTATTAATGGATATGCGGGAACCAGCATAAGCATGAAAG
CAAAGTTTTCTTGGGCCACCTTGCATTCTCTGCTTCATTCTAAAAGAACTGCTTCTCGTC
ACCATGGGTATTTGTGGTTGGGGTATTTACTGATGTCAGAAATTAGTGAGGAAGGCGATG
CAAGTATTCGGTCAAGCATCAATAATTTGCAGCAGAAAATTAAACTTGCTGGTGTTAATG
ATTACTCAGCTGCTTTGGATGTCCCTTTGCACATTTGGCTTTTGTGTGGACTTCTAAAGT
CAAAATTCAATTTTGTCAGATGGGGCTTTCTTTATGTTCTTGAGAGGCTTCTTGTGCGAT
GCAAATTTCTATTAGATGAGAGCAAAGTTCATCATGCAATCAGTGGTGAAACTCTTGGAC
ATCTAAATGATAAGAGTCGTCTTGAGAAAGCAAATGCAGTGATAGATATTATGAGCACTG
CCTTGTCCTTGATGGCGCAGAATGAAACAGACCGTCTGAACATATTGAAGATGTGTGACA
TTTTATTTTCTCAATTATGCCTGAAAATCCCACCTTCAAGTGCAATGCCACTGGATGTCA
TGCATGGTGATAAAGATCCTAGGAGTTTGGATTTGACCAAGAAAGCTGATGTAGGAGAAC
AATTTCCTCAAAAGGAGAATGGTTGGGAAGACTTTTCTGGCGATGCTAATGGCAGATTTG
ACAAACTTTCATCTAGGGAGACTGCATCCCTTGCGGCACTTCTTCTCCGTGGACAGGCCA
TTGTCCCTATGCAGTTGATTGCACGTGTTCGAGCAGCTTTATTTTATTGGCCTCTGATCC
AACTTGCAGGTGCTGCGACAGACAATATTGCTCTTGGGGTTTCTGTTGGTAGCAAAGCAA
GAGGAAATGTACCTGGTGCCACATCAGATATAAGGGCAACCCTTCTCCTGCTTTTAATCG
GTAAATGTACTGCAGATCCTGATGCTTTTGAGCATGTTGGTGGAGAACAGTTTTTTAGGG
AGCTGTTAGATGATACAGACGCAAGAGTGGCATATTACTCCTCAACTTTTCTTTTGAAGA
GGATGATGACCGATGAACCAGAAAGTTATCAGAAAATGCTTCACAGTCTTGTGTCAAGAG
CACAGCAGAGCAACAATGAAAAGCTTTTGGAAAATCCCTACCTTCAGATGCGTGGATTAC
TTCAGCTTTCAAATGAATAATGTACTCTCCGCTTTGTTTGCTCAACTTCGAGAGACTGCA
ATGGTGAGGTGATTGTCATTCCTCCTGATTCTCATAAAATCCTGGTGTAGGCACAAGATG
TCAGATCGATCCTTTGACCATGGGCATTAATGAAAGAGGATCATGTGTTTATTTTCGGTG
AAATATCTGATCCAAGAGCATAGGCTATGATGCACCATGAAGTTCTGCTACAGAAGTGAT
GGGGGAATATCCGCCTATAACATCTTCACCAAAATTATGTTACCAGATGCTAAGAGGTTA
AGTTCTTTCATTAAGCCTATGAGGCTTCAGGCATGCCTGAGAAACAAGGATTCAAAGTAT
ATATTTGAGACTAACCAAGCAAAAAGCACCAAGTATATCAGTTCGCTGCCTAGCTGCTGC
TTGTTTGATACCACATAATATGGGATATTCAGATAAAGTTGCTGGCAAAAATCAGATGTA
AAATGCCAATTCAAGTGCTGTAAAGGATGGGTCCTGGATTGGCATCCTTGTGCATGATCT
TTTTCAGTCCGAGGCTAGCACCTTTCTGGAGCAATTGTTAATAAAACTTCACTTCAATGC
CATGAATATCTGAGTACTCTACAATTGTGGATCACAAATCAAGATATGCCTAAATGCATA
TGAGTTGCCACCTTGACAAAGATTTTCAAGGTTTTACCTTTGGTTCACTAGCAAGGGTTC
TTGGTATGTATTGTAGGTAATGATTGTAGATAATATATCCTTCTCAAACTTGTACATATG
GATATTTGTTTTAAAGCCCACCATCCCACATCATGGAAAGGGGAAAAGAGTCCGTGCTGT
TGCGAGATAGCTGTTAGGAGATGTTCCACCTTTGAACATGTAAACGATGAAATTGTATAG
AACCTTTAATTTATAGTTTTCAAGGGGCTGTGATTTGAATGCTGTTGTAAGAAATACTAG
TTTTGAAGGCCAGCAAATCTTCTGATAAAGCCTGATTTCTG
>lbm_HQ_transcript_42
GCTAGTTTTCTGCAAACCAAAACCAAATCATAACTTTCTTTCTTCTTTCCGTTTCCTAAA
CATTACAAAATTCCATTCCTTTTCAATCCTACTCAACAGCAGCTTTCATTTTTTGATATT
TCACCTAATCCTTATAAGATATATATCGTTTTGCCCTCTGTCTTTTTTGCACTCGTGGTG
AATTTTCTCTCGGTAGAGGATTTCGGTTTCTAAGTCTTGTTGATTTCTGCATCCAGAAGC
CATTTTTCAAAGGTTCGAAGATGGAGCAATTTCAGAACCATGAGCTTGAATACGTGGCTG
ATGATTACACTGACTTTGATGATAATCCTTTCGATGATATAACTGATACTCCACGAAGCA
CAGATGTGGAAGACGATGTAGACTCAGATTTTGAGGATGATTTTGAACTGAGCAAGTCCA
AGAGTGATACGTCAGCGTTGGAAGCTAGAAATGGGAAGGATATACAAGGGATACCTTGGG
AGAGAATGAACTTTACTAGAGACAAGTACCGGGAGACAAGGTTGAAGCAATACAAGAACT
ACGAAAACCTCTCTTGCTCTCATGAAGAGCTGGAAAAGGAGTGCAAGGATGTGGAGAACG
GCCAAAACTTTTTTGACTTCCAGTTCAATACAAGGCTTGTCAAGTCAACAATCGTTCATT
TTCAGGTAGAGAAATTATGATCTCATTTTAATTATCCTTATGTTGCGCACTCTTAGAGAT
CCTTCCGAGTTAGATTATATATCTCGTTCCACGCAATTGACCCTCCCTGTCTAACTGCTA
ATATAAGAAAATTGTTGAGAAATAACTCAGTTCGGGGCATGCATAATTTTCTATTTATTT
TCTATGCTTCTGAAAATTCATGGTTTTAGTTTTTCTGGTCAATATTGGTTTTCTTATTTA
ATTAATTATATGAAAATGTTCACTCATCAATTTGCATCTATAGGTGTGTATTCTCTCTTT
TAAAAACATTTTGGATGTTACTGGATGTGGTGCAATCTAACTGTAGTTTAGAGGTCTTCT
GTGCTTGTCATTGCATTTATTTGGATTGACTGTAAGAATTAACATGTGCACCGCTAACCA
ATGCTTGAGCAGCATTCCAAGGAAAGAAAAAAGAAAAAATAATTATGCATATGTCAAGAG
AGCAACGATTTTGAGAAGATATGCTTGCGGCTTCCTCAAAGCTGGTGAATCTGCTCTTAT
TGTTCTTTAATATTTATCATTGTTGCATAAATTAACCTACTGCTATTCAAATTGGTGGTG
TTTTTGCCACCTTTGTCTTTTGGTTCCTTAGCTAGAGCAACTCTTTAGAACTGTATCTAG
GATTTCTGGCAGGAACAAAGTAGTGATGTGGCACAAGGTCTTCCTGCTTTGAGATTTTTT
CTGCAATTATTATGATTTATATAGTTTCTTCTCGAGCCCAGATCAACTTTTGTTGAGCTG
GGACTTCTATTTACCCTATTGTTTTTGTGCAGATGTTAACTCTTGCGAAGTGTCACATGA
ATTTTAATTGTATTAGAGGATTTGTGGGCAAGTTCAAAAACAGCTGAATATTTTTATGCC
AAGTTAGTATGAAACCATTATGGTGAGAGTATAAATTGAATTGTATAATATTTCAGTGAT
TTGCATCTCTGTGGTTTCTCATTTTGCTTACCTTCTTTTAGGTTCCCATTGTTTTGCATT
GTATCTATCAAACATGCATCTGCATAAAATTTGTTTCTTGACTTAAAAACTGCAAATATT
TGTTTGGTGGGGTCAAAAGGTTACCAGTTTATTCCTAGTGTGCTTGAATTCCAATTATGG
TGCTTTAATATTGTTAGAATTTCTGACGCGTTATTTTTGCTATTGTTGAACATTAAAACC
ACCAAGCTTGCATACCTCAAAAAGGGGATAATTTTTCTTAGTGTCGTGCCTTTAGGATCT
TGGTGTGAACCAAGTTTTTCTTTTATCTTTTTTAATTGTTGTTGTTGTCATTCTAGGACA
GTATGTTTGTGTATGTGCACTGAACAAGTTGCATTCACTGGTTTTCTTTTGGAAAACCTC
TCTTCACCTTCTTGGCCTTCACTCAAAGTTCTGTGTTGATTCATTGTTTGTCATACAAAC
TTTTAGGATGTTGATAGATATAATAATTCTGTTGCTTTGCTTGTTTAATATTCCTTCAAT
TAACCTCTATTGTGTGGGACTCCCATTTTATCTCCATTTCAGCCTTAGAAGCAGGTGGAG
TTATGTCTGAGGAAGCTGGCGCATTAAGGAATCATTGTCCATATGGTATGACAGGGAAAA
TATCTGAGAACTTAAAAGGGCCATGTCAAAATTTGATTATTGATTAGTTAGTGTGGGTTG
TTTTTCTGACGTGCATTAATTTTATGGTTTTATTTGCTAGTCCAATTGATTGGTCCAATA
TTTGGAAGTCACTACATCACACAAATCTTCTACTGTTCCTTATTGGCATTTGTATCTGAT
TTCCTTCTTAGACATGATTTGGTTAATATACTCTTTTATTGTTGGTGTGTATCCAATCCT
TGTCTAATTTCTTTACACATGAATTTAGCTTAGTTGTGCCCTTGATAGCATTTGATGCTC
AGTCTTGTGTAGGTTAAGAGACATTGTTGTGGCTTTTCTGATTATCTAACCCTTGAATTA
GTCAGGCTTTTGTTCTGATGCATGATTTCTGCATCCTTCACAATTATCAGCATTAGTCCT
TTGTCTATATTTAAATCACTTTGATAATGCTCGGAAATTTTCAGATTTTATCATCTTAAG
TGACTGCTTACTCTGCTGATTTAGTTTCTGGCGTTGCTTTCTTTTCTTATTGCACCTAGC
TGCTAAAATTTTTGGTTCTTAGAGCAGTAAAACAAATCTTTTTTATGCCAAATCCAATCT
AGTGTTGTCAAGGTTATGTATCTGTACTTCACGCCTATGGCAATGACTCCTATTTGCTTC
TACTAGGTGTTCCCTCCTCCCCACCCCTTCCCCCTCCACTTTTTTACTGTTTTTCTCTCC
TCCTTTCCCCCCCTGTGACCGACATTTTTGCTATTAAAATGGAAACATCATGGATTGCCA
CAGTACTTTTGTATCTTAAATAAGTGGTGGAGTTTTTCTATTAATTGTTTATGTGCAGCA
GAAGAGGGTTATCACTGTTAGATTGAGATCATCACGTCACCTCTCTCTTCCATTTGCACC
CCGGGTAGTGCTTATGGAAAATATTGTTTTTGAGCCAATGTTGGATCAGATTTGTAGACC
TTTTTTGGGAAGGTTAAATAGACACTTCCCGCCCTAAAATAACACTTAAGAACTTCAAAG
AACCATAGAATAGGGATATTTTCTTCAAATTGGATTCTAGGGCTTCTTGATTAGTGAGTG
GTGTAAATTCAAGCTTCTGGAACCAGATACAGGAACAGTTTAACTGTCATTTCTGGAGTT
TTGTGTTTGTTACCTTGTTAGTTCATAACTAGATAGTAGCAATTGTGAATTGAAGCTCCT
GGAATGGGAGAGCAACTTTTTTTTATTATTTGTCATTGCTAAGACTTTGCTTTATTGCAT
TCATCAATGATGCAAATGATGTGTTATCCTCTGTTTTGTCCTTTCAGCTTCGCAATCTCT
TATCATCAACATCAAAACATGATGTATATCTCATGCAAAACTACTCACTGATGCACTGGT
CCTCTATTCTGAGGAAAGGCAAAGAATTACTTAACGTTGCTAGACCCATCACACCGACAC
TGAAATACCCTGGATCTTTGTCCCAAACACTATCCAGAGTACAGATAAGCACAATGACTG
TCAAAGACAATTTATTGGCAGCTGGTGGATTCCGAGGGGAGCTTATCTGCAAGTATCTAA
ACCAACCTGGGGTTGCCTTCTGCACCAAAATAACTACAGACGAAAATGCAATAACTAATG
CAGTTGACATATGCAATACTCCAAATGGCCTAACCAGAGTTATGGCTGCAAATAATGATG
CCCGTGTAAGGGTTTTTGACACCAACAATTTCACCTGCCTGAGTCAGTTCTCATTTCCTT
GGTCTGTAAATAACACTTCTGTAAGTCCAGATGGTAGTTTACTCGCAGTCCTTGGGGACA
GTCCTGAGTGCTTGATTGCTGATGCACAATCAGGAAAGGTGGTTAGCACTCTGAAGGGGC
ATCTGGATTACTCCTTTGCATCAGCTTGGCACCCAGATGGCTGGACATTCGCAACTGGGA
ACCAGGATACCACATGCAGACTATGGGACATACGGAACCTATCGAAGTCTGTGTCTGTAC
TCAAGGGCAGAATGGGCGCGATCAGAGCAATCCGTTACACATCTGATGGCCGGTTCATGG
CAATGGCTGAACCAGCAGATTTCGTTCACATCTTTGATACAAAATCAGACTATGCAAAAT
GTCAAGATATTGACTTGTTCGGTGAAATTGCTGGGATCTCCTTCAGTCCTGATGCTGAAG
CTCTCTTCATCGGAGTTGCAGACCGGACTTATGGTAGCTTACTGGAGTTCAACCGGAAAC
ATTATCACCACTACTTGGATTGCATCTTCTAAGGTGCCATCTAACTCTGCCTGTAGAGCC
AATGCGCGTAGATAGTCTTGTCATATCTCTGCCTGGGAGTTCTGGAAATTCTGAACTTTG
AAAAAGAGTAGCCTTCTTTATATCTAAGGCTACTGCTCTCATGTAAAGAGGTTTTGAGTC
TTTTTGAGTTGTATATCTGAAGCTTAGCAGGGCTTGGAGTCCAAAAATCCCAGCAAAAGT
TGCTTATTCGAATTTTTCTTTTCTTTTCATGTGGCAAATAGATGTTCAAGATTTTGCAGA
TGTAAATTTTTCTAGCATAATATTCTAATACTGAAGACTGTTTCTCAGAGTG
>lbm_HQ_transcript_43
AAGAACACCAACTCTGTTTTTTCATTCATTCTTTTTTTTTTGGGTATATCGGCAGACTCA
AGAAATACAACTTTTGTATGTGAAGGATTTTTCAAGAGAATTTAGAAAAGTTTCAATTTT
GATTCAAGACAGGCATACTTTGAGGATTCTTGAAGTGGAAAAAAAAATTTGGGTTGTTTG
CAGTTTTGATTGAAAATGGAAGGTGGTGACCTTTATAGAGCCGGTAATAGTTTAAGAGCA
AACAGTACTTCATTATGGAGGAATACTGGAATGGAGGTCTTTTCACGTTCATCCCGAGAT
GAAGATGATGAAGAGGCTCTTAAATGGGCTGCACTTGAAAAGCTTCCTACCTTTGATCGG
TTGAGAAAAGGTTTGCTATTTGGAGCATCTGGTGAAGGTGCCAATGAAATTGATATCCCA
AATATTGGATATCAAGAAAGGCAGAATTTGTTAGAGAGGCTTGTGAAGGTTGCGGAGGAA
GATAATGAGAAGTTCTTGTTGAAGCTCAAGAACAGAATTGATAGAGTTGGGATTGATGTG
CCCACAATTGAAGTCCGGTACGAGCATCTAAAAGTTGATGCTGAAGTTCATGTGGGAGGC
AGAGCTTTGCCAACCTTTATTAACTTCTGTATAAACATTGTAGAGAGCTTGGTGAACAAT
CTCCATATAATTCCAAGCAGAAAGAAGCATGTGACCATTCTTCGGGATGTCAGTGGAATC
ATCAAGCCTTCCAGAATGACTTTGCTTTTGGGTCCTCCAAGTTCCGGAAAGACTACACTA
CTCCTGGCTTTGGCCGGAAGACTCGATCCCACTTTACAGGTCTCCGGAAGGGTGACTTAC
AACGGACACAACATGAACGAATTTGTACCACAGAGGACTGCTGCATATGTTAGTCAGCAT
GATCTCCACATTGGAGAAATGACTGTTAGAGAAACTCTGGGATTTTCAGCAAGATGTCAG
GGTGTTGGATCTCGTTATGAAATGCTAGCAGAATTGTCAAGAAGAGAGAAAGCTGCAAAT
ATTAAGCCTGACCCCAACATCGACGTGTACATGAAGGCTGCGGCCACAGAAGGACAGGAA
GCAAGTGTTGTCACAGATTACGTACTTCGGATTTTGGGGCTCGAAGTTTGTGCTGACACT
CTTGTCGGAGATGAAATGATAAGAGGGATCTCTGGAGGACAAAAGAAGCGTGTCACGACA
GGTGAAATGCTTGTTGGACCGACAAATGCACTTTTTATGGATGAAATATCTACTGGATTG
GACAGTTCCACAACATTCCAAATTGTGAATTCACTTCGACAATATGTTCACATCATGAAG
GGGACTGCATTCATCTCCCTGTTGCAGCCAGCTCCTGAGACATATGACCTATTTGACGAT
ATTGTTCTCATATCTGATGGTTATATTGTTTACCAGGGTGAGCGAGAACATATTCTTGAG
TTCTTTGAATCGACGGGCTTCAAATGCCCAGAGAGAAAAGGAGTTGCTGATTTCTTGCAA
GAAGTTACATCAAAGAAAGATCAGCGCCAGTATTGGTCACGTAAGGATGAGCCTTACAGG
TTTGTTACATCCAGCGAATTTGCTGAGGCATTCCAATCATTCCATATTGGGAGAAAGCTA
GGGGACGAGCTTGCAATACCATTTGATAAGAGCAAAAGTCACCCAGCAGCTTTAACAACC
AATAAGTATGGTGTTAACAAGAAAGAACTCTTGAAAGCTTGTACCTCCAGAGAACTTCTG
TTGATGAAGAGAAATTCATTTGTCTACATCTTCAAACTTTTTCAGCTTATTCTAATGGCT
TTCGTTGGATTCACACTCTTCTTCAGAACCGAAATGCCCCGAGATAGTGTAGCAGATGGA
AATATATATATTGGTGCTCTTTTTTATGTGGTTATTCAAATTATGTTCAATGGTATGTCT
GAGCTTTCCATGACAATTGCCAAGCTTCCTGTTTTCTTCAAGCAACGAGACCTTCGGTTC
TACCCTGCATGGTCATATGCCTTACCCACATGGATTCTCAAGATTCCAGTTACATTTGTT
GAAGTATCTGTTTGGGTGATTCTCACATACTACACGATTGGATTTGATCCCAATGTTGGA
AGGTTCTTCAAACAATTCCTAGTGCTTTTAGTTCTCAATCAGGTGGCATCGGCATTGTTT
AGAGCAATTGGAGCAGCTGGAAGGGACATGATTATTGCAAACACTTTTGGGTCATTTGTA
CTTTTGATGCTCTTTGCATTGGGTGGCTTTGTCCTGTCTAAAGATCAAATTAAGAAATGG
TGGATATGGGGTTATTGGTCCTCACCTTTGATGTATGCACAGAATGCAATTATTAATAAT
GAATTTAATGGAAATAAATGGAAAACTCCGTTGAATGGCAGTACAATAGGTGTTCTTGTC
ATGGAGGGTGGAGGGTATTTTACTGATACATATTGGTATTGGCTTGGAGTTGCTGCACAA
TTTGGATTCATTTTTGTCTTCAACATCTTATTCGTTCTAGCTCTTACTTTCCTTAAACCT
TTTGGGAGTTCTCGAGCTGCTGTACCAGAAGAAGATGGAAATGATGAAGGGTTGATGCAG
AATGGCTCTGCTGGTGGTGCTCTGTCTGGACGTGAACGAAGTAGAAGGGCCAGTGTCTCC
TCTGGATCCTCATCAATGAAGGCAGATGCCATTGAAGCTAATCAAACCGGGAAAAAGGGA
ATGATTCTTCCATTTGAACCTCATTCGATTACATTTGACGATGTAAAATACTCTGTTGAT
ATGCCAGCGGAAATGAAAGATCAGGGTGCTGCCGATGATAAATTGGTGCTTCTTAAGAGT
GTTAGTGGAGCCTTTAGGCCTGGTGTTCTCACAGCTTTAATGGGTGTTAGTGGAGCTGGA
AAAACAACTCTAATGGATGTGTTAGCTGGTCGTAAGACTGGTGGATACATTGATGGTAAC
ATCACGATATCCGGGTATCCAAAGCAGCAGGAAACTTTTGCTCGGATTTCTGGATACTGT
GAGCAGAATGACATCCACTCTCCACATGTTACTATATATGAATCCCTCCTTTACTCAGCT
TGGTTGCGTCTTCCCCAAGAAGTTGATTCTAAAACTAGAATGATGTTCATTGAGGAGGTC
ATGGAACTTGTTGAACTTGCTCCTTTGAGAGATGCACTTGTTGGGTTGCCAGGGGTTAAT
GGACTTTCAACTGAGCAGCGGAAGAGGCTCACCATTGCTGTTGAGTTGGTGGCTAATCCC
TCCATCATATTTATGGATGAGCCAACTTCAGGGCTGGATGCAAGAGCGGCTGCTATTGTG
ATGAGAACCGTTCGGAACACAGTGGACACAGGACGAACAGTTGTATGCACCATTCATCAA
CCTAGCATTGACATTTTTGAAGCTTTTGATGAGTTATTCCTAATGAAACGAGGAGGTCAA
GAGATATATGTTGGACCATTAGGCCGTCGTTCTACCCACTTGATCAAATACTTTGAGGGA
ATTGAAGGAGTGAGCAAGATAAAGGATGCTTATAATCCGGCAACTTGGATGTTGGAAGTC
ACTGCTTCAGCACAAGAATTGTCATTGGGTGTTGATTTTACTGAAATCTACAAAAATTCA
GACCTTTACAGGAGGAACAAAGCTCTCATTCAAGAATTAAGTACCCCTCGCCCTGGCACA
AAGGACCTCCATTTCACTTCCCAGTACTCTCAAACTTTCTTCGTCCAATGTATGGCTTGC
CTATGGAAACAACGCATGTCTTACTGGCGTAACCCTCCGTACACAGCCGTCAGATTCATA
TTCACTACCTTCATTGCCCTGGCATTTGGTACAATGTTCTGGGACCTTGGTTCGAGAACG
GAAACTGCTAGGGATCTAGTTAATGCTATGGGTTCAATGTATGCTGCCTGTATCTTTTTG
GGAGTCCAGAACTCCTCATCAGTGCAGCCTGTTGTGGCTGTTGAAAGGACAGTCTTCTAC
AGGGAAAGAGCAGCCGGAATGTATTCTGCTTTGCCATATGCCTTTGGACAGGTTGCAATT
GAGATTCCTTATATATTCTGCCAATCTGCTGTCTATGCTCTCATCACATACTCCATGATC
GGATTTGAATGGACAGCAGCAAAGTTCTTTTGGTACTTATTTTTCATGTACTTCACTTTA
TTGTACTTCACCTTCTACGGAATGATGACTGTGGCCGCAACACCAAATCACAACATTGCT
GCTATTGTTGCCTCTGCATTTTATGGCTTTTGGAACATCTTCTCAGGATTCATCATCCCA
AGACCAAGAATGCCAATCTGGTGGAGATGGTACTATTGGGCATGCCCAGTTGCCTGGACC
TTGTATGGCCTAATTGCATCACAATGGGGAGATGTCGAAGCTCAACTTGATAATGGTGAA
TTAGTAAAGGATTACTTGAGAAGCTACTTTGGCATTAGACACGATTTTCTTGGAGCAGTC
GCTGGTGTAATTGTTGGATTTACGGTTGTTTTTGCCTTCATATTCGCTCTTTGCATCAAG
ACATTCAATTTCCAGAGGCGGTAAAGAGATTGCCAAGAAATGTCTGCACTTTTGTATAGA
CTACTCCCAAGACTCAATCCTTTGGCCAAACAAGAGAGTTTTTGTATTGGTTGTTATCTA
ATATATTAGTTCATTAATATTTTTTTTTCCTATCAATTTTTGTATGCAGTTTGAGAATAA
TATCATCTGAAAATTAATATATATATATATATACAATTAGCTAGTTCCAGCTTCATGTAC
ATGAATGCTCAACCATGCTTTTAGATAGTCTGGTTTGTCCTTGTAATGTCTTTCAAATCA
TCTAAGTAAAAGAAATTCTTGCTCTCAGGATTTCAAATT
>lbm_HQ_transcript_44
ATGCTCTTACTGCCCTGGGGTGTATGGAACATCGTGGGGGTTGTGGAGCAGATAATGATT
CCGGTGATGGTTCTGGAGTGATGACATCCATTCCTTGGGATCTTTTCAATGATTGGGCTG
TCAAGGCTGGGATTGCTGCCTTTGACAAATTACACACTGGTGTTGGAATGATTTTTTTCC
CCAGTGATGAAGAACTTATGAAAGAAGCAAAAACAGCAATTGTGAATATTTTTAAAGAAG
AGGGTCTTGAAGTGCTTGGTTGGAGGCCTGTTCCTGTAGATGCTTCTATTGTTGGTTTTT
ATGCCAGAAAAACCATGCCCAACATAGAACAAGTCTTTGTCAGGATTGTTAAGGAAGAAA
ATGTTGACGACATTGAAAGAGAAATGTATATTTGTCGGAAATTGATTGAAAGAGCAGCCA
ACAGTGGAACTTGGGGTAGTGAACTGTACTTTTGCTCATTGTCCAATCAAACCATAGTTT
ACAAGGGAATGCTACGATCAGAAGTTCTTGGCAAATTTTATCTAGACCTACAAAATGATC
TCTATAAAACCCCATTTGCTATTTACCACAGGAGATACAGTACGAATACTAGCCCCAGAT
GGCCTCTAGCTCAACCCATGAGGTTTCTTGGCCATAATGGAGAGATCAACACTATACAGG
GAAATTTAAATTGGATGCAATCTAGGGAAGCCTCCCTGAGATCTCCTGTTTGGTGTGGTC
GTGAAAATGAAATTCGCCCTTTTGGGAACCCAAAGGCATCAGATTCTGCTAATCTTGACA
GTGCAGCCGAATTGTTGATAAGAAGTGGTCGTGCTCCTGAGGAAGCTTTGATGATTTTGG
TCCCAGAGGCATATAAAAACCATCCAACGCTCTCAATAAAATACCCTGAGGTTGTTGATT
TTTATGATTACTACAAGGGGCAAATGGAAGCCTGGGATGGACCTGCCTTATTATTATTCA
GTGATGGAAAAACTGTTGGAGCGACCCTTGATCGTAATGGACTCCGACCTGCTAGATATT
GGCGAACAAATGACAACATTGTCTATGTTGCATCTGAGGTTGGTGTTCTGCCAATGGATG
AGTCAAAAGTTGCAATGAAAGGGCGGTTAGGTCCTGGAATGATGATAGCTGTTGATCTAG
CAAGTGGTCAGGTTTTTGAAAACACTGAAGTTAAAAAGCGAGTAGCATTAACAAATCCTT
ATGGAAGGTGGGTAAATGAAAAATTGCGGTCACTGAAGCCCACAAACTTCCTTTCTACAA
CAGTCATGGATAATGAAACAATATTGAGGCGCCAGCAGGCATATGGATATTCGAGTGAGG
ATGTTCAAATGGTTATTGAATCTATGGCTTCACAAGGAAAGGAACCTACATTTTGTATGG
GAGATGATATACCGCTGGCAGCATTGTCTCAGAAGCCACACATGCTGTTTGATTACTTCA
AGCAACGGTTTGCCCAGGTTACAAATCCAGCTATAGATCCCCTCAGAGAAGGACTAGTTA
TGTCACTTGAAATCAATCTTGGCAAGCGTGGTAACATACTTGAAGTTGGACCTGAAAATG
CCTCTCAGGTGATTTTGTCAAGTCCTGTACTAAATGAAGGAGAGCTCGAGTCTTTACTTA
AAGACCCAATCTTGAAACCTCAAATCTTGCGAACATTTTTTGATGTAAGGAAAGGGTTAG
AAGGTTCTTTACAGAAGTCACTAAACAAGCTCTGTGACGATGCTGATGAGGCCGTTAGAA
ATGGATCCCAGTTGCTTATTCTCTCTGACAGATCTGATGAGCAGGAAGCAACCCAGCCAG
CAATCCCAATACTTCTTGCTATAGGTGCTGTTCACCAGCATCTGATTCAGAATGGTCTAC
GAATGTCAGCTTCTATTGTTGCAGATACTGCTCAGTGCTTCAGTACTCACCATTTTGCTT
GTTTAATTGGATATGGTACAAGTGCTGTGTGCCCCTATTTGGCACTGGAGACATGCCGAC
AATGGCGTTTGAGCACTAAGACTGTGAATCTGATGAGGAACGGAAAAATGCCTACTGTTA
CAATTGAACAGGCTCAAAAGAACTATTGCAAGGCTATTAGGTCTGGCCTTCTAAAAATTC
TCTCCAAAATGGGAATCTCATTGCTCTCAAGTTACTGTGGTGCTCAGATATTTGAAATTT
ATGGATTGGGGAAAGAAGTTGTTGACATTGCATTCTGTGGGAGTACATCAAGTATTGGTG
GGTTAACCTTTGATGAGTTGGCAAGGGAGACTTTATCATTCTGGGTAAAGGCTTTCTCTG
AGGATACAGCTAAAAGACTTGAAAATTTTGGATTTATACAATTCAGACCAGGAGGGGAGT
ATCATAGCAACAACCCGGAGATGTCAAAATTGCTCCATAAAGCTGTCCGGCAAAAAAGTG
AAAGTGCATATGCTGTTTATCAGCAACATTTGGCTACTCGACCTGTGAATGTTCTCCGAG
ATCTTCTCGAGTTCAAAAGTGACCGATCCCCAATCCCAGTTGGAAGGGTTGAGCCTGCTT
CATCTATTGTGCAGCGCTTTTGTACTGGCGGAATGTCGCTTGGAGCTATTTCTAGGGAAA
CTCATGAGGCAATTGCAATTGCTATGAACAGAATAGGTGGAAAATCAAATTCAGGGGAAG
GCGGTGAGGATCCAATTCGCTGGAAGCCCCTGACTGATGTTGTTGATGGGTATTCTCCAA
CACTCCCACACCTCAAAGGTCTTCAAAATGGGGATACTGCTACTAGTGCCATCAAGCAGG
TTGCTTCTGGTCGGTTTGGTGTCACACCAACATTTTTAGCAAATGCTGATCAATTGGAAA
TTAAAATTGCACAAGGTGCAAAACCTGGTGAAGGTGGCCAGTTGCCTGGGAAAAAAGTTA
GTGCTTACATTGCACGATTAAGGAATTCAAAACCTGGAGTTCCTCTTATTTCTCCCCCTC
CACACCATGATATCTATTCTATTGAAGACCTTGCTCAGTTGATCTTTGACCTTCATCAGG
TCAACCCCAAGGCAAAAGTATCTGTAAAGCTCGTGGCAGAAGCTGGCATTGGCACAGTGG
CTTCTGGGGTTGCAAAGGGTAATGCTGATATTATACAGATATCAGGACATGATGGAGGAA
CTGGGGCCAGCCCTGTAAGTTCCATTAAGCATGCAGGTGGTCCTTGGGAACTCGGACTTA
CTGAAACTCACCAGACGCTTATTGAAAATGGGCTCAGAGAAAGGGTCATACTCAGAGTTG
ATGGTGGTTTCAAAAGTGGAATGGATGTTCTAATGGCTGCAGCAATGGGTGCCGATGAGT
ATGGATTTGGTTCTGTTGCAATGATTGCCACTGGTTGTGTCATGGCCCGTATCTGCCACA
CAAATAATTGTCCAGTTGGTGTTGCAAGTCAGAGAGAAGAACTTAGAGCCCGTTTTCCTG
GTGTGCCTGGTGATCTTGTTAACTACTTCCTATATGTTGCTGAGGAGATAAGAGGCATGT
TGGCACAGTTGGGTTACGAGAAACTGGATGATGTTATTGGGCAGACAGATCTATTAAAAC
CTCGAGATATATCGTTGATGAAGACTCAGCATCTTGATCTTAGTTATATTCTTTCAAGTG
CTGGTTTACCAAAGTGGAGCAGCACTGCTATCAGGAACCAGGAGGTTCATAGCAATGGTC
CAGTTCTGGATGATGTTTTGTTGTCAGATCCAGAGATATCAGATGCAATTAAGAATGAAA
AGGTGGTAAATAAAACTGTGTCAATCTACAATGTGGACCGTGCTGTTTGTGGCCGTATTG
CAGGTGTAGTTGCAAAGAAATATGGGGACACTGGGTTTGCTGGGCAGCTCAATATCACAT
TCATGGGGAGTGCTGGGCAGTCATTTGGCTGTTTTCTCACCCCTGGGATGAACATCCGGC
TTGTAGGGGAAGCAAATGACTATGTGGGAAAGGGTATGGCTGGTGGGGAATTGGTTGTTA
CCCCTGTTGACAATACTGGATTTTGCCCTGAGGAGGCCACAATAGTAGGAAATACCTGCT
TGTATGGAGCAACAGGTGGTCAAGTCTTTGTTCGAGGAAAAGCTGGGGAGCGTTTTGCTG
TGAGAAACTCACTTGCTGAAGCGGTTGTAGAAGGCACTGGAGATCATTGTTGTGAATACA
TGACTGGTGGTTGTGTGGTGGTGCTTGGAAAGGTGGGTAGAAATGTAGCTGCTGGAATGA
CTGGAGGTTTAGCCTACATTCTAGATGAGGATGATACTCTTATTCCCAAGGTGAACAAGG
AAATCGTGAAGATCCAGAGAGTTCTTGCTCCAGTTGGACAGATGCAGCTTAAGAATCTCA
TTCAGGCCCACATTGAGAAAACTGGGAGTAGCAAGGGTGCTGCCATTCTGAAGGAGTGGG
ACAAGTATTTGCCACTCTTCTGGCAGCTGGTTCCACCAAGTGAAGAAGACACACCGGAGG
CTTGTGTTGATTATGAGCAAACGGCTGCCGGGAAAGTGACTTTACAATCTGCATAGAGGA
TATTCCGGTATGATTCATGACTATTTTCCTGCAGCTGCAACCAAGGTCCTTTAAAGGTTG
AATTGTATAGGAGATTCTTTATATGCTCTGCGAACGAGATTGCCAAAAATGAGAGATTTC
AGAAGGGGAAGTTTCCTCGCCTAAAATCAGAGGCCATGATCATTATTGACCAGCAGATAT
TTCAAAATGTGGGGGTGTACAGTGATGGAGGGTATATTCAGATTCTAGATGCTGGTTTTG
CAATATCTTCACTGAAGTTGTATGTTTTTTTTTTCACTTTACAATCTGAAAGCATGAAAT
GTAAATATAAGCTGATCTGCCTTCCTGCCCC
>lbm_HQ_transcript_45
AATGAGTTATTTAAGCTCCACGCTTTCTTTCCTTTGACTAAAAATTCAATCAAACCAAAC
TAGAGTGCTAAGTTTCATTGTAGCAAACGAGTAGTTGGTTTATTCGGAATTAACGGAAAT
AGGAATTTTGTTTGGTGACCTAAGATCTAATTGTAGAAAGAATCAAAAGCTGCGGATAAC
CCCCTTTACCTATATTTTTGATTAAGTCTCTATCAAAAAAGAGTAAATTATGAAATTTGG
CAAACAAAACGAATTTTTTCTTCTGATCTTACGTATATAATTCAAATAGAAAAGTCGAAA
GTTTTGTGTTTTTCTCGATTTCCCGAGAATCCAGTTTAGCTAAAAATACCTCCGGGTTCG
GATTCTAACGAATCTTTAGACAATCTGGAAGAAAGTCTTTCTTTAGTAAAGAACTAAAAA
GAATAAAGTTGATTATCATACATATTTTTCATGTAGAAAGATGAATAAGTTTCATTTATT
TAGCTCGACATTCCTTGCACTTATTCTATATATCACTTAGATATATAGATACTTAGATCT
ATACTAAGAATTGAATTCATAATTCAATAATAATGAAAATTTATAATTATAATTATTATA
AGATATCTTTATTTATAAATAATAATAACAGGTACGAACAAGAAATGGAGGTACCCATTC
TATGACAACTTTGAACCTTTCCCCTATTTTTGTGCCTTTAGTAGGCCTAGTATTTCCGGC
AATTGCAATGGCTTCTTTATTCCTTCATGTTCAAAAAAACAAGATTGTTTAGACCTGACG
GACCCCATTTTTTTTTCAAAACATAGACTTGTATCATAACTAACACGGATATCTATTTAG
CGAAATTATATAACATGCGATTCCTGCCGAACATAAAGGAAAGGACTCTTATACCTGCAG
AAACATAATAATATATGGGTAAATGAATTCTAGCCATTTTCAAATCGACCCCGATCGCTC
GATGACTGAAATAAGAAGTCCTCGGATCTATATGTATAGTGGATCATATGAAGGATATGT
CATTATTTTAGTTTAGATTAGATCTAAGTAATTTGATGAATTACTCCTAAAGGTTCACAT
CAAACTAGTGCTAGTTGATGAGAGTTACTTCGGAAACAAAAAAGGTAAAGTCAAATTAAT
TTGAGGGTTTCTCTCAATTCCAATAAAATACAATCGGATCAAGTATGAGTTGGCGATCAG
AACATATATGGATAGAACTTATAACGGAGTCTCGAAAAATAAGTAATTTCTGCTGGGCCT
TTATCCTTTTTTTAGGTTCATTAGGATTCTTATTGGTTGGAACTTCCAGTTATCTTGGTA
GAAATTTGATATCTTTTTTTCCGTCTCAGCAAATCATTTTTTTTCCACAAGGTATTGTGA
TGTCTTTCTACGGAATCGCAGGTCTCTTTATTAGTTCCTATTTGTGGTGCACAATTTCCT
GGAATGTAGGCAGCGGTTATGATCGATTCGATAGAAAGGAAGGCATCGTGTGCATTTTTC
GGTGGGGATTTCCTGGAAAAAATCGTCGCATATTCCTCCAATTCCTTATAAAAGATATTC
AGTCCATTAGAATAGAAGTTAAAGAGGGTATTTCTGCCCGCCGTGTCCTTTATATGGACA
TCCGAGGCCAGGGGGCCATTCCCTTAACTCGTACTGATGAGAATGTGACTCCACGAGAAA
TTGAACAAAAAGCTGCTGAATTGGCCTATTTCTTGCGTGTACCAATTGAAGTATTTTGAA
TGGGTGCTTTAATGGAAGAATCCTCTTTTTTTCTATAACATAACCTAAGTGAAGTTTCAT
CAGAAGGGTCATTCGAGTCAAAGCGGGCAGAACAACTACAAAACGAAATTCTTTATTTTT
ATCACTCGATGTTTTATTTTCTCCTTTCTTTTGTGTTCCTTAATAACCAACACAAAAATC
AAAATTCGATTTCTTAATAATGATAACTAGCCAATTTCTGTCTTGTTTTGCTACTTTGAG
TATCGCAATATCTTTCCTTCAATTATTCTACTATTCCTGTCGGTGGGCAATCAGTGAATT
TATTTATTCATTTTTTATGGATATTATATTGTGAATTCTTTCGTCTCAAAATTGGATTAA
TATTCATTACTTAAAGCGGTTCTTTCAGTCATTCATTGAAAGGAGACGATTGTTTCAAAT
TTGGCCAATTGAGATATCGGGAAACAATATTTTTTTAGTATTTCTTCATTCGAAATGGAT
TGATTATTAGTCGATTTCTCTAGTCTTTCGAGATTGAAAGACTAATCACAAATAAAATAG
ATTCATAGGTTCCATACCTTGTATAGAACTCATGCGTGAAAGAAGGATTCGATCGCATAG
AGTTAACTGTGTTGATTAACAATTCAACAGATGAAAAAATGGCAAAAAAAAAAGCATCCA
CTCCTCTTGTATCTATAGTATTTTTGCCTTGGTGGCTTTCTCTCTCATTAAAAAAAAGTC
TGGAATCTTGGGTTACTAATTGGTGGAATGCTGGGCAATCCGAAATTTTTTTGAATGCTA
TTCAAGAAAGAGGTATTCTAGAAAAATTCATAGAATTAGAGGAACTCCTCGTCTTGGACG
AAATGATCGACGAATACTCGGAGACACGTCTACACAAGATTCCTATACGAATCCAAAAAG
AAACGATCCAATTAATCAAGATGCACAACGAGGATCGTATCCATACGATTTTTCACTTCT
CGATAAATATAATCTGTTTTGTTATTCTCAGTGGTTATTCTATTTTGGGTAATGAGGAAC
TTGTTATTCTTAACTCTTGGGCCCAGGAATTCATATATAACCTAAGCGACACAGTCAAAG
CTTTTTGTATTCTTTTATTAACCGATTTATGTATCGGATTTCATTCACCCCACGGTTGGG
AATTAATGATTGGCTCTGTCTACAAAGATTTTGGATTTGTTCAGAATGATCAAATCATAT
CGGGTCTTGTTTCCACTTTTCCAGTCATTCTTGATACAGTTTTTAAATATTGGATTTTCC
GTTATTTAAATCGCGTATCTCCGTCACTTGTAGTTATTTATCATTCAATGAATGACTGAT
AAAAGATCCACTCATATTAATCTAATCCAATTCGAAGGTTTGCTACTTTGTAGTTGTACA
CAAACAAAGCGTTGAAAATTTATGCTTTCTATTTTGACCCATTTTCAGGATTCATCCTAT
ATTATTCCAGTAACCTGTAAAATTTTTATTTTTACAGCAACTAACAGAATCGTGGATAGG
GAACTATACTAGCGACTTACCCCACCTATTGTAGAAATTTTGGTATCAACGATTGAACCA
TGAAAACTAGAAATACCTTTTCTTGGATAAAGGAACAGATTACTCGATCTATTTCCGTAT
CGCTCATGATATATATCATAACTCGGACAGCCATTTCAAATGCATATCCCGTTTTTGCAC
AGCAGGGTTATGAAAATCCCCGAGAAGCGACGGGGCGTATTGTATGTGCCAATTGCCATT
TAGCTAGCAAGCCCGTGGATATTGAGGTACCGCAAGCGATACTTCCTGATACTGTATTTG
AAGCAGTTGTTCGAATTCCTTATGATATGCAACTGAAACAAGTTCTTGCTAATGGTAAAA
AGGGGGGTTTGAACGTGGGGGCTGTTCTTATTTTACCGGAAGGTTTTGAATTAGCTCCCC
CCGATCGTATTTCTCCCGAGATGAGGGAAAAGATAGGAAATTTGTCTTTTCAGAGCTATC
GCCCTAATAAAAAAAATATTCTTGTGATAGGTCCTGTCCCCGGTCAGAAATATAGTGAAA
TAGCCTTTCCTATTCTTTCCCCTGACCCCACCACTAAGAAAGATGTTCACTTCTTAAAAT
ATCCTATATACGTAGGCGGGAACAGGGGAAGGGGTCAGATTTATCCCGACGGGAGTAAGA
GTAACAATACAGTTTATAATGCTACCGCAGCGGGTATAGTAAGCAAAATCATACGAAAAG
AAAAGAAGGGGGGGTATGAAATAACCATAACAGATCCGGATGGACGTCAAGTGGTTGATA
TTATCCCCCCAGGACCAGAACTTCTTGTTTCAGAGGGCGAATCCGTGAAATTTGATCAAC
CATTAACGAGTAATCCTAATGTGGGCGGATTCGGTCAGGGAGATGCGGAAATAGTACTTC
AAGATCCATTACGTGTCCAAGGCCTTTTATTCTTCTTGGCATCTGTTATTTTGGCACAAA
TCTTTTTGGTTCTTAAAAAGAAACAGTTCGAGAAGGTTCAATTGGCTGAAATGAATTTCT
AGACTTGCGGATTTATTGACATCAAGTGATTATTCGTCTTCCCAGTCTTCTGCACAAGAA
AGGGAATTTTCTACACCCCTTCTTGTGCGGAAGAGTAAAGATTCTTGTTTTTGAAATATT
CCTAGTCTTTTTTACAGATTTACCAGAACCTTTTTGATTTTTTACGAAACATTCTAAGTA
TAAGAAGTAGTGGACAAATAAAAAAAAGAGGGGAGTTCGGTAAATAGAACTTATTGAATG
AACTTATAAAAAAAAAATTGCATTTTTATGAGATACAAAAATAAAAAGAGTCAAAATGCA
AATCAAATGAATAGAATAAATATAAATATATAAATAGAGTAAAGTTCTATTAGTATAGAT
TAGTATAGAAAGTATTAACCCGATATCTAATTTACAAAATATGGATTCTATCATCCAAAA
AATTGAGCGATTCCTTATTTCTTCTAACTTTGAAATGAAAGTTATGGATAGATACTGAGG
TGTTCTGAATAAATCAATGGAGTTCGTTTTTCAAAAGCATCACCAGAGAGTGGAATTTTT
TGAAACGTAAGAAAAGGAATTGATCATTTAGACG
>lbm_HQ_transcript_46
ACAGCCAAGAAGAAGGAAAAGAAAGAAAGCAAGCAAAGAAGGAGAAAGAACTAGAGAGAG
AAACAAATATCAGGAAATGCTTCTCTCAATACAAAATACTACTATTATAATGAATTCCTT
CATCAGCATCATCATCTCTTTCCATCATCAATCCCTTCTTGTAGTTTAAAATTAGAGAGA
GAAAACAGAGAAAGTATGCAAAGAAAGTGAAAAAACAAACTTTTGAATTCATCTTTCATC
ATCATCAAAGGAAAAAAGGGGAGAAGAAAAGTAAAAGAAAAACACTAATGAGAATGAGAG
AGAGATGAAAGTGGATTTGTTGTTGTGAAGAACAAGAAGAGTTGTAGAGTAGTACAATAG
AGAGAAAGAGAGAGAGAGAAGGGAGTTTTTTCTCTGTGTGTGTCTGGGGAGTGTAGTGTA
GAATAGGGGGCAATTGAAAAGTAGAAACTGCAGCATTTTTCAATTTGGTCTCTGCAATCC
TCAACATCCCCTCCTTTTCCAAAGCTCCTCTTGTCCCCCCTTCCCCTTCTCTCTGCTCCT
TCTTTCCCTTTTCCAATATACCCTTTTTCTCGTCCCTGCCTTTAACCGGCACCGGCCACT
TGCCGGGAAGTCTCTCCGGCTCCGGCCTTCTCAGTCCCTTTTCTTGTTTTTTCTGATCTT
GAGCTAAAGGTTCAACCCTTTTCCCGTTTCCCTTTATTTTGGAAAGGATACTTCTTTTTT
TTTAATGAATTTTACTTTTATTCTAAAAGCTGAGAAGCAGTGGGAAAAAGGCTGGTTTAG
TGTTTGATCCATTGACCTCGCTATTAACTTATTTTTTCGTGTAGTTTTGGGGCTAAAGAC
AGCTTTGCCAAGCTAGCCTTTTCTTTTTGGAGTTTAGTTTTCCGGTTTTTTGGACCGTCG
GAGGGACATCGGAGCTCTGATTAGTCAGCCAAGAAATGGGTCTCCGGTGAAGTCTAGTTT
GATTGGTGTTTTTAGCTGAAAATACGAAAGTCTTAGAAAAAGATAAAATGAAGACATCGG
CCAATGGTGCTGGCGCTCCATCAGCGACGGTCATCGGTAACCCCACTGAAGGTGAGAAGA
AGAGTATAAACCCAGAGCTATGGCAAGCATGCGCTGGTCCTCTGGTGAACCTGCCGGCCG
CTGGGACCCACGTTGTCTACTTCCCTCAAGGCCATAGTGAACAGGTTGCAGCATCTATGA
AGAAGGACATGGATGCTCAAATTCCAAACTACCCCAACCTTCCGTCGAAGCTACTATGCC
TTCTCCACAATGTGACGCTGCATGCCGATCCAGAAACTGATGAAGTATATGCTCAGATGA
CACTCCAACCTGTTCCTTCATTTGACAAGGATGCATTACTAAGATCCGATTTATCTATGA
AAGCAAATAAACCACAAACAGAATTTTTCTGCAAGACTTTGACAGCTAGTGATACTAGTA
CTCATGGAGGTTTCTCTGTTCCTCGCCGTGCAGCAGAGAAAATTTTCCCCCCTTTGGATT
TCACAATGCAACCACCTGCCCAAGAACTTGTTGCCAGGGATCTCCATGACAATGTCTGGA
CATTTCGCCATATCTATCGTGGGCAACCAAAACGCCACTTGCTTACCACGGGATGGAGTC
TTTTTGTCAGTGGAAAGAGGCTTTTTGCAGGGGATTCAGTATTGTTTATTAGGGATGAAA
AACAACAACTTCTGTTGGGCATAAGACGGGCCAACAGGCAGCCTACAAATTTATCATCAT
CAGTTCTGTCAAGTGATAGCATGCATATAGGAATTCTAGCCGCAGCAGCTCATGCTGCTG
CAAACAATAGCCCATTCACTGTTTTTTATAATCCAAGGGCTAGTCCATCAGAGTTTGTGA
TTCCTTTGGCCAAGTACTACAAAGCAGTTTGTAGCAATCAAATATCTCTTGGTATGCGGT
TCCGCATGATGTTTGAAACTGAAGAATCAGGAACACGAAGGTACATGGGAACAATTACAG
GCATCAGTGACCTCGATGCTGTAAGGTGGAAGAACTCACAATGGCGAAATTTGCAGGTTG
GTTGGGATGAGTCGACTGCTGGAGAGAGACGTAATCGTGTCTCAATTTGGGAGATTGAAC
CTGTAACTGCCCCATTTTTCATCTGCCCTACTCCCTCCTTTTTCAGACCAAAACGGCCAA
GGCAACCGGGAATGCCAGATGATGAGTCTTCTGATCTTGATAGTATATTCAAGAGGACAA
TGCCTTGGCTTGGTGATGACTTTGGCATGAAGGATCCACAAGCACTCCCTGGTCTGAGCT
TAGTTCAATGGATGAACATGCAACATAATCCATCCTTAGCCAACTCAATGCAGCCAAATT
ATCTGCATTCTTTATCTGGTTCAGTACTACAGAATCTAGCAGGAGCAGATCTTTCACGTC
AATTTAGTTTGCCTGGAGCACAAGTACCTCAGCAGAATAACTTACAGTTCAATGCACAGA
GGCCAGCACAGCAACCACAACACCTTGATCAGCTGCAAAAGATGCCAGCTGCCTCACTCA
ATCCATTAGGCTCCATAATTCAGCCACAGCAGCAATTGACTGATATTGCACAGCAGCAAA
GGCAAACTTTGATGAATCAAACATTGCCTACCAGCCAAGTGCAAGCTCAGCTTCTTCAGG
GGCAGAATCTGGTCCAGAGTCAAAATATTCTTCAGCAGCAACAATCTAGCCATCAGCTTC
AAAGGAATCTCTCTCAGAACCTGCAATCTTCACAGTCTCAGCAGCATCAGCAGCCGATTT
TGAGTCAGAATCAACAGCAAAATCTAATGGTGTCCCAGTCAAGTGATCCCATTAGCCAAC
AGTTGATGTCTGAGAACCAAATCCAGCTTCAGCTTTTACAGAAGCTCCATCAACAGCAGC
AGTCACTTTTGGCCCAACAATCGGCACTGCAGCAGCCATCTCAGCTTACGCAGATCCATG
ATCAGCAGAAGCAGCTCTTAGATGTCCCGCAGAGCTTTTCGAGGTCTATGACATCCAGCC
AACTACTGGATACATCTCAAACAACCTCTACCTCGATGCCCCAATCACATGTTCTCCCAC
AGCAAATAACAAGAACCAGTAGTCAAAACAATGTCCGGTTTAGTCAACCACCTCAACAAG
CAAAGCAGCAGCAGCAGCAGCCGCAGCCTGGAGTGCTTCCAACCAATCAGTTCTCTGCAG
CTGGCAGCAGTTTACTGACAGGAGCTGCTGGTGGAGGCCAGTCTGCTATTACTGATGATG
TTCCTTCTTGTTCTACTTCTCCATCCACAAATAATTGCTCGAATGTAGTTCATCCTGTCA
TGAATGGCAGGACACACCGGAATACCCCAATGAGTGATGAGATAACTCAGCCATCTGCAA
CCCTCTTAGGTTCAAGTGGTTTAGAAGCCATGTCTGCCAGTAATTTAGTTAAAGACATGC
AGCAAATGACTGAAGTTAAGCCTTCATTGAATGTCTCAAAGAGTCAGAATCAAGGGTTTT
TAGCTCAGCAGCCCTACCTTAATGCATCTGGGGCCCAGATGGATTATTTGGATAGTTCAT
CTTCAGCTACTTCAGTCTGTCTTTCCCAGAATGATGTTCAGTTGCAGCACAACACCAACC
AAATGTCTTTCAATTCCCAGCCAGTCTTGTTTAGAGATACGAGTCAAGAAGGTGAAGTTC
ATACTGATCCCAGAACTAATGTTTCTTTTGGGTCTAACATTGACAACCAATTGGGAATGC
CTATAATGCCTGACTCTGTGATTACAAAAGGCATGATGGGTTTGGCAAAGGACTTCTCAA
ATAATCTTGCTTCAGGAGGTGCAATGCTTTCCAGCTACGAGAACCCCAAGGAGTCTCAAC
CTGAACTTTCATCGTCAATGGTTTCTCAGTCATTTGGTGTTCCAGATATGGGATTCAACT
CGATTGATTCTGCCATGAATGACAATGGATTCATGAATAGAAATGCCTGGGCCCCACTGC
CGCAACTACCTCGCATGCGAACCTATACCAAGGTTTATAAGCGAGGAGCTGTTGGAAGAT
CAATAGATATTACACGTTACTCAGGCTATGAAGAACTTAAACAGGATCTAGCTCGCAGAT
TTGGTATAGAGGGGCAACTGGAGGACCGTCAGAGAATAGGTTGGCAACTTGTATATAAGG
ATCACGAAAATGATGTTTTGCTAGTTGGTGATGACCCCTGGGAGGAGTTCGTGAACTGTG
TCCGTTGCATCAAGATTCTTTCTCCTCAAGAAGTCCAGCAAATGAGCTGGGATGTAGAAT
TTGGGAACAGTGTACTCCCTAATCAGGCTTGTAGCAGCTCTGACGGTGGGAATGTGTAAA
TTACATAGCTAGAGTTTTAGCTATTCTTCGATGGTCAAAAGCTTCGAGTGATGCTAGTAG
GTTTGTTTACCAACTCTAACATGGCAGAAATTTGATCAGTGGCCACTCTTATCCTCACAT
AAACATGAGCAATGGGCAAACTGCAGCTAACACGGTCTTGGTAAAAAGAAATGACCCCTT
CACTAGTGGTATGTTACTCCTGCTTTGCGATCCAACATAAGTTGCCCAGAAGAGGAAGTG
GCTTTGTTTGATCTGCTTTTGAAAGAAGTACCAGGACTTCCTGAGCATCAAAGCTCAGGT
GCATTAGATATAGTTGAGAGCAACATCTGTTCTAGCACATTGAAAATTGACCATTTTCTC
ATCGTCAATGAGATCGGTTGGCAATTTTTCTATATCCCATAGTACACAGGGATTCCAGTC
ACTGAATTGCATAATAGTAAAAGCTTGAAATCTGTAATGTTGTAGTTGCAGAGTGTATAG
AAGTGTAGTTTTTTCCCTTCAATCTTTTAATGATATTTCTCAGATGAATTTCAGAGGTTC
T
>lbm_HQ_transcript_47
AACACTTGCCCAGGATCGACTTCCAGATCATAATTGCTCTAGTGAATAATTAAAGAAAAT
AGATAGATGGGAAATAGAAAATAAATAAACGAATTATAGAAATATCTCTCAATCTCTCAA
AGGTTCACTAATTATTTGACTGTTGGCGGGTCTCTTTGTATGTGTTGTCCGGAAAGAGGA
GGACTCAATGATTATTCGTTCGCCGGAACCAGAAGTAAAAATTTTGGTAGATAGGGATCC
CGTAAAAACTTCTTTCGAGGAATGGGCCAAACCGGGTCATTTCTCAAGAACAATAGCTAA
AGGGCCTGATACTACCACTTGGATCTGGAACCTACATGCTGATGCTCACGATTTCGATAG
CCATACCAGTGATTTGGAGGAGATCTCTCGAAAAGTATTTAGTGCCCATTTCGGGCAACT
CTCCATCATCTTTCTTTGGCTAAGCGGCATGTATTTCCACGGTGCTCGTTTTTCCAATTA
TGAAGCATGGCTTAGTGATCCAACTCACATTGGGCCTAGTGCCCAGGTGGTTTGGCCAAT
AGTGGGCCAAGAAATATTGAATGGTGATGTGGGTGGAGGTTTCCGAGGAATACAAATAAC
CTCCGGGTTTTTTCAGATGTGGCGAGCATCTGGAATAACTAGTGAATTACAACTATATTG
TACCGCAATTGGTGCATTGGTCTTTGCCGCGTTAATGCTTTTTGCTGGTTGGTTTCACTA
TCATAAAGCAGCTCCAAAATTGGCTTGGTTTCAAGACGTAGAATCTATGTTGAATCACCA
TTTAGCGGGGTTACTAGGACTTGGGTCTCTCTCGTGGGCAGGGCATCAAGTACATGTATC
TTTACCAATTAATCAATTTCTAAATGCGGGAGTAGATCCTAAAGAAATACCACTTCCTCA
TGAATTTATCTTGAATCGAGATCTTTTGGCTCAACTTTATCCCAGTTTTGCCGAGGGAGC
AACCCCATTTTTCACCTTGAATTGGTCAAAATATGCGGAATTCCTGACTTTTCGTGGAGG
ATTAGATCCAGTAACCGGGGGTCTATGGTTAACCGATATTGCACACCATCATTTAGCTAT
TGCAATTCTGTTCCTGATAGCGGGTCACATGTATAGGACCAACTGGGGCATTGGTCATGG
TCTGAAAGATATTTTAGAAGCTCACAAAGGCCCATTTACTGGTCAGGGTCATAAAGGGCT
ATATGAGATCCTAACAACATCATGGCATGCTCAATTATCTCTTAACCTAGCTATGTTAGG
CTCTTTAACCATTGTTGTAGCTCACCATATGTATTCCATGCCCCCCTATCCATATCTAGC
TACTGACTATGGTACACAACTGTCGTTGTTCACACATCACATGTGGATTGGTGGATTTCT
CATAGTTGGGGCTGCTGCGCACGCAGCCATTTTTATGGTAAGAGACTATGATCCAACTAG
TCGATACAATGATCTATTAGATCGTGTCCTTCGACATCGTGATGCAATCATATCACATCT
CAACTGGGTATGTATATTTTTAGGCTTTCACAGTTTTGGTTTATATATTCATAATGATAC
CATGAGCGCTTTAGGGCGTCCTCAAGATATGTTTTCAGATACCGCTATCCAATTACAACC
TGTTTTTGCTCAATGGATACAAAATACCCACGCTTTTGCACCTGGTGCGACGGCCCCTGG
TGCAACAGCAAGTACGAGTTTAACTTGGGGGGGTGGGGATTTAGTAGCAGTGGGTGGCAA
AGTCGCTTTGTTACCGATTCCATTAGGAACCGCAGATTTTTTGGTCCACCACATTCATGC
ATTTACGATTCATGTGACGGTATTGATACTCCTTAAAGGTGTTTTATTTGCTCGTAGCTC
CCGTTTAATACCGGATAAGGCAAATCTTGGTTTTCGGTTTCCTTGTGATGGACCTGGAAG
AGGGGGTACATGCCAAGTATCGGCTTGGGATCATGTCTTCTTAGGACTATTCTGGATGTA
CAATGCAATTTCAGTAGTAATATTTCATTTCAGTTGGAAAATGCAGTCAGATGTTTGGGG
CAGTATAAGCGATCAAGGGGTAGTAAGTCATATCACGGGAGGAAACTTTGCGCAGAGTTC
TATTACTATTAATGGGTGGCTGCGCGATTTCTTATGGGCGCAGGCATCCCAGGTAATTCA
GTCTTATGGTTCGTCATTATCTGCCTATGGCCTTTTTTCCTAGGTGCTCATTTTGTATGG
GCTTTTAGTTTAATGTTTCTATTCAGCGGACGCGGTTATTGGCAAGAACTTATTGAATCC
ATCGTTTGGGCTCATAATAAATTAAAAGTTGCTCCTGCAACTCAGCCGAGAGCCTTGAGC
ATTGTACAAGGACGTGCTGTAGGAGTAACCCACTACCTTCTGGGTGGAATTGCCACAACA
TGGGCATTCTTCTTAGCAAGAATTATTGCAGTAGGATAATGGCTAGGAGGATTTGAAAGG
CATTATGGCATTAAGATTTCCAAGGTTTAGCCAAGGTTTAGCTCAGGACCCCACTACTCG
TCGTATTTGGTTTGGTATTGCTACCGCACATGACTTCGAGAGTCATGATGATATTACTGA
GGAACGTCTTTATCAGAATATTTTTGCTTCTCACTTCGGTCAATTAGCAATAATTTTTCT
GTGGACTTCCGGAAATCTGTTTCATGTAGCTTGGCAAGGAAATTTTGAGTCATGGGTACA
GGACCCTTTACATGTAAGACCTATTGCTCATGCAATTTGGGATCCTCATTTTGGTCAACC
GGCTGTGGAAGCTTTTACTCGAGGCGGTGCTCTTGGCCCAGTGAATATTGCTTATTCTGG
TGTTTATCAGTGGTGGTATACAATCGGTTTACGCACTAATGAAGATCTTTATACCGGAGC
TCTTTTTCTATTATTTCTTTCTGCCCTATTCTTAATAGCGGGTTGGTTACACCTACAACC
GAAATGGAAACCAAGCGTTTCGTGGTTCAAAAATGCCGAATCTCGTCTGAATCATCATTT
ATCAGGACTGTTCGGCGTAAGTTCCTTGGCTTGGACAGGGCATTTAGTACATGTCGCGAT
TCCTGGATCCAGAGGGGAGTATGTTCGATGGAATAATTTCTTAGATGTATTACCGCATCC
CCAAGGGTTAGGTCCACTTTTTACAGGGCAATGGAATCTTTATGCTCAAAACCCCGATTC
AAGTAGTCATTTATTTGGGACCTCCCAAGGAGCAGGAACTGCCATTCTAACTCTTCTCGG
AGGATTTCATCCACAAACGCAAAGTTTATGGCTGACTGATATTGCTCATCATCATTTAGC
TATTGCATTTATTTTTCTCATTGCTGGTCATATGTATAGAACAAATTTCGGGATTGGGCA
CAGTATGAAAGATCTTTTAGATGCACATGTTCCTCCGGGGGGACGGCTGGGACGTGGGCA
TAAGGGTCTTTATGACACAATCAATAATTCGCTTCATTTTCAATTAGGCCTTGCTCTAGC
TTCTTTAGGGGTTATTACTTCCTTGGTAGCTCAACACATGTATTCTTTACCTGCTTATGC
ATTCATAGCACAAGACTTTACTACCCAAGCTGCATTATATACTCATCACCAATATATTGC
AGGATTTATCATGACCGGAGCTTTTGCTCATGGAGCTATATTTTTCATTAGAGATTACAA
TCCGGCGCAAAATGAAGATAATGTATTGGCAAGAATGCTAGACCATAAAGAAGCTATCAT
ATCTCATTTAAGCTGGGCCAGCCTCTTTCTGGGATTCCATACTTTGGGACTTTATGTCCA
TAATGATGTCATGCTTGCCTTTGGTACTCCGGAGAAACAAATCTTGATCGAACCTATATT
TGCCCAATGGATACAATCGGCTCATGGGAAAACTGCATATGGGTTCGATGTACTTTTATC
TTCAACAAGCGGGCCGGCATTCAATGCGGGGCGAAGCATCTGGTTGCCCGGTTGGTTAAA
TGCTGTTAATGAAAATAGCAATTCATTATTCTTAACAATAGGTCCTGGAGACTTTTTGGT
TCATCATGCTATTGCTCTGGGTTTACATACAACTACATTGATCCTAGTCAAAGGTGCTTT
AGATGCACGTGGATCTAAGTTAATGCCAGATAAAAAAGATTTCGGTTATAGTTTTCCGTG
CGACGGCCCGGGACGAGGTGGTACTTGTGATATTTCGGCATGGGACGCATTTTATTTGGC
AGTTTTTTGGATGTTAAATACCATTGGATGGGTTACTTTTTATTGGCATTGGAAGCACAT
CACATTGTGGCAGGGTAACGTTTCACAATTTAATGAATCTTCCACCTATTTGATGGGCTG
GTTAAGAGATTATTTATGGTTAAACTCTTCACAACTTATCAATGGATATAATCCTTTTGG
TATGAATAGTTTATCGGTCTGGGCATGGATGTTCTTATTTGGACATCTTGTTTGGGCTAC
TGGATTTATGTTCTTAATTTCCTGGCGTGGTTATTGGCAGGAATTGATTGAAACTTTAGC
TTGGGCTCATGAACGCACACCTTTAGCCAATTTGATTCGCTGGAGAGATAAACCAGTGGC
CCTTTCCATTGTGCAAGCAAGATTAGTTGGATTAGCCCACTTTTCTGTAGGTTATATATT
CACTTATGCGGCTTTCTTGATTGCCTCTACATCGGGCAAATTTGGTTAAATTTTGAATTA
TGTCTTGTAGCCGCGAAAAGATCATTTCTTTCGGGGGCCACCTTCTTATATTTCTACATC
TAGGATTCGACTTGTATCATGGATACTAATAGGAACTAAACCATTATGGCAAGGAAGGGT
TTGATTCAGCGGGAGAGGAAGAGGC
>lbm_HQ_transcript_48
ACTGCACTGTGACTAAATGTATTGGATTTTTTAATCCAATTCTCCAAAAAAAATTTTCCC
CTCTGTAATCAGCCACAGTAGCCATTTTTGTAGCTTCATCTTCTACACCAAAAGCACCAC
CAGGCATCGTTGTCAATTGGGATGCCCTCAGATCATCACCAGTTGAATCGGAGACCTGAT
CCGCTTCTCCTCACCTCACGGCTTCTTAGGTTCTAAGAAGCTGATTTCAGTAAAGAATTT
CTCTTCTCAGATCCGTGGCCTTTGAATTACTTTACATTTGGTAAAAATATTTGCAAGAAA
AGGAGAAAGAAAATGCTGCGGTTAAGGGCTTTTCGCCCTACAAATGATAAGATCGTGAAG
ATCCAAATGCACCCTACGCATCCGTGGCTGGTTACCGCTGATGCATCGGATCACGTTTCC
GTTTGGAATTGGGAACATCGACAGGTGATTTATGAATTGAAAGGCGGTGGCGTTGATGAG
AGGCGTGTTGTTGGTGCCAAGTTGGAGAAGCTCGCCGAGGGTGAATCAGAGCCAAAAGGC
AAGCCTACAGAAGCAATCAAAGGTGGGAGTGTTAAGCAGGTCAGTTTTTATGATGATGAT
GTACGTTATTGGCAACTTTGGCGTAATCGCTCTGCCGCTGCTGAGTCTCCATCTGCTGCG
AATTATGTTACTTCTGCTTTTAGTTCTCCTGCTCCTTCAACTAAAGGACGGCATTTTCTT
GTAATCTGTTGTGAGAACAAAGCCATTTTTCTAGATTTGGTCACAATGCTAGGCCGTGAT
GTTCCGAAACAAGATCTTGACAACAAATCACTTCTCTGTATGGAGTTCCTTGCAAAGTCA
TCTGCTGGTGAGGGTCCTCTTGTGGCATTTGGTGGATCTGATGGTGTAATTAGAGTTCTT
TCAATGATAACGTGGAAGCTAGCTCGAAGATACACTGGAGGTCACAAGGGATCAATTGCT
TGTTTGATGACTTTCATGGCTGCCTCTGGAGAGGCACTCTTGGTTTCTGGTGGGAGTGAT
GGTTTGCTCGTGCTGTGGAGTGCAGACCATGGCCATGATTCTCGAGAACTTGTGCCAAAG
CTGAGCTTAAAGGCACATGAAGGTGGGGTTGTTGCTGTCGAGCTCTCTAGAGTGATTGGT
AGTGCACCCCAGCTCATCACAATTGGAGCAGATAAAAGTCTAGCCATTTGGGACACTATT
TCATTTAAGGAATTGCGCCGAATAAAGCCTGTTTCAAAATTGGCTTGCCACAGTGTGGCT
TCTTGGTGCCACCCTCGAGCTCCCAACCTTGATATCTTGACATGTGTTAAAGATTCTCAT
ATCTGGGCTATTGAACATCCAACTTACTCAGCTCTTACAAGGCCACTGTGTGAACTTTCA
TCATTGGTACCTCCACAACTACTTGCAGCTCATAAAAAGCTAAGGGTATATTCTATGGTT
GCACATCCTTTACAGCCTCACCTTGTTGCTACTGGTACCAATCTTGGTGTCATTGTCTGT
GAATTTGATGCTAGATCTCTTCCACCTGTAGCTCCGCTATCAACACCACCAGGAAGCCGG
GAACATGCAGCTGTATATGTAATTGAGAGAGAATTGAAGCTGGTGCAATTTCAGTTGTCT
AACACAGCAAATCCAACTCTTGGAAGCAATGGGTCACTGAGTGATACAGGAAGAATCAGG
GGAGATGCACCTGAACAACTTCATGTGAAGCAAGTAAAGAAGCATATTAGTACTCCTGTT
CCACATGACTCCTACTCTGTTCTTTCTGTGAGCAGTTCTGGGAAGTATGTAGCCATCGTC
TGGCCTGACATTCCTTACTTCTCAATCTACAAGGTCAGTGACTGGTCAATTGTTGATTCA
GGAAGTGCTAGGCTTTTGGCTTGGGATACATGTCGTGACAGGTTTGCTCTGCTGGAATCT
GCTTCACCTCCTAGAATGCCAATAATTCCTAAAGGCTCATCAAGGAAAGCAAAGGAAGCA
GCTGCTGCTGCCGCACAAGCAGCAGCTGCAGCTGCTTCAGCTGCTTCATCTGCAAGTGTT
CAAGTTCGTATACTTCTGGATGATGGGACATCAAATATATTAATGAGGTCAGTTGGTAGT
CGTAGTGAACCGGTTGTTGGATTGCATGGGGGCTCCCTACTTGGTGTTGCATATCGAACA
TCACGAAGAATTAGTCCTGGTGCTGCTACTGCTATTTCAACTGTGCAGTCTATGCCCTTG
TCAGGATTTGGAAATAGTGTTCTGTCTTCTTTTAGCACAGCTGATGATGGTTTTGCATCT
CGAAGATCTTCAGCTGAAGCAGCACCGTTGAACTTTCAGCTATACAGCTGGGAGACATTC
CAGCCTGTGGGTGATCTTCTTCCTCAACCAGAATGGACAGCATGGGACCAGACAGTTGAA
TATTGCGCTTTTGCCTATCAGCATTATATTGTTATATCTTCTTTGCGTCCTCAATACAGA
TACTTGGGGGATGTGGCAATTCCTAATGCTACTGGGGCAGTTTGGCACCGCAGGCAGTTA
TTTGTTGCCACACCAACTACCATAGAGTGTGTTTTCGTTGATGCTGGTGTTGCACCTATA
GATATAGAAACCAAGCGAAGAAAAGAAGAGATGCGACTTAAAGAGGCACAGGCAAGAGCT
ATTGCAGAACATGGAGATTTAGCTTTGATAGCAGTTGATAGTCAGCAAACTGCCACACAA
GAGAGGATAGCATTGAGACCACCAATGCTCCAAGTTGTACGCTTAGCTTCTTTTCAACAT
GCTCCCTCTGTGCCTCCATTTCTAAGTTTGCCTAAGCAATCTAGAGTTGAGACTGATGAT
TCTGCAATACAAAAAGAGATGGAAGAAAGGAAGGTGAAAGAGGTTGCTGTTGGGGGTGGT
GGAGTTGCAGTAGCTGTTACTCGATTTCCAGCAGAGCAAAAACGACCAGTAGGTCCTCTT
GTTGTTGTGGGTGTTAGAGATGGTGTTCTGTGGCTGATAGATAGATACATGTGTGCTCAT
GCAATATCTCTTGGCCATCCAGGTATTCGTTGCCGATGTCTTGCAGCCTATGGAGATGCA
GTTAGTGCAGTAAAATGGGCTAGTAGACTGGGCCGAGAACATCATGATGATTTAGCACAA
TTTATGCTTGGAATGGGTTATGCTACTGAAGCGCTTCATTTGCCTGGAATATCCAAGAGG
TTGGAATTTGATCTGGCCATGCAAAGCAATGATCTGAAAAGAGCTCTTCATTGTCTTCTG
ACAATGAGCAACAGCAGGGATCTAGGGCAAGAAACTCTGGGTTTGGATTTGAATGATCTC
ATGAATTTAACTTCAAAAAAGGAAAATGTTGTGGATGCTGTTCAAGGAATAGTCAAATTT
GCGAAAGAATTTATGGATCTAGTTGATGCTGCAGATGCTACTGCTCAAATCGACATTGCT
CGTGAAGCTCTAAAGAGGTTAGCTGCTGCTGGTTCAGTGAAGGGAGCTTTACAAGGTCAT
GAGTTGAGAGGTCTTGCTTTACGGCTTGCAAATCATGGGGAATTGACTCGGCTCAGTAAT
TTGGTGAACAGCTTGGTATCAGTGGGTGCTGGGCGGGAAGCAGCATTTGCAGCTGCAGTT
TTGGGAGATAATGCACTGATGGAGAAAGCATGGAAAGAAACTGGAATGCTTGCTGAAGCC
GTTCTTCATGCTCATGCACATGGAAGACCTACTTTGCGAAGTTTGGTTCAAGAATGGAAC
AAAGTGTTGCAGAAAGAGATGGAACACACTCCTTCCACAAAGACTGATGCTGCTGCTGCT
TTTCTGGCTTCCCTTGAGGGACCTAAGCTCACGAGTCTTGCTGATGCAGCCAAGAAGCCA
CCAATTGAAATTCTGCCTCCAGGAATGGCATCTTTATATGGTCCTAATCCTGGCCAGGGT
AAACCTCCAGCTTTACAAGGTTCAAAGCAGCAAACAGGCAAACAATTGCTTTTAGAAGGA
CCTAATGCCACTGTCCAAAATGCACCAGCTCAAGCAGAATCGGTTGCTCCACCTACACCA
AAAGCTGGTGCTCCATCCAATTCAGAGGTTGGAGCTCCAGATACATCACAATCAAGTAAC
CCCCCTAAGCCAGAGTCCAGTGACCCAACTACTGAGACAGGTGTGGTACCATCAGAGTCG
GATGCTTCTGTTCCCCCAGATTCAAATGCTCAGGGTCATACAGAATCAAATGAGAAAGCT
GAAGATAAGCAGAGCCCTGCTTCATCTACAACGGGTGCTGATGCCACGCCCATAGAAGAG
GAAACTACACCTTCATCATCTAAGATCAATTCATCCTTGGTGGAGACAGGAACAGCACCC
CCACCACCAAATAATCAGGGTACAATCGTTAACACGGAGCCTCTTATGATCGATTTTTCT
TGAAAACCAGTACTTGACCTGTTGTACTATTTCTTGTACACATTACTCTTCATTTGTCCC
ATGCTGTGGAGGCGCAGGTCGTTTTTCTCCATCTACGGTCCATCCATGGTCTACAATAAG
GAAGCTTCACCATTGATCTGGGATTTGGTCAGTAGTACGGTTTATTTTCACTTGGGATTG
AATTTGTAAATGAGGACATCTGCATTAGATGTTAGTACCCTGCTTTTCATCAAAATAGGT
TAATCCTCTTTTTTTTTTTTTGTGGTTAAATTTGTATTATTAATTCTTTATTATATTTTG
TTTCCCTAGTTTAGAGCCACTTTTGTATAACTCTGGCTCTGGGTGTTGAGGCTTATGCCA
CCGGTATGCACAGTATTTAACTGATATTGGATTTGTATTTGGAGATGGAATTCTATTAGT
ATTTGCTCCTCCCTACCAT
>lbm_HQ_transcript_49
AAGAACTGATTGAGAAAAGGAAATTAAAGGATGGATGTTTGTTAACGGCGGTGTGACGGA
CGGCACGGTCCCACACCTCCCATATCCATTTTTCTGTCCCTCCCCATCGCCCAGGCTCAT
GAATCATGATGAATCAATGGATGGATCGAACATATGATTTGTTCATCTTTTGTTTTTATT
ATCCTTTCTCTCTCATCATCGTCGGAACCTCCTCCTTTCTCGTGTCCGTAGGAAGAGCGG
GTCTGCTCTCGTCTCTTCCTTAAACTCAGAAACAAAGCATTTTTCTTGCGGTCCAATTTC
TTTCAATTTCAGTTCAATTCTGTTCTATTCAAAGCTAAGTCCGAGTCCAAACAGAATATC
CGATCTCTCCTTTACCAGTGAGTAATTTTCTATTTTTTCCCTCTCTTTCCCTTTCCGTTT
CTTTTTTTTCCTCCAATTTTTCACTTTTTCTCTCTCCTCTGTGCTTTAATTTCTCTCCTG
GAGACAGGCAGAGGAAAGAGCGAAGGGTCTTGGAATCTCCGTAGCTCGCCGGAGGCTCCA
TAGATTCCGATCGGGAGAGAAGAGGAGGGGAGGAGACCTGAGGCCTGAGGGAGAGGAAAC
AGACGCCGATTTCTTCTGTGTGTGTGTGAGAGAGGGAATTTTTCAATTTTGACGCATACA
CATTTAATATACACAGAATACAGATAAAAATATTGAGAGAATACATGTGGTTAACGTGCA
ATGTAGGAAAGGAGAAGGTTGTCACAGAACGAGAGTAAAAGGCATCGAAGGTTTGGAGGT
TCTTGCACGGCACAGATACCTAGATCTCTTCTTCAATCTGCTTTCCTTCGCTTAACCCCT
TGCCTTATGCCGTAATTTATTCTTCTTTTTTTTTGTTTTTGTTTTTATAAATTTCTCTCT
TTGCACTCTTCGTCTATCTCTTCTTCTGCGTGATTAAATCGTCTATTTTGCGTTACCCTT
TTGAATGTTCTTCTCTTTCTCTCTAGTTTGAGCATCTTCTCGCTCTCTCTCGCTTCTTCC
CTCCTCTGGTTCCTTTTTATTTTTTCCTTATCTTTATTCTCGGAGAATTCGCTTTTTCTT
TCTGGTTCTGTGGTCTTGGAGATGGAGTACCTGCTCTGAGAGATTTTCTTTAGGGGAGAT
CTTCTTGAATTTCGTGTAGAATTGATGTATTTGTTCTCTGGTGGTTGCCAAAGTCAGAAA
CTTTCCAAGTTTTTGTACTGTATCTGTATTGATTTGAGATCATAGCATGCCTTCTGAAAG
GACTGATTCACTAGCATTGTCCCCCTCATCGTTCTTCTCGGAGGAATTGCATTTTCCTGA
CGAGAGACAGGTACGGTTTTGGAAGACAGATACAATGCCCAATTATTATGGTTCAAAAGT
AGATGGATCATTGCAAACAGCAGGCATTGCTTCATCACCTCTTGACAAACGGATGACACT
GGATTCTCGAATGCCTAAATCTTCTGAACTAGCTGATCCTTATCACAAGCGAGACCTTAG
AGGTAATCTTATGCTGGAGAAGCATGTAGCTGGATTCGCAGGTCCAGTTAGTCGCTCCTT
ACCAAGAGCTCTTGACCATGATTTGGGTGCAAGATCAAATTTCAGTTTGGAGCCATCCTA
TTTTATGGAAGGGAACAAGTTGAATTTAATTGGAGCTCAAGGCGAGAATGGTCTCTTTTC
AAGCTCACTGTCAGAGTTATTCAGTAGGAAATTGAGACTATCATCGTCAAATAATCTTCC
ATATGGTCATTCGGTTGGTGCTGCAGCCTCTCAGTATGAGGAAGAGGAACCTTTTGAATC
CCTTGAAGAACTTGAAGCTCATACTATTGGAAATCTTCTCCCTGATGATGATGAATTACT
TTCGGGGGTTACTGATGGCATAGACTATATTAATCCATACAATAATATGGATGATATAGA
AGACTTGGATGTGTTTAGCAGTATTGGGGGAATGGACTTGGGAGATGATGGTTTACCATC
AGGACAAAGTAGTTCCGACTTCTCTGGTGCCAATTCTAATGGTCACTTGGGTGCTTCAGT
TGGAGGTGAACACCCTTTTGGAGAGCACCCGTCTAGAACACTGTTTGTGAGAAATATAAA
TAGCAATGTTGAGGATTCTGAATTACGAACTCTTTTTGAGCAATATGGAGATATCCGTGC
TTTATATACAGCTTGCAAGCATAGGGGTTTCGTTATGATATCATACTACGATATAAGAGC
TGCCAGAAATGCCATGAAAGCCCTCCAGAACAAACCATTAAGGCGCAGGAAGCTGGACAT
ACATTTTTCAATACCAAAGGACAATCCTTCAGAGAAAGATATTAATCAGGGAACTCTTGT
GGTTTTTAATCTTGACTCATCTGTTTCAAATGAAGAACTCCGCCAAATTTTTGGTGTCTA
TGGAGAGATTAAGGAGATTCGCGAGACTCCGCATAGAAGCCATCATAAATTTATTGAATT
TTATGATGTTAGAGCGGCAGAAGGTGCTCTTCGTGCATTGAATAGAAGTGACATTGCAGG
GAAGCGGATTAAGCTTGAACCAAGTCGACCTGGTGGTGCTAGAAGATTATTGCAGCCATT
TTCTTCAGAGTTAGATCAAGATGAATGCAGCCTTTTCCTGCAACAGAATAGTCCTCCAAG
TAGCGTAACAACTGGATTTTCTGCAGGAACACTTTCACACAGTGGGATTACATCTGGTGT
AGAAAATGGAACCATATACGGGTCGCACTCAGCCAGTGGAACCACTGTAACTCCAATCTT
AGACAGCAGTTTCCATCATGCAATATCTTCTAGCGTTCCTAACAGTGTACCTTCACTGAC
AAGGGTGGGATCTGCTGGGAATCAGTCTAATGTTAGTGAGTCTCCATCGCAGGGTGAAAT
GAAGTTTGAATTCCACCCCTTGTCAAGTTTGCATCCTCATTCACTTCCAGATTATCATGA
TAGACTCAGTAATAGGGTTTCTGGCAATTCTCCTGGCCCCATGTCTTCTAGTATAAGTGC
AATAGCATCGGAAATCATTGAGAACCATAAAATCAATGAAGGTGTCTTTGCACCTGGCAA
TGGGAGCTGCCCGCCTCCTGGCCGTCATTACATGTGGAGTAATGCACACCATCCTCAACC
TCAAGGGATGGTATGGCCAAATTCACCTTCCTTTGTTAATGGGGTTTGTACTGCTCACCC
TCAACAGTTGCATATGGTACCTAGAGCACCAAACCAATTGCTGAATGCACTTCTGCCAAT
AAGCAACCACCATGTAGGATCAGCGCCGTCAGTGAATCCTTCTCTTTGGGATAGGCGAAA
TACTTGTGCTGGGGAATCTCCTGATGCTTCGGTTTTCCACCCAGGTTCTCTTGGAAATAT
CAGGATTTCAGGTAGCTCACCACATCCTCTGGAATTTGTTCCACGCAATATTTTTCCTGG
TGCTGGGGGAAACTGTATGGACCTGCCAGTTCCTTCAAAAGGGGTTGCATTCAACTCTCA
TCCTCAACGTTGCTTGATGTTTCCTGCAAGAGGCCAAATGATTCCTATGATGAATACGTT
TGATTCTCCAACTGAAAGGACTCGAAGTCGTAGAAATGAAAGTAGTTCAAGTCAGGCAGA
CAACAAAAAACAGTTTGAACTTGACTTAGACCGAATTATGCGAGGAGAAGATAAACGGAC
AACGCTTATGATAAAGAACATCCCTAACAAGTACACATCAAAGATGCTTTTGGCTGCCAT
TGATGAACGTCATCGTGGGACATATGATTTTATATACTTACCCATTGACTTTAAGAACAA
ATGCAACGTGGGTTATGCTTTCATCAACATGACTGATCCATCCTTAATCGTCCCATTTTA
TCAGGCATTCAATGGAAAGAAATGGGAGAAATTTAATAGTGAAAAAGTGGCTTCTCTGGC
GTATGCTCGTATACAGGGAAAAGCTGCTCTCATTGCCCACTTTCAGAATTCAAGCTTGAT
GAATGAAGACAAGCGGTGCCGTCCCATACTTTTCCACACTGATGGTCCAAATGCTGGTGA
TCAGGTGCCTTTTCCCATGGGTGTTAATGTCCGCTCAAGACCTGGAAAAAATCGAACAAG
CAACTTTGACGAAAACATCCAAGAAAGTTCACAGAATTTGCCAAACGGGGAGATGTCTTC
TAATGGAGATGAGACTACAGGTTCTGTGAAAGAGTCCGATTGAGCAAGCTACCTCTAGCC
TTGTGTCCCCACTAACTTCTGTAGGATTTAAGTGACTTCCAGTAGAACCACCCAAATTTT
ACTAATGTATATTGAGGGTGGTTAATGAAGAAGCAGGAGAGAAAAAGAGACTTGGATTTT
TATGATTTACAATTACTCCTCAAATAGAAGTAATGCTTTGTGGAGGCATTGGAATACCCA
TGTGTAATTGGTTTGGAACTGAGGCTATCAGAAAGGAGCAATGGATGGAGCTTCAAAATT
TTGGATACTGATGGATTAAGATCCTAATTCTATATAGTCATGTATAGGAGTTCTGGAGCG
ACAGCCACATGTTTGCTGCACAGAGGAGGTTTCTCTTGGTATTTTGTTTCTTTTTTTCTT
TTTCTGCTGTTTTTGCTCTCCAGTTTGGCTGGGGCTTCAAAACATTTTTGACATGACAAA
TGGTCGAGGTCGTGTATAATTGTCGGAGAATCTGTGGATTTACCATGGTTTTCTCCTTGT
CCATATGTTGTGCTTACCATGTGTTGATTTCTAATGTCCTCTGTTGACATAACATTGATC
AAGACAACCGTTTCTTGAACTTGCATTGCAGAAACGTGTGGTTCCCTTACCATTCTATCT
TTGAATGTTTTCAG
>lbm_HQ_transcript_50
CTCTGTTACACTGCTCAAGAACTTGTGTATGTATGGCTGCATTTTCCATATGCAGTGAAA
TCAATCTATTCTCCTATGAGTCAGTGAAGCCTCTTTTGTTCATTCTTTGCGTTAAGTAAG
TGACCCTTTAGTTTCCAAATATCGCCAAGCATCTCAACTCCAATCTAAGCCTACGTAACC
AAAAAGAAATGGCGGTTACGGAGAAAGAATCGCCGTCGTCATCATCATGGTCCGGCGATA
CTAAGTTACGATCGGACTCCGCATCTTCCAAGCACGCTTCTTATCTAGCCAAGACTGTTC
TCAGGAGCAGCGTTGTACTTCAAGTGGTCCGGGGACACATCCGCTCTGCTTCCTCCAACG
ACGTCGTCTTCGGCAAGGAGACATCCTTAGAGCTGGTGATTATTGATGATGATGGAATCA
TGCAATCTGTTTGCGAGCAGCCTGTTTTTGGCACGATAAAAGATCTAACCGTTCTCCCCT
GGAATGAGAGGTTTCATGCCCGGAGTCCTCAGATTTTAGGCAAAGACATTTTGGCTGTAA
TTTCAGATTCAGGGAAGCTGTCATTTCTTACATTTTCAAATGAAATGCACAGGTTTTTCC
CTTTATCTCAAATACAACTTTCCACATCTGGAAACTCGAGGGAACAAGTTGGGAGGATGC
TAGCTATTGATTCCAATGGCTGTTTCATTGCTGCTAGTGCATATTTGGACAAGCTGGCTC
TTTTCTCAGTGTCAACGACCCCTGGCAGAGATATTATTGATAAGCAAATCTTTTGGCCTC
CTGTAAATGGAAGCACTGACAGAGATGATACAAGTATCTGTGGTACTATATGGAGCATGT
GCTTTATCTCAAAAGATCTTCGTCAACAAAGTAAGGAGCACAACCCTTTATTAGCCATTG
TTCTGAATAGGCCAAGGTCATTCCGGAATGAACTTCTTTTAATCGAATGGAACATCAGTG
AGGAGGCTGTCTGTGTAATCTTTCAGTTTGCTGAAGCTGGACCTCTAGCACATCATATAG
TCGAAGTTCCAAATTCTTATGGATTTGCGTTTTTGTTCAGAGCTGGTGATGCTCTTTTAA
TGGATTTTAGGGATACTCATAACCCATGTTATGTTTATAAAACAAGCTTGGATTTTACAC
CAACTGTGGTGGAGGAGCAGGATTTTGCAGAAGCATCTGCTGCAATTAGAATACCTGATA
TTTTTGATGAAGATGGAATGTATAGTGTTGCAGCCTCTGCATTGTTAGAGTTGAGTGACA
TGCATAAAAGTGACTCAATGGACATTGATATTGACACTTCTGTAAAGCCTGGTTCGAATT
ATGTGTGCTCATGGAGTTGGGAACCTGGAAATCTGAATAATCCTAGGATGATTTTCAGTG
CAGACTCTGGAGACCTTTTCATGCTGGAAATCGTTTCTGATTTTGATGGCGTGAAAGTAA
ATCTATCAGATAGTCTTTACAAAGGTTTACCTTCCAAGGCACTCTTGTGGGTGGAGGGTG
GCTTTTTGGCAGCAATTATTGAGATGGGTGATGGAATGGTTTTAAAGTTGGAAGAGGGAG
GTCTATATTACAGTTGCCCAATTCAAAATATTGCTCCAATTTTGGATATAGCAGTTGTGG
ATTACCATGATGAGAAACATGATCAAATGTTTGCCTGCTGTGGTATGGCACCTGAGGGTT
CATTGCGGATTATACGAAGTGGTATCAACATGGATAAATTGTTGAAAACTGCCCCTGTTT
ATCATGGAATTACTGGGACATGGGCTGTTAAGATGAAAGTTGCTGATTCTTACCATTCTT
TCTTAGTGCTATCCTTTGTTGAAGAAACCAGAGTACTTTCTGTTGGTCTTAGCTTTTCTG
ATGTGACTGATTCAGTTGGTTTTCAACCTGATGTCTGTACTTTGGCTTGTGGTCTTGTAG
CTGATAATTTGCTTGCACAGATCCACCATAATGCCGTTAGACTTTGTATGCCTATGGAAG
CCGCCCAGTCAGAAAATATTCCTTCTTCTTATCCAGTGTGCCTGTCGTGGTCCCCTGATA
ATATGTCCATAAGTTTAGGAGCAGTGGGACATAATTTGATAGTGGTAGCAACCTCTAATC
CATGTTTCTTATATATTCTTGGGATCAGGTCTTGGTCAACTTATCAATATGAAATATTTC
AAATGCAGCAAATAAGACTGCAAAATGAATTATCCTGCATATTCATACCTAAAACCTTTG
GCGAGAATAAACCCTTGACATCTATGGTTGATTTTTCTAATGTTACCTCTATGGAAGCTT
TTCCTGCTCACATAGACATTAATAATACTATCATTATTGGAACACATAAACCTTCGGTGG
AAGTTTTGTCTTTTGCACCTGATAAAGGCCTGCAAATTCTTGCCATAGGGACCATTTCTC
TCACAAACATAATGGGGACCATCATAAGTGGCTGTGTTCCTGAAGATGTAAGACTTGTAT
TAGTTGACCGACCGTACATCCTTTCTGGATTGAGGAATGGTATGCTACTTAGATTTGAGT
GGCCTTCTACTCCATCAGTGTCAGAATCTTCTGCTGGCATGAGTTGCTGTCTGATAAATT
CATCTGAGATTACTCCTGTTCACCTTCAGCTTATCGCCGTCCGCCGACTTGGGATTACTC
CTGCTTTTCTGGTTCCATTAAGTGATTCTCTGGATGCAGACATCATTGCTTTGAGTGATA
GGCCTTGGTTGTTGCACACAGCAAGGCATAGCCTCTCATATACATCGATCTCTTTCCAAC
CTTCCACGCATGTAACCCCTGTCTGTTCCATTGAATGCCCCAAAGGGATTCTGTTTGTTG
CAGATAATTGTCTTCATTTGGTGGAGATGGTGCCCAGTAAGAGGCTCAATGTGCAGAAGT
TTCATCTTGGGGGCACGCCTAGGAAGGTTTTGTATCATGGTGAAAGCAGATTGTTGCTTG
TTTTGAGGACTGAGTTACCCAATGATTCATATTCATCTGATGTTTGCTGTGTAGATCCAC
TTAGTGGGTCATTGCTATCATCCTTTAAGTTCGAACCTGGGGAGACAGGAAAATGCATGG
AATTGATAAAGGTTGGGCATGAACATGTTTTGGTGGTTGGAACTAGCCAATCTGCTGGCC
CTGCCATAATGCCTAGTGGTGAAGCTGAAAGTACAAAGGGGCGCCTGGTAGTCCTGTGTA
TTGAACAAATGCAAAGCTCAGATGCTGCTTCGATGACATTCAGTTCTAGGACTGGCTCAT
ATTCTCAACGATCTTCACCTTTTCATGAGGTTGGTGGGTCCACAGCTGATCATCCGTCTA
GTGGTAGTCTCTGTAGCAGCCCGGATGACAATAGTTGTGATGGTGTCAAACTTGAAGAAT
CCGAAGCATGGCACCTGCGATTAGCTTACTCTACCCCCTGGCCAGGAATGATGCTGGCAG
TCTGCTCATATCTGGAGCATTATTTCCTGGCATCTGCTGGTAATTCTTTTTATGTATGCA
GTTTCCCAAATGATAACCCCCAAAAGGTGCGGCGAATAGCTGTAGGAAGAACACGGTTCA
TGATAATGACTTTGACTACACATTTCACCACAATTGCAGTGGGCGATTGTCGTGATGGCA
TCCTTTTCTATACATATCATGAAGACTCAAAGAAACTTGAGCAACTTTATTGTGACCCTG
TTCAGAGGTTAGTTGCGGATTGCATTCTTATGGATGTTGATACTGCTGTTGTTTCAGATC
GTAAAGGGAGTATTTCTGTCTTGTCTTGTTCAAATCATTTAGAAGATAATGCAAGTCCAG
AGTGCAACTTAACTTTGAGTTGTTCATATTACGTGGGTGAAATAGCAATGAGTATCAGGA
AGGGATCCTTCTCATATCAGCTTCCAGCAGATGAAGCATTCAGGGGCTGTACAGTAGATA
ATTCTATCAGTGACTTGTCTCAAAATAGTATTATGGCAAGCACATTATTAGGCAGCGTAA
TAATATTCATCCCCATTTCAAGGATGGAATATGAACTCTTGGAATTTGTTCAAGCTAGAC
TTCTGGTTCATCCTTTGACTGCTCCAGTTCTAGGAAATGATCACAATGAGTTCCGTAGCC
GTGAATGCTCGAATGGAGCACGGAAGATGCTCGATGGTGATATGCTAGCTCAATTCTTGG
ATCTCACCAGTATGCAACAAGAGGCTGTGTTAGCCTTACCTCTTTCTTCAGCGAATAAAA
CAGTGCTTAGTACTAAGCAATTGCTTCCTCCAATAACTGTTAATCAGGTTGTTCGACTTC
TGGAACGTGTTCATTATGCTTTGAATTGATCCCTGAGCTTCCTCAGCTGAAGTGGCCTCG
CAATATTCTCTACCAGACGAAGTTTCTGTCGCAAAACCAGTTGTTTGGTAATTCTGGTGA
TGCGTTTGCTGTCTAAATCTTGGGTGCGATCAGTTTGTGTGGTATCCAGAGATCCATGCC
TCCAATATTCTTCTGCTAAGCTGCTCAAAGGTTTGCCGCAGGCTAACAATTGTCTCACAT
ATAGAAGTTTTAATGTTTTTCGCTTTTGTCCCAAAAACTTGGATGCTTGTACATTCTGCG
ACGTAGTGACAATAGGTTCACCCAGTTGGAGATTTTCGCTTAGTTGCCAATTCCATCTTG
GCTTTCCTTTTGCATGAGGTGGTTCCTTTTACATAGTGTCGCTTACTCAAGTGTACATAG
GGAAGTACCAGTTTGAATCTCAATTTTTCATTCCTCTGTTGCCTGGCACAATCACAACCA
TGCTTTTGATCGATTGATGGAATGGACTTCAATTGAAAAGGCTAATTCAG
>lbm_HQ_transcript_51
ACACACAGACACACACTAACTCTTCACTCTCAATTCCTTTGCTCCTCTTCTCTCTTCTCC
CTCTCTGGTTTCACTTCATTCACACTCTTTCTGCCAAATTCTCTCAATTCCACCCAGATC
TGATTCCGGCGACGCCAGATCGGTGCCCTAGACGAAATCATATTCTGATACGTTGAGCCA
AGTCTAGCCATGGAGGAGGCGCTGGAGTTAGTCCGTGCCAAGGACACCAAGGAGAGAATG
GCGGGTGTGGAGAGGCTTCACCAACTTCTAGAAGCTTCTAGGAGGAGTCTATCGACTTCG
GAGGTTACTTCGCTTGTTGATGTTTGTTTGGATCTCCTGAAAGATAATAATTTTAGGGTT
TCTCAAGGTGCTCTACAAGCTCTCGCCTCTGCTGCGGTGCTTTCTGGCGATCATTTGAAG
CTTCATTTCAATGCTTTAGTTCCTGCTGTTGTTGAAAGACTTGGTGACGCTAAACAGCCT
GTTAGGGACGCCGCTAGGCGGCTTTTGCTTACTCTAATGGAGGTTTCTTCACCAACTATC
ATTGTTGAAAGAGCAGGGTCGTATGCTTGGATGCACAAAAGCTGGAGAGTGCGAGAGGAA
TTTGCCCGGACTGTTACATCAGCTATGTCTCTTTTTGCATCAACAGAGCTTCCTCTTCAA
CGTGCTATTCTTCCTCCTATTTTACAGATGCTGAATGACCCGAATCCTGCTGTGAGGGAA
GCAGCTACTTCGTGTATTGAGGAGATGTATAATCAGGTTGGGCCTCAATTTCGTGATGAA
CTTCAGCGTCACCCACTTCCAGCTACAATGGTAAAAGATATCAATTCCAGATTAGAGAAA
ATTGAGCCAAAAGTTCGTTCTTCTGATGTTGTGAATAATTACCATGCTAGTGAGGTTAGG
CCTGCAAGCCTTAACACAAAAAGAAGCAGTCCCAAAGCTAAAAGTTCATCACGTGAGGTA
TCTCTCTTTGGAGGAGATGGTGATATCACAGAGAAACCTGTAGAGCCTATCAAAGTTTAC
TCAGAAAAAGAGTTAATTAGGGAATTTGAGAAGATTGCTTCTACCTTTACCCCAGAGAAA
GATTGGTCTATCCGTATTGCAGCCATGCAAAGAGTTGAAGGTCTTGTTATTGGAGGTGCA
GCTGATTACCCATGTTTTCGTGGACTTCTCAAGCAACTTGTTGGTCCTCTGAGCACTCAG
TTATCTGATCGCAGATCTAGCATAGTGAAGCAGGCATGCCATCTATTGAGCTTTTTGTCA
AAAGAGCTGTTGGGAGATTTTGAAGCATGCGCCGAGATGTTCATTCCAGTGCTTTTCAAG
CTTGTGGTGATAACTGTACTTGTAATTGCAGAATCAGCTGACAACTGCATAAAAACAATG
TTGCGGAATTGCAAAGCTTCTCGTGTTCTCCCTCGAATAGCCGATTCTGCAAAGAATGAC
CGTAATGCTGTACTTCGTGCAAGGTGTGTTGAATATGCACTTCTGATATTGGAATATTGG
GCCGATGCTCCTGAAATTCAACGCTCAGCTGATCTATATGAAGACCTTATAAAATGTTGT
GTAGGAGATGCGATGGGTGAGGTACGGTCAACTGCAAGGACGTGCTACAGAATGTTTGCA
AAAACTTGGCCAGAGCGTTCAAGGAGGTTGTTTTTATCCTTTGATCCTGTTATCCAAAGG
ATAATAAATGATGAGGATGGAGGTATACACAGACGACATGCTTCTCCTTCTGTTCGTGAA
AGGAGTTCACAAATGTCATTCACCACTCATTCATCAGCTCCTAACGTTCCTGGTTATGGA
ACCTCTGCCATAGTTGCAATGGACAGAAGTGCAAGTTTGACCTCAGGGACATCTCTCTCC
TCTGGTCTTCTTCTATCACAAACTAAGTCTGCAGGTAAAGGTGCTGAACGTAGCCTTGAA
AGTGTGCTGCATGCAAGCAAGGAAAAAGTTACTGCAATTGAGAGTATGCTAAGAGGTTTG
GCTTTATCTGAGAAAAGTCGATCATCTAGTTTGGACCTAGGAGTGGAACCACCATCATCT
CGTGATCCACCATTTCCTCTTGCAGTTCCCGCTTCAAATAGTCTTACAAATTCTTTATTA
CTAGATTCATCATCTGGTTTATCTAAAAGTAATAATCAACATGGTGGCTTGGGTTTGTCT
GATATCATCTCTCAGATTCAGGCTTCAAAAGATTCTGGCAAATTGTCATATAGGAGTGGT
GCTGGAAGTGAGCCCATGTCAGTTATTTCTTCATATCCTGCAAAAAGAGTCGAAAAACTG
CAAGAAAGAAGTTTCGCTGAAGAGAATTCTGATTTTAGGGACACTAGACGCTATATGAAC
TCGCATGTGGAAAGGCATTATGGAGATGCACCATACAGAGATGGTAATTTCAGGGACTCC
AGTAATAATAATGTGCCAAATTTTCAAAGACCACTGTTGAGAAAGAATGTAGCTGGACGG
ATATCAGCAGGTAGGAGAAGGAGCTTTGATGATAATCAACTTTCTCTCAGTGATATGTCT
GGCTATGCGGAGGGTCCTGCTTCTCTTAATGATGCACTGACTGAGGGGCTGAGTTCCAGT
TCTGATTGGAATGCACGAGTTGCTGCTTTTAATTATGTTCGATCCCTTCTGCAGCAGGGA
CCACGTGGCATTCAAGAAATTATACAGAGTTTTGAGAAAGTGATGAAGTTGTTTTTCCAG
CATTTGGATGATCCCCATCATAAAGTTGCACAGGCAGCTCTTTCAACACTGGCAGAACTT
ATCCCGGCTTGCAAAAAGCCGTTTGAAAGTTACATAGAGAGGATTTTGCCTCATGTTTTC
TCTAGGTTAATTGATCCAAAAGAGTTAGTCAGACAGCCTTGCTCAAACACATTGGAAATT
GTTGGCAAGACATATGGCATAGATTCCCTTTTGCCAGCTCTGCTTCGTTCTCTGGATGAA
CAGCGTTCCCCAAAAGCAAAATTGGCAGTTATTGAGTTTGCAATTGGTTCATTTAACAAG
CATGCATCTAACTCTGAAGGTTATGGTAATAGTGGTATCCTAAAGCTATGGCTTGGAAAA
TTGACACCATTGGTCCATGATAAGAATACAAAATTAAAGGAAGCTGCCATTACATGCTTC
ATATCAGTGTATACCCACTTTGATTCAGTAGCAGTTCTAAATTTTATTCTTAGTTTATCA
GTTGAAGAACAAAATTCCTTGAGGAGAGCCCTTAAACAGTACACTCCTCGTATAGAAGTA
GACTTGATGAACTTTTTGCAGAGCAAGAAGGACAGACGTTCCAAGTCTTCTTATGATCCA
TCTGATGTTGTTGGAACATCTTCTGAAGATGGTTATATTGGATCCTCAAAGAAAGGTCAT
TTATTTGGACGGTACTCTTCAGGCTCAATTGACAGCGATGGGGGTAGAAAATGGAGTTCT
GCTCAAGATTCATCTCATATCACAGGCTCCACTGCTCAAACAATGCCTGATGAAATTCAG
AGGCATTATTTTAGTAATCTAGAGGCCAGTTCCAACAGTGATATTGCAACTGCTAAAGCC
AAGGATGTGAAATATGCAGCTAATGCAACCTCTGAGAATATGGGATCATGGGCTAGCCGG
GACCAGATAGGGAGCACGGAGAGTGGCGCTTTTATGGAGGCTGGTTTGACACCAAGGTTA
GACCTGAATGGACTAATTGGCTCCAACAATCAACAAATTATTGCAGCACCAATGATAGAT
AATGAGCCTTCAATTGATTTGACACTTGACTCTCCAAAAGTTGCAAATCTGGTGATTAAC
TCTGCTTCAGAAATAGGACCAAGCATTCCTCAAATTCTTCATTTGATTTGCAATGAGAAT
GACGGAAGTCAAACTGCAAGCAAGCATGGTGCCCTTCAGCAGTTAGTGGAAGCTTCTACT
TCTAATAATGACTCTGTCTGGAGCAAGTACTTCAATCAGATTTTGACAGTAGTACTGGAA
GTTTTGGATGATTCCGAATCCTCAACCCGGGAACTGGCTCTCTCTCTGATAGTTGAAATG
CTAAAGAACCAGAAAAATGCAATGGAGGATTCTATTGAGATTGTGATTGAAAAACTGCTT
CATGTCACAAAAGATGTTGTTCCAAAAGTTGCAAATGAAGCGGAGCATTGTTTAACTATA
GTGTTGTCACATTATGATCCATTTAGATGCTTAAGCGTTATTGTTCCCTTACTGGTTACT
GAAGATGAGAAAACTCTTGTTACTTGTATAAACTGCTTGACAAAGCTTGTTGGAAGGTTG
TCACAAGAAGAGTTGATGGCTCAGTTACCTTCATTTTTACCTGCACTTTTTGATGCTTTT
GGTAACCAGAGTGCTGATGTTCGCAAGACTGTTGTTTTCTGCCTGGTTGACATCTATATC
ATGTTGGGTAAAGCATTCCTACCATATCTGGAAGGCCTGAACAGCACACAACTGCGGTTA
GTGACAATTTATGCAAACAGGATATCACAGGCCAGGACAGGGGCTCCAATAGATGCTGGT
CATGTGTAGCTAGCTTCTTAAAGTTGTTTTCCTGGGTTTTGGTGCAAGTTAGTTTTGGTT
GCGAGTTTTTTGTTGTGTCTTATGTAAATTGTGCGATACAGACATGCTCTTGACATGGAT
TGGGGGGGGGGGTTTACATTGTAATCTCATGTATAAGGTTTATTCATTTTTCACTTATTT
GATTGAGTTGGCGGGGGAAACAAACTTTGTTTTCTTTGTATTCTTGATTCTGTGTCCATA
ATGAGATCCGCAAATTTTTTTGGGTG
>lbm_HQ_transcript_52
ATCTCCACTACAGTCATGGTCTTTCCTGGTTGCCTCAATTCAACCCCACTTCTCTATCCA
TCCATCTCTGGTCCAAGATGTTGAACAAACAAATCCACCGTCTGCTGCTATTTTTTTTCT
CTTTCTCTCACTAAAAAAACTTGAATTTTATTTTTTACAAAGCAGGAAATTATACCCATT
AGGGAGAAAAACCTCTGGTCATTTCTCAACTTCCAAGTAATCTCCATTCTTATTCATGTT
GTTTCTATAGGGCACAACCGCCAGCCCTGCATGATTCTATGCTAGGGCTGCAAAAATTAG
CAAAGCCCATTTGCAGAAATAGCTGTTTAAGGTTGGAGAAGATCGATAAAAGAAGATGGT
GTTTAAGGGCAGATTTTTTTCTTCCAAGAAATCTGATACTTCAAGCCCAGATGGATCTTC
AAATAGTCCTCGATCATTGGGATCAAATTCGCCGATCCGGTCTGAAAATAAAAAGAAAAC
CAAGTCTGCTAGCACATCGAAGGATAATTCCCCAATCACTCCTAGTAGTGGGAATTCACA
GTTCAAGGACAGTAGTAGCAAGAAAGATGTTAAAGGGAAAGGGAGTTTCTTGAAATCTTC
AGCTCAGACGAGAGATTTGGCAAAAAACAGTGCTGCGGTTACTAGTACTTTAAAGCCTAA
AAAGGGAGTGGAAATAACTGGGTCAAAGGAAGGCAAGGATGTGGGTTCTGCGGCAGCTGC
AGTATCGTTGTCTCCGCTCGTGGCGTCGTCCTTGGGTTTGAATAAGATAAAGACGCGATC
AGGGCCTTTGCCGCAGGAAAGCTTTTTTGGTTATGGAAGTAGCAAGGACAAGGGGAGCGC
TTTGGGTGCTAGTAACTTGTCGAAACCGCTTCTTATTGGTGGAGACGGGGGTTCAAGTTC
AGGTTCGGGGAAGAAGAGTGGCGGGAGGAAAGAGGGAGTCGAGGAGAAGAAAAAGGTGAT
TGGAAATGCGGAAAGCGCTGGTTGGGTTGATAATGGGTGCAATTCCGATAGTATGTCGAC
TGAGAGTGGGCCGTCGAGGGACCAGAGCCCCCAAATCCAGGGACGATCAAGGCTCCAGAA
TGGCGAATCATCGTCTGATGCTGCAGGTCCATTCAATACTTCATGGGGCCATTCTGGAGG
TCCAAGGAGTTCAGATATATATACTCCGGAGGTGAAGACATCGTATGAATGTGAAAATCC
GAAGGAGTCAGAATCGCCTCGCTTTCAAGCTATACTTCGTGTTACAAGTGCACCTAGGAA
GAGGTTTCCTGGGGATATTAAAAGCTTCTCGCATGAATTAAATTCAAAAGGTGTAATACC
ATTCCCATTTTGGAAGCCTCGAGGGTTAAACAACTTGGAGGAGGTTTTAGTAATGATACG
GGGAAGATTTGACAAAGCAAAGGAAGAAGTGGACTCTGATCTGCATATTTTTGCAGCAGA
TCTGGTTGGTGTTCTTGAAAAAAATGCTGAAAGTCATCCTGAATGGCAAGAAACTATAGA
GGACTTGCTAGTGTTGGCTCGCAGCTGTGCTATGACACCTCCAGGGGAATTTTGGCTCCA
GTGTGAAAGCATAGTTCAAGAGTTGGATGATAGGCGTCAGGAGCTCCCAATGGGTATGCT
TAAGCAGCTTCATACCCGGATGCTCTTTATACTCACTAGGTGCACAAGATTATTGCAGTT
TCACAAAGAAAGTGGTGGATTTGCTGAGGATGAACATGCCTTGCAGTTTCGTCAATCGTT
ACAGCCTGCTGATAACCGTGTTCCTCCCAGCATGTCGATGGATGGGAAGTCCTCTAGTGC
CTCAAAGGCCTCAAAAGCAGCTGCTACAAGGAAATCTTACAGTCAGGAGCAGCACGGGAT
GGAGTGGAAGAGAGATCATGATGTACGACCTAAAAAATTGACAATACCCCCAGGTGAAGC
TGCAAAAAACCTAGATTCTCCAGCTTCCAGGGATCGTATGGCTTCTTGGAAGAAGTTCCC
TTCTTCTGGAGGGAAAATCTCAAAGGATCCTATTGTAGTGAAGGAGCATCATGATATCAG
CATTGAAGCTTCAAAGATGTTTCAGAGCAGAAGAACTCATGATGGGGATCTTGTTAAGCC
TTCCGAGATTTCTTGTGGCAAAGATTCCCAGGTTCCTTCATCAATACCATACAAGCATCG
GCATAAGATTTCTTGGGGTAACTGGATGGAATCAAGCGTATCTGATGAGAGTTCAATAAT
TTGTCGCATTTGTGAGGAGGAGGTTCCTACACTACACGTCGAGGAACACTCCAGAATTTG
TGCAATTGCTGATCGTTGTGATCAGAAGGGCCTAAGTGTAAATGAGCGCCTGCTTATGAT
TGCTGAAACACTGGAGAAGCTAACAGAATCTTTGTCACAGAAGGATTTCCAACATAATGT
TGGAAGTCCTGATGTTGTGAATGCAAAAGTATCAAATTCAAGTGTTACTGAAGAGTCTGA
TCTTCTTTCTCCAAAGCTAAGTGATTGGTCTCGGAGAGGCTCAGAGGACATGCTAGACTG
TTTCCCTGAAGCAGATAATTCTGCTTTCATGGAGGACCTTAAGGGCCTACCATCTATGTC
ATGTAAAACTCGCTTTGGTCCTAAGTCTGATCAAGGAATGACCACATCATCAGCAGACAG
CATGACTCCTAGATCACCGCTATTGACGCCAAGGAACAGCCCCATTGACTTGTTTTTGGC
TGGAAAAGGTGCTTATTCTGAGCATGATGATCTTCCCCAGATTAATGAAATTGCTGATAT
CGCTCGATGTGTGGCGAATACTCCCCTTGATGATGATCGTTCTTTGCAATATTTGATCTC
TTGTCTTGAAGATTTGAAGGTTGTTATTGATCGCCGAAAGCTGGATGCTCTTACCGTTGA
GACTTTTGGAGCACGATTAGAGAAGCTCATTCGGGAAAAATATTTGCAGCTTTGTGAACT
GGTTGACTATGATAAAGTTGATATAACAAGCACTGTGATTGATGAAGATGCTCCTCTTGA
AGATGACGTTCTACGTAGCTTGAGAACAAGCCCAATACATCCTAACAAAGATCGTACCTC
TATAGATGACTTCGAAATAATAAAGCCTATCAGTCGTGGAGCATTTGGCCGGGTCTTTTT
GGCAAAGAAGAGAACTACTGGGGATCTGTTTGCAATAAAGGTTCTTAAAAAGGCAGATAT
GTTACGCAAGAATGCTGTTGAGAGTATTTTAGCCGAACGTAATATATTAATTACAGTTCG
CAATCCTTTTGTGGTTCGGTTCTTCTACTCATTCACTTGTCGTGAAAATTTGTACCTCGT
GATGGAGTATTTAAATGGAGGGGATCTTTATTCTCTGTTGAGAAATCTAGGCTGCTTGGA
TGAAGATGTTGCTCGTGTCTATATAGCTGAAGTTGTGCTTGCTTTGGAATACTTACATTC
CATGAGAATTGTTCATCGTGATTTGAAGCCTGATAATTTGTTGATTGCACATGACGGTCA
TATAAAGTTGACAGATTTTGGGCTTTCAAAAGTTGGTCTCATCAACAGTACTGATGATCT
ATCTGGTCCAGCTGCCGGTGGAACATCCTTGATGGATGAGGATGAATATCAAATATCAGC
CACTGAAAGTCAGCAAGAAAGGCGTAAAAAACGTTCTGCTGTTGGTACACCTGATTATTT
GGCACCTGAGATTCTTCTGGGAACAGGACATGGTTTTACTGCGGATTGGTGGTCTGTTGG
TGTTATACTGTTTGAATTAATTGTTGGTATCCCACCTTTCAATGCTGAGCATCCTCAGAA
AATATTTGCTAATATTCTCAATCGTAACATTCCTTGGCCCCAAGTACCTGAAGAGATGAG
TCACGAAGCACAAGATCTGATTGATCAGCTGCTGACAGAGGATCCTAATCAGAGACTTGG
AGCACAAGGGGCAGCAGAGGTGAAGCAACATTTATTTTTCAGAGATATAAATTGGGATAC
ACTAGCTAGGCAAAAGGCTGCATTTGTTCCTACCTCGGAGAGTCCACTTGACACTAGTTA
CTTCCAAAGCCGCTTTTCCTGGAACCCTTCAGATGAACATGTTTTTGCACCCAGTGAATA
TGAAGATTCTAGTGATAATGGTAGCATGAGTGGTAGCAGCAGTTGCCCTAGCAATCGCCA
TGATGAGCTGCAGGGAGATGAGTGTGGGGGTCTCGCAGATTTTGATTCAAGCTCTAATAT
CAACTACTCCTTCAGTAATTTCTCTTTTAAGAACCTGTCCCAGCTTGCATCGATCAATTA
TGATTTACTCACGAAAGGCTGGAAAGATGACCAGTCAACAAATCGTAATGCATAATTGGA
AAAATCTTCCCATGTCAGATTCTGACAGTTGAGAGTGAATTCAAAATGATACGGAGGCGA
GGCATGAGTCTCTGTTTGTATAACTTGTAAATATGTAGAAGCAGCTAGAAGACTGTTAAC
TTCCGCAGGATGTGCTTTTACTCCTGATACGGGCAAAACGCCCCAAGCCATGAGGTTCCC
AATTCTTACAGTTGAGTTGATTCATTTGGTTTTTGAGGGACTTGATGAATTTGTATTCTA
GCTGGCCTATGTGGGTTCTTTTTTTTTTTTTGTTAAATGGCCTATGTGGGTTCATTGTCT
TTGGCTTGTATAATGCACGATGCTCTGCTACAAACAGATATCTGTTATTTTGATTGCCAA
ACGATGGCCCTCTGAGTTTGAGCCATGAACAATGCAGGGGAAAGAAATGGAACAAAAGGT
AAAAGGGGAAAAATGGTCTTGAACGCTGAG
>lbm_HQ_transcript_53
ACACTCAAAAACACACTCAGTGTATCCTACGAAACAAAAACTCAACCTCATACTCCCAGT
ACCCCTCCCCCCCCCCCCCCAAAACAAACCTTTCCGGCCACTGGACTGCCCTCTTGGCCA
CGTGTCCTTTCTTCTGGCCACTAACTGAAAAAACCAACTATTTCATTTCTCAACAGTCTC
CTCCCTCCACATAAAATATAGGAGTAAACTCAAGACCTTTTCATTTCTCTAGGGGAAGGG
GAAGAGGGGGAACGCTGCAAACAGAGCAGCTGAGGCACAAGCAAAATCAAATTCACTGAA
ATACTCTCAGAACACAAGGAGGGAAAGCTACATTTTTTTTATGATTCTTGAACGACGAAT
TCCCTTTTCAACTCAATTTTTCTTGTTCGGGCTACTTTGAATTCTCTGCGTGTGTTCAAG
AAACAGAGAAAGTGTGTTTCTTGAAAAATAAGAAGAAAAAGCAGTGACTAAACCCATGGC
TTCTTTGGTTTCTTCACCGTTTATTCCCAACTCAAAAGTAGAACAACTTTCCTCAATTTC
ACAAAAGCATTACTTTCTTCACTCTTTTCTTCCCAGAAAGACTAACCAAACCAACTCCAA
GTCTTCTCTGAAATTCAAATGTACCGCAATTGGCAATGGCCTGTTCACCCAAACCACGCC
TGAGGTTCGTAGAATTGTGCCTGAAAATAAACAAGGCCTTCCCACTGTAAAAGTTGTCTA
TGTAGTTTTAGAAGCACAATACCAGTCGTCCCTCACTGCGGCAGTTCAAGCTCTGAACAA
GAGTGGACAATTTGCTTCTTTTGAGGTTGTAGGATATTTAGTTGAGGAGCTCAGAGATGA
AACTACATACAAATCTTTCTGTAAGGACCTCGAGGATGCAAATATATTTATAGGGTCGTT
GATTTTTGTGGAAGAGTTGGCCTTGAAAGTGAAGGCTGCAGTGGAGAAAGAGAGGGATAG
GCTTGATGCAGTTTTGGTGTTCCCATCAATGCCTGAAGTGATGAGACTCAACAAATTGGG
TTCATTTAGCATGTCACAGCTTGGACAATCTAAGAGCCCCTTTTTTCAGCTATTTAAGAA
GAAGAAATCATCTGCAGGCTTCGCTGATAGTATGCTGAAGCTCGTGAGGACATTGCCTAA
GGTTTTGAAGTACTTGCCGAGCGACAAGGCTCAGGATGCCAGGATGTACATTCTTAGTTT
GCAGTTCTGGCTTGGTGGATCGCCTGATAATCTGGTGAATTTCTTGAAAATGATTTCTGG
GTCCTACGTTCCTACTCTGAAAGGGATGAAAATCGATTATTCGGATCCAGTTCTGTACTT
GGACAGTGGAATTTGGCACCCTTTGGCTCCTTGCATGTACGATGATGTTAAGGAGTACTT
GAACTGGTACGGTACTAGAAGGGATGCCAATGAGAAGCTCAAGAGTCCAAATGCCCCCAT
CATTGGCTTGGTTTTGCAGAGGAGTCATATTGTTACTGGTGATGAGAGCCACTATGTTGC
TGTAATTATGGAACTGGAAGCAAGAGGAGCAAAAGTTGTCCCAATTTTTGCTGGAGGACT
GGACTTTTCCGGGCCAGTTGAGAAGTACTTCGTTGATCCAATCACTAAGATACCATTTGT
CAACTCAGTGATTTCACTAACTGGCTTTGCTCTTGTTGGGGGACCAGCAAGGCAGGATCA
TCCGAGGGCCATCGAGGCATTGAGAAAGCTTGATGTGCCTTACATCGTTGCATTGCCTTT
GGTTTTCCAGACTACCGAGGAATGGTTGAACAGCACACTGGGGCTGCACCCAATTCAGGT
TGCTTTGCAAGTTGCACTTCCAGAGCTAGATGGAGGCATGGAGCCAATTGTATTTGCAGG
CCGGGATCCCAGAACAGGGAAATCACATGCTCTTCACAAGAGAGTGGAGCAGCTGTGTAC
CAGAGCAATCAAATGGGCAGAGCTTAAGAGGAAATCAAAAGTAGAGAAGAAACTAGCTAT
TACAGTTTTCAGCTTCCACCAGACAAAGGCAATATTGGAACTGCTGCATATCTGAATGTC
TTCTCCTCCATCTTTTCTGTTCTTAAAGACCTTCAGAAAGATGGTTACAATGTTGAGGGC
CTTCCTGAGACTTCTGAAGCCTTGATTGAAGAGGTCATTCATGACAAGGAAGCTCAATTC
AGCAGCCCAAATCTCAATATTGCCTATAAAATGAATGTGAGGGAGTACCAGAAGTTAACC
CCTTATGCCACAGCACTGGAAGAAAACTGGGGAAAACCACCTGGTAATCTGAACTCTGAT
GGAGAAAACCTTTTGGTCTATGGGAAGCAATACGGAAATGTTTTCATAGGGGTTCAACCC
ACATTTGGCTACGAAGGTGACCCCATGCGCCTTCTGTTCTCTAAATCAGCAAGCCCACAC
CATGGATTTGCAGCATACTACTCATTCGTGGAGAAAATCTTCAAAGCGGATGCTGTTCTT
CATTTTGGCACTCATGGCTCCCTTGAGTTCATGCCTGGAAAACAAGTGGGTATGAGTGAT
GTTTGCTACCCTGATAGTCTCATTGGCAACATCCCCAATGTCTATTACTATGCAGCAAAC
AACCCCTCTGAAGCCACCATTGCAAAGCGTAGGAGTTATGCTAATACCATTAGCTACTTG
ACTCCTCCAGCAGAGAATGCTGGGCTGTACAAGGGACTCAAGCAGCTGAGTGAGCTCATT
TCCTCCTACCAATCTCTTAAAGATACAGGCCGTGGCCCACAGATAGTAAGCTCTATTATC
AGCACAGCCAAGCAGTGTAATCTGGACAAGGATGTGGAGCTTCCTGAGGAAGGGGAGGAG
ATATCAGCCAAAGAACGAGATCTTGTGGTTGGAAAGGTATACTCGAAAATTATGGAGATT
GAATCACGGCTTCTGCCCTGTGGGCTTCATGTCATTGGTGAGCCTCCATCCGCCATGGAG
GCAGTTGCCACACTAGTTAATATTGCTGCATTAGATCGTCCTGAAGATGGCATTTGCTCA
CTTCCTGCAATCCTGGCTCAGACAATTGGAAGGGAGATTGAGGATGTATATAGAGGAAGT
GACAAGGGCATTTGCGAGATGTGGAGCTGCTAAGGCAAATAACTGAGGCATCACGAGGAG
CAGTTACTGCATTTGTCGAACGGACTACAAACAAGAAGGGTCAAGTTGTTGATGTTTCTG
ACAAGTTGACCTCAATTCTTGGTTTTGGCATAAATGAACCATGGGTTCAGTACTTGTCAA
ATACCAAATTCTACAGAGCTGACAGGGGCAAACTTAGGACATTATTTGAGTTCTTAGGGG
AGTGCCTTAAGCTTATTGTAGCTGATAATGAGTTGGGAAGTTTGAAACAGGCTCTGGAAG
GTAAATATGTTGAGCCTGGTCCTGGTGGAGATCCAATCAGAAACCCAAAAGTTTTGCCAA
CTGGAAAGAATATTCATGCTTTGGATCCACAAGCTATTCCTACTACTGCAGCCATGCAAA
GTGCAATGATTGTTGTTGATAGGTTGATTGAGAGACAAAAGGCTGATAATGGGGGAAAGT
ATCCTGAGACAGTTGCACTTGTTCTGTGGGGAACAGATAACATAAAGACATATGGTGAGT
CATTGGCTCAGGTAATGTGGATGATTGGAGTTAGGCCAGTTGCTGATACCTTAGGCAGAG
TGAATCGTGTTGAGACAGTCAGCCTTGAAGAGCTTGGAAGGCCAAGGATTGATGTTGTTG
TCAACTGTTCTGGAGTGTTTAGGGACCTCTTCATTAATCAGATGAATCTCCTTGATCGGG
CAATAAAGATGGTTGCTGAGCTAGATGAGCCAGAGGATCAGAACTTTGTTAGGAAGCATG
CATTAGAACAAGCTAAGGAACTTGGTGTTGATGTTCGTGAAGCTGCAACTCGTGTCTTCT
CAAATGCTTCAGGCTCTTATTCCTCCAATGTAAACCTTGCTGTAGAGAACTCCTCGTGGA
ATGATGAAAAGCAACTTCAGGACATGTACTTGAGCCGAAGTCCTTTGCATTTGACTGTGA
TGCTCCTGGGGCTGGAATGACTGAGAAACGGAAAGTCTTTGAAATGGCTCTCAGTACAGC
AGATGCTACTTTCCAAAATCTAGACTCTTCTGAAATTTCACTCACAGATGTCAGTCACTA
CTTTGATTCAGACCCAACCAACCTTGTACAGAACCTCAGGAAGGATGGGAAAAAGCCCAG
CGCCTATATTGCTGACACAACCACAGCTAATGCGCAGGTTCGTACACTTTCTGAGACTGT
CCGGCTTGATGCAAGAACAAAGTTACTAAATCCCAAGTGGTATGAAGGAATGCTGTCCAC
TGGATATGAAGGTGTTCGTGAAATTGAGAAACGCCTGACCAACACGGTTGGTTGGAGTGC
AACTTCAGGCCAAGTGGACAACTGGGTTTATGAGGAAGCTAACACAACATTCATCCAAGA
CGAGGAGATGTTGAACAGGCTAATGAGCACAAATCCGAATTCTTTCAGAAAGTTGGTTCA
GACATTTTTGGAGGCCAATGGACGTGGATACTGGGATACTTCTGCAGAAAATATTGAGAA
ATTGAGGCAGTTGTACTCAGAAGTTGAAGACAAGATTGAGGGTATTGATCGATAAGTACC
TAAGTCAGACAAATAGTTCTTGGTTGCAAATAAATTTTGTTAATTCTCCCCAATGTATCT
GCCACACACCCACTCACTGAACTCCAGAATATTTGGAATCTGAAATTTTCACCATTCCCC
GTTGTAATTTCATTCATTGGTGGGGTTCTGCGT
>lbm_HQ_transcript_54
ACTGCTGCAGAAACCGAATCTGAATCGATGATGGCGGAGGACTACGACGACGATACCTTT
GGGGACTTCACTTTTGCATCCGCCTCAAATTCATCACTATCATCTATTCAATTCAATCAA
CAACAGTCCTCGTCCCAAATCAGTTGGCCCAAATCCACGATCGCTACAGTGGGAGGGAAG
TTGCAGGAAGAGCATCATGCCGATGAGGATGATGATGAATGGGGTGATTTTGTTGAAACC
CCACTTGGATCCGCTGTTTCCTCTGATAGCTTGTCAAAACCTTTGGACCCTTTTAACTTC
TTTGCTTCAAATCCGTCCCCCCAGTCACAATTGCAGTCGGAATCTAAAAGCGCCACGCGG
GTTAATTTTGGGCTACATGGGTCTGATTCAGAGAAGAAGACTACTCAACAGTGGGTGAAG
GTTAAAGGAGCTATACCACTGTCAGTTTTTGGGGATGCTGAAGTGGATGAGGAAGAGGAA
GAGGAACGCATGGAGGGGAAGAGTCCTGGTATGAGTGATCTACAGGATAATAATAATGGT
AAGGACTTCGTGAGCAATTTGAGTTCTAATAATTATAATGTAAATAATGGATCAAAGGGT
AGTGCGTATTTAGGTTTTGGGATGAGTTATGATGGTATTGCGAATCTATCTAAGAACAAT
CAGCAGATTAATTTTGATATTGGGCCGGGTTTCAATAAAACATTTTCAAGTTCTAATACA
AACGATGTTGAGTTGAGAAAGAAAGAACCTTTTTTGGATCTAAGTGGATTGAATTTGGAT
TTAAGTGGTTCGGCACCTAATAAAGGGGATTCAGATACTGTGATGGATTTAGATAATCAA
AGTCACAAAGTGAATAGTGCAAGATCCAATGGGACAATAAACTCAAACTTGGATGCATTG
CAGACGGATTTTGGTGGGTGGAATATTGATATGAATCATTTGAATGTGGAGTCGGATTTG
GATGCAATAGAGAGTATCAGTGATCAAAGTCGGCTAAGCAAAGCTAATACTGGAAGTTCC
AAGTCCAATTTAAATGGCCTGGAGTTGGACTTGATAGAAAATAAAAGTTCAAATTTTGGT
GGGTGGAATTTTGATTTTGATGGATTTAGACCTAATTCCAATGGGACGGATGTGGATTTT
CAAGTGTTGAGCTCAAATGCTAATGCTGATCCTGGTTATGATGACGATGAGGATGCTGGA
TGGGAATTTAAGGATGCATACTCAGAAACAAATGTTACCAATGGAAACGAGAAGGCTCAG
TCAGATGAGCACAAAGCATTGGAAGCAAATAGAAACCCGGAGGAGCTTGTAAATCTCTCA
AATAGACTGCTTGAGTTGTTTCCAATTTCTAGTGGGTCATTTCATTTATTTTCCACGTCA
CATGGTATTTCTGGTAGTTCCCACAACATTGCTGTTGGAACAGATAGCAAATCAAGTCTG
GCAGCTCAAAATGGTTATGGTGCGGGAAAATACTTAAAAGAGCAGACAAAAAGTAATGGT
GGGCTGGATTCTCCTGTTGAAAATGTCAATTTTCAGGAGGACCTTGGGCTGTTTGCAGCT
GCATTTGAGGAAACGGGAGCTAGAGAAGAGGCCGAGCAAAGTTTGCATGAAAGTGCAGAG
ATGAACTCATCCTCCTCTCAGTTCCCCAATTTCTTGAATGGATCAACCAATTTATTTGCA
TCTACTGGATCAATTGACCTATTTGATCCTGTAAATGGACATTCTGAAGAGTTGGCAGAG
ATTGATGTTAAAGTTGATATTGATCCAAGTGCAGCTCCTAAAGTTCAATCAGCTCTTAAT
GATTGTAGCTTGAAAACACACTCAAGAAGTGAAGAGATTAATGATCAAACTGTACTGGAT
TCCCATTCGGTTGTTGTAGATGCTGAATTTGATGATGATTTTGGGGAATTTACAGCTGCA
CCTGCAGAAAGTGCTCATGTGCCAGAGGGAACAGAGATAAGAGCTGAGAATCATAAGGGG
CCGCTTCCCTTATCTATTTTTGGTGCTGAAGAACAAGAAATTGATGGTTCCTTGGACATT
CAGGATGCTTTTCTGCATCAATCAGCATCTTATAACAAAAACAATCATAGTTCAAATTCA
ACTATTTCTATCAATGATGTTTCGTTGCACTTAAATTCTCAAGCAGATAAAATCTCTTCC
ATTGACTCTGTGCATAACCCAATTCAAAATGGATTAACTCCCTGTGAGGATATATTGAGT
TCTAGTGTAGGAAAAGATACAGATGATTTTGATGATACCTGGGAATTTAAGGATGCCTCC
TTTGAAAGAGGTGCTGAAAATGGAACCTGTCTTCATAATAGTAGGGATGCAGACATTAGT
AGCTACTCAACCCAACTAAAGCTGAATCTTTATGTTGATTTCTATTCCAAGCTCCTGGAT
GAATTACATTTTCATGCTAAGTGCCACCTTGAAAGCCTAAAGGAAGCTCAAACTACTACT
ATTTCTGATCAAGATGAAAAGCATGCAACTTTGATTGAGGAGATTCAGGAAGCTCTCAAT
GAATCTGGTCCAAAGAATGCTGTTTCTGAAGATCCCTTGAGGGGTTGTACACGAAGAGAA
AGCAATAACAGCGCATTGCTTAAAATGCTGGAAGAACCAGAGCTTCAAATTCTTGAACTG
GAGTATTCATTACGAACAAAATTGTCCTTGGTAGACAAAGATTCTAGATTGACAGTACAA
CTCATTAAGCACGCAGAAACAACATTGAAGATTTTGTCATTAGCATCACTGGAGGAACAA
TTAACTTATGTCTCAATATGGTCTAAAATGATCTCTGTTTGTGTGGAAGAGTTGCAACAT
GGTGCACTACTTTGGAGGCAGGCATTTGAAAAAAATATTCAGAGTCAGATACTCATTGAT
CCTCAAGGAAAGAGGTTTTTGCTAGCCTTGGGTGAAATTTATAGGGTGGCAATAGTTCTG
GAAGCCTCGGTCAAACTTTACAAGCCTTGGACATTGTTAAGTTATGTAGAGTCCTCAGGC
ATATGCCATCTTCTAGATGAATGCCATACTTTATGGGGTTCTTCAGGACTTGAAGAAGCT
CTATTAACTTTATCACTTTCAACTTCTTTGGATGGTGGCAATAGTGCTTTGTTGCTGGTG
GACTCAATCAAGTATTCTCATGGTCTAGATGCAGTTGCCCTTGAGAATCATGTTTTCAAT
CAACAGGAACTTCTATGTCGGCTTTCACTTTTGTCTTGAGCGTGGTTCCAGGTATGACCA
TTCTAGAGTGGGGTGGTGAACAGTGCTTTGTCAAGCTTGCAAATTTGTGGGCAAATCTGA
TAAGCAGTGATATTCCAAAGTTACCATCCTTATGTGTTCATTCTTGAAAATAAATTCAAG
GCAGCAGGTTGCCCCCAAAAAGTGTACATTGTTGAATTTTCCATCAATGATATATAATCA
CGTATCAGCTTGACTACACAATTTTCCTGCTTTGGAGCTCATTTTGGATCATGACAAATG
CCAGTTGAAAGATCAAGATCAAGGTTAGGGCCTCACCTTGATTGGTCAAAAGGACTCTCT
TGCTACTGGTGTTTTGCCTTTCAACTTGGAAACTGCCTCAGATATCCAGCTCTGATATTC
TTATTGGATTCGGAATATGAAAAATACTATAATGTAATTGAGCCATATCCGCCAAAGATG
GTTTAGGAGGGACTTGGCAAACACACCCAACCCATAGCAGAGAAAGGAGGTATGACCATT
GTAGAGTGGGGTGGTGAGCAGTGCTTTGTCAAGCTAGCAAATTTGTGGCCAAATCCGATA
AGCAATGATATTCCTAAGTTACCATCACCCTTATGTGTTAATTCTTGACAATAAATTCAA
GGAAGCAGGTAATAGGTTGTCCCACAAAAGTGTATATTGTTAAAATTTTCATCGATGATA
TAATCACGTATTAACTTAAACTTCAATTTTTCCTGCGGTGGACCTCGTTCTGAGCCATAA
CAAATGCCAATTGAAAAATAAAGATCAAGGTATATGACAGAACTCTTTTTAGTAATTTTT
TCTAGAATAGACAATGTTTCGTAGAACTGTCTCGTATTCAATTTTTTCTAGTATGTGACA
GAACAAGTTGCAAGTTGTATACATAGCATAGAATAGATGTCTCACTATATGGCATCATCC
CATAATTCCATGTACTAGAACTGTCTCGATTCCCAGCCCCGATATTGTTGTCGGATCCAC
AAGAACAATATCAGTTAAAGATGGTTTAGGAGGGACTTGGCAAGCACATCCATAGCAGAG
AAAGAATGTACAAGTTCCACATTCAAAACCTTTCTGACCATACAAGTCTACATCACAGGA
GTCACAAGTGGACTCATATATACTCTCCTTAACAGATGTGATTTGATGTTCATGAATGTC
AACTTTGATCGTGCTCCCAAACTTCATAAATCGATCCTTTCCCAAGTCGTGGAATGCAGA
AAGGATGAAAAGATTGATAACATTCTTTGCAGTAGTAGTGCCAGTGCCTGGGGTGTATTT
CCTCCTCGCAAACCTCACAGTAGAACTCATCTTCAATATCCTCGTTGTAATAATGGTGAT
ACTGCAAGCAAAGATTGTGATCGTCCCATCGATGTCTCACCGCAATTGGTAGTATAGCAC
ACTGATAGTGCAGAAGGAAATCTGAAGCAATCCTTACCTTATTAGTGCCATTTACTTTCT
TTCCGGATTCATTTCTTGCACCATTTTATTGTGCTTCTTAGGACTTTTACGTGCTCCTTT
GAATCAATGAATTAGCAAGTTCAG
>lbm_HQ_transcript_55
CCTTCCGCCTTACGTCGGGTTCTGATCTTCATGTCCTAAAAAATCTTTCAAAATTTTGTT
CAGTCCACTCACTGCCACTCAGCTTCTTCTCAATCCAATTTTGTTTTGTTTGCTTCTCTA
GAGATTGACTGAAGGTGCGGGAACATGAGTAATTCAATAGGGAATAACTTGCTGCACCAG
AGTTCGCTCCCTTCAACAGTGTTAGAGACTCAAAGCAGAATAAATTCCTCTAGCATTGGG
GGGATCACTTTATTATCACCTCAAGCAACTTCTACAGCACGAAAATTGCCTTTATCAACA
GAGTTTTGTGGTTGCAAATTGACCGTGCAGAAAAATAAATTACCTATGGAAAAGCATCGC
TCTATTTCAGGTTTCCCTCAGGCTGTTTTAGTCACCGATCCTTCCTTTGAGACTGCTGAA
AAGTTCAACATTGATGGAAATATTGAGTTGCAGGTTGATGTTAGGGCTCCTACGCCAAGT
TCTCCAATGACTGTACATGTTAAGGTTGCAAGTAGTAGCAATGGCTTACTACTGCACTGG
GGTGCTATACATTCTAGGAGAGGAAACTGGGTGCTTCCAAGACGTCGTCCAGATGGAACT
AAAGTGTATAAAAATAAAGCACTTAGAACTCCATTTGTTACATCTGGATCCGTTGCTTCA
CTGAAAATTGAGATTGAAGATCCTGCTATACAAGCTGTAGAATTTCTTATCTTTGATGAA
GCCCAGAATATATGGTTTAAGAATAATGGTGAGAACTTTTTTATCAAATTACCTGCTGGA
GGATCACAAATCGCAAATGTATCAGTTCCAGAGGATCTTGTACAGATTCAAGCATATTTA
CGGTGGGAGAGAAAGGGGAAGCAGATGTATACTCCTGAGAAAGAAAAGGAGGAATTTGAG
GCAGCACGTAAAGAGCTACAAGATGAAATAGCGAGGGGTACATCCATACAGGAAATTCAA
GCTAGGCTGACTAAAACTGATAAAAAAGAAAGCAAGGATAGCCCTCCTCCAGAAAAGAGC
AGCATACCTGATGATCTTGTTCAAATACAAGCTTACATAAGATGGGAGAAAGCTGGGAAG
CCAAATTATTCTACAGAGGAGCAACTTAAAGAATTTGAAGCAGCCAGAAAGGAATTGCAG
CTTGAATTGGAGAAAGGTACTTCACTTCCTGAGATACAGGAAAAGATTACCAAAGGGGAG
ATAAAAACAAAGGTAGCAAAGCAACTGAAGAAAAAGCAGTATTTTTCTGCTGATAGAATT
CAACGGAAGAAGAGGGATATGATGCAACTTCTGACAAAGTATCCATCGCAAGCTGGAGGT
GAAAGCATATCTGCAGAACCAAAAGCTTTGTCTGCATTCGAGCTATTCGCAAATGCAAAG
GAAGAACAAATTGATGGATCCCCTTTGAACAAGAAAATTTTTCAACTTGGAGACAGGAAG
GTTCTGGCACTCATATGGAGGTCATCCAGTAAAATGAAAGTTTATCTAGCTACAGATATT
AAAGAGCCTGCTATTCTTCACTGGGCTTTATCCAAGAGACCTGGAGAGTGGTCGGCAACA
CCTTCAAGTATGTTGCCTCCTGGTTCAGTTGCTGCAGATAAGGCCATAGAAACACACTTT
TCAAGCAGTTATTCCAATGACTTGAAGATTCAATACCTAGAACTAGAATTTGAAGATGAC
AAATATGTGGGGATGCCATTTGTTCTTTTGTCTAATGGCGAATGGATAAAGAACAAGGGT
TCTGACTTTTATGTTGAATTTGGTATTCAATCTAAACCATTGCAACAGGGTGTTGGTGAT
GGTCGGGGCACAGCAAAATTTTTGCTAGATATAATAGCAGATAAGGAAAGTGAGGCTGAA
AAGTCTTTTATGCACAGATTCAATATTGCTGCAGACTTGATTGAAGAAGCTACACGTGCT
GGTGAATTAGGTCTTGCTGGTATCCTCGTTTGGATGAGATTCATGGCAACAAGACAGTTG
ACATGGAATAAGAATTACAATGTGAAGCCACGTGAGATTAGCAAGGCTCAAGACAGGCTT
ACAGACCTCCTTCAGAATATTTATGCTACTCGTCCGCAGTATCATGAAGTGTTGCGTATG
ATTATGTCAACTGTTGGTCGTGGAGGTGAAGGAGATGTGGGGCAGCGAATAAGAGATGAG
ATTTTGGTTATTCAGAGGAAAAATGAATGCAAAGGTGGAATGATGGAAGAATGGCATCAG
AAGTTACATAATAATACAAGTCCTGATGATGTGGTAATATGCCAGGCACTAATTGACTAT
ATCAAAAGTGACATGGACATTAGTGTTTACTGGAAAACCTTGAATGAAAATGGAATAACA
AAGGAACGCCTCCTAAGTTATGACCGTGGAATCCACTCTGAGCCAAATTTTAGAAGAGAT
CAAAAGGATAGCCTTCTTCGTGATCTTGGGAATTACATGAGAACACTAAAGGCCGTCCAT
TCTGGGGCAGATCTTGAGTCTGCAATTTCAAATTGCATGGGTTACAGGGCAGAGGGAGAA
GGCTTCATGGTTGGGGTTAAAATAAATCCTGTAGAAGGCTTGCCATCTGGATTTCCGGAA
CTCCTTCAATTTGTTTTGGAACATATTGAAGATAAACAGGTGGAGGCCCTCCTTGAGGGC
TTGTTAGAGGCTCGTCAGGAGCTTAGACCATTGCTTTTCAAGTCAAACAATCGTCTAAAG
GATATTATATTTTTGGATATTGCCCTGGATTCTTCAGTTAGAACAACAGTTGAAAGGGGA
TATGAGGAGCTGAATAGTGCTAGTCCCCAGAAAATTATGTACTTCATCGCTCTTGTCCTT
GAAAACCTCTCGCTCTCAGTCAACAATAATGAAGATCTCATCTATTGCTTGAAGGGATGG
GACCAAGCCATAAGTATGTCAAAGAGTGGAGATCAAAACTGGGCATTATTTGCAAAATCA
GTTCTTGACCGGGCCAGACTTGCACTGACAAGCAAAGCAGAATGGTACCATCAGTTATTA
CAGCCATCTGCAGAGTATCTTGGGTCAAAGCTTGGAGTGGATCAATGGGCTGTTAATATA
TTCACTGAAGAAATTATTCGTGCTGGATCTGCTGCTTCTTTATCTGCTCTTCTTAATCGG
CTAGATCCTGTTCTTCGGGAAACTGCTCATTTGGGAAGTTGGCAGGTTATCAGCCCCATT
GAAGCTGTTGGATATGTTGTAGTTGTGGATGAACTGCTCTCCATTCAGAATAAATCTTAT
GAGAGGCCAACAGTTTTGGTGGCAAAATGTGTTAAAGGAGAGGAGGAAATCCCTGATGGT
ACTGTTGCTGTTTTAACACCAGACATGCCAGATGTTCTGTCTCATGTTTCTGTTCGAGCA
AGAAACAGCAAGGTTTGCTTTGCCACATGCTTTGATTCCAGTATATTGGCCGATCTTCAA
GCTAAGGAAGGAAGGTTATTGCGATTGAAACCTACATCAGCTGATGTAGTTTACAGTGAG
GTGACAGAAGGCGAGATAACAAGTTCGAGTAACTTGAAAGATCTTCCACTGCCATCTCTA
ACTTTAGTTAAGAAACGGTTTGGTGGTAGATACGCAATATCATCTGAAGAGTTCACTAGT
GAGATGGTTGGAGCTAAATCTCGCAATATTGCATATCTAAAAGGAAAGGTGCCAACATGG
ATAGAGATTCCAACCTCAGTTGCACTCCCATTTGGAGTTTTTGAAAAAGTTCTCTCAGAT
GATTTAAATCAGGGAGTGGCAGTCAAACTGGAAATCCTGAGGAAAAAGCTGCATAAAGGA
GATTTCCATGCACTCGGTGAAATTCGCAGGGCAGTTTTGGACCTTTTGGCACCACCCCAG
CTGATCAAGGAGCTTAAAGACAAGATGCAGAGTTCTGGTATGCCTTGGCCTGGCGATGAA
GGTCAGCAAAGATGGGAACAAGCATGGATGGCTATCAAGAAGGTGTGGGCTTCTAAGTGG
AATGAGAGAGCATATTTCAGCACTAGAAAGGTCAAACTCGATCATGATTATCTTTGCATG
GCTGTCCTTGTTCAAGAGATCATAAATGCAGATTACGCATTTGTTATTCACACTACAAAT
CCATCTTCAGGAGACTCATCAGAAATATACGCCGAGGTGGTGAAGGGCCTTGGAGAAACT
CTGGTAGGAGCTTATCCCGGTCGTGCTTTGAGTTTCATCTGCAAGAAGAATGATCTCAGC
TCTCCTCAGGTTTTGGGTTACCCCAGCAAACCTATAGGACTTTTCATAAGGCGGTCTATA
ATCTTCCGATCTGATTCCAACGGTGAAGATCTAGAAGGATATGCCGGTGCTGGACTTTAT
GATAGTGTTCCAATGGATGAAGAAGAGCAAGTTGTACTTGACTATTCATCTGATCGGTTG
ATAAATGACAGACATTTTCGTCAAGAAATTCTCGCTAACATAGCTCGTGCTGGGAGTGCA
ATTGAAGATTTGTATGGATCTCCTCAAGACATTGAAGGCGTAGTAAGGGATGGAAAGATT
TATGTCGTCCAGACAAGGCCTCAAATGTGACCCAGTATCCTAACTTCGATTGCAACATTG
CTTCTAAAGCAATAGAAAAATGGATCACCTAATTCATAAAGAGATCGATAAAGACTATAT
GAAGGGAGGTGCATTGCCCTTCTGCTTGTGTTCTGTAACACATGTACTGAATAAATTATT
GAGACTGTTGTATATGTAATACGTGTTTCAATAGAAACAATACATAATTTGATTGAAATT
GTGCCTTTTTTTCAG
>lbm_HQ_transcript_56
GTGGTGTTGTTGTTTCCCCAACGTTAGAGAGAGAAAGAAAACCACGGGAGAATTAAGAGA
GAGAGAGAGAGGGAAAAGAAGAGCAAGGGGGAAATATATTTAGGGGAAGAGAGAAGGCGT
TTCATTGTATAGTTGGAGGAGGAAAATAGATAGAATTGATTCGATGTTTTTTTATCCAAA
TTATTGAAGTGATTTTCTCGTTTCTTAGTTAGATCTACTAAAAGTTGTATTTTTTCTTTT
CCTCAGATTTTCTGAGGAAAACTTCAGAGATGAAGCGCCTAAGAGACGATGCTTATGTAA
ACCCTCAATATAAGCGGCCATTTGGAACTTCTCGCGGAGAATCCTATGGGCAACCACAAG
CACCTAGTGGCAACGGAGGAGGTAGTGGCGGCGGTGCTGGTGGCGGTGGTGCTGTTGGAG
GCGGAGGTGGTAGTACCCAAAAGCTTACAACCAATGATGCTTTAACTTATTTAAAGGAAG
TTAAGGATATGTTCCAAGATCAAAGAGAAAAGTATGATATGTTCCTTGATGTAATGAAGG
ATTTTAAGGCTCAAAGAATTGATACAGCTGGTGTTATTGCGAGGGTTAAAGAACTATTTA
AAGGGCATCCCAACCTAATCCTTGGCTTCAACACCTTCTTGCCCAAAGGTTATGAAATCA
CTCTCAATGACGAGGAAGAGGCTCCACCAAAGAGAACCGTTGAGTTTGAAGAGGCTATAA
GTTTTGTTAACAAGATAAAGAAGCGTTTCCAAAATGATGATCATGTGTACAAATCTTTTC
TAGATATCTTGAATATGTATAGGAAAGAACACAAGGGCATTTCTGAAGTTTATCAGGAGG
TTGCTACACTTTTTGAGGACCACCAAGATTTGCTGGATGAATTCACTAGATTTTTGCCTG
ATACTTCAGCCACTGCATCAGCACCTCATGCTGCTTTTGGTGGTAGGCCCTTTCAACAAC
GTTATGATGAAAGAAACTCTGGTGTGCCCACTTTGCGTCAGTCACAGATGGACAAGCGTT
TCCGCAGGGATAGGATTGTTAGTCCCAATGGTGAGCGCGACCTTAGTGTTGAGCATCCAG
ATATTGATGAAGATAAAACAATGTTGAGACTCCACAAGGAGCAGAAAAAACGTGCTGAAA
GGGAGAATAGGGAGAGAAGAAACCGTGATCAGGATTACAGAGAACCTGAGAATGAAAATA
ATGGGGATATAAGCATGCATCGGCTTGCAGAGAAACGGAAATCTGCCCGCAAAGTTGATG
ACTTTGTAGGGAATACTGTTTCAGCCTCTTACGACGATAAAGATGCATTAAAGAGCATGT
ACAGCCAAGAGTTCTCTTTCTGTGAGAAAGTGAAGGAAAGATTACGTAATCCTGATGATT
ACCAGGCATTTTTGAAGTGCCTTCATATTTATAGCACAGAGATTATAACAAGAAAAGAGT
TACAGAGTTTGGTAGCTGATCTACTTGGAAAGTATCCTGATCTTATGGAAGGGTTCAATG
AATTTTTGGAGCGCTGTGAAAAAATTGATGGATTTCTTGGTGTTATGAGCAAAAAATCTT
TGTGGAATGAGGGGCATGGCTCCAAATCATTGAAACCAGAGGACAAGGAAAAGGAACCAA
AGCGTGAGTTAGATGCAGCTAAAGAAAAAGATAGATACAAGGAAAAGTACTGGGGAAAGT
CTATTCAGGAGCTTGACCTCTCGAACTGTCAACGCTGCACTCCTAGTTATCGTCTACTTC
CTGAAGATTACCCAATACCTTCAGCTAGCCAGAGGTCTGAGCTAGGTGCTCAAGTCTTGA
ATGATCATTGGGTATCTGTGACATCTGGAAGTGAGGATTACTCTTTCAAGCATATGCGCA
GAAACCAGTACGAGGAAAGTCTCTTCAGATGTGAAGATGATAGGTTTGAGTTGGACATGT
TACTGGAATCTGTGAGTTCAACTGCTAAACGAGCTGAGGAATTGCTGAACAGTTTGAATG
ATAATTCAGTAGGCACAGATAGTCCAATCCGCATTGAAGACCACTTCACAGCCCTAAACT
TAAGATGCATTGAACGTCTGTATGGTGATCATGGCCTTGACGTGATGGACATTCTTCGCA
AAAACCCATCGCTGGCATTGCCTGTCATATTGACACGCTTAAAGCAGAAGCAAGAGGAGT
GGACAAAGTGTCGTTCAGATTTTAACAAAGTCTGGGCTGAAATTTATGCCAAGAACCATT
ACAAGTCACTGGACCATCGTAGCTTCTACTTCAAGCAACAAGATTCAAAGAACTTGAGCA
CTAAATCCTTGGTGGCAGAGATCAAAGAAGTTAAGGAGAAAAAGCAGAAAGAGGATGATG
TGCTTCTCTCTATTGCTGCAGGAAGCAGACATCCCATTGTTCCAAATCTTGAATTTGAAT
ATGCTGATACAGAAATTCATGAAGACTTGTATAAACTCATTAAATATTCTTGTGAAGAGG
TCTGTTCAACAAAAGAACAATTAAACAAAGTCATGAGGCTTTGGATTACCTTCCTTGAGC
CAATGTTGGGTGTTCCTTCTCGGCCTCGTGGTTCAGATGTTACAGAAGATGATGTGCTTT
CTAAACGTCGATCTACAAAAGGCACTGGGACTAATGTAGTTGAGAGTGATGGAAGCCCAA
GTGCTGATGCTGCTGCAATGAATTCTAAGCAATCAAAACCTGTTTGCAATGGGGATACAG
ACACTTCACCGCCACGAATAACTTCCTGCAGGACTAGCTTCACAACCGCAGATGCTCCTC
CAAAAGATGGAGTAGCTGTAGCATCTGGTGAACGGCTCACAAATACAGATGCTGCTGCAG
TTGATTCTGGTCATGGAAGAATCAACTTGGACATAAGTTCAGGGCGTGTTGCAACATTGT
CACGACTAAGTAATGGCAGTGCCATGGAGGATGCTCATGGAGTGAAGACAAATGTGGGTG
AAATACCTCCATCAGAGGGAGGTGATACTTCAAGATCAGTTCCGTTGGTAAATGGAGGGT
TTTCTGAAGGTTCCAGACAGACCGCATATAATAAGGAATGTCTTGATCCCTCCAAAACTG
AGAAAGAGGAGGGTGAGTTATCACCTAATGGTGATTCTGAGGAGGACAACTTTGTTGGCT
TCCGAGATGGTGGGCAGAGCATGCCAAACCCAAATAATGGTGATGAAAGCACACAGTATC
AAAATGGAGGTGAAGAGATAAGTTGTCAGGATGCTGCTGGTGAAAATGATGCTGATGCTG
ATGATGAAGACAGTGAAAATGCATCTGAGGCTGGTGAAGATGTCTCAGGCAGTGAATCTG
CAGCTGATGAGTGCTCACGAGAAGAGAATGAGGAAGAGGAAGATGGAGAACACGATGAGC
TTGATGGCAAAGGTGAGAGTGAAGGTGAAGCTGAGGGCACTAGTGAAGCACACTTTGCGA
CTGGGGAAGGTACATCAGTGCCACAATCAGAACGCTTTCTGGTGACCTCTAAACCCCTTG
CAAAGCTTGTAGCGTCACTGTCAAGTGATAACGGGAAGAAACATCGTCGGATTTTTTATG
GAAATGACACTTTCTATGTGCTTTTTAGGCTTCACCAAATATTATATGAAAGACTACTAT
CAGCTAAGCAGAATTCAGCATCATCTGAATTAAAATGGAGAAATACCAAAGATACTGATT
CTGACCCTTATGCCAGATTTATGAGTGCATTGTACAGTTTGCTTGATGGATCTGCTGACA
ACACAAAGTTTGAGGATGACTGCCGATCAATAATTGGAAACCAATCTTATGTGCTATTTA
CATTGGACAAGTTGATATATAAGTTGGTGAAGCAGCTTCAAACTGTTTCAAGTGATGAGC
TTGACAACAAGCTGCTTCAATTACACGAGTATGAAAAATCCCGTAAGCCCGAAAAGTTTG
TTGACTCAGTGTATTATGAGAATGCTCATGTGCTCCTGTATGAGGAGAATATATATCGGT
TTGAATGTACATCATCTCCGACCCTGCTGACCATCCAACTGATGGATGATGGGAATGAGA
AGTCTGAGGTAGTTGCTGTATCCGTAGATCCAAATTTTGCAGCCTATCTTCACAATGACT
ATTTATCAGTAAACTCCGGAAAGAAGGAGTCTTCTGCAGTTTTCTTGAAAAGAAATAAGC
ATAAGTATGGGAACCTGGATGAAGATTCTGCCTTTTGTAAGGCTATGGAAAATGTTCGAG
TGTGGAATGGTTTGGAGTGTAAGATGGCCTCCAGCTCATCAAAGATCTTTTATGTACTTG
ACACAGAGGATTTCTTTTTCCGTTTGGGGAGGAAAAGAAGAAAAGAAATGTCAGATAAAC
GTCATCATCTGTCAAGAGTGCAACGCTTTCAACAATTTTTGATGGCCTCTTTGTGATATA
CTCTGCTGCTCTTTGTTATACCATTATAAATCAAGATCCTAGCTGGCATAATTGTTCCCA
GCGCCAAAGGCTTTGCAGTGTTCAGTGTAATTGGTGATTTCAGGTCAAGCCAAATAAGAT
TGTAATAGTGAAGGAGCTTCTTGATTGTAGTATCTTGCTAGATCTCTTGGTGATGGCATC
TGAGCCATTCTTCTGTATATAGGGTCACCCATGAGATCACATGTAGAGCTGGTCTTTTAT
TATTTGTATTGGTATTTTTGTGGGTTCTTAAGGGAACCTGATGTTTTGTCTTGTAGCAGC
ATCACTGTAGTCTTTATATGTGAAACGAAGCCTTGTGGCCGAATCTTTTTCGG
>lbm_HQ_transcript_57
ACCTTCACGAGTAGACTCTGTAGAGGGACACGAGTAGTCTCCTTTCTTCTTCACTGAAAC
CCCAGCGAAATTTCTTATCTCGGTCGGGACGTAAATCGAACGGTTTCGTACTTGTTGTGT
TGGAGTTGTCGTGGATGTAGAATATATATGCGAAGGAATCTGTAGATTTTTTCCTTGTTT
TCGAATGGAATTATGTGCTGAGCGGTTTTTGTGGTGAATTAACTGGGGTTCCGACGGCGT
TGATTGGGCCGGAGAAGATAAATTGGGGCTTCCTTTTTGGAGGATTTTGAATGATCTTTT
TTTAATTTTGGATATGTTGATGGCGGACGACAGATCGAATTATTGGCCCTTCTCTGAGGA
ATTCTCATCCAAGGATGATGATGATCTTGGTGGGAACCTTTCGATCGATATAGAAACACT
TATGAATATCTTGGAGGAAAGTCCCGAAACTGCGCAGAGAGATATGGAGGACTCAGCTCC
AAATGATACAACAGTAGATTCAAGGCCAGGAATTTCGGATGGCTCCTCTGAGTCTTCTGT
GAAGTCTGTTGTTCTTAATGGTGCAAAGCTTGAGCCTTCAATGCCACTTGGGTCTCCTGT
TCAGAGTTGCTCTGGGAGTTTGGGTGATTGGATCCCTATTCAGGATTTTGATCATTTACA
TGTGAATAAGGATAAAATTCCACACGATGCTGCATCTCATTGTCCACATGATTACAAAGA
AACTGAACAGGAGAGACCCAATTGTAATGAGACATTCAATGTTGCTGTTGGAGATTTCAA
TCCTCTGGCTGTTAATAGGGGTGCTTCAAATTCTGATAATTTGAGCCAGGGAACTGAATT
TCAGTTTACTGGCTTGGAAGGAGATTTTCTGTCTGAACGTTTTCCTAACGTGCAATATGT
GGAAGAGAACAAGTCGTATATTTTAAGAGTACCTGATATGGATGAATCATCTGCCATTGA
AATTGACTTTCCTGTTGAGGAGCAATCTGAATTTCATGACATGTATTTAAATGCACAAAA
TTTTATGACTATGAGGGATCCTGCATACTCTACTTCTCTGCTTCCATATGATTTTCATTT
CAAATCATTCTCAACATCAGATGATGAGATGATAAGCCTGAGGAATGAAGGAGTGGAGCT
TTCAAATGAGGATAGGAGCTCATGTAATTCAATGGTCCAAGGGGCTCAGGCGGGAAATGT
GGATAGAAGAACCTTGGAGTCTCAAATGCCGGTCGACCTGGGTGCCCAGGGGCTTAATTT
CCATGGATATGCTGGTAGTTATGTTTCTTTAAGTAGTGGTGTTCCATTCCCTAATTCTAG
TTTTTCCCTTCCAAAGAAGCAAGAGTATTATATCAAGGATGAAAAGAATGACCAGTTAAT
TGGATCTCGGGACATGGCTTACCAACTTGTAAATGATGTAATAGGTAGAAGATCTTCTGG
TGACCCTAGTTTTCCCCCTTTGGCTGAAGGATCAAATCAATCCTATTCAGTTTGTTGGGC
TTCTGAATCAAGTGAGAACCACAATGCATTTGCAGAAGAGGAAAAAGATATCATCCATGA
ATCTAAAAGACTCCGATTAGATGTTGATGATTATGATGGCCCTGCTTTTAGAAAGTGCAG
TTTAGTTGCTCGTGATTGTCATTTAGATTTGAAAGTAGAGCCCTCAGTTGTTCTGCAAAC
AAGTAGATCTAAACCCCGATTTGTTCCCTCAATGGAAGAAATAGAGATTAGACATAACCT
GCCAAATATCAATGGATCTCATATTGTGAATATCAGGGGAAACGAGTTTTCAAATGATTC
TTCTTCTGAGCAATCCAACACTGATGATGATGGCGATGTGTGCATTCTGGAGGATATAAG
TGGTCCAGCCCGTATGAATATTTCTGCAGTTAATGGCAAGTCACTTGTTCCACAGCGTAC
AATGATTTATAACTCTTTTAATTCCACAAGAGTGGGCCCCATAAGGCACAAGGCCAATGG
TGAACGTTTTCTCTATCAGGCAGCATTGCAGGATCTTTGCCAGCCAAAATTAGAAGATAC
TCCACCTGATGGGGTTTTGGCCGTTCCTCTACTGAGACACCAGCGCATTGCTTTATCATG
GATGGTCAAGAAGGAGAAGGACGTTTCACGTTGTTCTGGTGGGATCCTTGCTGACGATCA
GGGTCTTGGAAAAACAATATCAACAATTGCTCTTATACTAAAGGAAAGGTCTCCTTCTTC
AGTTGAATCTAACATGGAACAAAGTGAGCCAGAGACATTAAATTTGGATGAGGATGAAAA
AGAAATGTCCAATGTTGGGAAATTGAATCAGGGTGCTCAGTCATGCCAAGCAAATGGGGA
CTGTTCAGATAGTAAGAATATTTCAGCTCAAGGAAAGCGTAGACCTGCTGCTGGAACACT
TATTGTATGCCCAACAAGTGTGCTTCGCCAGTGGTCTGAGGAACTACGAAGCAAAGTTAC
GAAGAAAGCTGACCTCTCATTTCTGGTTTATCATGGAAGTAATCGGACAAAAAATCCCTC
TGAGCTGGCCAAGTTTGATGTTGTGCTAACTACTTATGCAATAGTAAGCATGGAGGTTCC
AAAGCAGCCTCTAGTGGATGAAGATGATGACGAGACAAAGTGTGCCTCTGGTTCACCTAT
GGAACTTTCGTCCTTAAAAAGAAGGAAGTACCCTCCAAGTGCTGCTAAAAGATCATCAAA
AGGTAAGAAGGGCCATGCAGATGAATTGCCTGAGCCTGTTGCTCGCCCACTTGCTAGTGT
GGGATGGTTTAGAGTTGTTTTAGATGAGGCACAGAGCATAAAGAATCATCGGACACAAGT
AGCTAGGGCATGCTGGGGTCTTCGTGCTAAGAGAAGGTGGTGCTTGTCAGGGACGCCTAT
ACAGAACGCAGTTGATGACCTTTATAGCTACTTCAGATTTCTTAGGTTTGATCCTTACTC
TGCTTATAAATCATTTTGCTCTGGACTGAAGGGACCAATCCAAAGATGTCCAGCAAATGG
TTACAGAAAACTGCAAGCTGTGCTTAAGACTGTTATGTTACGTCGCACAAAAGGTACACT
TCTTGATGGAGAACCAATAATCAACCTTCCACCTAAAACCATTAAGTTGAAAAAAGTGGA
TTTCACAGAGGAGGAGCGAGATTTCTACTGCAGACTTGAGGCTGATTCACGTGCTCAGTT
TGCAGAATATGCGGCTGCTGGGACTGTGAAGCAAAATTATGTGAACATATTGTTGATGCT
TCTGCGACTTCGACAAGCTTGTGACCACCCTCTACTTGTTAGAAAATCCAGTTCTAGTTC
GACACAGAGATCCTCCATCGAGATGGCCAAGAAACTTCCACGGGAGAAACAAATTCATCT
TCTGAATTGCTTGGAAGCTTCTTTGGCAATTTGTGGCTTATGCAGTGATCCTCCTGAAGA
TGCAGTTGTAACTAGCTGTGGACATGTTTTCTGCAATCAGTGTATATATGAGCATCTAAC
TGGTGATGACACCCACTGCCCTACTGCAAATTGCAAAACCCATCTCCGTCCATCGCTTCT
GTTTTCCATTGCAACCCTAAGAACTTCTCTATCTGATGAACCAACTGTGGAGAATAATTC
TGATTGCTCTAGTATTGAAGTGAGCGAGGGGCATGCACCTTTTTCTTCAACTTACTCATA
TGGTTCTTCAAAAATTAAGGCTGCTCTTGAGGTCTTGCTATCTCTTACGAAACAACCAGA
TTGTGCAAAAAAGAGTTGCTACAATTCTGTTGATGATGAAACTTCCATTGCAGAAAATAA
ATTGAATCTTCATCCAATGGGATCGTGTGAGAATCTGCATAAGGATGAAAACGCAGTGGA
TGGAGAGTCTAGTGATTCAGCTACAGTAGTGGGAGAGAAAGCAATTGTTTTCTCTCAGTG
GACAAGAATGCTTGATTTGCTTGAAGATTGTCTAAAAAATTCTTCCATTCAGTATAGAAG
ACTTGATGGAACAATGTCTGTTGCTGCCAGAGATAAAGCTGTAAAAGATTTTAATACTCT
TCCAGAGGTGTCTGTTATGATTATGTCATTGAAAGCCGCAAGTCTTGGACTGAACATGGT
TGCAGCTTGTCATGTAATTCTCCTTGACCTCTGGTGGAACCCTACAACAGAAGATCAAGC
AATTGACCGAGCTCATAGGATTGGCCAGACACGCCCTGTCACAGTTTTGCGGTTGACTGT
GAAAGACACTGTTGAGGATCGAATTTTAGCACTTCAGCAAAAGAAGAGAGAGATGGTTGC
TTCTGCATTTGGGGAGGATGAGACTGGTAGTCGTCAGACTCGACTAACAGTAGAAGACTT
GAATTACCTCTTCATGGATCAGTAATAGGCATTGGGTTGCTGAAATAGAACACTTTGGAT
TTCTTATTCTACATGGTCTCGTAGCAGGTGGCAGCAACTGCTTCACATGCATGGTGGAGC
TTTTAGGACTAACTGGAACAGATGTGACCTTATTTTACAGGGTTGATCATGGGAAACCAT
ATTCATTAATGGTTCACGTGATCCATTTTTTGGACACTTGATATCTAGGATTCTTTTGTA
TAGTTACTGGGCGCTAGCTTACAGGACATGAAGATAGATACCTAAAAAAAAAAGGTGATG
ATTTATTCTTTTGACGAGGTTGAAATGTAAATGATAGGTCCCCCCCCCCCCCTGACTGAC
AATTAAAGAAAAATGTGGAGTTATTTTTTTTTCTTTT
>lbm_HQ_transcript_58
ATAAAATATAGGAGTAAACTCTAAGAACTTTTCATTTCTCTAGGGGAAGGGGAAGAGGGG
GAACGCTGCAAACAGAGCAGCTGAGGCACAAGCAAAATCAAATTCACTGAAATACTCTCA
GAACACAAAGAGGGAAAGCTACATTTTTTTATGATTCTTGAACGACGAATTCCCTTTTCA
ACTCAATTTTTCTTGTTCGGGCTACTTTGAATTCTCTGCGTGTGTTCAAGAAACAGAGAA
AGTGTATTTCTTGAAAAATAAGAAGAAAAAGCAGTGAGTAAACCCATGGCTTCTTTGGTT
TCTTCACCGTTTATTCCCAACTCAAAAGTAGAACAACTTTCCTCAATTTCACAAAAGCAT
TACTTTCTTCACTCTTTTCTTCCCAGAAAGACTAACCAAACCAACTCCAAGTCTTCTCTG
AAATTCAAATGTACCGCAATTGGCAATGGCCTGTTCACCCAAACCACGCCTGAGGTTCGT
AGAATTGTGCCTGAAAATAAACAAGGCCTTCCCACTGTAAAAGTTGTCTATGTAGTTTTA
GAAGCACAATACCAGTCGTCTCTCACTGCGGCAGTTCAAGCTCTGAACAAGAGTGGACAA
TTTGCTTCTTTTGAGGTTGTAGGATATTTAGTTGAGGAGCTCAGAGATGAAAGTACATAC
AAATCTTTCTGTAAGGACCTCGAGGATGCAAATATATTTATAGGGTCGTTGATTTTTGTG
GAAGAGTTGGCCTTGAAAGTGAAGGCTGCAGTGGAGAAAGAGAGGGATAGGCTTGATGCA
GTTTTGGTGTTCCCATCAATGCCTGAAGTGATGAGACTCAACAAATTGGGTTCATTTAGC
ATGTCACAGCTTGGACAATCTAAGAGCCCCTTTTTTCAGCTATTTAAGAAGAAGAAATCA
TCTGCAGGCTTCGCTGATAGTATGCTGAAGCTCGTGAGGACATTGCCTAAGGTTTTGAAG
TACTTGCCAAGCGACAAGGCTCAGGATGCCAGGATGTACATTCTTAGTTTGCAGTTCTGG
CTTGGTGGATCGCCTGATAATCTGGTGAATTTCTTGAAAATGATTTCTGGGTCCTACGTT
CCTACTCTGAAAGGGATGAAAATCGATTATTCGGATCCAGTTCTGTACTTGGACAGTGGA
ATTTGGCACCCTTTGGCTCCTTGCATGTACGATGATGTTAAGGAGTACTTGAACTGGTAC
GGTACTAGAAGGGATGCCAATGAGAAGCTCAAGAGTCCAAATGCCCCCATCATTGGCTTG
GTTTTGCAGAGGAGTCATATTGTTACTGGTGATGAGAGCCACTATGTTGCTGTAATTATG
GAACTGGAAGCAAGAGGAGCAAAAGTTGTCCCAATTTTTGCTGGAGGACTGGACTTTTCC
GGGCCAGTTGAGAAGTACTTCGTTGATCCAATCACTAAGATACCATTTGTCAACTCAGTG
ATTTCACTAACTGGCTTTGCTCTTGTTGGGGGACCAGCAAGGCAGGATCATCCGAGGGCC
ATCGAGGCATTGAGAAAGCTTGATGTGCCTTACATCGTTGCATTGCCTTTGGTTTTCCAG
ACTACCGAGGAATGGTTGAACAGCACACTGGGGCTGCACCCAATTCAGGTTGCTTTGCAA
GTTGCACTTCCAGAGCTAGATGGAGGCATGGAGCCAATTGTATTTGCAGGCCGGGATCCC
AGAACAGGGAAATCACATGCTCTTCACAAGAGAGTGGAGCAGCTGTGTACCAGAGCAATC
AAATGGGCAGAGCTTAAGAGGAAATCAAAAGTAGAGAAGAAACTAGCTATTACAGTTTTC
AGCTTCCCACCAGACAAAGGCAATATTGGAACTGCTGCATATCTGAATGTCTTCTCCTCC
ATCTTTTCTGTTCTTAAAGACCTTCAGAAAGATGGTTACAATGTTGAGGGCCTTCCTGAG
ACTTCTGAAGCCTTGATTGAAGAGGTCATTCATGACAAGGAAGCTCAATTCAGCAGCCCA
AATCTCAATATTGCCTATAAAATGAATGTGAGGGAGTACCAGAAGTTAACCCCTTATGCC
ACAGCACTGGAAGAAAACTGGGGAAAACCTCCTGGTAATCTGAACTCTGATGGAGAAAAC
CTTTTGGTCTATGGGAAGCAATACGGAAATGTTTTCATCGGGGTTCAACCCACATTTGGC
TATGAAGGTGACCCCATGCGCCTTCTGTTCTCTAAATCAGCAAGCCCACACCATGGATTT
GCAGCATACTACTCATTCGTGGAGAAAATCTTCAAAGCGGATGCTGTTCTTCATTTTGGC
ACTCATGGTTCCCTTGAGTTCATGCCTGGAAAACAAGTGGGTATGAGTGATGTTTGCTAC
CCTGATAGTCTCATTGGCAACATCCCCAATGTCTATTACTATGCAGCAAACAACCCCTCT
GAAGCCACCATTGCAAAGCGTAGGAGTTATGCTAATACCATTAGCTACTTGACTCCTCCA
GCAGAGAATGCTGGGCTGTACAAGGGACTCAAGCAGCTGAGTGAGCTCATTTCCTCCTAC
CAATCTCTTAAAGATACAGGCCGTGGCCCACAGATAGTAAGCTCTATTATCAGCACAGCC
AAGCAGTGTAATCTGGACAAGGATGTGGAGCTTCCTGAGGAAGGGGAGGAGATATCAGCC
AAAGAACGAGATCTTGTGGTTGGAAAGGTATACTCGAAAATTATGGAGATTGAATCACGG
CTTCTGCCCTGTGGGCTTCATGTCATTGGTGAGCCTCCATCCGCCATGGAGGCAGTTGCC
ACACTAGTTAATATTGCTGCATTAGATCGTCCTGAAGATGGCATTTGCTCACTTCCTGCA
ATCCTGGCTCAGACAATTGGAAGGGAGATTGAGGATGTATATAGAGGAAGTGACAAGGGC
ATTTTGCGAGATGTGGAGCTGCTAAGGCAAATAACTGAGGCATCACGAGGAGCAGTTACT
GCATTTGTTGAACGGACTACAAACAAGAAGGGTCAAGTTGTTGATGTTTCTGACAAGTTG
ACCTCAATTCTTGGTTTTGGCATAAATGAACCATGGGTTCAGTACTTGTCAAATACCAAA
TTCTACAGAGCTGACAGGGGCAAACTTAGGACATTATTTGAGTTCTTAGGGGAGTGCCTT
AAGCTTATTGTAGCTGATAATGAGTTGGGAAGTTTGAAGCAGGCTCTGGAAGGTAAATAT
GTTGAGCCTGGTCCTGGGGGAGATCCAATCAGAAACCCAAAAGTTTTGCCAACTGGAAAG
AATATTCATGCTTTGGATCCACAAGCTATTCCTACTACTGCAGCCATGCAAAGTGCAATG
ATTGTTGTTGATAGGTTGATTGAGAGACAAAAGGCTGATAATGGGGGAAAGTATCCTGAG
ACAGTTGCACTTGTTCTGTGGGGAACAGATAACATAAAGACATATGGTGAGTCATTGGCT
CAGGTAATGTGGATGATTGGAGTTAGGCCAGTTGCTGATACCTTAGGCAGAGTGAATCGT
GTTGAGACAGTCAGCCTTGAAGAGCTTGGAAGGCCAAGGATTGATGTTGTTGTCAACTGT
TCTGGAGTGTTTAGGGACCTCTTCATTAATCAGATGAATCTCCTTGATCGGGCAATAAAG
ATGGTTGCTGAGCTAGATGAGCCAGAGGATCAGAACTTTGTTAGGAAGCATGCATTAGAA
CAAGCTAAGGAACTTGGTGTTGATGTTCGTGAAGCTGCAACTCGTGTCTTCTCAAATGCT
TCAGGCTCTTATTCCTCCAATGTAAACCTTGCTGTAGAGAACTCCTCGTGGAATGATGAA
AAGCAACTTCAGGACATGTACTTGAGCCGAAAGTCCTTTGCATTTGACTGTGATGCTCCT
GGGGCTGGAATGACTGAGAAACGGAAAGTCTTTGAAATGGCTCTCAGTACAGCAGATGCT
ACTTTCCAAAATCTAGACTCTTCTGAAATTTCACTCACAGATGTCAGTCACTACTTTGAT
TCAGACCCAACCAACCTTGTACAGAACCTCAGGAAGGATGGGAAAAAGCCCAGCGCCTAT
ATTGCTGACACAACCACAGCTAATGCGCAGGTTCGTACACTTTCTGAGACTGTTCGGCTT
GATGCAAGAACCAAGTTACTAAATCCCAAGTGGTATGAAGGAATGCTGTCCACTGGATAT
GAAGGTGTTCGTGAAATTGAGAAACGCCTGACCAACACGGTTGGTTGGAGTGCAACTTCA
GGCCAAGTGGACAACTGGGTTTATGAGGAAGCTAACACAACATTCATCCAAGACGAGGAG
ATGTTGAACAGGCTAATGAGCACAAATCCGAATTCTTTCAGAAAGTTGGTTCAGACATTT
TTGGAGGCCAATGGACGTGGATACTGGGATACTTCTGCAGAAAATATTGAGAAATTGAGG
CAGTTGTACTCAGAAGTTGAAGACAAGATTGAGGGTATTGATCGATAAGTACCTAAGTCA
GACAAATAGTTCTTGGTTGCAAATAAATTTTGTTAATTCTCCCCAATGTATCTGCCACAC
ACCCACTCACTGAACTCCAGAATATTTGGAATCTGAAATTTTCACCATTCCCCGTTGTAA
TTTCATTCATTGGTGGGGTTCTGCTTTGATTCTCTTGTAAGTAGATACTGGCTTCAGCGA
ACGAAAATTTCAAGCCATTGCCCCTATATAATTTCCATGGTGACAATTAATCTCGAGACT
AAATTAACATTAACTCG
>lbm_HQ_transcript_59
AAAATCCATAGAAAATGAGAAAAAAATAAAATAAAAATCAAAGCACATCGAAAACAGCTG
AGCTTCAAAGTTCAAGCCCAATCACTTGAATGAATCAAAATTTCGCACTTTCGCTCTCTA
GATATACGCACGGATTTGTGTTGATAGGGTTTTCAGCTGCCGACATGTTGGTGTTTGCTG
CTGCTCGATCTCGGTTTTTGAAGTTTTAGTTCCAGGTTTTCGGCTCTGGAGCTTCAATTC
TGGAAGAGGGGATTTGAAGTTAATTTAGGTTTTTTTTTCCCTTTGCTTTTGAATCTATCG
AATTGTTGATTTTCAATTTTGTGATTGTTTTGTCGAATCTAGTGAAAGGATTACTTTCAG
TTGTCGAAGCTAATTGAGGGGTTTTGAGCTAGAATTTTTAGGGTTTGGTGTAATAATGGG
GATTGAAGTGATTTTTGAAGTAATTTTACAAATGGGCGGTCCCGATTGAAGTTTGTTAAA
AATTTAGGGTTTTGAAGTTAAAAGATTGTAAATTTAGGGATTTCAACGGTAAGTTAAGGG
TTCTGTGGGTGTTTTTGTACATAAAGGAGTGCCGGGTCAATTTGTGAAGTTGTTGTCAGT
TTTGCTGTATCCATAGAAGGAGTAAATTTTTGAGGTGAGAAGAGAAGACGGTGGGAGAAG
ATGTTTTACTCTCAGTTTATATTAGCGAAAAAGGGGCCTTTAGGGACCATATGGATAGCA
GCACATCTGGAAAGGAAGCTGCGGAAAAATCAGGTGGCTGATACTGATATTGGCGTCTCT
GTTGATTCAATTCTCTTTCCTGAAGTTCCCATTGCGTTGAGATTATCAAGCCATCTTTTG
CTTGGTGTTGTGAGGATATATTCTAGGAAGGTCAACTACCTCTTTGATGACTGCAGTGAG
GCTTTACTCAAGGTCAAGCAAGCTTTTCGCTCCACCGCTGTGGATTTACCGCCTGAAGAA
TCTAAGGCGCCTTATCATTCCATCACTTTACCAGAAACTTTTGATCTTGATGATTTTGAG
CTACCTGATAGTGACATTTTGCAGGGTAACTATGTGGATCATCACATCAGTTCGAGGGAG
CAGATTACCCTTCAGGATAACATGGAGAATGTTGTTTATTCCACATCCCAATTTGGGTTG
GATGAGAGGTTTGGTGACGGTGACACTTCAGGCTTAGACCTTGATGAGGAATTATTTCTG
GACAAGGTTAATGCAGCAGGCTGTTCTGTTTTGAGTGTTGATCCGCAGTCTTCTGTCCAG
CCAATGATGCCTAAGCAAGATCAACATGACGATGGGATACCCGCAAATTCAGAAGCCAGG
ATAGAAGTTACTAGTGAACATGTGGATATGATGGACTACGCTCAGGCTCCTTGTACTCCT
GGATTGGTTGAAGAGCCCAATATATCAAATGTTCAGGAGACTTCGGCTTGTGATGACCAC
ATGGAATCTGAAGAGAACATTTTAACAGAATGCACAGTGAAGGAAAACCTTGAAAGTGTT
CCGTGCAAATCAAACCTCAATCAGGGGAGTGCACATATAATGGATTGGTCCTTGCCTGAT
GATAGAAATCCTGACGCAGTTGGTCACTTGAATTGTGAGGAAAATGGGTATCATTTAAGT
AACTTGAGGATTGAAGAGGGACAGTCTCCACATACTGAAGTTAGAATTGAGTGCCAATTG
CTGGAGGACTGTACTGGAGTGTCTGGAACATCTTTTGTTGCAACTAAGGAGGTTACTATT
ATATGCCAGGAACCAGAATCGTCAGAGAATGTCATTGCAGCATCTGATAGTGCGAATAAG
AAAGAACAACAAAATGGGATTCTCAATGTTGATGGGGTTGGTGGTCCATCTAATGAGTTC
AATAATGACCATGGAGAATGCAACGGAATTATCTCAAAAACAAGTGCTCAAGATAATTCT
TTTTTTTCTAGCCCCTCTCGGCATGTAGGTAATTTATCTGATATTCATGAGGAATCTATT
GATGCTGAGGTTACTGGTTATTCAGAGAAACCATATCCTCCTAGTGGTGAATTGGGTTTA
GATGCTCAACTACAGGACACGTCTTTCTGTGAAAAGCCTAAAGATCTGGTTCCCCAAGAG
TCTACGGATTCTGACTTTCCAAACCTGGTTGTTCATGATGAGATGCTTTCTACTCAAGTG
TGCCATCTTAAGCCATGTAATGCAAACTTTGACCAGCCGGATTCACTAGTTGCTGGAGGT
GAACTTTCTAATTATCTACCATCTACCGTCGATGCAATGGAACTGAGGGCTTCTGAATGT
GGGGAATTGATTAATGCCTCTGTTTCTAGGGCTGTGGTGCAAGGCGAAAAATGTCATGAA
GTTGATCAGTCAGAGACAAGTTTAAAGGACAACCAAGATATGGAACATGCTTTGCTTGAG
GAGAATCATCCAGGTTATGATAAATCACACGATCAAGTAAATATGGTTGGCGGAGATGGT
ATATCGGAAGATGTAAATCGTTCTTCTGGAATGGATGTACCAGCACCTGAGAAACTGTTA
TCTGTACCAGAAGGGTTTGAACCTAGGGACATGCTAATGGAGGCTACACCTGGGGACTTG
ATAGGCATAGATGAAAGTGATGCTGGGAGTAGAATTATTTCTGGGAAAAAGCGTAGTTAT
ACTGAAAGTACACTGACAGAACAGAGTCTAAACTCAGTTGAATCATCAAGGATAGTTCGT
AACAGGAGAACCATAGAAGCTGTACCTGATGACGATGATTTGCTGTCGTCTATTTTAGTT
GGAAGAAGATCTACTGTTTTGAAAGTAAAGCCTACTCCCCCACCCACTGAGATAACTTCT
CTGAAGCGCCACCGATCTGCTCCTCGGACCAGTGCCTCTAAACGGAAAGTGCTTATGGAT
GACACAATGGTTCTGCATGGCGACACAATACGCCAACAGTTGATGAACGCAGAGGATATA
CGTCGCATAAGAAAGAAAGCTCCCTGTACGCCTCCTGAAATTGCTATGATCCAAAAGCAA
TTCTTGGAAGAAGAAATTTTTGGGGAACCTATATGTTCAGGAATGTCAATGGAACTGTCT
TCTCTGCACAATCAAACATATGATCTGAGTAGAATTACCATCTCTCAGGATGATGTGCAT
GACACTTCTCCATTAGCTGGGCCTGACATGAAGTTAACTTCTGGGAGTGATGGACATATT
CATGAATTTGGTGTTGATAATACTATGGGCTCTAGTGAACTGTTTACCACTACAGGAAGT
GCTATGGGTGGGGCTAGTGAACTTGAAGTTGTTAGAGAAATATCAGAATTGAGTGAAACT
CCTTTGCCCTCCGAGAACAAAATGGATGAACATCATGATGATGTTGTAGAAGCTGGTATA
ATTCCACTGCCAGGACTTTCTGAGTCTCTACCAAAAAATACAGTTGATGGAGGAAGCTGC
TCAATTCCTGAAGTTGTAGATCCTGCTTTGATTGCTGAAATCGAGTCATGCGATCGTGTT
TCGGGTGATGTTGGTCAAACTTCAGATGGTGCATTTCAAGTAATTGGGCTGGATAAAGGT
GGTGAAGTGGATGCACCAGTGGTTTCGTCTGATGAGAAAAGAGAGGAATGTGTTGAAGTG
GATGCCTCACTGATTCATGGAAGCAATGGAAGAATAGATGTTGAGAAGGGGTTGGTGAAA
GATGATGATGCTGTTGCTGCAGTTGAGAGTGAGTCTGATGCAAAGGATGGCATTTCATTG
GATGTCAACCAGGATGGCACTACAGTTGAAACTGAAAGAAACTGTAATGAACAAGGGGAG
TATGATGCTTATGGCCCTTCAATTGAAATTGAAACTGATTTTGGTAGAGTGGAATATCAT
GACGAATTATTCCATGAGGGCACCTCTGCTGAACAACCAATTGTTGACTCGTCTTATCCC
ACAGAGTGTGTGAATGTACAAGGTTCTTCTCTGGATGATTGGGAGTATGCTATGCAGCAT
GAACCTTATCCTGCAAATGCAATTGATGCCGAAATCTCTGGGATTGATATGCACGATCAT
GATGACCTAAACTATGTAGGTGCTGCTAATGACACAGAGTTTTTGAATGTAGATGATGAT
GAAGTAGCTGAAGTGACTGATGACTATACACCTAATTCTGAAGAAATACACTTCACTGAG
AACAGTGGGTGGTCTTCACGTACAAGGGCGGTTGGCAAATATCTCCAGACATTATTTGTT
AAAGAGGCAGAATGTGGAAGGAAGGCTCTCCCCATGGACAATCTGTTGGTTGGAAAAACG
TGCAAGGAGGCATCAAGGATGTTTTTTGAAGCTTTGGTTCTTAAAACAAGAGATTACATT
CACGTGGAGCAAGAACGTCCATTTGACAACATCATCTTAAAGCCTCGAATGAAGCTTATG
AAATCAGATTTTTGAGATCTGAAATCTGACAGGAACAAGAAGTAAAGAAGATGATGAATG
TACTATGTAACTTTTTTGTGGGCAGGACACTGCATAATTTGATGGGGAAGTAAATTCTTG
CATATTCATTCTTTTTTAAGTTATAATTTCTTTTAAAGGTGTAGTTTTATGGTAGTTTAG
TTTGGGTAGTAGCTCTAACAGTGGAGATTGTAGATCATTTATAACAGATGCTTGTAGAAG
ATGGCTGTAACATGGATACTGTTGTTTATATGTATATATAATATAGCATGTAAAATTAGT
CCAG
>lbm_HQ_transcript_60
GGGCGTTCGGTTATTTTTTTCATAAAACTCCGGTGGGAAGAATAGAAACATTTTGAATAC
TTGGAATAAAAACGGGAGAATACATTATTTAATAGAGTATTATTAATAGTATTGTTATAA
GTTATTATAAGTATAATAGTAAAGTTCAAATTCATATGAATAATTATAAGTTACCTTTTG
AATGACGAAACCGCATATTTCTATTTTCCATTCTACCAATCAAATACATTGAAAAGAATA
GAAATCAACAAAAGAAAAAGTAAGTGGACCTGACCCATTGAATCGTGACTATATCCGCTA
TTCTGATATTCAAATTCGATAAAGATGAAATTGGAACCGTTGATCTTTTTTTGATTTCAT
TTTTTTGACTCCGCAAGAATTTGTCGCTATTTCCGATTAAATCTTCTTATTCCTATATTT
TCGATATATAGGAATAAATTGTTATTCCGTTCCTCCCCTTGGAGGGGTTTATTGCAAGTC
ACAACATAAGAGCCATTTTCACTATTTCTCTTTGATTCCAGATCCAAATTCCTTTCTATG
TATATAAGTATCTTTAGACGTATATCTACCAGAGCATGACTTCATGTACCAAAATTTTGC
ATCCTATATTTTTGTTGTGACAGTGCGATAGAGAATGGATGCGAAAGGGAGACTTTCATT
TCCAGTCTCCTATTTTTTTTTTTCATTTAAGAAAAATAGGAAATTCTCTCTTTTTCACAG
GACTCAATGAAAAGGAGATAGAACTAATAAAGAAGATACTAAAGAAAATAAAAAAGTAGT
AAAATACTGTACTTTAGTATACATAGAAATTAGAAGACTCTATAAATATCTTGATTTTTC
TCAATCTCCCGAAAAGATCTAATAATAAACATTAATTAATCGAACAAAGGGAGTTAGGTC
TGAAGATCGATTCGGAGTGAGAGAGAGGGTTGATTGTTCTTTGAACAGGTCTTTCAAAAG
ATATTCATTTATCTGATTGATAGATGAGTCATAAGAAAACAATTCTCGGTTCAGAGACTT
AGTAAGAAGGAATAATCAAATTGAGTTCATGGATTTATCTAGGCGAATTTATGGACCAAT
ACCAATAAGGGATTTTTATCTTCGAAACCCATTGGAGTGGGGCATTGCAAGAGAAATCAT
ACAGAAATGATCGAATCTTCGAACGCCCCGAAAATCCTATGAGGTGCTCGGAAATGGTCG
AAGTAGTTGAATAGGAGGATCGCTATGACTATAGCCCTTGGTAAATATACCAAAGACGAA
AATGATTTATTTGATATTATGGATGACTGGTTACGTAGGGACCGTTTCGTTTTTGTAGGC
TGGTCCGGTTTATTGCTCTTTCCGTGTGCCTATTTCGCTGTAGGGGGTTGGTTCACAGGT
ACAACCTTTGTAACTTCATGGTATACCCATGGATTGGCCAGTTCCTATTTGGAAGGCTGC
AATTTCTTAACTGCCGCAGTTTCTACTCCTGCTAATAGTTTAGCGCACTCTTTGTTATTA
CTATGGGGTCCCGAAGCACAAGGAGATTTTACTCGTTGGTGTCAATTAGGCGGTCTGTGG
ACTTTTGTTGCTCTTCATGGCGCTTTCGGATTAATAGGTTTCATGTTACGTCAATTCGAG
CTTGCTCGATCTGTTCAATTGCGACCTTATAATGCAATCGCATTCTCTGGTCCAATTGCT
GTTTTTGTTTCTGTATTTTTGATTTATCCACTAGGTCAATCTGGTTGGTTCTTTGCGCCT
AGTTTTGGCGTAGCAGCTATCTTTCGATTCATCCTCTTTTTTCAAGGGTTTCATAATTGG
ACATTGAACCCCTTTCATATGATGGGAGTTGCCGGTGTATTGGGCGCTGCTTTGCTATGC
GCTATTCATGGTGCTACCGTAGAAAATACTTTATTTGAAGACGGCGACGGTGCAAATACA
TTCCGTGCTTTTAACCCAACTCAGGCTGAAGAAACTTATTCAATGGTCACCGCTAACCGC
TTTTGGTCCCAAATCTTTGGGGTTGCTTTTTCCAATAAACGTTGGTTACATTTCTTTATG
TTATTTGTACCAGTAACCGGTTTATGGATGAGTGCTCTTGGAGTAGTTGGCCTGGCCCTG
AACCTACGTGCCTATGACTTCGTTTCTCAGGAAATTCGAGCAGCGGAAGATCCAGAATTT
GAAACTTTCTACACCAAAAATATTCTCTTAAACGAAGGTATTCGTGCTTGGATGGCGGCT
CAAGATCAGCCTCATGAAAACCTTATATTCCCTGAGGAGGTTCTACCACGTGGAAACGCT
CTTTAATGGAACTTTAGCTTTAGCTGGTCGTGACCAAGAAACCACCGGTTTCGCTTGGTG
GGCCGGAAATGCCCGACTTATCAATTTATCCGGTAAACTGCTAGGAGCTCATGTAGCTCA
CGCTGGATTAATCGTATTCTGGGCCGGAGCAATGAACCTATTTGAAGTGGCTCATTTCGT
ACCAGAGAAGCCTATGTATGAACAAGGGTTAATTTTACTTCCCCACCTGGCTACTCTAGG
TTGGGGGGTAGGTCCTGGGGGGGAAGTTATAGACACTTTTCCGTACTTTGTATCTGGAGT
ACTTCATTTAATTTCCTCTGCGGTTTTGGGCTTTGGCGGTATTTATCATGCACTTCTTGG
TCCCGAGACGCTTGAAGAATCTTTTCCATTCTTCGGTTATGTATGGAAAGATAGAAATAA
AATGACCACAATTTTAGGTATTCACTTAATCTTGTTAGGTCTAGGTGCTTTTCTTCTAGT
ATTCAAGGCTCTCTATTTTGGGGGCGTGTATGATACTTGGGCTCCGGGAGGGGGAGATGT
AAGAAAAATTACCAACTTGACTCTTAGCCCGAGTATAATATTTGGTTATTTACTAAAATC
CCCCTTTGGAGGGGAAGGGTGGATTGTTAGTGTGGACGATTTAGAAGATATAATCGGAGG
ACATGTATGGTTAGGTTCCATTTGTATACTTGGCGGAATTTGGCATATCTTAACTAAACC
CTTCGCGTGGGCCCGACGCGCACTTGTATGGTCTGGAGAGGCTTACTTATCTTATAGTTT
AGGGGCTTTAGCCGTCTTTGGTTTCATTGCGTGTTGTTTTGTCTGGTTCAACAATACCGC
CTATCCTAGTGAGTTTTACGGACCCACTGGGCCAGAAGCTTCTCAAGCTCAAGCATTTAC
TTTTCTAGTTAGAGACCAACGCCTTGGGGCTAACGTGGGATCCGCGCAAGGGCCTACTGG
TTTAGGTAAATATCTAATGCGTTCCCCAACCGGAGAAGTCATTTTTGGAGGAGAAACGAT
GCGTTTTTGGGATCTGCGTGCTCCTTGGTTAGAACCTCTAAGGGGTCCGAATGGATTGGA
CTTGAGTAGGTTGAAAAAAGACATACAACCTTGGCAAGAACGACGTTCCGCAGAATATAT
GACTCATGCTCCTTTAGGTTCTTTAAATTCCGTAGGTGGCGTAGCTACCGAGATCAATGC
AGTCAATTATGTCTCCCCTAGAAGTTGGTTAGCTACCTCTCATTTTGTTCTAGGATTTTT
CTTCTTCGTAGGTCATTTGTGGCACGCGGGAAGGGCTCGCGCAGCTGCAGCAGGATTTGA
AAAAGGAATTGATCGTGATTTTGAACCTGTTCTTTCTATGACCCCTCTTAATTGAGATAA
GACAGGGGATCAAATGCTTGAAATCAGAATAATCCCTTTCATTCCGTCATACATCTTGGG
ATCGGATTATTCTTAATATCTTTTTTTTTTCAACTCATTTATATAATCATAATCTATTTT
TGGTCTGGCTCGGTGGGAATAGCCGAGCCATTCCTCCTTTATCCGTCCGGTAAAAACTAA
TAAAGAACCAAACCTATTCCATGAACAAAAAAGGAGAGAGAGGGATTCGAACCCTCGATA
GTTTTTTGTTCAAAACTATACCGGTTTTCAAGACCGGGGCTATCAACCACTCAGCCATCT
CTCCGAAAGACTATTTTCATTTTATTCCTCCGAATAGAACATGACCATAGCGGTGGATAC
CACCACTATCCGTAGAAAGACAGAAAAGCCTCGGTGGTAATCTACCGATGGATCTATCTA
TCCGTATATATGAGCATGCCCATTTGTGAAATAAAAAATTAATTTACCTTGACCCCATGT
ATGGTAAAGGGGTTAGTAATAGGTCATATAGAATCCATGGATTCATAGTAAATTAAAATC
CCCCTGCTGTATTTTATTACAATTTTTGGCTAATAGAGGGATCAAATGGTAGAAATTCAT
TTGTTGGTAGCTTGGAGGATTAAAAGCATGACTCTTGCTTTCCAATTGGCTGTTTTTGCA
TTAATTGCTACTTCATCAATCTTATTGATTAGCGTGCCCGTTGTATTTGCTTCTCCTGAT
GGTTGGTCGAGTAACAAAAATGTTATATTTTCCGGTACCTCATTATGGATTGGGTTAGTC
TTTTTAGTCGGTATTCTTAATTCTCTCATCTCTTGAACCTATTGTCCCAGATCCAAAACC
GAAAAGACCCCCCGAATTTTTCTCGGTTCTAAGTCACATTAGAATTTAATATAAGTCCCC
CC
>lbm_HQ_transcript_61
CACACTTACCACCTCCATAACTCTCCCGTCGGTATCCGAATCTTCTCTCTCTCTTTCTCA
CTCACACACTTTCTCTCTCTCACTGTCTCCCTCCAAATATATACACACAGCTGTATCTAT
AACTCTGTGTTCGATGAAGTAACCTTTTCTCTCTCTACACACAGACACACGAGTGAGAGA
GAGAGAGAGAGAGAGAGAGAGAGAGAGAGAGAGAGAGAATGCATGTTTATGGAAGTAAGC
ATTAAAGCAAAGCTTAAAGCTGTTTGAGCTTTGTTTATACTATATCTTTTTGATTCCTGA
GCTTTGTTTCTCTGGTGTTTTCGGTAAGGAACTCAATTTGGAGATCTAAAAATCGTGAAG
TCTTCTAATATTAAAAGCAATATTCAAGCTGAGTAATCTGTCAGTGGTGAAGTTCTCCAG
CAACGATGAAGTCCTCTACTCTGCTTGACTCTGTTGTATTTCACCTCACTCCTACTCGAA
CTAGGTGTGATTTGATTATCATAGCAAATGGAAAAAAAGAGAAGATTGCTTCTGGTTTGT
TGAATCCTTTTCTTGCACACCTGAAGACTGCTCAAGATCAGATTGCAAAGGGGGGCTACT
CAATTTTGCTTGAGGCAGACCCTGACAATGATGCGACATGGTTTACAAAGGGTACTGTGG
AGAGGTTTGTCCGTTTTGTGAGCACTCCAGAGATTTTGGAAAGGGTTTCTACTCTAGAAT
CTGAAATTTTACAGATTGAGGAGGCAATTGCAATCCAAGGCAACAATGATACAGGGCAAA
GCATTATTGAAGAACATCAGTCTAAACCTGGAGGAAGTGTTGAAGGTAGCAAAAGTAATC
CAGACCCCAGCGAAGAGAAAGCAATTGTCTTGTACAAGCCTGAGGTACATCAATCACAAA
CAAATGGTGAGTGCTCAAAGGAAGGAAATTCAAGAGTCCAACTCCTCAAAGTCCTGGAGA
CACGCAAAACTGTGCTTAGGAAGGAACAAGGGATGGCTTTTGCTCGTGCAGTTGCAGCAA
GTTTTGACATTGACCACATGCCACCACTTGTGTCATTTTCTGATTGCTTTGGTGCCTCAC
GCTTAAGGGATGCATGCTTAAGATTTGTTGATCTTTGGAAGAAAAAGCATGAAACTGGGC
AGTGGGTTGAAATTGAAGCAGCTGATGCAATGTCTAGCAGAACTGACATTTCTGCCATGA
ATGCCTCTGGCATTGTGCTAGCTAGCATGGCCAACAAACAGAATGACCTAAATAGTGATT
TGGGAAATAATGAGAAATCAGAGGTAGACATTAATGCAGGTGAAAGGCCTGCAACTGATA
ACCAAGCCCCAAGTGGTCAACAAGAATATTTTCAAGGTCAGTTTCCTCATCCAGTCTACC
CACCCTGGCCCATTCATACTCCACCCGGGGCTGTTCCAATGTTTCCAGCATATCCTGTAC
AAGGAATGCCATATTATCAGGCTTTTCCAGGAAATGTTCCTTTTTATCAACCAACTTCAC
CTTATTCACCAATGGAGGTTTCCCGAACAAATGCAACTCCAAAGACAAGAAGGAAAAGGC
AGTTGGTGGGTGACAGAGATGGCCAAGAATCTGAATCAGGGGACACTGACACTTCAATGG
ATGGTATGGATTTGGATAAGGAAGCTTCACATTGTCGAGCATCACAAAAGAAAGTTGGAC
GGTCTGGTAAAAAGTCAGGCAGGGTGGTTATCCGTAACATTAATTATATTACTTCTGAAG
CAAAGAAACCTGGTGATGTTGCATCAGATTCAGATGAGACTGGTACAGAAGGTGACGATT
TTCAGGCCGATGATCATGATAGAACTTCCAACAACACTATGAAGTCATCAAAAAGAAAAG
GAAGTCATTCAAGGACCATAGGTGAATCAAACTATGAGATAGAAGAAAACCGTTATGCAA
AAGAAACTGAAGGGGGACACTGGCAAGCATTTCAAAGTTTTCTATTGAGTGGTGCTAATG
AAGAAAATCATACTGCCAAGGAAGGCTTGTTTGCAATGGAAAATACTGTTAAGGTGAGAA
GAAGAAAAAATAATGACAGTGAGGATCCTTTAGCCCTTGGTGGACGAGATTCCTATGAAG
TAGGAGACTTGAGGTCAGCTGCCATCCAAGAAGCAAGTGGAAATGTCTCTCATAAGCTCA
GGGGGTCTAATGATGAAATTATGCTTTCTGGATCAGGGTCTCATGTTTTTAAGGGACACA
ACGGTCAAATGGATATGCATCTTGCAGAGACAAATGGCAGAAGGGTTTCAAGGAATGGAA
ATGATGATTTTATAATTGGCAGTCGAGAAGATCAATCATATTTGCGAAATTCATCTGATC
CACTTGCAGTTAATGGAGTTGAGCATGCCAACAAGAAGGCGGATGGAGATTCATCTCGTG
ATATTGTTGATGAGTCCTTCATAATACCATTCAGGTCAATAGCATTGAATCAAGTAGGAT
CAGAGGACAGAGCTCCAATTGATATGGATTCCGAGTTTCCATCTACTCATCAGAAGCCAG
AAGATGTTAATTTAAGGAATCAAGTCAACTATGAGCCAGATGACCTGAGCATGATGCCAG
AACGTGCCACAGAAGAAAGGTCAACAGGATATGATCCTGCTTTGGACTATGAAATGCTGA
AGTATGATGATGGCTCCATTTCAGTGAAAGACACAAAGGAAAGTGTGGCTAATGCAAAGG
AAAATGCCAAGAAATCTGAGAAAAGTCGAAGTGCAAAAGTTACTTCGGATATTGCAGATA
AAAAAAGGACTGGAGGACCCATAAGGAAGGGGAAACCATCAAAGATGAGTCCTTCAGAAG
ATGCACGAGCACGTGCTGACAAATTAAGAGCCTTCAAAGCCGATATCCAGAAGATGAAAA
AAGAGAAGGAAGAGGCGGATTTGAGACGCCGTGAAGCTCTAAAGTTGGAGCGACAAAAGA
GGATTGCTGCAAAATCAAGTTCTGGTGCTGTTGGTTCAGGCACCCCATTACAGCAACCAA
AGAAGCTGCCAACAAAACTTTCTCCCATCTCTAATAGAGGATCTAAGTTTAGTGATTTGG
AGCCTGGTTCATCATCTCCTTTGCAAAGGTCAAAAGTAAGAACTTCCCTTGGATCCAATG
ACTCTAACAAAGCCTCCATCTCCAAAACTACCAGATCGGGTGAAGGCAGTCTCTTGCCAG
GGAATAGATTAAGTCGATCAGTATCATCCTTGCCAGAGCAAAAGAAAGAGAGCATCAATT
CTACGCCTGAATCAAAGGCTTCCATAGCACGGATTAGGAGATTATCAGAGCCCAAGACAG
TAGGCCAACATTCTGCTACTACAACAAAAGGGCGTAGTTCTGAGCCAGTAACGAAGCAGA
AGTCTGATGGGCCTGACAGCAGGAAAATATCTGCTATAATAAATCTTGATAAAAGTAAAG
CTGCATCTCTTCCTGAACTGAAGATCAGAACTCCCAAAGGGCCTTCAGATGTGGTCCAGA
ACAAATCAGTTGGGAGGGAGACACTGAAATTGGAAGAGGCAAAACCTTCTGTTACTTCTG
AATGTTCTAAGCCTTACATGGAGAATGCTAAATTATCAAATCAGACTGAAGCAGATGATA
ATCAAATTGTTGAGAAAACTGTTGTTATGCTAGAGTATGACAAGCCTTCCATTCCTGTTG
TACATGCTTCTGAAGACAAAGAGGGAGCACAGAACTTGCAATTTCATATTCATGGAAAAA
TGGAGGAACCTGAAGTGGTGTCTGAGATTGTTTCTATGCGTGCACCACCATCACCCAATG
ATGGGAGAGATATTTTGCCTGCACAAATGCAAGAGCGATCGAGTTCCCTTGAGGAGAGAA
CAAATCATTCAATGAACTCCCAGAAATTTTCAAACAATACTGCTGAAAAGCCTTATGATG
CTCCTTATGCACGTGTCTCCTCGTTGGAAGATGCCAGTACTAGAAACTCAGATTACGGTA
AAGCATTCCCTAATATATCAGGAACAATGACCACTACCAAAGCCCATGTGGTTAATGAAA
AAACATACAAGGTTGATAGCATTCCAAAAGCTTCGGTCAACGATATAACATATAGAATCG
ATAGCATTTCAGAGGTTTCAGGAAAAAGCCATGGAAAGGAATCATCAAAAGGATTTAGAC
GGCTTCTGAAGTTTGGAAAGAAGAACCATAACTCAGCTGCAGGTGATCAAAGCATTGATT
CAGAGAGCGCAACCACTACTGGTCTTGAGCACAATAATATGACAAGTGATGCATCCAATG
AAGTTTATACGTTGAAGAATCTAATTTCAGAAGATGATACCCCAATTTCAGGCAATGCTT
CACAAAAATCTTCTCGCCATTTCTCTTTGCTTTCACCATTTCGCATCAAGACTAGTGAAA
AGAAGTTGACAACCTAAGATAGTCAAAGAAGTTGAGGTGAATCTTCTCTTATTGAATTAG
GGCCATTTCTTTTGTTTGAAGTGTTGATATTCTCCTGGTTTATCTATTTGCACTGTCAAC
AGAATCCCTTGTGTTGTAAAAATAGCCTTGTACATTACTAGTCTTCAATACAGATAGATA
GTTGGTCTGCAATTTTAACATGATTTATTTGAATTCGATTTGGGGTTAATAATGTAAAAA
TGGAATGAAATGTTGAACGGTCTTAATTGTCCTTTTCTTC
>lbm_HQ_transcript_62
ATAAAATATAGGAGTAAACTCAAGACCTTTTCATTTCTCTAGGGGAAGGGGAAGAGGGGG
AACGCTGCAAACAGAGCAGCTGAGGCACAAGCAAAATCAAATTCACTGAAATACTCTCAG
AACACAAGGAGGGAAAGCTACATTTTTTTTATGATTCTTGAACGACGAATTCCCTTTTCA
ACTCAATTTTTCTTGTTCGGGCTACTTTGAATTCTCTGCGTGTGTTCAAGAAACAGAGAA
AGTGTGTTTCTTGAAAAATAAGAAGAAAAAGCAGTGACTAAACCCATGGCTTCTTTGGTT
TCTTCACCGTTTATTCCCAACTCAAAAGTAGAACAACTTTCCTCAATTTCACAAAAGCAT
TACTTTCTTCACTCTTTTCTTCCCAGAAAGACTAACCAAACCAACTCCAAGTCTTCTCTG
AAATTCAAATGTACCGCAATTGGCAATGGCCTGTTCACCCAAACCACGCCTGAGGTTCGT
AGAATTGTGCCTGAAAATAAACAAGGCCTTCCCACTGTAAAAGTTGTCTATGTAGTTTTA
GAAGCACAATACCAGTCGTCCCTCACTGCGGCAGTTCAAGCTCTGAACAAGAGTGGACAA
TTTGCTTCTTTTGAGGTTGTAGGATATTTAGTTGAGGAGCTCAGAGATGAAACTACATAC
AAATCTTTCTGTAAGGACCTCGAGGATGCAAATATATTTATAGGGTCGTTGATTTTTGTG
GAAGAGTTGGCCTTGAAAGTGAAGGCTGCAGTGGAGAAAGAGAGGGATAGGCTTGATGCA
GTTTTGGTGTTCCCATCAATGCCTGAAGTGATGAGACTCAACAAATTGGGTTCATTTAGC
ATGTCACAGCTTGGACAATCTAAGAGCCCCTTTTTTCAGCTATTTAAGAAGAAGAAATCA
TCTGCAGGCTTCGCTGATAGTATGCTGAAGCTCGTGAGGACATTGCCTAAGGTTTTGAAG
TACTTGCCGAGCGACAAGGCTCAGGATGCCAGGATGTACATTCTTAGTTTGCAGTTCTGG
CTTGGTGGATCGCCTGATAATCTGGTGAATTTCTTGAAAATGATTTCTGGGTCCTACGTT
CCTACTCTGAAAGGGATGAAAATCGATTATTCGGATCCAGTTCTGTACTTGGACAGTGGA
ATTTGGCACCCTTTGGCTCCTTGCATGTACGATGATGTTAAGGAGTACTTGAACTGGTAC
GGTACTAGAAGGGATGCCAATGAGAAGCTCAAGAGTCCAAATGCCCCCATCATTGGCTTG
GTTTTGCAGAGGAGTCATATTGTTACTGGTGATGAGAGCCACTATGTTGCTGTAATTATG
GAACTGGAAGCAAGAGGAGCAAAAGTTGTCCCAATTTTTGCTGGAGGACTGGACTTTTCC
GGGCCAGTTGAGAAGTACTTCGTTGATCCAATCACTAAGATACCATTTGTCAACTCAGTG
ATTTCACTAACTGGCTTTGCTCTTGTTGGGGGACCAGCAAGGCAGGATCATCCGAGGGCC
ATCGAGGCATTGAGAAAGCTTGATGTGCCTTACATCGTTGCATTGCCTTTGGTTTTCCAG
ACTACCGAGGAATGGTTGAACAGCACACTGGGGCTGCACCCAATTCAGGTTGCTTTGCAA
GTTGCACTTCCAGAGCTAGATGGAGGCATGGAGCCAATTGTATTTGCAGGCCGGGATCCC
AGAACAGGGAAATCACATGCTCTTCACAAGAGAGTGGAGCAGCTGTGTACCAGAGCAATC
AAATGGGCAGAGCTTAAGAGGAAATCAAAAGTAGAGAAGAAACTAGCTATTACAGTTTTC
AGCTTCCCACCAGACAAAGGCAATATTGGAACTGCTGCATATCTGAATGTCTTCTCCTCC
ATCTTTTCTGTTCTTAAAGACCTTCAGAAAGATGGTTACAATGTTGAGGGCCTTCCTGAG
ACTTCTGAAGCCTTGATTGAAGAGGTCATTCATGACAAGGAAGCTCAATTCAGCAGCCCA
AATCTCAATATTGCCTATAAAATGAATGTGAGGGAGTACCAGAAGTTAACCCCTTATGCC
ACAGCACTGGAAGAAAACTGGGGAAAACCACCTGGTAATCTGAACTCTGATGGAGAAAAC
CTTTTGGTCTATGGGAAGCAATACGGAAATGTTTTCATCGGGGTTCAACCCACATTTGGC
TACGAAGGTGACCCCATGCGCCTTCTGTTCTCTAAATCAGCAAGCCCACACCATGGATTT
GCAGCATACTACTCATTCGTGGAGAAAATCTTCAAAGCGGATGCTGTTCTTCATTTTGGC
ACTCATGGCTCCCTTGAGTTCATGCCTGGAAAACAAGTGGGTATGAGTGATGTTTGCTAC
CCTGATAGTCTCATTGGCAACATCCCCAATGTCTATTACTATGCAGCAAACAACCCCTCT
GAAGCCACCATTGCAAAGCGTAGGAGTTATGCTAATACCATTAGCTACTTGACTCCTCCA
GCAGAGAATGCTGGGCTGTACAAGGGACTCAAGCAGCTGAGTGAGCTCATTTCCTCCTAC
CAATCTCTTAAAGATACAGGCCGTGGCCCACAGATAGTAAGCTCTATTATCAGCACAGCC
AAGCAGTGTAATCTGGACAAGGATGTGGAGCTTCCTGAGGAAGGGGAGGAGATATCAGCC
AAAGAACGAGATCTTGTGGTTGGAAAGGTATACTCGAAAATTATGGAGATTGAATCACGG
CTTCTGCCCTGTGGGCTTCATGTCATTGGTGAGCCTCCATCCGCCATGGAGGCAGTTGCC
ACACTAGTTAATATTGCTGCATTAGATCGTCCTGAAGATGGCATTTGCTCACTTCCTGCA
ATCCTGGCTCAGACAATTGGAAGGGAGATTGAGGATGTATATAGAGGAAGTGACAAGGGC
ATTTTGCGAGATGTGGAGCTGCTAAGGCAAATAACTGAGGCATCACGAGGAGCAGTTACT
GCATTTGTCGAACGGACTACAAACAAGAAGGGTCAAGTTGTTGATGTTTCTGACAAGTTG
ACCTCAATTCTTGGTTTTGGCATAAATGAACCATGGGTTCAGTACTTGTCAAATACCAAA
TTCTACAGAGCTGACAGGGGCAAACTTAGGACATTATTTGAGTTCTTAGGGGAGTGCCTT
AAGCTTATTGTAGCTGATAATGAGTTGGGAAGTTTGAAACAGGCTCTGGAAGGTAAATAT
GTTGAGCCTGGTCCTGGTGGAGATCCAATCAGAAACCCAAAAGTTTTGCCAACTGGAAAG
AATATTCATGCTTTGGATCCACAAGCTATTCCTACTACTGCAGCCATGCAAAGTGCAATG
ATTGTTGTTGATAGGTTGATTGAGAGACAAAAGGCTGATAATGGGGGAAAGTATCCTGAG
ACAGTTGCACTTGTTCTGTGGGGAACAGATAACATAAAGACATATGGTGAGTCATTGGCT
CAGGTAATGTGGATGATTGGAGTTAGGCCAGTTGCTGATACCTTAGGCAGAGTGAATCGT
GTTGAGACAGTCAGCCTTGAAGAGCTTGGAAGGCCAAGGATTGATGTTGTTGTCAACTGT
TCTGGAGTGTTTAGGGACCTCTTCATTAATCAGATGAATCTCCTTGATCGGGCAATAAAG
ATGGTTGCTGAGCTAGATGAGCCAGAGGATCAGAACTTTGTTAGGAAGCATGCATTAGAA
CAAGCTAAGGAACTTGGTGTTGATGTTCGTGAAGCTGCAACTCGTGTCTTCTCAAATGCT
TCAGGCTCTTATTCCTCCAATGTAAACCTTGCTGTAGAGAACTCCTCGTGGAATGATGAA
AAGCAACTTCAGGACATGTACTTGAGCCGAAAGTCCTTTGCATTTGACTGTGATGCTCCT
GGGGCTGGAATGACTGAGAAACGGAAAGTCTTTGAAATGGCTCTCAGTACAGCAGATGCT
ACTTTCCAAAATCTAGACTCTTCTGAAATTTCACTCACAGATGTCAGTCACTACTTTGAT
TCAGACCCAACCAACCTTGTACAGAACCTCAGGAAGGATGGGAAAAAGCCCAGCGCCTAT
ATTGCTGACACAACCACAGCTAATGCGCAGGTTCGTACACTTTCTGAGACTGTCCGGCTT
GATGCAAGAACAAAGTTACTAAATCCCAAGTGGTATGAAGGAATGCTGTCCACTGGATAT
GAAGGTGTTCGTGAAATTGAGAAACGCCTGACCAACACGGTTGGTTGGAGTGCAACTTCA
GGCCAAGTGGACAACTGGGTTTATGAGGAAGCTAACACAACATTCATCCAAGACGAGGAG
ATGTTGAACAGGCTAATGAGCACAAATCCGAATTCTTTCAGAAAGTTGGTTCAGACATTT
TTGGAGGCCAATGGACGTGGATACTGGGATACTTCTGCAGAAAATATTGAGAAATTGAGG
CAGTTGTACTCAGAAGTTGAAGACAAGATTGAGGGTATTGATCGATAAGTACCTAAGTCA
GACAAATAGTTCTTGGTTGCAAATAAATTTTGTTAATTCTCCCCAATGTATCTGCCACAC
ACCCACTCACTGAACTCCAGAATATTTGGAATCTGAAATTTTCACCATTCCCCGTTGTAA
TTTCATTCATTGGTGGGGTTCTGCTTTGATTCTCTTGTAAGTAGATACTGGCTTCAGCGA
ACGAAAATTTCAAGCCATTGCCCCTATAC
>lbm_HQ_transcript_63
AAGTAGTTTGGGGTTACCATTATCCTTTTTGTAGTGACGAATCTTCTATGTGTTCCTAAG
AAAAGGAATTTGTCCATTTTTCGGGGTCTCAAGGGAGCGTGGAAACACATAAGAACTCTT
GAATGGAAATGGAAAAGAGATGTAACTCCAGTTCCTTCGGAATCGGTAGTCAATCCTATT
TCCGATAGGGGCAGTTGACAGTTGAATCCGATTTTGACCATTATTTTCGTATCCGTAATA
GTGCGAAAAGAAGGCCCGGCTCCAAGTTGTTCAAGAATAGTGGCGTTGAGTTTCTCGACC
CTTTGACTTAGGATTAGTCAGTTCTATTTCTCGATGCGGGCAGGGAAGGGATATAACTCA
GCGGTAGAGTGTCACCTTGACGTGGTGGAAGTCATCAGTTCGAGCCTGATTATCCCTAAA
CCCAATGTGAGTTTTTCTATTTGGCTTTGCTCCCCCGCCGCGATTCAATGGGAATGGATA
AGAGGCTCGTGGGATTGACGTGAGGGGGCAGGGATGGCTATATTTCTGGGAGCGAACTCC
GGGCGAATATGAAGCGCATGGATACAAGTTATGCCTTGAAATGAAAGACAATTCCGAATC
CGCTTTGTCTACGAACAAGGAAGCTATAAGTAATGCAACTATGAATCTCATGGAGAGTTC
GATCCTGGCTCAGGATGAACGCTGGCGGCATGCTTAACACATGCAAGTCGGACGGGAAGT
GGTGTTTCCAGTGGCGGACGGGTGAGTAACGCGTAAGAACCTGCCCTTGGGAGGGGAACA
ACAGCTGGAAACGGCTGCTAATACCCCGTAGGCTGAGGAGCAAAAGGAGGAATCCGCCCG
AGGAGGGGCTCGCGTCTGATTAGCTAGTTGGTGAGGCAATAGCTTACCAAGGCGATGATC
AGTAGCTGGTCCGAGAGGATGATCAGCCACACTGGGACTGAGACACGGCCCAGACTCCTA
CGGGAGGCAGCAGTGGGGAATTTTCCGCAATGGGCGAAAGCCTGACGGAGCAATGCCGCG
TGGAGGTAGAAGGCCCACGGGTCGTGAACTTCTTTTCCCGGAGAAGAAGCAATGACGGTA
TCTGGGGAATAAGCATCGGCTAACTCTGTGCCAGCAGCCGCGGTAATACAGAGGATGCAA
GCGTTATCCGGAATGATTGGGCGTAAAGCGTCTGTAGGTGGCTTTTTAAGTCCGCCGTCA
AATCCCAGGGCTCAACCCTGGACAGGCGGTGGAAACTACCAAGCTGGAGTACGGTAGGGG
CAGAGGGAATTTCCGGTGGAGCGGTGAAATGCGTAGAGATCGGAAAGAACACCAACGGCG
AAAGCACTCTGCTGGGCCGACACTGACACTGAGAGACGAAAGCTAGGGGAGCGAATGGGA
TTAGATACCCCAGTAGTCCTAGCCGTAAACGATGGATACTAGGCGCTGTGCGTATCGACC
CGTGCAGTGCTGTAGCTAACGCGTTAAGTATCCCGCCTGGGGAGTACGTTCGCAAGAATG
AAACTCAAAGGAATTGACGGGGGCCCGCACAAGCGGTGGAGCATGTGGTTTAATTCGATG
CAAAGCGAAGAACCTTACCAGGGCTTGACATGCCGCGAACCCTCTTGAAAGAGGGGGGTG
CCTTCGGGAACGCGGACACAGGTGGTGCATGGCTGTCGTCAGCTCGTGCCGTAAGGTGTT
GGGTTAAGTCCCGCAACGAGCGCAACCCTCGTGTTTAGTTGCCATCGTTGAGTTTGGAAC
CCTGAACAGACTGCCGGTGATAAGCCGGAGGAAGGTGAGGATGACGTCAAGTCATCATGC
CCCTTATGCCCTGGGCGACACACGTGCTACAATGGCCGGGACAAAGGGTCGCGATCCCGC
GAGGGTGAGCTAACCCCAAAAACCCGTCCTCAGTTCGGATTGCAGGCTGCAACTCGCCTG
CATGAAGCCGGAATCGCTAGTAATCGCCGGTCAGCCATACGGCGGTGAATCCGTTCCCGG
GCCTTGTACACACCGCCCGTCACACTATGGGAGCTGGCCATGCCCGAAGTCGTTACCTTA
ACCGCAAGGAGGGGGATGCCGAAGGCAGGGCTAGTGACTGGAGTGAAGTCGTAACAAGGT
AGCCGTACTGGAAGGTGCGGCTGGATCACCTCCTTTTCAGGGAGAGCTAATGCTTGTTGG
GTATTTTGGTTTGACACTGCTTCACACCCAAAAAGAAAAAGAAGATAGCTACGTCTGAGT
TAAACTTGGAGATGGAAGTCTTCTTTCCTTTCTCGACGGTGAAGTAAGACCAAGCCCATG
AGCTTATTATCCTAGGTCGGAACAAGTTGATAGGATCCCCTTTTTTACGTCCCCGTGCCC
CCCCGTGTGGCGACATGGGGGCGAAAGAAGGAAAGAGAGGGATGGGGTTTCCCTCGCTTT
TGGCATAGCGGGCCCCAGTGGGAGGTTCGCACGACGGGCTATTAGCTCAGTGGTAGAGCG
CGCCCCTGATAATTGCGTCGTTGTGCCTGGGCTGTGAGGGCTCTCAGCCACATGGATAGT
TCAATGTGCTCATCGGCGCCTGACCCTGAGATGTGGATCATCCAAGGCACATTAGCATGG
CGTACTCCTCCTGTTCGAACCGGGGTTTGAAACGAAACTTCTCCTCAGGAGGATAGATGG
GGCGATTCGGGTGAGATCCAATGTAGATCCAACTTTCAATTCACTCGTGGGATCCGGGCG
GTCCGGGGGGGACCACCGCGGCTCCTCTCTTCTCGAGAATCCACACATCCCTTATCAGTG
TATGGACAGCTATCTCTCGAGCACAGGTTTAGGTTCGGCCTCAATGGGAAAATAAAATGG
AGCACCTAACAACGCATCCTCACAGACCAAGAACTACGAGATCACCCCTTTCATTATGGG
GTGACGGAGGGATCGTACCATTCGAGCCGTTTTTTTGTCATGCTTTTCCCGGAGGTCTGG
AGAAAGCTGCAATCAATAGGATTTCCCTAATCCTCCCTTCCCGAAAGGAAGAGCGTGAAA
TTCTTTTTCCTTTCCGCAGGGACCAAGAGATTGGATCTAGCCGTAAGAAGAATGCTTGGT
ATAAATAACTCACTTCTTGGTCTTCGACCCCCTCAGTCACTACGAACGCCCCCGATCAGT
GCAATGGGATGTGTCTATTTATCTATCTCTTGACTCGAAATGGGAGCAGGTTTGAAAAAG
GATCTTAGAGTGTCTAGGGTTGGGCCAGGAGGGTCTCTTAACGCCTTCTTTTTTCTTCTC
ATCGGAGTTCTTTCACAAAGACTTGCCAAGGTAAGTAAGGAAGAAGGGGGGAACAAGCAC
ACTTGGAGAGCGCAGTACAACGGAGAGTTGTATGCTGCGTTCGGGAAGGATGAATCGCTC
CCGAAAAGGAATCTATTGATTCTCTCCCAATTGGTTGGACCGTAGGTGCGATGATTTACT
TCACGGGCGAGGTCTCTGGTTCAAGTCCAGGATGGCCCAGCTGCGCCAGGGAAAAGAATA
GAAGAAGCATCTGACTACTTCATGCATGCTCCGCTTGGCTCGGGGGATATAGCTCAGTTG
GTAGAGCTCCGCTCTTGCAATTGGGTCGTTGCGATTACGGGTTGGATGTCTAATTGTCCG
GGCGGTAATGATAGTATCTTGTACCTGAACCGGTGGCTCACTTTTTCTAAGTAATGGGGA
AGAGGACCAAAACATGCCACTGAAAGACTCTACTGAGACAAAGATAAGGCTGTCAAGAAC
GTAGAGGAGGTAGGATGGGCAGTTGGTCAGATCTAGTATGGATCGTACATGGACGGTAGT
TGGAGTCGGCGGCTCTCCCAGGGTTCCCTCATCTGAGATACCTGGGGAAGAGGATCAAGT
TGGCCCTTGCGAACAGCTTGATGCACTATCTCCCTTCAACCCTTTGAGCGAAATGCGGCA
AAAGAAAAGGAAGGAAAATCCATGGACCGACCCCATCATCTCCACCCCGTAGGAACTACG
AGATCACCCCAAGGACGCCTTCGGCATCCAGGGGTCACGGACCGACCATAGAACCCTGTT
CAATAAGTGGAACGCATTAGCTGTCCGCTCTCAGGTTGGGCAGTAAGGGTCGGAGAAGGG
CAATCACTCATTCTTAAAACCAGCGTTCTTAAGGCCGACCAAAGAGTCGGGCGGAAAAGG
GGGGAAAGCTCTCCGTTCCTGGTTCTCCTGTAGCTGGATCCTCCGGAACCACAAGAATCC
TTAGTTAGAATGGGATTCCAACTCAGCACCTTTTGAGTGAGATTTTGAGAAGAGTTGCTC
TTTGGAGAGCACAGTACGATGAAAGTTGTAAGCTGTGTTCGGGGGGGAGTTATTGTCTAT
CGTTGGCCTCTATGGTAAAATCAGTCGGGGGACCTGAGAGGCGGTGGTTTACCCTGCGGC
GGATGTCAGCGGTTCGAGTCCGCTTATCTCCAACTCGTGAACTTAGCCGATACAAAGCTA
TATGATAGCACCCAATTTTTCCGATTCGGCGGTTCGATCTATGATTTATCATTCATGGAC
GTTGATAAGATCCATCCATTTAGCAGCACCTTAGGATGGCATAGCCT
>lbm_HQ_transcript_64
ATTCATTTCTCTAGGGGAAGGGGAAGAGGGGGAACGCTGCAAACAGAGCAGCTGAGGCAC
AAGCAAAATCAAATTCACTGAAATACTCTCAGAACACAAGGAGGGAAAGCTACATTTTTT
TATGATTCTTGAACGACGAATTCCCTTTTCAACTCAATTTTTCTTGTTCGGGCTACTTTG
AATTCTCTGCGTGTGTTCAAGAAACAGAGAAAGTGTGTTTCTTGAAAAATAAGAAGAAAA
AGCAGTGACTAAACCCATGGCTTCTTTGGTTTCTTCACCGTTTATTCCCAACTCAAAAGT
AGAACAACTTTCCTCAATTTCACAAAAGCATTACTTTCTTCACTCTTTTCTTCCCAGAAA
GACTAACCAAACCAACTCCAAGTCTTCTCTGAAATTCAAATGTACCGCAATTGGCAATGG
CCTGTTCACCCAAACCACGCCTGAGGTTCGTAGAATTGTGCCTGAAAATAAACAAGGCCT
TCCCACTGTAAAAGTTGTCTATGTAGTTTTAGAAGCACAATACCAGTCGTCCCTCACTGC
GGCAGTTCAAGCTCTGAACAAGAGTGGACAATTTGCTTCTTTTGAGGTTGTAGGATATTT
AGTTGAGGAGCTCAGAGATGAAACTACATACAAATCTTTCTGTAAGGACCTCGAGGATGC
AAATATATTTATAGGGTCGTTGATTTTTGTGGAAGAGTTGGCCTTGAAAGTGAAGGCTGC
AGTGGAGAAAGAGAGGGATAGGCTTGATGCAGTTTTGGTGTTCCCATCAATGCCTGAAGT
GATGAGACTCAACAAATTGGGTTCATTTAGCATGTCACAGCTTGGACAATCTAAGAGCCC
CTTTTTTCAGCTATTTAAGAAGAAGAAATCATCTGCAGGCTTCGCTGATAGTATGCTGAA
GCTCGTGAGGACATTGCCTAAGGTTTTGAAGTACTTGCCGAGCGACAAGGCTCAGGATGC
CAGGATGTACATTCTTAGTTTGCAGTTCTGGCTTGGTGGATCGCCTGATAATCTGGTGAA
TTTCTTGAAAATGATTTCTGGGTCCTACGTTCCTACTCTGAAAGGGATGAAAATCGATTA
TTCGGATCCAGTTCTGTACTTGGACAGTGGAATTTGGCACCCTTTGGCTCCTTGCATGTA
CGATGATGTTAAGGAGTACTTGAACTGGTACGGTACTAGAAGGGATGCCAATGAGAAGCT
CAAGAGTCCAAATGCCCCCATCATTGGCTTGGTTTTGCAGAGGAGTCATATTGTTACTGG
TGATGAGAGCCACTATGTTGCTGTAATTATGGAACTGGAAGCAAGAGGAGCAAAAGTTGT
CCCAATTTTTGCTGGAGGACTGGACTTTTCCGGGCCAGTTGAGAAGTACTTCGTTGATCC
AATCACTAAGATACCATTTGTCAACTCAGTGATTTCACTAACTGGCTTTGCTCTTGTTGG
GGGACCAGCAAGGCAGGATCATCCGAGGGCCATCGAGGCATTGAGAAAGCTTGATGTGCC
TTACATCGTTGCATTGCCTTTGGTTTTCCAGACTACCGAGGAATGGTTGAACAGCACACT
GGGGCTGCACCCAATTCAGGTTGCTTTGCAAGTTGCACTTCCAGAGCTAGATGGAGGCAT
GGAGCCAATTGTATTTGCAGGCCGGGATCCCAGAACAGGGAAATCACATGCTCTTCACAA
GAGAGTGGAGCAGCTGTGTACCAGAGCAATCAAATGGGCAGAGCTTAAGAGGAAATCAAA
AGTAGAGAAGAAACTAGCTATTACAGTTTTCAGCTTCCCACCAGACAAAGGCAATATTGG
AACTGCTGCATATCTGAATGTCTTCTCCTCCATCTTTTCTGTTCTTAAAGACCTTCAGAA
AGATGGTTACAATGTTGAGGGCCTTCCTGAGACTTCTGAAGCCTTGATTGAAGAGGTCAT
TCATGACAAGGAAGCTCAATTCAGCAGCCCAAATCTCAATATTGCCTATAAAATGAATGT
GAGGGAGTACCAGAAGTTAACCCCTTATGCCACAGCACTGGAAGAAAACTGGGGAAAACC
ACCTGGTAATCTGAACTCTGATGGAGAAAACCTTTTGGTCTATGGGAAGCAATACGGAAA
TGTTTTCATCGGGGTTCAACCCACATTTGGCTACGAAGGTGACCCCATGCGCCTTCTGTT
CTCTAAATCAGCAAGCCCACACCATGGATTTGCAGCATACTACTCATTCGTGGAGAAAAT
CTTCAAAGCGGATGCTGTTCTTCATTTTGGCACTCATGGCTCCCTTGAGTTCATGCCTGG
AAAACAAGTGGGTATGAGTGATGTTTGCTACCCTGATAGTCTCATTGGCAACATCCCCAA
TGTCTATTACTATGCAGCAAACAACCCCTCTGAAGCCACCATTGCAAAGCGTAGGAGTTA
TGCTAATACCATTAGCTACTTGACTCCTCCAGCAGAGAATGCTGGGCTGTACAAGGGACT
CAAGCAGCTGAGTGAGCTCATTTCCTCCTACCAATCTCTTAAAGATACAGGCCGTGGCCC
ACAGATAGTAAGCTCTATTATCAGCACAGCCAAGCAGTGTAATCTGGACAAGGATGTGGA
GCTTCCTGAGGAAGGGGAGGAGATATCAGCCAAAGAACGAGATCTTGTGGTTGGAAAGGT
ATACTCGAAAATTATGGAGATTGAATCACGGCTTCTGCCCTGTGGGCTTCATGTCATTGG
TGAGCCTCCATCCGCCATGGAGGCAGTTGCCACACTAGTTAATATTGCTGCATTAGATCG
TCCTGAAGATGGCATTTGCTCACTTCCTGCAATCCTGGCTCAGACAATTGGAAGGGAGAT
TGAGGATGTATATAGAGGAAGTGACAAGGGCATTTTGCGAGATGTGGAGCTGCTAAGGCA
AATAACTGAGGCATCACGAGGAGCAGTTACTGCATTTGTCGAACGGACTACAAACAAGAA
GGGTCAAGTTGTTGATGTTTCTGACAAGTTGACCTCAATTCTTGGTTTTGGCATAAATGA
ACCATGGGTTCAGTACTTGTCAAATACCAAATTCTACAGAGCTGACAGGGGCAAACTTAG
GACATTATTTGAGTTCTTAGGGGAGTGCCTTAAGCTTATTGTAGCTGATAATGAGTTGGG
AAGTTTGAAACAGGCTCTGGAAGGTAAATATGTTGAGCCTGGTCCTGGTGGAGATCCAAT
CAGAAACCCAAAAGTTTTGCCAACTGGAAAGAATATTCATGCTTTGGATCCACAAGCTAT
TCCTACTACTGCAGCCATGCAAAGTGCAATGATTGTTGTTGATAGGTTGATTGAGAGACA
AAAGGCTGATAATGGGGGAAAGTATCCTGAGACAGTTGCACTTGTTCTGTGGGGAACAGA
TAACATAAAGACATATGGTGAGTCATTGGCTCAGGTAATGTGGATGATTGGAGTTAGGCC
AGTTGCTGATACCTTAGGCAGAGTGAATCGTGTTGAGACAGTCAGCCTTGAAGAGCTTGG
AAGGCCAAGGATTGATGTTGTTGTCAACTGTTCTGGAGTGTTTAGGGACCTCTTCATTAA
TCAGATGAATCTCCTTGATCGGGCAATAAAGATGGTTGCTGAGCTAGATGAGCCAGAGGA
TCAGAACTTTGTTAGGAAGCATGCATTAGAACAAGCTAAGGAACTTGGTGTTGATGTTCG
TGAAGCTGCAACTCGTGTCTTCTCAAATGCTTCAGGCTCTTATTCCTCCAATGTAAACCT
TGCTGTAGAGAACTCCTCGTGGAATGATGAAAAGCAACTTCAGGACATGTACTTGAGCCG
AAAGTCCTTTGCATTTGACTGTGATGCTCCTGGGGCTGGAATGACTGAGAAACGGAAAGT
CTTTGAAATGGCTCTCAGTACAGCAGATGCTACTTTCCAAAATCTAGACTCTTCTGAAAT
TTCACTCACAGATGTCAGTCACTACTTTGATTCAGACCCAACCAACCTTGTACAGAACCT
CAGGAAGGATGGGAAAAAGCCCAGCGCCTATATTGCTGACACAACCACAGCTAATGCGCA
GGTTCGTACACTTTCTGAGACTGTCGGCTTGATGCAAGAACCAAGTTACTAAATCCCAAG
TGGTATGAAGGAATGCTGTCCACTGGATATGAAGGTGTTCGTGAAATTGAGAAACGCCTG
ACCAACACGGTTGGTTGGAGTGCAACTTCAGGCCAAGTGGACAACTGGGTTTATGAGGAA
GCTAACACAACATTCATCCAAGACGAGGAGATGTTGAACAGGCTAATGAGCACAAATCCG
AATTCTTTCAGAAAGTTGGTTCAGACATTTTTGGAGGCCAATGGACGTGGATACTGGGAT
ACTTCTGCAGAAAATATTGAGAAATTGAGGCAGTTGTACTCAGAAGTTGAAGACAAGATT
GAGGGTATTGATCGATAAGTACCTAAGTCAGACAAATAGTTCTTGGTTGCAAATAAATTT
TGTTAATTCTCCCCAATGTATCTGCCACACACCCACTCACTGAACTCCAGAATATTTGGA
ATCTGAAATTTTCACCATTCCCCGTTGTAATTTCATTCATTGGTGGGGTTCTGCTTT
>lbm_HQ_transcript_65
CAGACATTTTTAAGCAGACAACAATCAAAGAGTTTTCTTGTCACCGTCCTCCAAACAGCG
AACTCCGTCCCTTCCTTTCCTTTCCCTTCCCCCCGGAATCAATATGAGACCACCGCAGTG
ACTGAGGGGTAGAAAGCTAGGGTTTTTCTGCCTGAAGCAATGGTCGGAAAGATGGCAGCG
ATTTCTAAAGAGAAAATCGCCGGCCTGATAAGTTCGACGAAGTTCGACATCGATATTCCA
TCAAAGCTCGACAAGCTACGCTTGCTCAATGAAGAACTTTCTAAAGCCGACTCTTTTTTT
CTCTCGGAATTTGTCTCCCCCCTACTTGACCTTCTATCTGATCGCGCCAGTCCTGTCCGC
AAATTCACCGCTGAGATGGTTGGTCATATAGGATTGAAGTGTATAGAATATATTCCAGAA
ATTGTACCAGTATTAATAACTGTCCTGAAGGATGAAACCCCAGCTGTTGCTCGACAAGCT
ATTAGGTGTGGAATTGACATGTTTACTTGGACTCTTTTTAAAGTTGCAGTCCAGGGTTTA
TATGCAAGTGACTTGGAATCTTCTCTTGAATCATCATGGGCATGGGTGTTAAAGCTACGG
GATGAGATATATTCATTGGCACTTCAGGGATCTGATGGTAGAAGTTTGCTTGCTCTCAAG
TTCATGGAAACAGTTGTTCTACTTTACACTCCTGATCCTTATGGGCCTTCAGAGCCACCC
TCTGATCAAAACTTTGAAGGGAGCGTCAAAGAATTTAATGTATCATGGCTTCGTGGAGGT
CATCCCATATTAAATGTTGGAGATTTATCAATTGAAGCAAGCCAGAGTTTAGGTCTACTG
CTTGATCAGCTAAGATTTCCAACTGTAAAATCACATAGCAACTTGATGATCATTGTACTC
ATCAATAGTCTTTCAGCAATTGCAAGTAAGAGACCTGCATTTTATGGGCGCATTCTGCCA
GTCTTACTTGGCTTGGATCCTTCAAGCTTTGGTGGCAAAGGGGTTCATCATGCTCTGAAG
AATGCATACCTTTCTTGCTTGAATTGTACACACCCAGGGGCTGCACCGTGGCGTGACCGC
TTGACTGGTGCACTGAGAGAACTAGAAGTTGGCAGGGTGGAAGAATCAGGTTTAAACCAA
GTTTGTGAGATCAATGGGTCTGTAGAGAGGAAAAATGATCTGTCAATCTCTCAGGATGAT
AAGCTTTCAAGCAGAGCACTGGACTTGGTCCATGATAAAGCCAGCAGGAAAAGATCAGGA
GTTTTGGATAGTACCGAACCACTCGATGATGAGAATCTATCTGCAAAACGAGTTAAATCT
ACACCTGCTGCAGAGGGATCAATGGATGAGTTAAAGAGGGAGAAAACTGGAACTTCTAGT
GGACCAGACACTTCTAGAGCAGGTGGGGATAATGGCCCTGTTCAACAACTTGTGGCAATG
TTTGGTTCAGTGGTTGCTCAGGGAGAACAAGCTGTTGCAACATTGGCGATTCTTATTTCT
AGCATATCATCTGACTTGCTTGCTGAAGTTGTCATGGCCAATATGCAAAATCTTCCTCCA
AGTCGACCACAATCTGAAGGAGATGAGGAGCAGCTGATGGATACTGTTTCACATCCCAGT
ATTACAGGAAGCAATTCTGAGTTAAAAAATCTGTCTTCATTGTTTACCAGTATTGTCTTG
CAATCTAGTGTTCAAGAACAGGATTCTGGGATAGATTCTCAACCTTCAGCATCCAATGAG
CTTGAGCTATCTGTAAACTTGCATGATGGTGATGTGCCTGGCTTGAGCAATGCGAGTGAA
GAGGTACAGGTGCCTGTAGTTGTATCTGCTACTTCATCTGAACAAATCCTGTCTTTGATG
GAAACTGATCCTCCGGTAACTCACTCAGAAGTCATTGATGTTGGGAATGTAGATGATGAG
ATACCTGGTCTAGACCTATCAGTTCATAGTGACAAATTGATCAGTCCCTCGTTGGGTTCG
ACTGATGCGGAAGATACAAGTCAAGAACAAGTTACTAGTTTAGTTAGATCACCAGTAGAA
TTGCTTCCTTCAGTCTCCACTGATCGGTCTGAGGAACTTAGCCCAAAAACAGGAGTCACA
GATATAAGCAGCAACAGCTTCTCCACTGCAACTTCAGTTGGGTTACCTACGCAGTCGGTT
TTACCCAAAATGTCTGCTCCTGTTATAACTCTTGCCGATGAGCTAAAGGACAAAATACAA
AAGATGGCTTTTGTACGCATAATTGATGCATACAAGCGAATAGAGGTTGCTGGTTGTTCT
GAAGTTTTCCTTTCTCTGCTTTCTTATCTGGGAGTTAAGTTTCCATTAGAGCTAGAACCA
TGGAAATTACTACAAACACATATTGTCTCAGACTATGTAAATCATAAGGGGCACGAGTTG
ACTTTGTGTGTCCTCTATAGGTTATATGGTGAGGCCGAAGAAGAGCATGATTTCTTCTCT
TCAACAACTGCAACATCTGTTTATGAAAATTTTCTTCTAATGGTGGCAGAAACACTTAGA
GATTCCTTTCCAGCTTCTGATAAATCGTTAAGTAGACTGCTTACTGAAGTTCCTTATCTT
CCAGAATCGATTTTCAAATTGCTTGAGCACTTGTGTTCGCCTGGATCAAACGATAAGGAT
GTGGAATTGCATAATGTAGATCGGCTCACTCAAGGCCTTAGTATTGTTTGGAGTCTAATT
TTACTGAGGCCTCCCATTCGGTCTTCCTGCCTAAAAATTGCATTACAGAGTGCAGTTCAT
CACCTGGAAGAAGTACGTAATAAGGCCATACGCCTGGTGGCTAATAAACTTTATCCTCTA
CCGTCAATTTCTCAAGAAATAGAGGATTTTGCCAAAGGAAAATTGTTATCAATTGCCAAT
TATGATCATACAGCTGAGATAAATGATGCTGATGGAACTAATGCAGAATTAAAAAAGGAT
ACTACTGGTTTGGGAAAATCATCAAATCAACTTCAGTCTGGCAGTGTCCCAGCAAAAGAG
TTAGCATCTGAAAACAATCAGCTTTCAGCATCTGAAAACATATCATCATCTTCAATGGCT
GAGGGTCAGCGGTGCATGGCCCTATATTTTGCCCTTTGCACAAAGAAGCACTGCCTTTTC
CGCCAAATATTTGTTTGTTATGGAAGCATGTCAAAGGCTGCAAAGCAGGTAGTTCTTCAC
CAAATACCTATGCTAGTTCGAACTATTGGCTCGTCACCTGAGCTTCTTCTAATCATATTA
GATCCACCAACTGGAAGTCAGGAGCTTCTAATGGAGGTTTTACATATATTGACAGATGGG
ACGATTCCTTCTCCTGAGCTACTGTCTACTATTAGGAAGCTATATGATACACAAGTCAAG
GATGTAGAACTTCTGACTCTGATGCTGCCATTTTTGCCAAAAGATGAGGTTTTGGCAATG
TTCCCACAGCTTGTCAGTGCCCCATTAGAGAAGTTCCAGGTTGCCCTTTCTCGTGTTTTA
CAGGGATCCTCTCATTCTGGTCCAGTGATCACTCCAGCTGAAGCTTTAATTGCGATCCAT
GGAATTGATCCTGAAAGAGATGGGATACCTCTGAAGAAGGTTACTGAAGTGTGCAATACT
TGTTTTGAGCAGCGACAGATATTCACCCAGCAAGTTCTTGCAAAGGTTTTGAATCAGTTG
GTTGAACAGATTCCTCTTCCCCTATTATTTATGCGTACAGTTATGCAGGCTATTGTTGCT
TTTCCATCCCTGGTGGACTTTGTAATGGAAATTCTCTCGCGTCTTGTAATCAAGCAGATA
TGGAAATATCCAAAGCTGTGGGTAGGATTCATGAAGTGCACTCTTTTGACGAAGCCTCAA
TCTTTTGGTGTTTTGCTTCAGCTACCACCAGCACAGCTTGAAAACGCACTGAATAGAACT
CCTGCACTGAGGGAACCTTTGATTGCTCATGCTAGCCAACCAAACATTAGATCCTCGCTG
CCAAGATCTGCCTTAGCAGTTCTAGGAATAGGATCTGAGTCCCAAAGTTCAGGTCAGGTA
AAAGCAACTCATCCTCAGTCTGGAGATGTGGGCAAGCCAGATGAGACACAGTCTAGTCGT
GCTCTAAGTGGAGATACCAGCAAATCAGATAAAGAGGTTGTGGCTGATAAGTCTAAGGAA
TCATCTGGTGCAAGTTAATTTAAGAAGATATGGAGATGTCTGTGTTTGCAGGAAAGTTGC
CTTCATCAGCCATGCAATATGTTGACCTGGGAATTCTGGATATATCTCAAAAGCTCACTA
GGTTGAAGTTTCCATGGCTCTCACTAGATGTTCGCTACAGTGTATATGGCGATAAATAAC
ATGCTGATGCAGAAAAAGAATACATCTATAAACTGCGCTTTTAATGGCAAGGAAAGGTGA
TCTGCACCGATTTTGTACGATCAACGATGTTTTAAAATGTTGAGAAAAATGCAGATCACC
AGCAGAGGGTAGCTCTTTTTTTCTTTTTCCATTCTTTTTAAAGTATTATTACAAAAACTC
CACTAGGGTCGTAGAATTTATGTATTTATTTCAAGTCATGTAAACTTTTATCTATGACTA
ATTTCAAAGCACCTTCTTTTCAAGGCTTATTGTC
>lbm_HQ_transcript_66
AGTATAAATACGTCCAAATCGGTTTCTACTTACATTTCGCTTTCAGACACTACTCTGTGT
AGTCTCGTACTTGTGGGCCACACTACCGACGGACAGAAGCGGTGCGGCGGTTTCATCTGC
GCAGAGTGGATGGAGAGTTTGGTGGAGAGGCTTCGAACTCGATCAGACCGTAGACCTCTC
TACAGTCTAGATGATTCAGACGATGAGCCTTCTATGGTGCACAAGAAATCTCAGGCGGCT
GAGGAGAAGGTGGAGAGAATCGTCCGGCCTGATGCGAAAAGTGATTCATGTCAAGCTTGT
GGGGAAGGCAATGATCTCTTATTATGTGCAACATGCACATACACCTACCATGGGAAGTGT
TTGGTTCCCCCACTGAGGGCTCCTCTTCCTTGCAGCTGGAGGTGTCCTGAATGTGTTAGT
CCACTCAATGACATTGATAGAGTACTTGACAGTGAGTTGAGACCAACTCTAGCTGATGAT
ATTGATGCATCAAATTTGGGCTCGAAGCAGATATTTGTAAAGCAGTATCTTGTGAAGTGG
AAAGGATTGTCTTATCTTCATTGTACATGGGTGCCAGAGAGAGAATTTACAAAAGCTTAC
AAGGCACTTCCTAGACTAAAAACAAAAGTCAATAACTTTAATAAACAAAGATCCTCTTTG
AGTAGCTCTGAGGATGACTATGTTGCAATCCGGCCTGAGTGGACAACTGTTGATAGGGTT
CTTGCTTGCAGGGATGGAAATGGTGGAAAAGAGTATCTTGTGAAATGGAAGGAGCTTCCT
TATGATGAATGCTATTGGGAATCCGAATCAGATATCTCTTCATTTCAGGAAGAAATTAAC
AAATTTCACAAAATCCAGTCTAGATATAAAGGATCTTTGGCTAAACGAAAAACCAGTCTT
CGTGATGCCACAGAAGCCAAAGGGAAACAGAAAGAATTTCAACAGTACGAAAGTAGCCCT
GAATTTCTTTCAGGAGGTTCTCTGCATCCATACCAACTGGAAGGATTGAACTTCCTACGA
TTTGCTTGGTTTAAACAAACACATGTGATACTTGCAGATGAGATGGGCCTTGGGAAAACA
ATACAAAGTATTGCATTCTTAGCATCATTATTTGAGGAGAATCTCTCTCCTCATCTTGTT
GTGGCTCCACTGTCAACATTAAGGAATTGGGAACGTGAATTTGCCACTTGGGCTCCTCAA
ATGAATGTTGTTATGTATGCCGGTTCTGCTCATGCTCGTGCTATTATTAGAGAGTATGAA
TTTTACTTTCCCAAAAATCTAAAGAAGAGAAAGAAATCCTCCAGTCAACATGTTAGTAGA
AGTAAGCAAGACAGGATAAAGTTTGATGTCCTTCTCACATCATATGAAATGATTAACATA
GATACAGCCACACTGAAATCAATAAACTGGGAATGCATGATTGTTGATGAAGGTCACCGT
CTCAAGAACAAGGATTCAAAATTATTTTCTTCATTGAAGCAGCTCTCTAGCAAACATCGT
GTCCTTTTAACTGGAACTCCTCTTCAGAACAATCTGGATGAACTTTTTATGCTCATGCAC
TTTCTTGATGCTGGAAAGTTCGATAGTTTGGAGGAGTTCCAGGAGGAGTTCAAAGATATT
AGTCAGGAGGAACAAATCTCACGGCTCCATAAGATGCTGTCTCCTCATCTTCTCAGAAGA
GTGAAAAAAGATGTGATGAAAGACCTACCACCAAAAAAGGAGCTTATTCTGCGCGTTGAA
TTGAGTAGCATGCAGAAGGAATATTACAAAGCAATTTTGACTCGTAACTATCAAATACTA
ACTCGCAAGGGTGGTGCCCAAATTTCCCTCAATAATGTGGTCATGGAATTGCGCAAGCTT
TGTTGTCATCCCTTTATGTTAGAAGGCGTTGAACCAGAGGATGCCAAAGAGTTTAACAAA
CAGCTGCTGGAATCTTCTGGGAAATTGCAGCTTCTGGATAAGATGATGGTTCAACTTAAA
GAACAAGGCCATAGAGTTTTAATATATTCGCAGTTTCAACATATGCTGGATTTGTTGGAA
GATTACTGTAACTACAGGAAATGGCAATATGAAAGAATTGACGGGAAAGTTGGTGGTGCT
GAAAGGCAAGTTCGAATTGATAGGTTCAATGCGAAGAATTCCTCCAGATTTTGTTTTCTG
CTATCTACTAGAGCTGGGGGATTGGGAATAAACCTTGCAACTGCAGACACAGTAATCATA
TATGACAGTGATTGGAATCCCCATGCTGACCTGCAAGCAATGGCAAGAGCTCATCGGCTT
GGGCAGACAAATAAGGTGATGATTTTCAGGTTCATAACAAGAGGAACCATTGAAGAAAGA
ATGATGGAAATGACAAAGAAGAAAATGGTTCTAGAACACCTGGTTGTTGGGAGGCTTAAG
AATCAAAACTTTAATCAGGAAGAACTGGATGACATTATAAGGTATGGTTCAAAGGAGTTG
TTTGCTGATGACAATGACGAAGCTGGAAAATCCCGACAAATTCATTATGATGACGCTGCG
ATAGCTAGATTATTAAACCGCGAACAAGTCACTAACGAAGAGGCCTCCATGGATGACGAA
GAAGAAGATGGATTTCTGAAGGCATTTAAGGTGGCAAATTTTGAGTACATTGATGAGGTG
GAAGCTGGAGCGGAAGTGGAAGAACCAGTGGCTCCCACTGAAAACACAGCCACAGTAAAC
ATTTCCGAAAGAGCTAACTTCTGGGAGGGTTTATTACGAGACAAATATGAAATTCAGAAG
ACTGAAGAACTCAATTCTATGGGCATTGGCAAAAGAAGTCGAAAACAGATGGTTTCTGTG
GAGGATGATGATCTGGCTGGTCTTGAAGATGTCAGCTCTGATGGAGAGGATGACAATTTT
GAAGCTGAGATGATTGATGGTGAGACAGTTCCAAGTGGACCACCGGCAAGAAAGCCTTAC
AGAAAAAGATCCAGGGTGGACACATCTGAACCACTGCCTTTGATGGAAGGTGAAGGGAGA
TCATTTAGAGTGCTGGGTTTCAATCAAAGCCAAAGGGCTTTGTTTGTGCAAATTTTGATG
AGGTTTGGGGTTGGGGACTTTGACTGGGCTGAGTTTACACCAAGGCTGAAGCAGAAAAGT
TATGAAGAGATTAAAGATTATGGGATGCTGTTCTTGTCTCACATAAGTGAAGATATAACT
GATTCGCTCACCTTTTCAGATGGTGTACCAAAAGAAGGACTTCGAGTAGAAGATGTTCTT
GTTAGGATTGCTCAGTTACTTCTAATTAGGGAAAAAGTGAAGGCTTCATCCAGAGGAGTT
CCCCTTTTTGCACATGACATCATTTCTCACTATCCTGGGCTTAAGAGTGGGAGATTTTGG
ACAGAGGAGCATGATTTGATATTGTTACGTGCAGTACTGAAACATGGGTATGGAAGATGG
CAAGCTATTATCGATGACAGGGAGTTACAGATCCAAGAAGTGATCTGCAAAGAGCTTAAT
CTTCCTGTAATCACTTTACCAGTCTCTGGAGCTGCCCAAGGTCAAGCTCCACAAGTTTCT
GCTCCTGAGGTAAGTCAACCACATGCTCTGGAGCCAGGGGTATCTCAAGCACAGACTGCA
CCAAATGTATCTAGTGTTGACACAGTAGCAAATACTGGTAGCAGCAATGACAATGGAACA
GGAGTTGCAACTGTAACGCCCAATTCTGCATCTCATACACAGTTATACCAAGATTCTAAT
CTAGTGTATCATTTTCGAGAGAGGCAGAGAAAACAAGTGGAATTCATCAAGAAGAGGGTT
CTGCTTTTGGAAAAAGGACTTAATGCAGAATATCAGAAAGAATATTTTACTACCGAAAAG
TCAGATGAGATACCCAGTCATGAGAGGGTGACTGAGCCAAGGGTCAAAGATGTGACAGCA
TCTCAACTGGAGGATTGTTATACCCAATTGCTTAACCACTTGCCTCTTGTTGAAGCCTTT
TCGTCTGAGGAAATATCTGTAGCAGCCTGTGATGACAAATCTGATCGTTTGGATATTCCT
CAGCTATATAATGAGATATGCAAAGTACTCTCTGAAAATGCTCAAGATTCCTTAGAAGAT
TATATGTCAGACAAATCAGCAAGTTTGAACTTGAGAGAGAACCTCTGCATACTTGAAGAC
ATTGATCGGAAAATGAACCTAATTCTTCAGCCAGTGAAAGATGAACAAAGGCAAGTTCCA
AAATGCAGTTCAACTTCTGCTGCTGGGGCTTTGTTACAGACTCAGAATTTCGATGCAAAA
GAGTCATGCCCGGAAAGAGAAAAGGGGGCAGCACCTTCCGATGGTCCAACAGTGGTATCA
TCTTCAGCTGGTGGATCTGACCTTATATCTTCATCTAACGGTGCTGTTGATACAATCATG
GAGGATAAGGAGGATTTGAATGTGCAGGTGAACCAGGGGTAATTGTTTTGGCGGATTAGT
TTTGTACATAACTGGAACTTATTTTCCCTAACTTTAGTGATAACTTGTCTCTCTCCATAT
TTTCTTGTTAATTGTCTTCTTTCAGTTATATTGACACATACAAGATTGTAAAAGTTGATA
GGTTGATTATATTTTCAGTATTCATTTCCGCT
>lbm_HQ_transcript_67
ATCCTGAAACAGACTGCAAAATGCCTCTCTGAACCTCTGCGGCTTTTCGTCCACCTCTCT
CGTATGTGTGGTTTTGTTTTTCTTTTTCAACAGTTAATTTGTTTTCAATTGGTAAGGCAT
GTACCCTTCTCGCGGGAGTAATGGATATGGTCACCAGCAACAACCTTACACTTCTCAGTC
TGCTTTTGCTCAAAATTTGGGATCTAGTTACCCCGTGAGTTCTGTTGGAGGGCCAGAAGG
ACCATCACAGCTTTCGGGAGTTTCCCGCCATTCAGCAATTCTGGGAGGTCCACAGGAAGG
AGAAGTGAGTGGATATAGAGGAGGTCATAGCCATCCTTCTGCTGGGCCACATTATGGTGG
ACAGTACAGTTTGATTTACAGTTCTGCTGCTCATCAGATCCCTCAAATGGGAACTAAAGG
ACCCATTCCATCCGGTTTAGAAGGCCGTAGTGGCTTTAGCTCCTCCATGCCTGACTCACC
TAAATTCACATCTGGTGACTATGTCTCATCAGCAAGCCGTGGATATGGTCATAAAGTTGA
TCAGTTATATTCTGATAGGATATCTGATTATACACCTGGGGACAGACGCCAATACGGTGA
GCGACATAGTACTTATATTGGACGAGATTTGCCCACAGAACCTGCTGGTAGATATGCCGA
TTCAGCTACATTCAGTCATAAACATCAGCCGGAGATATATAATGAGCGCATGGATCAAGC
ATCTATACTACGGCAAGAACAAATGCTAAAGACCCAATCTCTGCAAACAGCTTCCCTTGA
TGTAAATTCTAGACAATCTGATTATGTTGCAGCACGGCCTAGTGCACTTCGCCATCCAAC
GCAGGATCATCATCCAGCCCAAGATCCTATAACTTATGGTGGGAGAATTGACCCCGATCC
TCGCAGTTTATCCATGTTAAGTGGGTCATCATATGGGGGACAACAGAATCCATCAATTTT
AGGGTCTGCACCTCAGAGAAATGTGGATGAGTACATGTATGTCCAGGGTTCCTCCAACCC
TGGTTATGGAGTAAGCCTGCCTCCTGGCAGGGATTATGGAACAAGAAAGGGTCTCCGTGG
GACATCACTTGATGTAGATTATCCAAGTACTATATCAGTGCGTGGTGTTCCTCCACGAAT
TGATGATCGTAATGATGACAGAGTTGCATATCCTCGAGAACTTGAGCGGAGGGAAAAGGA
TCACCGTAGAGATTATTTGCTGGAGCGAGAGAAAGATAGAGAACGGGAAAAGGAACGTGA
ACGACAGCGGGAGCGAGAACGTGAACGTGAACGGGAGCGGGAGCGAGAACGTGAAAGAGA
AAGAGCACGTGAAAGGGAACGCATTTTGGAGCAGAGGGAGAAGGCTAGAGAACGAGAACG
CAAACTTGAAATCAAAGTCAAGCGTGAGAGAACTCCTGCCAGAATCTCCAAAGAACGTCA
AGGTCCCTTGCTAACAAAGGATGGTAGATCTCTCCGAAGAGAGTCCCCACATCGCGAACC
CTTGCATAGGCGGCGTTCACCTATTAAAGAAAAAAGAAGAGAGTACGTTTGCAAGGTCTA
CTCTTCTCGTTTGGTAGAGGTCGAGAGGGATTACTTATCACTTGATAAACGATATACCAG
GCTTTCTATATCACCAGAATGCTCAAAGGTAGTTGTAAATTGGCCAAAGGGGAATCTGAA
GCTTTCTTTGTACACTCCTGTCAGTTTTGAGCATGATTTTGTTGAGGATAATAATGCAGC
TGAGCAGAAATATTCAGTTTCCAGGCCATCTGATGGGCAACATGTGAAATCAGAATGTGG
AAATACTGTGTGGAATTCAAAGGTGATTTTGATGAGTGGCCTGAGCCAAAATGCTTTAGA
AGAGCTCTCATCTGAAAGAACCTATGAGGAGCGTATTCCACACTTTTGTAATATGCTTAG
ATTTGCTCTTCTAAGAAAGAATAGCCGTGTAATGTCTATTGGAGGTCCTTGGGAAGCTAT
TGATGGGGAAGATCCATCTACTGATGATTCTTCATTGATACGAACAAATCTTAGATATTC
AAAGGACGTAGCTCAGCTTGATTTGGCCAACTGCAAGCAATGGAACCGTTTTCTTGAGGT
ACACTATGACAGAGTTGGAAAGGATGGGCTTTTCAGTCATAAAGAGATCACTGTACTGTA
TGTTCCTGATCTTTCTGATTGTCTCCCATCATTGGATTTATGGCGAGACCAGTGGCTTGC
TCACAAAAAGGTTATTGCAGAGAGAGAGAATCTGCAAAATTTGAAAAATCAGAAATCAGG
TGAGAAGAAGGGTGGCAAAGGCGAAGAAACTCAGCATGTAAAAGGTTCAAAAGTGGATAA
TCAGCTGGAGAGGAAGAAAGAAGGTTCATCTGCACAGACGGCAGATGTTGATAAAAAGGA
GATAGATAGTGGAAAAGAAAAAGGTAATGCAGTGGACACAGATAGGGAGAAGAATGATAA
AAAGGTTGAGAACAAACAAGAGAACCAAAGTGGTGAAGCTATCAATAATATGGTAAAAGA
AGATCAAGGAGAAAGTGTACTCATAGTTGATAGAATGAAGCCTGGCAAAAAGAAGATCGT
AAGGAGAGTTGTCAAACAAAAAGTTGCCAAGAAGAAGAAAGATGGCATGGAAGAAACTGA
AAACAAAGTGGAAAATTTGCCAGATCAAATGGACGTTGGAAAGAAAAGTGTGGATCCAGA
TATTGCTGGTCAGACAGATGGCTCATCTGCCAATGCTTCGGTTTTTAAAACGTTTAAAAG
AAAGAAAATTGGAGGGGTTTCAGTGGAAACAATGCCCAGTGAAGATGCATCTACAACACC
TGAGGTAAAACTGGTCAATGAAGGTGAGTCTGCTGAAGATAAGCCAATATGTCCACCAGA
GGGAAGCAGTACTGCAGTAGCTCAGGATGGTCGTGTCAAAACAACTGTAAAGAAGAAAGT
AGTTAGAAGGGTACCGAAAAGAAAAGTAATTTCTGCAGACAAAAAAAATGATGCCACTGA
TGCCAGTAGTAAAAAAGATGAACTGAAAGATGAAAAGGTGGGTAATACTTCACTGCCAAT
TTTGGGGTCCCAAAATTCCGTATATACAGGCAACTTGAGTGATGGAAACGTGGAAAACAA
TATCGACCGGAAAAAAGAATCAGCATCAGAGACTCCTGAGGAGCAAGATAAGCTGGCAGA
TAAGAGGGCTGACCAAACTTCCAAAACGGAGCATGATGATATAGATAAGCAAAAAGTCTC
CATGAACAATCATCATGCACAACCAACAAAGAGGGAACATTTGAATGATGACATAGAAAT
AAAAGATCAACATGGAGGTGAGGACTCTAAGGGCATATCAAGTAAAGAGTTGAAAGAGAA
GAAAAGAAGTGAAGAACCTGAGTTGAAAGAGAAGAAAGGAAGTGAAGAACCCCCTCGACG
CCCTGGTTTGATTCTTCAAATTACAGGGAGCAAGGATTCAAAGGTGCAGTCCTTATCTTT
ATCACTGGATTCGCTCTTGGATTATACCGACAAGGATATTGATGAATCGACTTTTGAGCT
TTCATTATTTGCAGAATCCCTCTATGAGATGCTTCAGTATGGAATGGGTTCTCGCCTCTT
AAATTTTCTCCAGAAATTGCATGCTAGAGTTGTCATCGAGAGAAACCAACGAAAAAGACA
AAGGGAAGAAGATCCTAAAATGGAAGATGAGGGGAAATTATCCAAAAAGGTCACGAAGGA
AAATCAATCAGTTGAAGATGTTAAATCAAATAAAACTGAAATTTCTGAGAAAGTCCTTCC
AGAAGAAGTAAAACCTACTGTCAAGGAGGCTACTTCACTCGGTCATGCAGAGCATCTGAG
GACAAATGAAAGTGATGAAGATGTAGATCCTGAGGAGGATCCAGAAGAAGACGAAGAAAT
GCCAGATATAGTCCCTCAGCACGAGTCATCTAAGGAGGAAAAGGTTGAAACTAGCAAGAC
TGATGCTGATGCTAAAATTAAAGACAACGTGAAAAATGAACAGAACGAAACTACTGAGAA
AATGCCAGAGGTGAATCCCAGTCCAATCACATGCAGTGATGCAAAGGTTGTGAAGGAAGA
GATGAAGACAGAAGGAACAAAGGCTGTTGACAAGGAACTGTTGCAGGCTTTCAGATTTTT
TGATCGGAATCGTGTTGGCTACATCAGGGTTGAAGATATGAGGTCAATTATCCACAGCTT
GGGGAAGTTTCTCTCCCACCGGGATGTTAAGGAACTTGTTCAAACTGCCCTTCTGGAGAG
CAACAGAGGGAGGGATGATCGCATTTTTTATGATAAGCTAATGAAAAGGTCTGATATTTG
ATATTCTTAAAAGGAAAGCACAAGAGCATTTTTTTCCCCCTTTTTTTCAATTAACAATCA
TTTATAGTTCAAGTAATCATTGTCTGTACACAATCAACTCAATCACCTCTATGGGATCTG
TTTTGGGTTTTTACCCAGCTCATGGGGGTGAAGGTATATTTTAGGATCTTTTAAATTTTT
TTTGCGTACATTAATGAATCAATTTGGAAAATTTGAACTTG
>lbm_HQ_transcript_68
GTTCATCTTTTGTTTTTATTATCCTTTCTCTCTCATCATCGTCGGAACCTCCTCCTTTCT
CGTGTCCGTAGGAAGAGCGGGTCTGCTCTCGTCTCTTCCTTAAACTCAGAAACAAAGCAT
TTTTCTTGCGGTCCAATTTCTTTCAATTTCAGTTCAATTCTGTTCTATTCAAAGCTAAGT
CCGAGTCCAAACAGAATATCCGATCTCTCCTTTACCAGCAGAGGAAAGAGCGAAGGGTCT
TGGAATCTCCGTAGCTCGCCGGAGGCTCCATAGATTCCGATCGGGAGAGAAGAGGAGGGG
AGGAGACCTGAGGCCTGAGGGAGAGGAAACAGACGCCGATTTCTTCTGTGTGTGTGTGAG
AGAGGGAATTTTTCAATTTTGACGCATACACATTTAATATACACTGAATACAGATAAAAA
TATTGAGAGAATACATGTGGTTAACGTGCAATGTAGGAAAGGAGAAGGTTGTCACAGAAC
GAGAGTAAAAGGCATCGAAGGTTTGGAGGTTCTTGCACGGCACAGATACCTAGATCTCTT
CTTCAATCTGCTTTCCTTCGCTTAACCCCTTGCCTTATGCCGTAATTTATTCTTCTTTTT
TTTTGTTTTTGTTTTTATAAATTTCTCTCTTTGCACTCTTCGTCTATCTCTTCTTCTGCG
TGATTAAATCGTCTATTTTGCGTTACCCTTTTTGAATGTTCTTCTCTTTCTCTCTAGTTT
GAGCATCTTCTCGCTCTCTCTCGCTTCTTCCCTCCTCTGGTTCCTTTTTATTTTTTCCTT
ATCTTTATTCTCGGAGAATTCGCTTTTTCTTTCTGGTTCTGTGGTCTTGGAGATGGAGTA
CCTGCTCTGAGAGATTTTCTTTTAGGGGAGATCTTCTTGAATTTCGTGTAGAATTGATGT
ATTTGTTCTCTGGTGGTTGCCAAAGTCAGAAACTTTCCAAGTTTTTGTACTGTATCTGTA
TTGATTTGAGATCATAGCATGCCTTCTGAAAGGACTGATTCACTAGCATTGTCCCCCTCA
TCGTTCTTCTCGGAGGAATTGCATTTTCCTGACGAGAGACAGGTACGGTTTTGGAAGACA
GATACAATGCCCAATTATTATGGTTCAAAAGTAGATGGATCATTGCAAACAGCAGGCATT
GCTTCATCACCTCTTGACAAACGGATGACACTGGATTCTCGAATGCCTAAATCTTCTGAA
CTAGCTGATCCTTATCACAAGCGAGACCTTAGAGGTAATCTTATGCTGGAGAAGCATGTA
GCTGGATTCGCAGGTCCAGTTAGTCGCTCCTTACCAAGAGCTCTTGACCATGATTTGGGT
GCAAGATCAAATTTCAGTTTGGAGCCATCCTATTTTATGGAAGGGAACAAGTTGAATTTA
ATTGGAGCTCAAGGCGAGAATGGTCTCTTTTCAAGCTCACTGTCAGAGTTATTCAGTAGG
AAATTGAGACTATCATCGTCAAATAATCTTCCATATGGTCATTCGGTTGGTGCTGCAGCC
TCTCAGTATGAGGAAGAGGAACCTTTTGAATCCCTTGAAGAACTTGAAGCTCATACTATT
GGAAATCTTCTCCCTGATGATGATGAATTACTTTCGGGGGTTACTGATGGCATAGACTAT
ATTAATCCATACAATAATATGGATGATATAGAAGACTTGGATGTGTTTAGCAGTATTGGG
GGAATGGACTTGGGAGATGATGGTTTACCATCAGGACAAAGTAGTTCCGACTTCTCTGGT
GCCAATTCTAATGGTCACTTGGGTGCTTCAGTTGGAGGTGAACACCCTTTTGGAGAGCAC
CCGTCTAGAACACTGTTTGTGAGAAATATAAATAGCAATGTTGAGGATTCTGAATTACGA
ACTCTTTTTGAGCAATATGGAGATATCCGTGCTTTATATACAGCTTGCAAGCATAGGGGT
TTCGTTATGATATCATACTACGATATAAGAGCTGCCAGAAATGCCATGAAAGCCCTCCAG
AACAAACCATTAAGGCGCAGGAAGCTGGACATACATTTTTCAATACCAAAGGACAATCCT
TCAGAGAAAGATATTAATCAGGGAACTCTTGTGGTTTTTAATCTTGACTCATCTGTTTCA
AATGAAGAACTCCGCCAAATTTTTGGTGTCTATGGAGAGATTAAGGAGATTCGCGAGACT
CCGCATAGAAGCCATCATAAATTTATTGAATTTTATGATGTTAGAGCAGCAGAAGGTGCT
CTTCGTGCATTGAATAGAAGTGACATTGCAGGGAAGCGGATTAAGCTTGAACCAAGTCGA
CCTGGTGGTGCTAGAAGATTATTGCAGCCATTTTCTTCAGAGTTAGATCAAGATGAATGC
AGCCTTTTCCTGCAACAGAATAGTCCTCCAAGTAGCGTAACAACTGGATTTTCTGCAGGA
ACACTTTCACACAGTGGGATTACATCTGGTGTAGAAAATGGAACCATATACGGGTCGCAC
TCAGCCAGTGGAACCACTGTAACTCCAATCTTAGACAGCAGTTTCCATCATGCAATATCT
TCTAGCGTTCCTAACAGTGTACCTTCACTGACAAGGGTGGGATCTGCTGGGAATCAGTCT
AATGTTAGTGAGTCTCCATCGCAGGGTGAAATGAAGTTTGAATTCCACCCCTTGTCAAGT
TTGCATCCTCATTCACTTCCAGATTATCATGATAGACTCAGTAATAGGGTTTCTGGCAAT
TCTCCTGGCCCCATGTCTTCTAGTATAAGTGCAATAGCATCGGAAATCATTGAGAACCAT
AAAATCAATGAAGGTGTCTTTGCACCTGGCAATGGGAGCTGCCCGCCTCCTGGCCGTCAT
TACATGTGGAGTAATGCACACCATCCTCAACCTCAAGGGATGGTATGGCCAAATTCACCT
TCCTTTGTTAATGGGGTTTGTACTGCTCACCCTCAACAGTTGCATATGGTACCTAGAGCA
CCAAACCAATTGCTGAATGCACTTCTGCCAATAAGCAACCACCATGTAGGATCAGCGCCG
TCAGTGAATCCTTCTCTTTGGGATAGGCGAAATACTTGTGCTGGGGAATCTCCTGATGCT
TCGGTTTTCCACCCAGGTTCTCTTGGAAATATCAGGATTTCAGGTAGCTCACCACATCCT
CTGGAATTTGTTCCACGCAATATTTTTCCTGGTGCTGGGGGAAACTGTATGGACCTGCCA
GTTCCTTCAAAAGGGGTTGCATTCAACTCTCATCCTCAACGTTGCTTGATGTTTCCTGCA
AGAGGCCAAATGATTCCTATGATGAATACGTTTGATTCTCCAACTGAAAGGACTCGAAGT
CGTAGAAATGAAAGTAGTTCAAGTCAGGCAGACAACAAAAAACAGTTTGAACTTGACTTA
GACCGAATTATGCGAGGAGAAGATAAACGGACAACGCTTATGATAAAGAACATCCCTAAC
AAGTACACATCAAAGATGCTTTTGGCTGCCATTGATGAACGTCATCGTGGGACATATGAT
TTTATATACTTACCCATTGACTTTAAGAACAAATGCAACGTGGGTTATGCTTTCATCAAC
ATGACTGATCCATCCTTAATCGTCCCATTTTATCAGGCATTCAATGGAAAGAAATGGGAG
AAATTTAATAGTGAAAAAGTGGCTTCTCTGGCGTATGCTCGTATACAGGGAAAAGCTGCT
CTCATTGCCCACTTTCAGAATTCAAGCTTGATGAATGAAGACAAGCGGTGCCGTCCCATA
CTTTTCCACACTGATGGTCCAAATGCTGGTGATCAGGTGCCTTTTCCCATGGGTGTTAAT
GTCCGCTCAAGACCTGGAAAAAATCGAACAAGCAACTTTGACGAAAACATCCAAGAAAGT
TCACAGAATTTGCCAAACGGGGAGATGTCTTCTAATGGAGATGAGACTACAGGTTCTGTG
AAAGAGTCCGATTGAGCAAGCTACCTCTAGCCTTGTGTCCCCACTAACTTCTGTAGGATT
TAAGTGACTTCCAGTAGAACCACCCAAATTTTACTAATGTATATTGAGGGTGGTTAATGA
AGAAGCAGGAGAGAAAAAGAGACTTGGATTTTTATGATTTACAATTACTCCTCAAATAGA
AGTAATGCTTTGTGGAGGCATTGGAATACCCATGTGTAATTGGTTTGGAACTGAGGCTAT
CAGAAAGGAGCAATGGATGGAGCTTCAAAATTTTGGATACTGATGGATTAAGATCCTAAT
TCTATATAGTCATGTATAGGAGTTCTGGAGCGACAGCCACGTGTTTGCTGCACAGAGGAG
GTTTCTCTTGGTATTTTGTTTCTTTTTTTCTTTTTCTGCTGTTTTTGCTCTCCAGTTTGG
CTGGGGCTTCAAAACATTTTTGACATGACAAATGGTCGAGGTCGTGTATAATTGTCGGAG
AATCTGTGGATTTACCATGGTTTTCTCCTTGTCCATATGTTGTGCTTACCATGTGTTGAT
TTCTAATGTCCTCTGTTGACATAACATTGATCAAGACAGCCGTTTCTTGAACTTGCATTG
CAGAAACGTGTGGTTCCCTTACCATTCTATCTTTGAATGTTTTCAGATTATCTTTGTTCT
TGTC
>lbm_HQ_transcript_69
GGCCACGGCCTGCCAAACATCTTTTGTTCGAAGTTTTAACATTCGATGCCTAAGCTATGT
CGCCATGACTGCGTAAACTTCATACTTCGATGCCGGCAACCGCACTTCACAAACCTCATC
GCTTTCCTTTCACTGAAATAGTTATCTAAGACTCCTCCACCGTCGCCCACAACAAGTACT
CCTCCGTTCGGTCTGTCAGCAATTTCCTTACGAGCGGAACCAGGGAGCTTCCAACGGTCA
TGGTTTCCTCAATTATTTGTCACGAATCTCTCCTTGGCACAAGCTCTCATATCTATGAAT
ATGAACCTTCTTTCTTTTCTAGGAAAAGGATGAAGGTAACTTTTGTGGATCCGGCAGAAG
GCCACCATGGAGGTGATGAATCGTCAATGGAGTTGAGTCTTGGTTGCTTGGAGAGTAGTA
TTCAGGTTTCTTCATCGTGCTGCGACTGTGATGAGCACTTCAGGACTCAGATCAACTGCC
AATCAAATGGCGATAATACTGATATCACGCAGCCTTGTGACAACAAAAGGTTTTCATATC
CTGATAAAGGCTTTGCCACATATACCACACCGCCATATGTGACTGGATGGATGTACGTTA
ATCAAAATGGTCAAATGTGTGGTCCATATATTCAGGAGCAACTATATGAAGGTTTGGCTA
CTGGTTTCTTGCCAGATGAGCTGCATGTTTATCCCATTTTAAATGGGTCCCTGATCAATC
CTGTGCCCTTGAAGTACTTCAGGCAATTCCCTGAACACGTTGCTACAGGTTTTACTTATT
TAGCTGCTGCTGCCTCTGGTAGTAAAGAGCAGTTAGGTTTTTCTGTGGAATTGGTTGCAA
ACAGACAGGACTTTTCCATGAATCCTACCAATTCCAATTGCAAAATGCAGTCTTGTGTGA
ACTACTGTGGTTCTGGCACCAACAGTGAGGTGACATCTTCTGAAAATGCTGGTGTGGCCA
TGGTTCCATCTATACCACTGTCAGGTGAATCTTGCTGGGTGTTTACTGATGAGGAAGGGA
GGCAACATGGGCCCCACTCTCTTATAGAACTCTACTCCTGGTATCACTATGGATATCTCT
GTGATTCATTGAAGGTTTATCATGCTGAAGAAAAAGTTGAACCCTTCACTTTGAAGTCAT
TAATAAATAAGTGGAAAATGGCAGGATGTGGAGCCGTCTCTACATCTGATGCCAAAGGTG
AAGAGACTGGCTTGCTAGTTAACTTCCTGTCTGATGTTTCTGGTGAACTTTGCTCCCAGC
TACACTCAGGGATAATGAAAGCTGCACGTAGAATTTTGCTGGATGATATTGTCAGTAACA
TAATTTTGGATTTTATTGCAAGAAAGAAAGCTCCCAAACATTCTAAACCTGAAGCAATAT
GTCAGTCTGCTGAAATTTCCTCATTTAATAGAGAAATGTCTAAAAGTACAAATAGCAGGA
AGGATCGTATTTCTTACAGCTATAAAGATGACGTATCTAATAATATCAGAGAATGGAAGT
CTACTAATAAAGCTACAAGGTCTCTAATGGGCATCAAATCTATTGGAAGCTTCAAGAATT
ATTTGGAGGCAAATGCAGTTGTTTTGAGGATTCTCCACGATTCTTGCATGCAAGTCATGT
GGAACGCAGTATTTTATGATATAATTGCTGAATATTCATCTGTATGGAGAAAGAGGAAGC
GTTGGTATAAGCCTATTGTTGTTGTGCAAAGGGACATTTTGTCTAAACAACAAGCTGAAC
CACTTGAAAGGCTACCAGATGAAGTTTTGCAAATGGATCACGAATCCTCTGCCTGTGAGA
CTGATTGCCCCCCTGGTTTCGACGTAGCACAGGTAGAAGGCAAAAACAAACTAGATAGTA
GTCAAGAGTCACCATTGAGTTATTTCTCTCCTTCGAAGGGGGGAAAGTTTTCTGGAAACT
TTTCAATCACGGGTGACATTGATGATGACACCCTTGAAGCTCTGTTAAATAATCTGCATC
TATCAGTAAATGCATCACTGTTTCAATATTTCACCAGTATTTTAGATGAAGAAGTGGAGA
GGGTGATTGTTGCTCAAGCAGATAGTTTCAGTCAGGTTGCTATGGATTCTGTTCATATTC
TGCGCAATCTAATTGGGCCTGGTTCACCTAGCGGTATCCCTGGTTCCAAAGCATCATGTT
CTAATGACGTTCAGATAGCATCTCAAAATTTAGAACCCTTTCACAAGACTAATATTTATG
GAAATCGACCTTCTGTGACTAATTTCCTGTCAAGCGTGTTTAATAAATTCCCTGTGCCTT
CAGATGATTCTAGTCATGAGATCATTAACAAGTTGCAGCCTAATAGATTTGAGAATGATA
TTAGGGCCTGTGTTTCCTCACAAACTTCTCTTTTAAATCTGCTTAAACCAGCAGCAGGGT
ATATGAGGATGACCTTTATTGCAGCTTTGACAATATTCCGGCAAAAGATACATGATGATG
TGCTTAGCGCATTGAAACCTTGGCTTGTTGATGATGTTAGTCCTGGACTTTTGATGTTAT
CATATTCTTTGAAGAAATTCAGTAATCTGGATGATCATGAGGGTTCTAGAAGTGTTAGGG
CCAATGAGAATTCTCTCGCTCAATTGCCCAAACATGGCGAGAGATGTTCTAAAGTCTCAG
GGTTAATTGGGAAACACACTTATTACCGCAAGAAAAAGTCGGCCCGGAGGAATTCAGGAT
CATCTTCTCACTGTACTACAGCTGGATGCATTGGATTGCAGAGGCAATCTGTTGACAAGT
CAAGTAAAAATAATATTTTTGGAGACATTCCAGAGAGTACTAGACTAGAAGATGTGAATA
TGAATCTAAACGATGCCGAGCCAGATATTTGTCAAAATGAAGCTTGTAATGCTGTGAATT
TGCTTCCTGGAGATTGCTCGATGTCAACTGAAATATCTTGTCAAGTGGTTAGAGATAATA
AAGTTGTGGAAGATATCCGAACCAGTAGTAGAAAGAATGCATCTCTTTCCACTGACATCA
AAGATCTTCAGAAGATCGTTCCAAACAAGAGCAGGAAACTTAGGAAACAGGAAGCTCAAT
CTTCTTCCGGTTGCTTGGAAAGGACACAAAATTCAAGTAGAGTGGTCAAGTTAAAAAGAA
AGCATTTAGCTGATGATATGGAGCAGTCTAATTCTCAAAAGGTTTTGAAAGTTGCAAAGG
GTGCTGTTAAGCAAGCAGCTTCTAACCAATTAACTGTACTGAAGACAGAGACCCGTAAAT
TGAGAATGACTAAATCCTGGCCTCAATCAGATAGCTGTGCCCGATGTTCAATTAGTGGGT
GGGACTGGCGAAACTGGTCACTGAATGCAAGCCCGACTGATAGGTCTCGTGCCAGGGGAT
CTAGGTCTATTGGTAGTCAGAATATTAATGTAGATGGAAATGTTCCTCAGTTCTCAAACT
CCAAAGGACTTTCTGCTAGAACAAATAGAGTTAAGTTAAGGAATCTTCTTGCTGCTGCTG
AGGGTGCTGATCTTTTGAAAGCTTCTCAGTTAAAGGCAAGGAAAAAGCATTTGCGTTTCC
AAAGGAGCAAGATACATGATTGGGGTCTTGTTGCTCTGGAGCCTATTGATGCGGAGGATT
TTGTCATTGAGTATGTTGGAGAACTTATTCGTCCTCGTATATCTGACATACGGGAACGCC
ATTATGAGAAGATGGGCATTGGGAGCAGTTATCTTTTTAGACTCGATGATGGTTATGTGG
TTGATGCTACAAAGCGTGGTGGAATTGCTAGATTTATAAACCATTCTTGTGAGCCTAATT
GCTATACAAAGGTTATAAGTGTGGAGGGACAGAAAAAGATATTCATATATGCCAAACGTC
ATATTACTGCTGGTGAAGAAATTACTTACAATTATAAGTTCCCTTTGGAGGAGAAAAAGA
TCCCCTGCAACTGCAGTTCTAGGAGGTGTCGTGGCTCACTAAATTGAGATGTTCAAGGCT
ATGGAAGCTGATTAGCTGTTGAAGCTTTGAGTTTTCGGAGATTCAGGCAGCTTCTCTTGT
TGAGGGGACTCGTCTGGTGATTTGATGTTATCTTTTTGTGTGGTTTTCTTGTTTCCCTTG
AGAGACTGGAGAACATATTCTCCTGGAGTACAGGACTGTCTGAGTTGGTCTTGTTCATCC
AAATTAATCCTTCAACCATGCTCTTCAGTGCGAAGGATGCTCATCTTTAGTATACAAGAC
TGGATGGTTTTTCCATTTTTGCTGACCACTGATCTATATGCATATCCTTGTAGATATCTT
TCAGTTGCAGATGAGTTTCTCCTCTTATGAACTGAATCGGTGTTTTCCTTCAATTCATTT
GGGGCGATTCTGGGTTTTGATCTGTACAGTGTGCGTTAGTTTCAGCTGATATAAAAATTA
GGTACCTGATAGCTCACAAAATTTAATGATTGTCTTTTGTAGTCAATACAAGAAGTTCCC
TAGTCTATATAAATCTAATTCTTGTTTCCCATACTGTGAGAGGTAAAGCTATTTGTAAAA
GAACGTGCCTAATATACTATTGAGTGCCAATAATATTGTTGGAACAATCAATTTCCTGCT
C
>lbm_HQ_transcript_70
ATCGCAGAACAAGAAAAACACGCACAAACACACAGTTGCTTCTCTGCTCTCTCCTTGTTA
CTTCCATGAGAAGTTCCATACTTTCTTATATTAAACAAATTAGTAATAGTTTAGAATAGT
ACGATTGAAAAATTGATACCCAAAAAAAATAAATTTATTTGTAATTCTTCCATTCTTTAC
ACAATCGCGGAAGAATCAGAAGAACAAGAAAACACAAACAAGTGCTTTTCGTGTTCAACT
CTTTTAAAAAATCCCACGTAACTACTTATCTTTTTCTTTCGTTGTTGATGTTTGTTCTGT
TTCACGTAATTGTTTTTTTGGTATCTCTTTTATCCATCGGCGTACTAAAAGAGGAACTGT
TGATTGGGTTTGGGAAGAAGTAAACTTTTCCGGGAATGTGAAATATTTTTTGCGGTTGAA
AGGTGAGCAATAAATTGGACTGTTCTGTTGGAATTGAATTTTTTTTAAAGGGTTTCTGGA
AGGAATCAATTATAAAGTTTGGGATTTTTGCGGGAATTTTTGATCGGTGGGTTGGATAAT
TAGGATTTCGAGTGAATTTGGAAATTCTTTTGATCAATATTTTGGTGGGTTATTTCTGAT
TTGTAAGCTGCTTTTGCTTACTTTATTACCAGAGTATATGTAGATAGTTTTAGGCTTTAT
AATCAAAGCTTAAAGCTGTGCTATTGGGTAATTATCTGACCGTTTGCTGTGGGCATCACT
CTGAAAAGTTGACTGATCGGCAGTTTTGGCTTATTGCACTGCTTGTTCAGTGTTATCCAG
TTGGTTATCGTGGTGGATAGTCATTTACTTACACAAGGGTGACAATGAGTTCTGATATCA
GCGGAGGGGTTGTTCAGATGGGCAAGCTTTTGGTTCATATTGCTGAGAATGGACACTCAT
TTCAACTAGATTGTGATGAAGATACAATTGTTGAGACTGTCCAGAGATTCCTAGAATCAG
TTACAGGGATTCAATTGAATGATCAGCTTCTTTTATGCTTGGACATGAAGTTGGAACAGC
AGCGTCCTCTCTCTGCTTATAGACTCCCATCTGATGATCGGGAAGTTTTCTTGTTTAACA
AAGCTAGAATGCGAAATAATTCGCCATCGCCTGCACCTGAGCAAGTTGAGATTATTGATA
TTCCTGATCCACTGTTGCCATCCTCGTCCAACAATCCCCACCCCTTGGATGATGCTTCTG
ACCCAGCACTGAAAGCCTTACCTGCTTATGAGAGACAATTCAGATATCATTTCCAGTATG
GGGATGCTATTTATAGTCGTACCTTAGCTAAGATGGATACCTGCGAGAAGCTTTACAGAG
AACAGAAAGTTCAAGAGAGAGCTTTGGATATTGCTGGTCGTAATTTGGATCATTTCTACA
GGATGATTCTCCAAAATTACAGGGATTTTGAGAAGTTTCACTCTCAGCAGTATCGGAGGC
ATAACAATCTTCTGATAAATTGTGGAAGGGATATGGAGAAATTGAGATCTTGCAAAATTC
TCCCTGCATTACAGACTATTAATCGCAAGTGTTTATTGGATTTTGTAAAGGAAGAGAACT
TGAAGAAGATTGTGGAGGAGTGTAGCACCTCCCACAGGCAGTTTGAGAATAAAGTTTCTG
AATTTAAACAAGACTTTGGAGAGCTAAAGCGAAATGTTGAACATTTATTTTCTAGTAAAG
CTTCTTCCCTGATAGGAGAACTAGAAGCAATGATAAAAGAGCATCAAAGAGATATTAATG
AACAGAAAAGCATAATGCAAACACTAAGTAAAGATATCAATACAGTGAAGAAACTTGTAG
ATGACTGCCTTACAAGCCAACTTTCCTCCTCACTTCGTCCTCATGATGCAGTTTCAGCGT
TGGGTCCTATGTATGACAGCCATGATAAAAGTTATCTCCCTAAGATGCAGGCTTGTGAAC
ATGCCATTTCTTGTTTAGTGGACTTTTGTCGGGATAAAAAGAACGAAATGAACATCTTTG
TGCATAATTACATGCAAAAGATAGCATATATACAGTATGTTATTAAAGATGTTCGCTTCA
AGTTTTCTGTCTTCCAGGAGGCTTTGAAATGTCAGAGTGACCAATTTGAACATTTAAGAG
TGGTGCGTGGCATTGGTCCTGCTTATAAGGCATGTCTTGCAGAGGTGGTCAGAAGAAAGG
CAGCAATGAAGCTCTATATGGGTATGGCTGGACAGTTGGCTGAAAGGCTTGCAGCAAAGA
GAGAGGCTGAAGTTAGGAGGCGAGAAGAATTTCTAAAAGTACATAGTTTATATATACCAA
GGGACATACTAACTTCCATGGGATTGTATGATACCCCTAACCAGTGTGATGTCAATATAA
CTCCTTTTGACACAAATTTGCTTGATATTGACATTTCTGACATTGACCGCTATGCTCCTG
AGCATTTAGTAGGTTTTTCTTCCAAGACTGAGAAGCATGGTACTTCAAAGGGTTCAAATT
CTGTGTCTGATGAAAGTTCACAGTCAGCTGAAGCTACTGAAGGAATTGCTGCGGACTTCC
CTGAGAAATTTGATTCTCTGGAATTACTCGAGGGTTCAGAGTTGTTAGAGATTGCTGGAA
CAAGCAAGATTGAAGTTGAGAATGCAAAGCTAAAAGCTGACCTTGCTTCGAAAATAGCTC
TAATTTGTTCAATCGATGTTGAATTCGATGAGGAATCACTTGATGAAAGTAAGATAGGAA
GTTTCTTGAAAACTGCTGCTGAGAAAACAACTGAAGCTTTAAATTTGAAAGATGAGTATG
AAAAACATCTTCATCAAATGCTGAAGATGAAACAAATGCAGTGTGAATCTTATGAGAAAA
GGATTCAAGAATTGGAGCAGAGACTCTCTGATCAGTATCTTCAAGGACGTGAGGTTCCAA
TTGATGAAGATGCATCTAAACTTGCTTTATCGGCTGTCAAGACTCATGACTGTAAATCAG
ATGTATCAGGTGTTGGAGAAACTAATGAGAACATTGGGTTGCATGAAGCCATGGATGAGG
TTTCTTGTGCCTCTAGTTTGACAAATGTCAAATCAGGGCTTCTGTCTAAACAAGGTAAGG
AACAAGAAGCATTGGACGATAATATGTCAGATTCATCTGGTATACTGAACCCTCAGCTGG
ATTCGTCTATGATAGATCCGCATAGAGATGAAGGGGGGTCTTGTGACAAAGATGGGAAAG
ATACAACCTTGGCAGATGGGGCAATTGCACTTGCAACCAGTATGGCTGTCAGCATATCTC
AGCCTTCAAATGCCTTGCCTCCTGGTACAGTTAGTGGAGAGGCTATGGATTCCAAAGTGA
ATGCTGATCTTTCACAGCTGCAAAGTGCACTTACAGAAAAATCAGATCAGCTCACTGAAG
CTGAATGCAAACTTGAAGCTTTGAAAGAGGAGGTTACCAAACTTGGTAGGGAGTTGGAGA
TTAGTCGGAAGCTTCTTGATGAATCTCAGATGAATTGTGCTCATTTGGAGAATTGCCTGC
ATGAAGCAAGAGAGGAAGCCCAAACCCATCTTTGCGAGGCTGGTCGAAGGGCCTCACTGT
ATAGTTCTTTACGTGCATCTGCTGTTAAAATGCGCAGCCTTTTTGAAAGATTGAGAAGCT
GTGTTTCATCTGGTGGTGTGGCTGGTTTTACTGAATCCTTGCGAGCTTTGGCTCAGTCTC
TAGCCAATTCCGTCAGTGAAAATGAAGAAGATGGCACTGTGGAGTTCCGTGAGTGTATCC
AGGTACTTGCTGATAAAGTTAGCATCTTGTCAAGGCATCGAGCAGAGCTGCTCGAAAGAT
ATTCAAAAGCAGAAGCTGCAAATGAGCAGCTTACAAAGGAGTTGGAAGAAAAAAAGGAGT
TGGTTAACACACTTTACATGAAGCATCAACTTGAGAAGCAGGCAAACAAAGAGAGGATAT
CTTTTGGTCGGTTGGAAGTACACGAGATAGCTGCTTTTGTTCTCAACTCTGTTGGGCACT
ACGAGGCAATAAACCGAAACTTCTCCCACTATTATCTCTCTGCAGAATCTGTGGCATTGT
TTACAGATCATCTCCCAGATCGTCCTCCCTTCATTGTAGGTCAAATTGTGCATATTGAAA
GACAAATGGTGAGATCACCACCACCATCAAGCACTGAGCATAACAGAGATCAGGCAGACA
TGCTAACTTCCGACACTGGAGCCAACCGTTTGACCTTGAATTCAGGATCGGCATCAAACC
CATATGGCCTCCCTGTTGGCTGTGAATACTTTGTAGTGACAGTAGCCATGTTACCTGATA
CCACAATTCATTCGCCGCCTCCTTCCTGATCTTGCGAATGGCAAAAGTTGATATGATGGA
AGACAGAAATGTAAATATATTCATATGGCAGTTAAATATTTTTAGTTGGTCTTAACTTTA
ATTTCCAGTTTGTACAGCTGATCATCAGTTCAATCCTATCTTTGTACATATGATGTGTTT
CTTTTATTTATATATATTAAAAAAAAAGATGTAAAAAAAATTGTGAATATTTTGTCCCAC
ACTAGGGTTGTGCTATTGGAATATCTAATCCAATCCTTTCTATGGTGATTTGGGTGCC
>lbm_HQ_transcript_71
AGAAAAAAAAAAAAGTCGAAAGTTTTGTGTTTTTCTCGATTTCCCGAGAATCCAGTTTAG
CTAAAAATACCTCCGGGTTCGGATTCTAACGAATCTTTAGACAATCTGGAAGAAAGTCTT
TCTTTAGTAAAGAACTAAAAAGAATAAAGTTGATTATCATACATATTTTTCATGTAGAAA
GATGAATAAGTTTCATTTATTTAGCTCGACATTCCTTGCACTTATTCTATATATCACTTA
GATATATAGATACTTAGATCTATACTAAGAATTGAATTCATAATTCAATAATAATGAAAA
TTTATAATTATAATTATTATAAGATATCTTTATTTATAAATAATAATAACAGGTACGAAC
AAGAAATGGAGGTACCCATTCTATGACAACTTTGAACCTTTCCCCTATTTTTGTGCCTTT
AGTAGGCCTAGTATTTCCGGCAATTGCAATGGCTTCTTTATTCCTTTATGTTCAAAAAAA
CAAGATTGTTTAGACCTGACGGACCCCATTTTTTTTTCAAAACATAGACTTGTATCATAA
CTAACACGGATATCTATTTAGCGAAATTATATAACATGCGATTCCTGCCGAACATAAAGG
AAAGGACTCTTATACCTGCAGAAACATAATAATATATGGGTAAATGAATTCTAGCCATTT
TCAAATCGACCCCGATCGCTCGATGACTGAAATAAGAAGTCCTCGGATCTATATGTATAG
TGGATCATATGAAGGATATGTCATTATTTTAGTTTAGATTAGATCTAAGTAATTTGATGA
ATTACTCCTAAAGGTTCACATCAAACTAGTGCTAGTTGATGAGAGTTACTTCGGAAACAA
AAAAGGTAAAGTCAAATTAATTTGAGGGTTTCTCTCAATTCCAATAAAATACAATCGGAT
CAAGTATGAGTTGGCGATCAGAACATATATGGATAGAACTTATAACGGAGTCTCGAAAAA
TAAGTAATTTCTGCTGGGCCTTTATCCTTTTTTTAGGTTCATTAGGATTCTTATTGGTTG
GAACTTCCAGTTATCTTGGTAGAAATTTGATATCTTTTTTTCCGTCTCAGCAAATCATTT
TTTTTCCACAAGGTATTGTGATGTCTTTCTACGGAATCGCAGGTCTCTTTATTAGTTCCT
ATTTGTGGTGCACAATTTCCTGGAATGTAGGCAGCGGTTATGATCGATTCGATAGAAAGG
AAGGCATCGTGTGCATTTTTCGGTGGGGATTTCCTGGAAAAAATCGTCGCATATTCCTCC
AATTCCTTATAAAAGATATTCAGTCCATTAGAATAGAAGTTAAAGAGGGTATTTCTGCCC
GCCGTGTCCTTTATATGGACATCCGAGGCCAGGGGGCCATTCCCTTAACTCGTACTGATG
AGAATGTGACTCCACGAGAAATTGAACAAAAAGCTGCTGAATTGGCCTATTTCTTGCGTG
TACCAATTGAAGTATTTTGAATGGGTGCTTTAATGGAAGAATCCTCTTTTTTTCTATAAC
ATAACCTAAGTGAAGTTTCATCAGAAGGGTCATTCGAGTCAAAGCGGGCAGAACAACTAC
AAAACGAAATTCTTTATTTTTATTACTCGATGTTTTATTTTCTCCTTTCTTTTGTGTTCC
TTAATAACCAACACAAAAATCAAAATTCGATTTCTTAATAATGATAACTAGCCAATTTCT
GTCTTGTTTTGCTACTTTGAGTATCGCAATATCTTTCCTTCAATTATTCTACTATTCCTG
TCGGTGGGCAATCAGTGAATTTATTTATTCATTTTTTATGGATATTATATTGTGAATTCT
TTCGTCTCAAAATTGGATTAATATTCATTACTTAAAGCGGTTCTTTCAGTCATTCATTGA
AAGGAGACGATTGTTTCAAATTTGGCCAATTGAGATATCGGGAAACAATATTTTTTTAGT
ATTTCTTCATTCGAAATGGATTGATTATTAGTCGATTTCTCTAGTCTTTCGAGATTGAAA
GACTAATCACAAATAAAATAGATTCATAGGTTCCATACCTTGTATAGAACTCATGCGTGA
AAGAAGGATTCGATCGCATAGAGTTAACTGTGTTGATTAACAATTCAACAGATGAAAAAA
TGGCAAAAAAAAAAGCATCCACTCCTCTTGTATCTATAGTATTTTTGCCTTGGTGGCTTT
CTCTCTCATTAAAAAAAAGTCTGGAATCTTGGGTTACTAATTGGTGGAATGCTGGGCAAT
CCGAAATTTTTTTGAATGCTATTCAAGAAAGAGGTATTCTAGAAAAATTCATAGAATTAG
AGGAACTCCTCGTCTTGGACGAAATGATCGACGAATACTCGGAGACACGTCTACACAAGA
TTCCTATACGAATCCAAAAAGAAACGATCCAATTAATCAAGATGCACAACGAGGATCGTA
TCCATACGATTTTTCACTTCTCGATAAATATAATCTGTTTTGTTATTCTCAGTGGTTATT
CTATTTTGGGTAATGAGGAACTTGTTATTCTTAACTCTTGGGCCCAGGAATTCATATATA
ACCTAAGCGACACAGTCAAAGCTTTTTGTATTCTTTTATTAACCGATTTATGTATCGGAT
TTCATTCACCCCACGGTTGGGAATTAATGATTGGCTCTGTCTACAAAGATTTTGGATTTG
TTCAGAATGATCAAATCATATCGGGTCTTGTTTCCACTTTTCCAGTCATTCTTGATACAG
TTTTTAAATATTGGATTTTCCGTTATTTAAATCGCGTATCTCCGTCACTTGTAGTTATTT
ATCATTCAATGAATGACTGATAAAAGATCCACTCATATTAATCTAATCCAATTCGAAGGT
TTGCTACTTTGTAGTTGTACACAAACAAAGCGTTGAAAATTTATGCTTTCTATTTTGACC
CATTTTCAGGATTCATCCTATATTATTCCAGTAACCTGTAAAATTTTTATTTTTACAGCA
ACTAACAGAATCGTGGATAGGGAACTATACTAGCGACTTACCCCACCTATTGTAGAAATT
TTGGTATCAACGATTGAACCATGAAAACTAGAAATACCTTTTCTTGGATAAAGGAACAGA
TTACTCGATCTATTTCCGTATCGCTCATGATATATATCATAACTCGGACAGCCATTTCAA
ATGCATATCCCGTTTTTGCACAGCAGGGTTATGAAAATCCCCGAGAAGCGACGGGGCGTA
TTGTATGTGCCAATTGCCATTTAGCTAGCAAGCCCGTGGATATTGAGGTACCGCAAGCGA
TACTTCCTGATACTGTATTTGAAGCAGTTGTTCGAATTCCTTATGATATGCAACTGAAAC
AAGTTCTTGCTAATGGTAAAAAGGGGGGTTTGAACGTGGGGGCTGTTCTTATTTTACCGG
AAGGTTTTGAATTAGCTCCCCCCGATCGTATTTCTCCCGAGATGAGGGAAAAGATAGGAA
ATTTGTCTTTTCAGAGCTATCGCCCTAATAAAAAAAATATTCTTGTGATAGGTCCTGTCC
CCGGTCAGAAATATAGTGAAATAGCCTTTCCTATTCTTTCCCCTGACCCCACCACTAAGA
AAGATGTTCACTTCTTAAAATATCCTATATACGTAGGCGGGAACAGGGGAAGGGGTCAGA
TTTATCCCGACGGGAGTAAGAGTAACAATACAGTTTATAATGCTACCGCAGCGGGTATAG
TAAGCAAAATCATACGAAAAGAAAAGAAGGGGGGGTATGAAATAACCATAACAGATCCGG
ATGGACGTCAAGTGGTTGATATTATCCCCCCAGGACCAGAACTTCTTGTTTCAGAGGGCG
AATCCGTGAAATTTGATCAACCATTAACGAGTAATCCTAATGTGGGCGGATTCGGTCAGG
GAGATGCGGAAATAGTACTTCAAGATCCATTACGTGTCCAAGGCCTTTTATTCTTCTTGG
CATCTGTTATTTTGGCACAAATCTTTTTGGTTCTTAAAAAGAAACAGTTCGAGAAGGTTC
AATTGGCTGAAATGAATTTCTAGACTTGCGGATTTATTGACATCAAGTGATTATTCGTCT
TCCCAGTCTTCTGCACAAGAAAGGGAATTTTCTACACCCCTTCTTGTGCGGAAGAGTAAA
GATTCTTGTTTTTGAAATATTCCTAGTCTTTTTTACAGATTTACCAGAACCTTTTTGATT
TTTTACGAAACATTCTAAGTATAAGAAGTAGTGGACAAATAAAAAAAAGAGGGGAGTTCG
GTAAATAGAACTTATTGAATGAACTTATAAAAAAAAAATTGCATTTTTATGAGATACAAA
AATAAAAAGAGTCAAAATGCAAATCAAATGAATAGAATAAATATAAATATATAAATAGAG
TAAAGTTCTATTAGTATAGATTAGTATAGAAAGTATTAACCCGATATCTAATTTACAAAA
TATGGATTCTATCATCCAAAAAATTGAGCGATTCCTTATTTCTTCTAACTTTGAAATGAA
AGTTATGGATAGATACTGAGGTGTTCTGAATAAATCAATGGAGTTCGTTTTTCAAAAGCA
TCACCAGAGAGTGGAATTTTTTGAAACGTAAGAAAAGGAATTGATCATTTAGACG
>lbm_HQ_transcript_72
ACCCCTCACCGATCAGCGACTCTCACGACGTCCGTTTACGTTAATTATTTTCTCTCTCTA
AGCTCATCTTTCTTCCCTCTCCGGTAACCTTTCTCTCTGAAACGACAATTCACTTACAGA
ATTTTCCAAATCAGTGCCGGTTTGGATCACAGCTTTTCCTAGGATTTTCTTTTTCTGTAA
ATATTTACGCCAAGTTATCAGAGTTTATACTGGGGTTTCATGCGTCGTGACTCTACGGTA
TTGCCATGCACAACTGTGTTAACGAGGTACACAACAAAGAGAGTGTGTGGATACTGATGC
AATGTCAGCATCTAGCAAATTTGATCTGTCTTCTGGTAGCCCGGATAGGCCATTATACAC
CTCTGGGCAGCGTGGTTCCTATGCAGCAGCTTCATTGGACAGATCAGGAAGCTTCAGAGA
CAACATGGAGAGCCCAACTTTACCGGCCCTTCCAAACATGACAAGGGGCACTTCAACTGC
AACACAAGGGGATGTTGCCAGTTTTATTCAGTGCTTACGTTTTGATCCAAAATTAATGGT
TTCAAGCCACAAACTTAATCGGCCTGTGGATTTTGAGCGACTTGCTAGTCTCTCTCTTGG
AGTTCCACTGGAAGATTCTTCATCTGTGCCCTCAAAAGGCAAACCAATTTTATCTCCCTC
ACCTGAGGATTTCAGGCGACTCAAGGGATCTCTTCGTGAGAGCTGCACCAGGGCTAGGGA
ACGTTTAAAGATATTCAATGAATCATTATCCGGAATGAACAAGTTGTTTCCAACCATTCC
ATCAAGGAAGAGATCCCGGTCCGATGCCTTATCAAATGACCGGTCCAATATTTTATATCC
AACTAATAGATCAGTTTCGGGGACTGGTGTTAGTAAGATGGGGGCTCAGAATCAAGTCAG
TACAAATGGCTTTGAACTGGAACAAAAGCCAGAAGAAAGAACGAAAAGTGTCCCAAATAA
GCGCACCAGAACTTCTATGGCGGATCCTAGGATGGATGCAAGGGCAAATACTCCTGCAAG
GCCATCTGGGGTTGCTGATAGAGATAGGGAAATATTAAAAATACCAAATAATAATGCAAT
GCAGAGCGAAGATCGAACATTACCTATTGGTGATGGCTGGGAGAAATCAAAGATGAAGAA
GAAACGCTCTGGGATTAAGTCAGATGTTGCTACAAGCTCTGCAGCAACAAAACCCGTTGA
TGGTCCCAGAGATTCTAAACAAGGGATGCAGCAAAGACTTCTTTCTGATGGTCGGTCACG
ATTGAATGATACCCATGGGTTCAGACCTGGAGTTGCTAATGGAGGTCTAGCAAAGGTTGA
TGGCGCTTCACAGCAAACAGGCTCAGGCATGCGGTCATCAATCTATCGATCTGAGCAGGA
TAATAGTCCTCTCCTTCCAGATAAAAGAGATCGCACTATAGAGAAAGAAAAAGTGAATCT
CAAAGCTATTAACAAGTCAGGTGCTCGAGAAGATTTTAGCTCAGGCAGTCCTACTTCTAG
CACAAAATTAAGTGCAAGTGCTCGGGCTCCACGGTCAGGCTCTACTGTGGGGCCTAAAAT
GTCACCTGTGGTGTCAAGGCCAACATCTACAAACGACTGGGAACTGTCTCAATGTACAAG
TAAATTACCTTCTGCAGTGGGTGTTAATAGTCGTAAACGCACACCTTCAATGAGATCTTC
ATCCCCTCCTGTTGCCCAATGGGCCAGTCACAGGCCTCAGAAGATCTCTCGAACTGCAAG
AAGAACTAACTTTATACCCATTGTTCAAAGTAATGGTGAATCTGCTGCTCTGGATACTAC
ATCTAGTATTGGAAATGAAAGGCGCTTGCCTGGAAGTTCTCCTCAGCAGATGAAGGTAAA
GAGTGACAACAACTCATTGGCTGCATTATCTGAAAGTGAGGAATCTGGGGCTGCTGAAAT
GAAATCCAAGGAAAAGATCAAGAAGTCTGATGATATAGATGAAAAAGCTGGGCAGAATGT
TCAGAAGTTGTCGAGCCTAATGTTACCACCAAGAAAAAATAAGGTCGCTAATGGGGATGA
CCATGGAGATAGTGTGCGGAGGCTGGGGCGGACTGGTCGGGGATTTACTTCAACTAGATC
CCTCATGCCTTTGTCAGTTGAGAAGCTTGGAAATATAGGAACTGTAAAGCAACTTAGAAG
TACAAGACTTGGATTTGACAAGACTGAAAGCAAAACAGGCCGACCTCCCTCGCGGAAGCT
ATCTGATCGTAAGGCATATGCACGTCAGAAACACACTATGGTCAATTCATCAGCTGATTT
TCTTGTTGGTTCAGATGATGGACATGAAGAGCTACTTGCTGCTGCAAATGCTGTTATAAA
TCCAGCTCAAGCTCTTTCCAGCTCATTTTGGAAGCAAATGGAGCCCATTTTTCGTTTCAT
ATCTGATGTAGACCTGACATTTTTAAACCAGCAGTTAAATCTTGACCCAGTTGTGGCTTC
ATCTACCTCAGTACCTTCAGCTGTGGAGACTAGATTTGGGTTTAATGAACTTGGAAGAGA
AGGAATTAAAACAAAACATGTTGACAATTATCAGGAGCATTTAGCCTCTGGAATAGGGAA
TCTTGATGAAGTTTCCATGTATCAAAGGCTGATTGCAGCTATAATTCCTGAAGGAGATGA
AGAGCTTTGCTGCAGTGGTGACGAAGGGCTGACATTTGATGTTTATGAGTCTGGACTTGA
ATTGGTGAAAGATGTAAAATCAGATAATCTTCAGTCTCAGATGTTGCACAACTCTGATGT
TTCAGGACATCCTATTTCTAATGGTTATAGGATGAATGCTAATGGGAGGCCCTTTAGTGA
GATGGATCACATCGTGCCTGATGATAGCATTATATCCTCTCCAGATTCTATTCCAAGCTA
TGATAATTCACAAAATGGCCTACTTCCTGAGCAATCATTAATGTCAGGCAGTACATGCAC
TGAGTTTCAGTACAATAATATGTCAATAAACGAAAGACTTCTCTTAGAAATTCACTGTAT
TGGTATCTACCCAGAAGTTGTGCCTGATTCAGGACATACTGGGAATGGAGACGTCGCTGG
TGAAATAAGTAGATTGAGTGCAAAATATCAAAATCAGGTCTCAAAGAGAAAGGACTTACT
TAACAGACTTTTAAATTCTGCTGTTGAAACAAGAGAGCTTCAAGAAAGGGAGTTTGAACA
GAATGCACTGGACAAACTTGTAACAATGGCTTATGAGAAGTATATGACTTGCTGGGGTCC
ACATGCCCATGGGATGAAGAGTGCCAGTGGTAAAATGGCTAAACAAGCAGCCTTAGCTTT
TGTCAAGCGGACATTGGAACGCTGCCAAGAATTTGAGGTCTCAGGAAAGAGCTGCTTTAA
CGAACCCCTGTTCAGGGACATGTTCCTTTCTGGGGTGTCCCCTCTAGCTGATGGTCGAAC
CATGGATTCTACTGCTGATGGTGAATTTGGAAAACTTCATGGAAACACTTCCAGCAGTCT
GAATGAAGTTAGAGCTTCAGCTTCAGGTGCACAGCAGAGCCCTTCTTTAACCAACCAGGA
TATATATTCTTCTGAAGCCCTCTTGTCAGGGAATTTGGCCTCTGAGCAAACTGGTAAGGA
AGAGACATGGTCAAGTAGGGTCAAAAAGAAGGAATTGTTACTTGATGATGTTGGTGGTGG
TGCAACTGTCACATCTTCAGGTGTTGCATCAGGGATTGGAAATTCTTTTATAAGCAGTGC
AAAAGGAAAAAGGAGCGAGAGGGACAGGGAAGGTAAAGGAAGTAGCAGAGAGGTTTTATC
CAGAGCTGGAACAACGAAAACAGGTCGGCCCATGTCAGCTAATGTTAAGGGAGAAAGGAA
GTCTAAATCCAAACCCAAGCATAAAACTACACAATTATCTGCTTCTGTCAATGGCCTTCT
TGGAAAGATGCCTGAGAAACCTAAAGGAACATTATCTTCAGTTCCAAAATCAAGTGATAC
AAGCTCAAGTGGAGTTACCAAGGACAAAAATGATTATAGTTTGGATGACTTGGAAGACCC
GATTGACTTATCTGGCCTCCAGCTCCCTGAGATGGATGTGTTAGGGGTTCCTGATGATCT
CGGAGGGCAAGGACAGGACATAGGTTCATGGTTGAACATTGATGATGACGGACTGCAGGA
TCATGATTTTATGGGCCTTGAAATTCCAATGGATGATCTAGCAGACTTAAACATGATGGT
TTGAAGTTGTGTTGTTGTATATTCCTGTTCATTATGCATCACAGAGCAGACATCGCTTTA
CAGAGAAATGATCAGTTGCATGGAGAAGTGACTGTTCTATTGAAATTATGCTATATATTC
TTTCCACGAGTTGATTTTGAGTGAAACCATCCAACCTTTTGGATTTTGTTACTTTTCAAG
GTTATGACTCCGAATGCCTTTGACTGTAAAGATCTTTTTGTCCAACTTATAAGCTTAGTA
TGTCCTAGCCATAATATCTTAGAAAAAACTGTACTTTGTTTGTAGTAATTACAGATCAGA
GAACAGCATCCTTGTACATAAATTGTGTTCCAAATAAAGCCACCTTTTAATT
>lbm_HQ_transcript_73
ACGAGTGAGAGAGAGAGAGAGAGAGAGAGAGAGAGAGAGAGAGAGAGAATGCATGTTTAT
GGAAGTAAGCATTAAAGCAAAGCTTAAAGCTGTTTGAGCTTTGTTTATACTATATCTTTT
TGATTCCTGAGCTTTGTTTCTCTGGTGTTTTCGGTAAGGAACTCAATTTGGAGATCTAAA
AATCGTGAAGTCTTCTAATATTAAAAGCAATATTCAAGCTGAGTAATCTGTCAGTGGTGA
AGTTCTCCAGCAACGATGAAGTCCTCTACTCTGCTTGACTCTGTTGTATTTCACCTCACT
CCTACTCGAACTAGGTGTGATTTGATTATCATAGCAAATGGAAAAAAAGAGAAGATTGCT
TCTGGTTTGTTGAATCCTTTTCTTGCACACCTGAAGACTGCTCAAGATCAGATTGCAAAG
GGGGGCTACTCAATTTTGCTTGAGGCAGACCCTGACAATGATGCGACATGGTTTACAAAG
GGTACTGTGGAGAGGTTTGTCCGTTTTGTGAGCACTCCAGAGATTTTGGAAAGGGTTTCT
ACTCTAGAATCTGAAATTTTACAGATCGAGGAGGCAATTGCAATCCAAGGCAACAATGAT
ACAGGGCAAAGCATTATTGAAGAACATCAGTCTAAACCTGGAGGAAGTGTTGAAGGTAGC
AAAAGTAATCCAGACCCCAGCGAAGAGAAAGCAATTGTCTTGTACAAGCCTGAGGTACAT
CAATCACAAACAAATGGTGAGTGCTCAAAGGAAGGAAATTCAAGAGTCCAACTCCTCAAA
GTCCTGGAGACACGCAAAACTGTGCTTAGGAAGGAACAAGGGATGGCTTTTGCTCGTGCA
GTTGCAGCAAGTTTTGACATTGACCACATGCCACCACTTGTGTCATTTTCTGATTGCTTT
GGTGCCTCACGCTTAAGGGATGCATGCTTAAGATTTGTTGATCTTTGGAAGAAAAAGCAT
GAAACTGGGCAGTGGGTTGAAATTGAAGCAGCTGACGCAATGTCTAGCAGAACTGACTTT
TCTGCCATGAATGCCTCTGGCATTGTGCTAGCTAGCATGGCCAACAAACAGAATGACCTA
AATAGTGATTTGGGAAATAATGAGAAATCAGAGGTAGACATTAATGCAGGTGAAAGGCCT
GCAACTGATAACCAAGCCCCAAGTGGTCAACAAGAATATTTTCAAGGTCAGTTTCCTCAT
CCAGTCTACCCACCCTGGCCCATTCATACTCCACCCGGGGCTGTTCCAATGTTTCCAGCA
TATCCTGTACAAGGAATGCCATATTATCAGGCTTTTCCAGGAAATGTTCCTTTTTATCAA
CCAACTTCACCTTATTCACCAATGGAGGTTTCCCGAACAAATGCAACTCCAAAGACAAGA
AGGAAAAGGCAGTTGGTGGGTGACAGAGATGGCCAAGAATCTGAATCAGGGGACACTGAC
ACTTCAATGGATGGTATGGATTTGGATAAGGAAGCTTCACATTGTCGAGCATCACAAAAG
AAAGTTGGACGGTCCGGTAAAAAGTCAGGCAGGGTGGTTATCCGTAACATTAATTATATT
ACTTCTGAAGCAAAGAAACCTGGTGATGTTGCATCAGATTCAGATGAGACTGGTACAGAA
GGTGAAGATTTTCAGGCCGATGATCATGATAGAACTTCCAACAACACTATGAAGTCATCA
AAAAGAAAAGGAAGTCATTCAAGGACCATAGGTGAATCAAACTATGAGATAGAAGAAAAC
CGTTATGCAAAAGAAACTGAAGGGGGACACTGGCAAGCATTTCAAAGTTTTCTATTGAGT
GGTGCTAATGAAGAAAATCATACTGCCAAGGAAGGCTTGTTTGCAATGGAAAATACTGTT
AAGGTGAGAAGAAGAAAAAATGACAGTGAGGATCCTTTAGCCCTTGGTGGACGAGATTCC
TATGAAGTAGGAGACATGAGGTCAGCTGCCATCCAAGAAGCAAGTGGAAATGTCTCTCAT
AAGCTCAGGGGGTCTAATGATGAAATTATGCTTTCTGGATCAGGGTCTCATGTTTTTAAG
GGACACAACGGTCAAATGGATATGCATCTTGCAGAGACAAATGGCAGAAGGGTTTCAAGG
AATGGAAATGATGATTTTATAATTGACAGTCGAGAAGATCAATCATATTTGCGAAATTCA
TCTGATCCACTTGCAGTTAATGGAGTTGAGCATGCCAACAAGAAGGCGGATGGAGATTCA
TCTCGTGATATTGTTGATGAGTCCTTCATAATACCATTCAGGTCAATAGCATTGAATCAA
GTAGGATCAGAGGACAGAGCTCCAATTGATATGGATTCTGAGTTTCCATCTACTCATCAG
AAGCCAGAAGATGTTAATTTAAGGAATCAAGTCAACTATGAGCCAGATGACCTGAGCATG
ATGCCAGAACGTGCCACAGAAGAAAGGTCAACAGGATATGATCCTGCTTTGGACTATGAA
ATGCTGAAGTATGATGATGGCTCCATTTCAGTGAAAGACACAAAGGAAAGTGTGGCTAAT
GCAAAGGAAAATGCAAAGAAATCTGAGAAAAGTCGAAGTGCAAAAGTTACTTCGGATATT
GCAGATAAGAAAAGGACTGGAGGACCCATAAGGAAGGGGAAACCATCAAAGATGAGTCCT
TCAGAAGATGCACGAGCACGTGCTGACAAATTAAGAGCCTTCAAAGCCGATATCCAGAAG
ATGAAAAAAGAGAAGGAAGAGGCGGATTTGAGACGCCGTGAAGCTCTAAAGTTGGAGCGA
CAAAAGAGGATTGCTGCAAAATCAAGTTCTGGTGCTGTTGGTTCAGGCACCCCATTACAG
CAACCAAAGAAGCTGCCAACAAAACTTTCTCCCATCTCTAATAGAGGATCTAAGTTTAGT
GATTTGGAGCCTGGTTCATCATCTCCTTTGCAAAGGTCAAAAGTAAGAACTTCCCTTGGA
TCCATCATCTCCATCTCCAAAACTACCAGATCGGGTGAAGGCAGTCTCTTGCCAGGGAAT
AGATTAAGTCGATCAGTATCATCCTTGCCAGAGCAAAAGAAAGAGAGCATCAATTCTACG
CCTGAATCAAAGGCTTCCATAGCACGGATTAGGAGATTATCAGAGCCCAAGACAGTAGGC
CAACATTCTGCTACTACAACAAAAGGGCGTAGTTCTGAGCCAGTAACGAAGCAGAAGTCT
GATGGGCCTGACAGCAGGAAAATATCTGCTATAATAAATCTTGATAAAAGTAAAGCTGCA
TCTCTTCCTGAACTGAAGATCAGAACTCCCAAAGGGCCTTCAGATGTGGTCCAGAACAAA
TCAGTTGGGAGGGAGACACTGAAATTGGAAGAGGCAAAACCTTCTGTTACTTCTGAATGT
TCTAAGCCTTACATGGAGAATGCTAAATTATCAAATCAGACTGAAGCAGATGATAATCAA
ATTGTTGAGAAAACTGTTGTTATGCTAGAGTATGACAAGCCTTCCATTCCTGTTGTACAT
GCTTCTGAAGACAAAGAGGGAGCACAGAACTTGCAATTTCATATTCATGGAAAAATGGAG
GAACCTGAAGTGGTGTCTGAGATTGTTTCTATGCGTGCACCACCATCACCCAATGACGGG
AGAGATATTTTGCCTGCACAAATGCAAGAGCGATCGAGTTCCCTTGAGGAGAGAACAAAT
CATTCAATGAACTCCCAGAAATTTTCAAACAATACTGCTGAAAAGCCTTATGATGCTCCT
TATGCACGTGTCTCCTCGTTGGAAGATGCCAGTACTAGAAACTCAGATTACGGTAAAGCA
TTCCCTAATATATCAGGAACAATGACCACTACCAAAGCCCATGTGGTTAATGAAAAAACA
TACAAGGTTGATAGCATTCCAAAAGCTTCGGTCAACGATATAACATATAGAATCGATAGC
ATTTCAGAAGGTTTCAGGAAAAAGCCATGGAAAGGAATCATCAAAAGGATTTAGACGGCT
TCTGAAGTTTGGAAAGAAGAACCATAACTCAGCTGCAGGTGATCAAAGCATTGATTCAGA
GAGCGCAACCACTACTGGTCTTGAGCACAATAATATGACAAGTGATGCATCCAATGAAGT
TTATACGTTGAAGAATCTAATTTCAGAAGATGATACCCCAATTTCAGGCAATGCTTCACA
AAAATCTTCTCGCCATTTCTCTTTGCTTTCACCATTTCGCATCAAGACTAGTGAAAAGAA
GTTGACAACCTAAGATAGTCGAAGAAGTTGAGGTGAATCTTCTCTTATTGAATTAGGGCC
ATTTCTTTTGTTTGAAGTGTTGATATTCTCCTGGTTTATCTATTTGCACTGTCAACAGAA
TCCCTTGTGTTGTAAAAATAGCCTTGTACATTACTAGTCTTCAATACAGATAGATAGTTG
GTCTGCAATTTTAACATGATTTATTTGAATTCGATTTGGGGTTAATAATGTAAAAATGGA
ATGAAATGTTGAACGGTCTTAATTGTCCTTTTCTTCATTTATTATCTTTAGTAAAAAAAA
ATTCGCCATGTTTTTTTATT
>lbm_HQ_transcript_74
ACATTTGGTAAAAATATTTGCAAGAAAAGGAGAAAGAAAATGCTGCGGTTAAGGGCTTTT
CGCCCTACAAATGATAAGATCGTGAAGATCCAAATGCACCCTACGCATCCGTGGCTGGTT
ACCGCTGATGCATCGGATCACGTTTCCGTTTGGAATTGGGAACATCGACAGGTGATTTAT
GAATTGAAAGGCGGTGGCGTTGATGAGAGGCGTGTTGTTGGTGCCAAGTTGGAGAAGCTC
GCCGAGGGTGAATCAGAGCCAAAAGGCAAGCCTACAGAAGCAATCAAAGGTGGGAGTGTT
AAGCAGGTCAGTTTTTATGATGATGATGTACGTTATTGGCAACTTTGGCGTAATCGCTCT
GCCGCTGCTGAGTCTCCATCTGCTGCGAATTATGTTACTTCTGCTTTTAGTTCTCCTGCT
CCTTCAACTAAAGGACGGCATTTTCTTGTAATCTGTTGTGAGAACAAAGCCATTTTTCTA
GATTTGGTCACAATGCTAGGCCGTGATGTTCCGAAACAAGATCTTGACAACAAATCACTT
CTCTGTATGGAGTTCCTTGCAAAGTCATCTGCTGGTGAGGGTCCTCTTGTGGCATTTGGT
GGATCTGATGGTGTAATTAGAGTTCTTTCAATGATAACGTGGAAGCTAGCTCGAAGATAC
ACTGGAGGTCACAAGGGATCAATTGCTTGTTTGATGACTTTCATGGCTGCCTCTGGAGAG
GCACTCTTGGTTTCTGGTGGGAGTGATGGTTTGCTCGTGCTGTGGAGTGCAGACCATGGC
CATGATTCTCGAGAACTTGTGCCAAAGCTGAGCTTAAAGGCACATGAAGGTGGGGTTGTT
GCTGTCGAGCTCTCTAGAGTGATTGGTAGTGCACCCCAGCTCATCACAATTGGAGCAGAT
AAAAGTCTAGCCATTTGGGACACTATTTCATTTAAGGAATTGCGCCGAATAAAGCCTGTT
TCAAAATTGGCTTGCCACAGTGTGGCTTCTTGGTGCCACCCTCGAGCTCCCAACCTTGAT
ATCTTGACATGTGTTAAAGATTCTCATATCTGGGCTATTGAACATCCAACTTACTCAGCT
CTTACAAGGCCACTGTGTGAACTTTCATCATTGGTACCTCCACAACTACTTGCAGCTCAT
AAAAAGCTAAGGGTATATTCTATGGTTGCACATCCTTTACAGCCTCACCTTGTTGCTACT
GGTACCAATCTTGGTGTCATTGTCTGTGAATTTGATGCTAGATCTCTTCCACCTGTAGCT
CCGCTATCAACACCACCAGGAAGCCGGGAACATGCAGCTGTATATGTAATTGAGAGAGAA
TTGAAGCTGGTGCAATTTCAGTTGTCTAACACAGCAAATCCAACTCTTGGAAGCAATGGG
TCACTGAGTGATACAGGAAGAATCAGGGGAGATGCACCTGAACAACTTCATGTGAAGCAA
GTAAAGAAGCATATTAGTACTCCTGTTCCACATGACTCCTACTCTGTTCTTTCTGTGAGC
AGTTCTGGGAAGTATGTAGCCATCGTCTGGCCTGACATTCCTTACTTCTCAATCTACAAG
GTCAGTGACTGGTCAATTGTTGATTCAGGAAGTGCTAGGCTTTTGGCTTGGGATACATGT
CGTGACAGGTTTGCTCTGCTGGAATCTGCTTCACCTCCTAGAATGCCAATAATTCCTAAA
GGCTCATCAAGGAAAGCAAAGGAAGCAGCTGCTGCTGCCGCACAAGCAGCAGCTGCAGCT
GCTTCAGCTGCTTCATCTGCAAGTGTTCAAGTTCGTATACTTCTGGATGATGGGACATCA
AATATATTAATGAGGTCAGTTGGTAGTCGTAGTGAACCGGTTGTTGGATTGCATGGGGGC
TCCCTACTTGGTGTTGCATATCGAACATCACGAAGAATTAGTCCTGGTGCTGCTACTGCT
ATTTCAACTGTGCAGTCTATGCCCTTGTCAGGATTTGGAAATAGTGTTCTGTCTTCTTTT
AGCACAGCTGATGATGGTTTTGCATCTCGAAGATCTTCAGCTGAAGCAGCACCGTTGAAC
TTTCAGCTATACAGCTGGGAGACATTCCAGCCTGTGGGTGATCTTCTTCCTCAACCAGAA
TGGACAGCATGGGACCAGACAGTTGAATATTGCGCTTTTGCCTATCAGCATTATATTGTT
ATATCTTCTTTGCGTCCTCAATACAGATACTTGGGGGATGTGGCAATTCCTAATGCTACT
GGGGCAGTTTGGCACCGCAGGCAGTTATTTGTTGCCACACCAACTACCATAGAGTGTGTT
TTCGTTGATGCTGGTGTTGCACCTATAGATATAGAAACCAAGCGAAGAAAAGAAGAGATG
CGACTTAAAGAGGCACAGGCAAGAGCTATTGCAGAACATGGAGATTTAGCTTTGATAGCA
GTTGATAGTCAGCAAACTGCCACACAAGAGAGGATAGCATTGAGACCACCAATGCTCCAA
GTTGTACGCTTAGCTTCTTTTCAACATGCTCCCTCTGTGCCTCCATTTCTAAGTTTGCCT
AAGCAATCTAGAGTTGAGACTGATGATTCTGCAATACAAAAAGAGATGGAAGAAAGGAAG
GTGAAAGAGGTTGCTGTTGGGGGTGGTGGAGTTGCAGTAGCTGTTACTCGATTTCCAGCA
GAGCAAAAACGACCAGTAGGTCCTCTTGTTGTTGTGGGTGTTAGAGATGGTGTTCTGTGG
CTGATAGATAGATACATGTGTGCTCATGCAATATCTCTTGGCCATCCAGGTATTCGTTGC
CGATGTCTTGCAGCCTATGGAGATGCAGTTAGTGCAGTAAAATGGGCTAGTAGACTGGGC
CGAGAACATCATGATGATTTAGCACAATTTATGCTTGGAATGGGTTATGCTACTGAAGCG
CTTCATTTGCCTGGAATATCCAAGAGGTTGGAATTTGATCTGGCCATGCAAAGCAATGAT
CTGAAAAGAGCTCTTCATTGTCTTCTGACAATGAGCAACAGCAGGGATCTAGGGCAAGAA
ACTCTGGGTTTGGATTTGAATGATCTCATGAATTTAACTTCAAAAAAGGAAAATGTTGTG
GATGCTGTTCAAGGAATAGTCAAATTTGCGAAAGAATTTATGGATCTAGTTGATGCTGCA
GATGCTACTGCTCAAATCGACATTGCTCGTGAAGCTCTAAAGAGGTTAGCTGCTGCTGGT
TCAGTGAAGGGAGCTTTACAAGGTCATGAGTTGAGAGGTCTTGCTTTACGGCTTGCAAAT
CATGGGGAATTGACTCGGCTCAGTAATTTGGTGAACAGCTTGGTATCAGTGGGTGCTGGG
CGGGAAGCAGCATTTGCAGCTGCAGTTTTGGGAGATAATGCACTGATGGAGAAAGCATGG
AAAGAAACTGGAATGCTTGCTGAAGCCGTTCTTCATGCTCATGCACATGGAAGACCTACT
TTGCGAAGTTTGGTTCAAGAATGGAACAAAGTGTTGCAGAAAGAGATGGAACACACTCCT
TCCACAAAGACTGATGCTGCTGCTGCTTTTCTGGCTTCCCTTGAGGGACCTAAGCTCACG
AGTCTTGCTGATGCAGCCAAGAAGCCACCAATTGAAATTCTGCCTCCAGGAATGGCATCT
TTATATGGTCCTAATCCTGGCCAGGGTAAACCTCCAGCTTTACAAGGTTCAAAGCAGCAA
ACAGGCAAACAATTGCTTTTAGAAGGACCTAATGCCACTGTCCAAAATGCACCAGCTCAA
GCAGAATCGGTTGCTCCACCTACACCAAAAGCTGGTGCTCCATCCAATTCAGAGGTTGGA
GCTCCAGATACATCACAATCAAGTAACCCCCCTAAGCCAGAGTCCAGTGACCCAACTACT
GAGACAGGTGTGGTACCATCAGAGTCGGATGCTTCTGTTCCCCCAGATTCAAATGCTCAG
GGTCATACAGAATCAAATGAGAAAGCTGAAGATAAGCAGAGCCCTGCTTCATCTACAACG
GGTGCTGATGCCACGCCCATAGAAGAGGAAACTACACCTTCATCATCTAAGATCAATTCA
TCCTTGGTGGAGACAGGAACAGCACCCCCACCACCAAATAATCAGGGTACAATCGTTAAC
ACGGAGCCTCTTATGATCGATTTTTCTTGAAAACCAGTACTTGACCTGTTGTACTATTTC
TTGTACACATTACTCTTCATTTGTCCCATGCTGTGGAGGCGCAGGTCGTTTTTCTCCATC
TACGGTCCATCCATGGTCTACAATAAGGAAGCTTCACCATTGATCTGGGATTTGGTCAGT
AGTACGGTTTATTTTCACTTGGGATTGAATTTGTAAATGAGGACATCTGCATTAGATGTT
AGTACCCTGCTTTTCATCAAAATAGGTTAATCCTCTTTTTTTTTTTGTGGTTAAATTTGT
ATTATTAATTCTTTATTATATTTTGTTTCCCTAGTTTAGAGCCACTTTTGTATAACTCTG
GCTCTGGGTGTTGAGGCTTATGCCACCGGTATGCACAGTATTTAACTGATATTGGATTTG
TATTTGGAGATGGAATTCTATTAGTATTTGCTCCTCCC
>lbm_HQ_transcript_75
ACAGAAACAGAAGCTGAAACCCAACAGCCCAGAAGAGAAAACCCCAAAAGGAAAATGGAA
GCAAGCAAAGCCGCTAGAGCTTCTTCTTCTGGGAAGAAAAAGTTTACGAAAGGGCAACGA
CGGCAGCTAGCGGTCTCAAATGTTCCCGAAACAATTCGGATTAAAATTTCTCAAGCTCTT
GAGCAATTCAGGGCGTCCAAGGAAACGGTGTTTACATTTGAAGCCGATCTATCAAATTGT
GACCGTGCTGCAGTTCATACATTGTGCAGAAAAATGGGTATGAGGTCCAAAAGTTCTGGG
CGTGGGAAGCAACGATGTGTTTCTGTTTACAAGACCAAAAAGACAATAGACAGCATGAAA
AAAAAGGAGAATCTTACTATCTTTACATTTTCAGAAGAATCTAAAGATGTCTTACAGGAG
ATATTTATGCGTTATCCTCCTGGTGATGAGATGAACCAGAATATGGCTGGAAAACATGAT
GAGCATATTGATAAATCAAGAGGAAAAAGAGATGATATATTTAGGAAACCTTCAACAAGT
AAATCTGAAATTTTGAAGAAGGTGGAATCACTTGCTTCAAGAATAGAAAAGAGCCATAAC
CTGAGACAGATAACTGAAGAAAGGGCTAAACTTCCAATAGCATCTTTCCAGGATGTCATT
GCATCAACTATTGCAGATCATCAGGTAGTTCTCATATCTGGTGAAACAGGTTGTGGAAAA
ACTACACAGGTCCCCCAATTTCTTTTGGATCATATGTGGAGTAAAGGCGAGACATGCAAA
ATAGTCTGTACACAGCCACGGCGAATCTCAGCTACATCAGTTGCTGAGAGAATTTCTTCT
GAAAGAGGTGAAGCCATTGGAGATACTGTTGGCTACAAGATACGGCTGGAAAGCAAAGGT
GGGAGGCATTCTTCAATCGTGTTCTGCACCAATGGGATATTGTTAAGGGTTTTAGTTAAT
AAAGGAAGTGACAGGGCAAGCAAAAAACAATCAAAAAAGTTGACAAAGATTGAAGCCTCA
GAAATAAGTCACATCATTGTGGATGAAATTCATGAAAGAGATCGATACTCTGATTTCATG
CTGGCAATCCTTAGAGACATGCTTCCTTTCTACCCCCATCTACGATTGGTACTGATGAGT
GCCACTTTAGATGCTGAACGATTCTCACAATATTTTGGTGGCTGCCCAATTATCCGAGTT
CCAGGTTTTACTCATCCTGTGAAACTTTTCTATCTGGAGGATGTACTTTCAATCGTGAAA
TCAAATGAAAGTGCTTCTGGTAAGGCAATCGAGGAGTCTGATTTAAAAGAGGAATACATA
GTTGCCCTTGATGAAGCCATTAATTTGGCAGCGTCCAATGATGAGTTAGATCTCCTCCGA
GAACTTATCTCTTCTGAAGGTGGCCATAAGATGTTTAATTACCAGCATTCATCAACCGGA
ATAACACCATTGATGGTATTTTCTGGGAGAGGCAACGTGGGTGACATCTGTATGCTCCTT
TCATTTGGTGCTGACTGTCACTTACGGGCCAATGATGGAATGACTGCTCTTGATTGGGCT
AAACAAGGAAATCAGGAGGAGGCTGCTGAAATTATTAAAAAACACATGGAAGAAACCTTT
TCTAACTCTGAGGAGGAACAACATTTGCTTGACAAATACTTATCAGGTGCTGACCCTGAA
CTAATTGATGAGGTCCTCATTGAGCAGCTTTTGAGGAAAATATGTACCGACTTGCAAAAT
GGAGCAATTCTTGTTTTCCTTCCTGGGTGGGATGATATAAACAGAACACGAGAGAGATTA
AATGCTAGCCCCTTTTTCAGGGACCCTTCTAAGTTTCTAATAATTTCTCTGCACTCTATG
GTTCCATCTGTGGAGCAAAAGAAGGTTTTCAAACGGCCCCCTCCTGGTTGCCGGAAAATT
GTTCTTTCGACCAACATTGCTGAGACAGCTATTACTATTGGTGATGTTGTTTATGTTATA
GATAGCGGCAGAATGAAGGAGAAAAGTTATGATCCTTACAACAATGTATCAACTCTTCAA
TCTTCTTGGATTTCAAAAGCTAGTGCCAAACAGCGAGAAGGTCGTGCAGGACGCTGTCAG
CCAGGAATCTGTTATCACCTTTATTCAAAACTTCGAGCAGCCTCATTCCCAGATTTCCAA
GTCCCTGAGATCAAGAGAATGCCAATTGAAGAGCTATGTTTGCAGGTGAAGCTAATTGAC
CCCAACTGCAAAATAGAAGATTTCTTGCAGAAGACATTGGACCCTCCTGTTAATGAGACA
ATACGTAATGCAGTTATTGTTCTGCAAGACATTGGTGCATTGTCCCTTGATGAGAAACTT
ACTGCACTTGGGGAGAAACTAGGATCTCTACCCGTTCATCCACTAACAAGCAAGATGCTT
TTTATTGCAATATTATTGAACTGTCTTGACCCTGCACTAACTTTAGCTTGTGCATCTGAC
TACCGAGATCCATTTACATTGCCCATGTTACCTAATGAAAAGAAGAGAGCTGCAGCTGCA
AAATCTGAGTTGGCTTCACTATATGGTGGCTGTAGTGATCAGTTAGCTGTCATAGCTGCA
TTTGAATGCTGGAAATCTGCAAAAGAAAGAGGACAAGAAGCAAGGTTTTGTTCTCAATAT
TTTGTGTCTCCAACCACCATGAATATGATATCAGGAATGCGCAAGCAACTTCGGTCTGAA
TTACTTCATAGTGGGCTTCTACCAGCAGATGTATCTCATTGTAGTTTAAATGCACATGAC
CCTGGAATAATTCATGCTGTCCTAGTTGCTGGTTTATATCCAATGGTTGGCAGATTGCTT
CCTCCTCTCAAAGGGGGAAAAAGAGCCGTTGTTGAGACTGCAGGTGGTGATAAAGTTCGG
TTGCACCCTCAGTCCACTAACTTTAAGCTGTCGTTCAAGAAATTTGATAATCGGCCTTTA
ATTGTTTATGATGAGATAACTCGTGGAGATGGGGGTTTGCACATTAGGAACTGCAGTATT
ATTGGGCCTCTTCCATTATTACTGCTGTCCACAGAAATTGTTGTGGCTCCTCTAAATGAA
AATGATGAGGATGATGAGGATGAGGATGAGGATAGTGATTGTGAAGATGCTGATGTTGAT
GTTGACATTGATGAAGGTAAAATAAAGAGTTGTGATATGTCAGATATGCAACAAGGAGAG
AAGATCATGTCATCTCCTGATAATACAGTTAAGGTCATTGCTGATCGATGGCTTCCTTTC
GAGTCACTGGCTCTTGACATTGCTCAGATTTACTGCCTAAGAGAGAGACTATCAGCTGCA
ATTTTGTTCAAGGTGATGAATCCAGGTAAAGTTCTTCCAGAAATTCTTGGGGCGTCTGTA
TATGCAATGGCATGCATTCTATCATATGATGGTATGCTAGGGGTTTCATTCCCTTCCGAA
CCTCTTGAATTACTTACTACAATGGTTGATACAACTGCAATCAGCCAATCAGTTTCCGGG
CAGAAAAAGGGAATGGACCAGAACTCCAGCAGCTATCTTAGGTGGCTTCTTTCTAATGGC
CATCAGAACTCTGCTTCTCGGTATCAGAAAGCTGGCGTTTCTACTTCTGCACTGGCAAGG
CATAGGAGCAACCCATCAAACCATCAACAACTGGCTGTTTCTTCAATGGAAGTGACTTCT
TATCCAAGATCAGTATCACAAGGTCCCATTAGATCAGGACATGGACCTGTTATGTATGCA
GCAAGAAATTCAAGAGAGGATTATCCTAAGCGGCCACGTGGACACGAAGTCTGAAAAGCT
TCCAAGATAGTTCCAGTGTATTGGGTCACGAACTTGGTTGTTCCCTGCGCACCTCGATTG
ACCGAACCTGACAATTGGCAAAGGATGACTTTTAGGTGTAAAGAGTTCTCATGCAGAGTA
TTTATAGCACGAGATCTTTCTCTTTGGAATCAATTCAGCCGACATGTTGGTCTATTGTAA
GAATCTTCATACTTCAAAGCAATTCACGTCCTTCCTTGGGCTCAGGTTTTGGCTCCCCAT
CAAACCAGTGATTTGTGCTGACATTTTAGTGTGCATTACTGAGAGCAGGAGTAAAAATAC
TAGCAAAGCACCAACTGCTTTCTAGGATATGGTCTAGTCTGAAGCTTCTAGAATGTGGTT
AAGAAGAGGACATATAGCATAGCTATAGCTTCTTCTGAGCCTTTCTTTCATTTTACTTTC
TGTTGTTGTTATGGGGTGTGGGGGTTGAGTTTCTCCACTACTCTCTAGAGACTGAGAAAT
TAAGGTTATGTTTATGTGCTGATGCACTGACTTGGATTAGCCAAGTTGCTGCTATCCAGA
AAGTGCAGTATAAGTTGACATAGAGCAGATTACATGTATGAAAATGCCAGAGCCACATTA
ACTTTTACACGTATAAACTTTCTAGAACTGTACCAATCAGCTTCAGATGCAATGGATGTA
AGTTCTCAGAGAGTTTAGAGCGGAATATAATGTTCTGAACTTTAATGCTTATGGTTCAAA
TGTTCAATGCGATTTTTCT
>lbm_HQ_transcript_76
GCAGAGAGTTTTTATAAACCCAAGGAAATTACTCTCTCCAGTCTCTCTCCATCTCTCCCC
ATCTCTCTCCGATATAATTTTTAGTACTAGAGAGGAACTCGAAGCTCAAATTTATAATTG
ATCTGTAGAACCCAATCGATTGGAATCAATTTCATACAGAATTGTTTGTTTTGATCGATT
TTGGGATCGAGTAGTGAATTTCGAGAACATGGTTGAAACCAGGCGAAGTTCCGCTTCTTC
CAAGCGCCCTCTTTCTGCTCCTTCATCACCCCTCCCTAGCGGAAAAAGATCCAAGGCTGC
GGCGGCGGCAGCGTCATCAACGACTAATGATGATGCTTCTCAGGAGGCAATTATAGGGGC
GGTTAAGGAACAGGAGCGGGAATCTCTAGAGCAGGAGGTTAGGTCGGATGATCTGTTGGA
TGCAGGAAATTTGAAGATATCGGATGGGGCGGCCATGCCTGAAAAATTGGCAGAGGGTCA
ACTTGAAGGCGAGCCTTTGGTGTCCCCGATGACTCTGGGTGATTCAGCAACTGATGCAGA
GAAAGGGAAGACTAATGGCTCCTTGTTGAATCGCGGCAAGAAAAGGCAACTGAAATCCCC
GATTAAGTGGGGAAAGCTTCTGTCACAGTGTTCGCAGAATCCTCACGTTGTCATGAATCG
CCCTGTTTTCACTGTTGGTCAAGGCCGCCAGTGTGACTTGTGGGTCGGTGATCCATTGAT
CAGTAATACGCTATGTAGGTTGAAGTGCATTGAGTCAGAGAAAGGATGTCTCATCACATT
ACTTGAGATTACTGGGAAAAAAGGTTCCGTTCAAGTTAACGGCAAGGTCTACCCAAAGAG
TTCTACCGTGCCTGTAAATGGAGGGGATGAGTTGGTTTTCAGCTCATCTGGTAAACATGC
ATATATATTCCAACCTCTGGATAATGGAAACACGTCAGCTTCGGGTGTTCTACCTTCGGT
TGGCATACTGGAGTCCCATGCTGGCTCAATTAAAGGAGTGCCTTTTGAGGCAAGGTCAGG
AGATAACACTGCTGTTGTAGTTGCATCAACCCTAGCATCGTTATCTAACCTCCGAAAAGA
GTTATCTCTGCTCCCTCCATCATCTGGAAATGATGGGGATGTACAACAAGGTCCTGAAAT
GCCCTCTCATCCCGAAAAATGTGAAGTTTCAGATAATTGTGGAGGTGATGCTGAAATGAA
GGACACTCCTGATAATGATGGGCCTAGTTGGGGTAACAAGACCAGTTCTCCATCCCCTAA
TGCTCCTAATGAAGATTTGAACCTTGATAGGATTCATGTGGATTCTGTTGATTCGGACTT
TGGAAAGGCTGGAGGTGCAACTCATGAATTGAGGCCACTGCTCAGGATACTTGCTGGATC
AACTACTTCTGAGTTTGATTTAGGTGGTAGCATTTCTAAGATTCTTGATGAACAGAGGGA
AATCAGAGAACTCCTCAAGGATCTAGATCCCCCAATTTTAACATCAACCAGACGGCAAGC
ATTTAAAGATGCTTTACAGCAAGGATTACTTGATCCGAGCACAATTGAAGTCTCATTTGA
AAGTTTTCCTTATTATTTGAGTGAGACCACAAAGAATGTTCTGATTGCTTCAACCTACAT
ACCTTTGAAGTGTAATAAATATGCAAAATACACCTCCGAACTCCCCACAGTGTGCCCAAG
AATTTTATTAGCAGGTCCCGCAGGTTCCGATATATATCAGGAAACTTTGTGCAAAGCACT
TGCAAAATACTATGGTGCTAAACTTCTTGTTGTTGATTCTCTTCTATTACCTGGTGGATC
AACGACCAAGGAAGTAGATACTGTAAAAGAACATTTGAAGCCTGAAAGAGCAAGTGTGTT
TGCTGCTAAACGGGCTGCGCATATTGGTAATCTTAAAAAGCCAGCTTCAAGTGTTGAGGC
TGAAATCACTGGCGGTTCTACCACAAGCACTCAGGCACAGCCTAAGCAGGAGGCATCTAC
TGCATCCTCAAAGAGCTATAGTTTCAAAAAGGGTGACAGAGTTAAGTATGTCGGTTCCTT
GACATCAGGCTTTCCTCCTTTGCAAACTCCTTTGAGGGGTCCATCTTATGGTTATAGAGG
CAAGGTTGTTCTTGCATTTGAAGATAATGGTGCCTCTAAAATTGGCGTGAGATTTGATAG
ATCGATTCCAGAAGGCAATGATCTTGGGGGTCTCTGTGAAGAGGACCGTGGTTTCTTTTG
TGCTGCTGACCTACTTCGTCTTGATAACTCCACTGATGATATTGACAAGCTTGCCATTAA
TGAACTTTTTGAGGTTGCTTCAAAAGAGAGTAAAAATAGCCCCTTGATTTTGTTCGTCAA
[truncated: 71,074,113 more chars]
